# Supplementary material for: Investigating the Prognostic Role of Telomerase-Related Cellular Senescence Gene Signatures in Breast Cancer Using Machine Learning
Source: Biomedicines. 2025 Mar 30;13(4):826. doi: 10.3390/biomedicines13040826 (PMC12024799; doi:10.3390/biomedicines13040826)
Supplement: Supplementary file 1 [file biomedicines-13-00826-s001.zip]

Archive with 25 entries (25 files):
- biomedicines-3473716-Supplementary Figure S1.png
- biomedicines-3473716-Supplementary Figure S10.png
- biomedicines-3473716-Supplementary Figure S11.png
- biomedicines-3473716-Supplementary Figure S2.tif
- biomedicines-3473716-Supplementary Figure S3.tif
- biomedicines-3473716-Supplementary Figure S4.png
- biomedicines-3473716-Supplementary Figure S5.tif
- biomedicines-3473716-Supplementary Figure S6.png
- biomedicines-3473716-Supplementary Figure S7.png
- biomedicines-3473716-Supplementary Figure S8.png
- biomedicines-3473716-Supplementary Figure S9.tif
- biomedicines-3473716-Supplementary Figures Captions.pdf
- biomedicines-3473716-Supplementary Table S1.xlsx
- biomedicines-3473716-Supplementary Table S10.xlsx
- biomedicines-3473716-Supplementary Table S11.xlsx
- biomedicines-3473716-Supplementary Table S12.xlsx
- biomedicines-3473716-Supplementary Table S13.xlsx
- biomedicines-3473716-Supplementary Table S2.xlsx
- biomedicines-3473716-Supplementary Table S3.xlsx
- biomedicines-3473716-Supplementary Table S4.xlsx
- biomedicines-3473716-Supplementary Table S5.xlsx
- biomedicines-3473716-Supplementary Table S6.xlsx
- biomedicines-3473716-Supplementary Table S7.xlsx
- biomedicines-3473716-Supplementary Table S8.xlsx
- biomedicines-3473716-Supplementary Table S9.xlsx
