# Supplementary material for: Investigating the Prognostic Role of Telomerase-Related Cellular Senescence Gene Signatures in Breast Cancer Using Machine Learning
Source: Biomedicines. 2025 Mar 30;13(4):826. doi: 10.3390/biomedicines13040826 (PMC12024799; doi:10.3390/biomedicines13040826)
Supplement: Supplementary file 1 [file biomedicines-13-00826-s001.zip › biomedicines-3473716-Supplementary Table S1.xlsx]

## Sheet: Sheet1
Characteristic	TCGA-BRCA (n=1179)	GSE58812 (n=107)	GSE21653 (n=248)	GSE103091 (n=107)	GSE19615 (n=115)
Age (mean ± SD)	56.3 ± 13.2	--	--	--	--
Gender (%)	Male: 7.1%, Female: 92.9%	Female: 100%	Female: 100%	Female: 100%	Female: 100%
Stage (%)	I: 29.7%, II: 46.6%, III: 18.6%, IV: 6.1%	--	I: 29%, II: 46%, III: 19%, IV: 6%	--	--
ER/PR/HER2 status	ER+: ~66%, PR+: ~52%, HER2+: ~13%	TNBC (ER-, PR-, HER2-)	ER+: 56%, PR+: 50%, HER2+: 28%	TNBC (ER-, PR-, HER2-)	Not specified
T, N, M stage	T0-1: 75.9%, T2-3: 14.4%, N0-1: 72.3%, N2-3: 16.5%, M0: 74.8%, M1: 1.9%	--	T1-2: 81%, T3-4: 19%, N+: 57%, N-: 43%	--	--
Molecular subtype	Luminal A/B, HER2+, TNBC	TNBC	Not specified	TNBC	Not specified
Vital status	Alive: 917 (77.8%), Dead: 149 (12.6%)	Relapse: 44 (41.1%), No relapse: 63 (58.9%)	Alive: 544 (73%), Dead: 199 (27%)	Relapse: 44 (41.1%), No relapse: 63 (58.9%)	Alive: 101 (87.8%), Dead: 14 (12.2%)
