# Supplementary material for: Investigating the Prognostic Role of Telomerase-Related Cellular Senescence Gene Signatures in Breast Cancer Using Machine Learning
Source: Biomedicines. 2025 Mar 30;13(4):826. doi: 10.3390/biomedicines13040826 (PMC12024799; doi:10.3390/biomedicines13040826)
Supplement: Supplementary file 1 [file biomedicines-13-00826-s001.zip › biomedicines-3473716-Supplementary Table S10.xlsx]

## Sheet: RS_data
ID	CoxBoost	CoxBoost + Enet[α=0.1]	CoxBoost + Enet[α=0.2]	CoxBoost + Enet[α=0.3]	CoxBoost + Enet[α=0.4]	CoxBoost + Enet[α=0.5]	CoxBoost + Enet[α=0.6]	CoxBoost + Enet[α=0.7]	CoxBoost + Enet[α=0.8]	CoxBoost + Enet[α=0.9]	CoxBoost + GBM	CoxBoost + Lasso	CoxBoost + plsRcox	CoxBoost + Ridge	CoxBoost + StepCox[backward]	CoxBoost + StepCox[both]	CoxBoost + StepCox[forward]	CoxBoost + SuperPC	CoxBoost + survival-SVM	Enet[α=0.1]	Enet[α=0.2]	Enet[α=0.3]	Enet[α=0.4]	Enet[α=0.5]	Enet[α=0.6]	Enet[α=0.7]	Enet[α=0.8]	Enet[α=0.9]	GBM	Lasso	Lasso + CoxBoost	Lasso + GBM	Lasso + plsRcox	Lasso + RSF	Lasso + StepCox[backward]	Lasso + StepCox[both]	Lasso + StepCox[forward]	Lasso + SuperPC	Lasso + survival-SVM	plsRcox	Ridge	RSF	RSF + CoxBoost	RSF + Enet[α=0.1]	RSF + Enet[α=0.2]	RSF + Enet[α=0.3]	RSF + Enet[α=0.4]	RSF + Enet[α=0.5]	RSF + Enet[α=0.6]
[Dataset1]TCGA-3C-AAAU-01A	-0.714595	1.85179	2.61754	3.29854	3.64891	3.83719	4.12948	4.16429	4.34786	4.49566	-5.13943	101.247	-1.12715	1.58281	0.22609	0.22609	0.319472	1.52149	1076.51	1.28964	1.4773	1.39388	1.92895	1.2174	1.49013	1.70932	1.89108	2.0391	-3.92153	4.61423	-1.006	-4.61233	-1.43017	18.1508	0.113092	0.113092	0.239641	1.64842	730.047	-3.1996	26.9713	17.7381	-1.05395	12.5151	13.486	14.0807	14.435	14.6249	14.7556
[Dataset1]TCGA-3C-AALI-01A	-0.246646	2.2787	3.03248	3.69715	4.04084	4.22726	4.5114	4.54902	4.72747	4.87107	-4.75266	146.875	-0.907651	2.48272	0.482307	0.482307	0.401744	0.150821	1253.52	1.68374	1.9271	1.86656	2.40395	1.70917	1.97509	2.18511	2.35876	2.50011	-3.80608	7.38735	-0.713611	-4.35249	-0.966449	17.5169	0.248906	0.248906	0.378282	-0.660981	900.56	-1.20908	72.934	13.5222	-0.499381	13.0429	14.0112	14.6047	14.9661	15.1615	15.2958
[Dataset1]TCGA-3C-AALJ-01A	0.281594	3.43593	4.25508	5.00658	5.38336	5.57608	5.90439	5.92262	6.12867	6.29452	-4.75339	621.01	1.10223	6.99747	3.6388	3.6388	3.00607	0.439879	1180.65	2.38814	2.58074	2.55088	3.19644	2.30473	2.62861	2.888	3.10335	3.2801	-3.77025	13.7217	1.16542	-4.40444	1.82467	22.535	3.93196	3.93196	6.10126	-0.352711	838.391	1.60799	586.427	26.4944	0.0830893	13.5635	14.551	15.157	15.5298	15.7323	15.8715
[Dataset1]TCGA-3C-AALK-01A	-0.409859	2.38198	3.21657	3.96125	4.34422	4.54958	4.8706	4.90788	5.10976	5.2724	-5.29393	222.868	-0.109923	2.352	0.88588	0.88588	0.899397	-0.0882691	1232.88	1.3845	1.65363	1.63907	2.23829	1.5421	1.84403	2.08637	2.28748	2.45194	-4.13506	6.87442	-0.590726	-5.08241	-0.751435	10.2162	0.403802	0.403802	0.476465	0.249672	869.32	0.395302	144.335	9.45187	-0.0764334	13.3232	14.341	14.9666	15.3512	15.5604	15.7043
[Dataset1]TCGA-4H-AAAK-01A	-0.203315	2.87713	3.69196	4.43171	4.80562	4.99952	5.32137	5.34476	5.54672	5.70928	-4.56176	344.981	0.404262	4.01624	1.71586	1.71586	1.50181	1.12077	1190.27	1.84178	2.09773	2.06347	2.67969	1.83919	2.13976	2.37997	2.58007	2.74379	-3.73818	8.32854	0.389878	-4.31471	0.763623	24.2172	2.36574	2.36574	2.17946	1.56709	839.469	1.22978	257.907	21.4232	-0.213767	13.2082	14.2164	14.8371	15.2157	15.4207	15.5619
[Dataset1]TCGA-5L-AAT0-01A	-0.368102	2.43742	3.24087	3.96055	4.32787	4.5223	4.83285	4.86344	5.05831	5.21522	-4.73344	209.497	-0.167363	2.61702	0.698786	0.698786	0.843558	-0.265497	1253.6	1.47265	1.74758	1.71831	2.30602	1.57119	1.86116	2.09306	2.28514	2.44221	-3.87207	6.72052	-0.551091	-4.44458	-0.656108	19.269	0.56488	0.56488	0.520066	-0.789561	892.985	0.189258	142.316	14.7883	-0.634614	12.8687	13.855	14.4598	14.8247	15.0216	15.1571
[Dataset1]TCGA-5L-AAT1-01A	-0.705461	1.88605	2.68157	3.38463	3.74637	3.94104	4.24177	4.27814	4.46664	4.61832	-4.59261	114.82	-0.96108	1.53314	0.408168	0.408168	0.38119	-0.247216	1304.9	1.03536	1.33416	1.29869	1.86009	1.16984	1.4508	1.67501	1.86047	2.01153	-3.83767	4.54271	-1.15865	-4.43383	-1.56206	20.4119	0.201683	0.201683	0.210368	-1.46937	928.089	-1.20284	51.8307	14.8228	-0.489992	13.005	13.9981	14.6051	14.9732	15.1722	15.3091
[Dataset1]TCGA-5T-A9QA-01A	0.496446	3.84885	4.67404	5.43338	5.81205	6.00424	6.33555	6.35119	6.55871	6.72561	-3.74239	956.371	1.63855	10.3301	5.91358	5.91358	5.15415	2.39693	1055.58	2.35732	2.65362	2.62378	3.22125	2.46926	2.77514	3.02123	3.22467	3.39028	-3.19085	17.4595	0.293647	-3.41593	0.0689142	42.1058	0.935465	0.935465	1.06533	2.09788	727.934	-0.422435	142.693	40.2719	-0.174365	13.3664	14.3356	14.9327	15.2962	15.4922	15.6269
[Dataset1]TCGA-A1-A0SB-01A	-0.614374	1.69974	2.45714	3.11351	3.45575	3.6445	3.92202	3.96516	4.13903	4.27871	-4.92106	80.961	-1.60321	1.37208	0.235078	0.235078	0.198415	0.2359	1205.64	0.963625	1.29217	1.26034	1.77056	1.18296	1.44076	1.64749	1.81856	1.95782	-3.66857	4.45181	-1.66654	-4.47101	-2.11464	35.6011	0.114493	0.114493	0.123961	0.813958	863.453	-5.48627	5.85978	39.199	-0.230408	13.2092	14.2131	14.8289	15.2028	15.4052	15.5445
[Dataset1]TCGA-A1-A0SD-01A	0.130849	2.92804	3.73617	4.45806	4.82785	5.02494	5.33584	5.36948	5.56465	5.72182	-4.04043	347.721	0.301664	4.24769	1.72323	1.72323	1.35165	-0.200252	1226.78	1.96766	2.26534	2.25003	2.84191	2.10992	2.40703	2.64523	2.8434	3.00541	-3.48763	11.6243	0.18903	-3.78628	0.308796	32.5023	1.681	1.681	1.36764	0.339689	865.164	0.372398	159.537	26.2799	0.0549365	13.4413	14.4561	15.0803	15.4684	15.6805	15.8265
[Dataset1]TCGA-A1-A0SE-01A	-0.732188	1.6983	2.50191	3.20477	3.57144	3.77332	4.07273	4.11847	4.30655	4.45803	-5.13436	97.8069	-1.21194	1.26157	0.395797	0.395797	0.298149	0.00576253	1212.2	1.0602	1.33749	1.29702	1.86059	1.19933	1.48263	1.71124	1.90134	2.0572	-3.94215	4.675	-1.22377	-4.80441	-1.2148	16.6588	0.2687	0.2687	0.30024	0.285121	851.109	-1.65636	34.3239	15.207	-0.329368	13.1044	14.115	14.7357	15.1147	15.3201	15.4616
[Dataset1]TCGA-A1-A0SF-01A	-0.554053	1.90096	2.7023	3.40322	3.76702	3.96605	4.26382	4.3069	4.49357	4.64376	-5.38382	117.625	-0.994181	1.53564	0.45343	0.45343	0.370882	-0.721229	1275.35	1.23795	1.54435	1.5189	2.09909	1.38865	1.68025	1.91398	2.10754	2.26599	-4.07908	5.66108	-0.819243	-4.97606	-0.809997	14.9849	0.422654	0.422654	0.445418	-1.30444	897.809	-0.289271	85.3039	9.95984	-0.0206058	13.4096	14.4179	15.0373	15.417	15.6227	15.7642
[Dataset1]TCGA-A1-A0SG-01A	-0.249066	2.65507	3.46779	4.20213	4.577	4.77471	5.0939	5.12387	5.32478	5.48668	-4.9733	275.986	0.130008	3.24728	1.37009	1.37009	1.1503	1.02547	1181.24	1.77901	1.98974	1.92655	2.51563	1.73418	2.02827	2.26694	2.46608	2.62926	-3.77547	7.80251	0.0109978	-4.64805	0.0852326	25.3056	1.20989	1.20989	1.09575	1.15042	813.827	-0.112761	120.658	24.506	-0.0512883	13.399	14.402	15.0169	15.3912	15.5937	15.7331
[Dataset1]TCGA-A1-A0SH-01A	0.936439	3.60841	4.43313	5.16899	5.54611	5.74768	6.0639	6.09984	6.2986	6.45864	-4.06762	728.198	0.989585	8.21523	2.3253	2.3253	2.69052	0.221494	1261.45	2.60809	2.93315	2.95389	3.59099	2.80411	3.12218	3.37661	3.58767	3.76053	-3.35423	24.1476	1.05509	-3.67731	1.19511	43.832	4.07191	4.07191	3.27357	0.302779	899.23	1.84522	379.558	32.0044	1.11384	14.4009	15.4638	16.1162	16.5141	16.7302	16.8788
[Dataset1]TCGA-A1-A0SI-01A	-0.0587348	2.69318	3.50641	4.23136	4.60285	4.80119	5.11303	5.14738	5.34301	5.50047	-4.67226	278.744	0.0551818	3.33751	1.27326	1.27326	1.06035	-0.501711	1294.27	1.7878	2.05255	2.0396	2.64799	1.89885	2.20397	2.44767	2.64964	2.81478	-3.80513	9.64815	-0.0673111	-4.49412	-0.172535	22.0707	0.966004	0.966004	0.861124	-0.80641	931.408	0.431557	177.149	17.9318	0.111935	13.5533	14.5525	15.1686	15.5492	15.7562	15.8986
[Dataset1]TCGA-A1-A0SJ-01A	0.376507	2.92386	3.72379	4.42768	4.79034	4.98698	5.28603	5.32597	5.51341	5.6642	-4.554	326.502	0.035538	4.27306	1.06945	1.06945	1.04284	-0.409423	1190.87	2.12635	2.41812	2.39687	2.9816	2.29759	2.59368	2.83108	3.02806	3.18861	-3.49305	14.4204	0.155008	-4.23953	0.119782	30.5076	1.02881	1.02881	1.14756	-0.0896112	837.398	-1.23462	93.0566	32.7683	0.116959	13.5285	14.5431	15.164	15.54	15.7435	15.8835
[Dataset1]TCGA-A1-A0SK-01A	0.35659	3.63089	4.46871	5.24127	5.63023	5.82908	6.17001	6.18829	6.40307	6.57619	-2.64649	828.302	1.60964	8.18334	7.3122	7.3122	4.97817	1.16803	1111.16	2.37506	2.66078	2.67624	3.31701	2.44204	2.76211	3.02139	3.23714	3.41464	-1.78414	15.5743	1.55947	-2.35635	1.88339	73.2146	7.29508	7.29508	6.706	1.74555	763.663	3.70893	1238.15	80.0038	0.619949	14.0978	15.0988	15.7092	16.0749	16.2722	16.4079
[Dataset1]TCGA-A1-A0SM-01A	0.600996	3.27738	4.10616	4.84691	5.22685	5.4296	5.74882	5.78446	5.98527	6.14692	-4.78132	533.898	0.751631	5.83931	1.64087	1.64087	2.1026	1.55517	1172.2	1.98027	2.34882	2.36328	2.95457	2.3249	2.62542	2.86472	3.06231	3.22369	-3.73319	15.6578	0.262217	-4.36433	-0.362952	31.2219	0.892983	0.892983	0.694614	2.01185	832.031	-2.66212	36.2909	23.9896	0.945325	14.2864	15.3156	15.9491	16.3434	16.5585	16.7065
[Dataset1]TCGA-A1-A0SN-01A	0.112419	2.99915	3.81235	4.54225	4.91488	5.11196	5.42725	5.45837	5.65636	5.81574	-4.31025	382.622	0.415029	4.54253	1.0017	1.0017	1.5135	0.440076	1232.28	2.18048	2.39327	2.34158	2.93808	2.14992	2.45197	2.69467	2.89582	3.06028	-3.49795	11.8298	0.513626	-4.19013	0.624633	27.7231	1.73096	1.73096	1.85465	0.257505	864.719	0.0726916	238.28	22.3165	0.895857	14.2643	15.2814	15.9092	16.3073	16.5253	16.6754
[Dataset1]TCGA-A1-A0SO-01A	-0.0402067	2.05401	2.81117	3.46629	3.80962	4.00062	4.27699	4.32429	4.49794	4.63762	-4.99494	115.903	-1.30836	1.97382	0.206906	0.206906	0.269481	-0.555901	1132.85	1.4742	1.79707	1.76385	2.26751	1.66135	1.9135	2.11233	2.27646	2.4103	-3.57087	7.18384	-1.10274	-4.60312	-1.75114	32.3165	0.0751553	0.0751553	0.172676	-0.877511	808.296	-3.40631	22.4728	44.3868	0.282213	13.7839	14.7766	15.3806	15.7404	15.9334	16.066
[Dataset1]TCGA-A1-A0SP-01A	0.100445	2.44253	3.25143	3.95995	4.32808	4.52943	4.83148	4.87505	5.06474	5.21751	-4.38126	209.233	-0.483685	2.64395	0.783603	0.783603	0.603506	-0.334023	1221.98	1.63268	1.96649	1.95835	2.50118	1.86507	2.14218	2.36388	2.5465	2.69513	-3.49426	9.29956	-0.510723	-3.94426	-1.28665	35.8964	0.351505	0.351505	0.272002	-0.506473	889.222	-2.12498	44.9725	31.4761	0.164337	13.6042	14.6182	15.2355	15.6074	15.8087	15.9472
[Dataset1]TCGA-A1-A0SQ-01A	0.35898	3.21989	4.02511	4.75179	5.12031	5.31304	5.62744	5.65375	5.85089	6.00947	-3.86069	464.158	0.691866	5.73596	2.23007	2.23007	1.9765	0.757182	1131.08	2.19094	2.53032	2.51683	3.12386	2.31256	2.61556	2.85386	3.05071	3.21063	-3.34128	14.0382	0.526087	-3.72129	0.543501	40.8714	1.25585	1.25585	1.71082	1.11523	783.561	-1.18792	82.0832	34.6749	0.174839	13.5289	14.5501	15.1804	15.5747	15.7906	15.9394
[Dataset1]TCGA-A2-A04N-01A	-0.193133	2.20057	3.01294	3.72468	4.09507	4.2986	4.60168	4.64726	4.83763	4.99088	-4.97467	166.87	-0.733369	2.06963	0.641829	0.641829	0.480567	0.431513	1223.21	1.5024	1.78891	1.75919	2.3262	1.65973	1.94734	2.1784	2.37006	2.52657	-3.82908	7.67467	-0.592962	-4.75051	-0.866817	12.4658	0.498818	0.498818	0.425157	0.404128	856.333	-0.723468	77.5345	13.6296	0.459498	13.8527	14.8722	15.4987	15.8838	16.0931	16.2371
[Dataset1]TCGA-A2-A04P-01A	1.50311	4.22179	5.14108	5.95685	6.37421	6.59891	6.94608	6.98965	7.20765	7.38272	-3.12735	1856.96	2.03297	12.5916	9.41332	9.41332	7.61341	-1.44346	1264.43	3.48016	3.74491	3.72469	4.43103	3.35981	3.74209	4.04818	4.30074	4.50776	-2.57731	47.3309	2.40712	-3.03993	2.64901	61.2384	15.4216	15.4216	14.0015	-0.835447	927.531	4.36708	4946.06	63.4222	2.31438	15.4169	16.5347	17.2211	17.6579	17.8997	18.066
[Dataset1]TCGA-A2-A04Q-01A	-0.728156	2.02811	2.82433	3.53417	3.89646	4.08837	4.39339	4.42397	4.61497	4.76869	-5.56682	133.672	-0.755529	1.76883	0.455389	0.455389	0.471068	-2.39804	1346.13	0.980774	1.28764	1.2858	1.86603	1.19921	1.48355	1.71205	1.90226	2.05781	-4.00033	4.52441	-0.79168	-5.05222	-0.665411	10.4567	0.503014	0.503014	0.513234	-3.07175	1009.83	-0.823534	48.9627	13.1198	-0.645814	12.8388	13.8329	14.4441	14.8167	15.0182	15.1569
[Dataset1]TCGA-A2-A04R-01A	-0.0633322	2.05775	2.85457	3.54026	3.90261	4.1072	4.39591	4.45148	4.63294	4.77905	-5.32071	134.226	-1.12029	1.84046	0.451856	0.451856	0.328121	1.00593	1130.42	1.50153	1.82788	1.81259	2.34389	1.75916	2.03235	2.25232	2.43476	2.5835	-3.90439	8.60613	-1.09695	-4.82141	-1.60025	16.7601	0.228211	0.228211	0.203593	1.69345	788.392	-2.31558	28.2431	17.3046	0.0786137	13.5371	14.5413	15.1559	15.5265	15.7263	15.8637
[Dataset1]TCGA-A2-A04T-01A	-0.0909673	2.53222	3.34006	4.05751	4.42527	4.62149	4.92918	4.96314	5.15609	5.31131	-5.15809	230.261	-0.214836	2.87523	0.808318	0.808318	0.801015	-2.09904	1317.03	1.75457	2.00898	1.97473	2.56512	1.78821	2.08094	2.31624	2.51054	2.66945	-3.57909	8.18021	-0.0708718	-4.44447	-0.24035	26.5489	0.79788	0.79788	0.781867	-2.07683	962.898	-2.62688	36.0264	28.7876	0.499137	13.9193	14.9389	15.5634	15.9449	16.1518	16.2941
[Dataset1]TCGA-A2-A04U-01A	-0.273689	2.65192	3.42394	4.11242	4.46353	4.64924	4.94517	4.9742	5.15945	5.30852	-4.79869	228.47	-0.263834	3.43105	1.00887	1.00887	0.767558	-0.834415	1202.3	1.72417	2.02547	1.97234	2.52515	1.8343	2.10435	2.31826	2.49458	2.63754	-3.57252	8.13282	-0.552048	-4.31757	-0.629856	31.1617	0.283508	0.283508	0.533023	-0.80376	846.216	-1.69261	42.6278	30.9225	-0.252297	13.2502	14.2408	14.8481	15.2171	15.4172	15.5549
[Dataset1]TCGA-A2-A04V-01A	-0.906696	1.53172	2.33288	3.03444	3.40144	3.60408	3.90368	3.95062	4.13938	4.29148	-5.14849	82.8619	-1.35754	1.07162	0.282398	0.282398	0.257364	1.16242	1163.7	1.03181	1.29129	1.22929	1.77909	1.08308	1.36023	1.58366	1.76995	1.92293	-3.62171	3.95743	-1.0701	-4.6452	-0.964781	32.6018	0.380754	0.380754	0.379361	1.57357	804.49	-0.887859	50.4319	40.6426	-0.383513	13.1244	14.1039	14.7049	15.0709	15.2687	15.4048
[Dataset1]TCGA-A2-A04W-01A	1.00356	4.21655	4.99324	5.70457	6.05811	6.23653	6.54507	6.5582	6.75096	6.90588	-3.01756	1133.76	1.73365	15.9307	3.16077	3.16077	5.66094	0.471777	1218.88	3.00862	3.27219	3.24259	3.8428	2.99731	3.30305	3.54646	3.74708	3.91056	-2.68214	27.5974	1.50139	-2.93286	1.45904	43.591	3.4692	3.4692	4.29262	1.04122	855.071	1.42171	480.604	37.29	1.23482	14.6162	15.6232	16.2455	16.6374	16.8521	16.9996
[Dataset1]TCGA-A2-A04X-01A	-1.30744	1.19674	1.97915	2.66561	3.02385	3.22084	3.51445	3.55841	3.743	3.89174	-5.16118	55.3936	-1.90906	0.807662	0.165698	0.165698	0.147164	0.0298437	1222.97	0.769089	1.00659	0.936676	1.44701	0.756641	1.01571	1.22365	1.39692	1.53828	-3.91269	2.72325	-1.68972	-4.69612	-1.49985	18.6749	0.159146	0.159146	0.219278	-0.782776	870.518	-4.66364	5.2642	18.0998	-1.62057	12.0031	12.9474	13.5275	13.8797	14.0701	14.2012
[Dataset1]TCGA-A2-A04Y-01A	-0.375653	2.41971	3.2134	3.9227	4.28603	4.47964	4.7852	4.81843	5.01041	5.16499	-4.86867	198.84	-0.380848	2.64114	0.589871	0.589871	0.688453	-0.56738	1225.97	1.62701	1.81266	1.76385	2.34276	1.59871	1.89023	2.12674	2.32408	2.48582	-3.77625	6.83599	-0.273601	-4.44727	-0.325177	19.4231	0.850879	0.850879	0.738951	-0.265081	871.862	-1.60625	42.4621	21.8068	-0.607834	12.9355	13.8966	14.4862	14.8462	15.0411	15.1752
[Dataset1]TCGA-A2-A0CK-01A	-0.803047	1.67135	2.45013	3.1295	3.48087	3.67242	3.95972	4.00009	4.17968	4.32402	-5.53605	85.0212	-1.39831	1.26232	0.242959	0.242959	0.247262	-1.5684	1301.54	1.1307	1.37222	1.30509	1.87291	1.14959	1.42772	1.64856	1.8312	1.98009	-4.12768	4.35372	-1.35958	-5.10643	-1.48319	7.75222	0.21613	0.21613	0.230907	-1.65459	928.281	-0.854363	64.4409	8.95558	-0.73205	12.7599	13.748	14.3545	14.7233	14.9228	15.0601
[Dataset1]TCGA-A2-A0CL-01A	-0.474189	2.32679	3.15945	3.90764	4.29141	4.4957	4.82051	4.85448	5.05895	5.22386	-4.98367	212.714	-0.113723	2.25103	1.02091	1.02091	0.89082	-1.49664	1271.73	1.47747	1.68577	1.64368	2.24001	1.46688	1.7667	2.00942	2.21153	2.37755	-3.86706	6.12979	-0.367191	-4.62176	-0.370744	15.1545	0.724134	0.724134	0.672755	-1.24412	921.695	0.224595	160.726	13.0421	-0.823037	12.6772	13.6673	14.2724	14.6385	14.8368	14.9732
[Dataset1]TCGA-A2-A0CM-01A	0.271694	2.94013	3.74009	4.4537	4.81664	5.00832	5.31408	5.34404	5.53537	5.68922	-3.93762	335.565	0.196026	4.36048	1.22246	1.22246	1.21081	-0.624227	1276.03	2.14993	2.37089	2.32603	2.93975	2.09376	2.39929	2.64294	2.8447	3.00952	-2.52758	11.3162	0.612047	-3.64389	0.328109	44.8805	1.72848	1.72848	1.39048	-1.3372	946.885	2.57071	884.846	53.9321	0.317298	13.7877	14.7893	15.4026	15.7729	15.9723	16.1094
[Dataset1]TCGA-A2-A0CO-01A	-0.883194	1.83982	2.64401	3.36111	3.72939	3.92641	4.23532	4.27016	4.46427	4.62063	-4.79406	115.532	-0.933678	1.45686	0.435973	0.435973	0.391424	-1.3861	1301.93	0.911446	1.17052	1.14124	1.73002	1.00319	1.29848	1.53739	1.73607	1.89925	-3.70302	3.89163	-1.01018	-4.5982	-1.10468	17.2893	0.484208	0.484208	0.327586	-0.493492	938.142	-0.26286	87.1113	21.7148	-0.965376	12.5132	13.5055	14.1129	14.4861	14.6893	14.8292
[Dataset1]TCGA-A2-A0CP-01A	-0.514194	1.7761	2.56029	3.24104	3.59659	3.79346	4.08114	4.12798	4.30848	4.45375	-5.26165	96.8831	-1.3737	1.40902	0.292686	0.292686	0.254035	-0.765146	1293.85	1.15024	1.46189	1.42777	1.97519	1.35012	1.62489	1.84572	2.02894	2.17853	-3.96322	5.47266	-1.22777	-4.8756	-1.43143	11.4769	0.23784	0.23784	0.24248	-0.951894	920.589	-1.111	45.4448	13.0149	-0.0200159	13.4122	14.4152	15.0308	15.4102	15.6165	15.7585
[Dataset1]TCGA-A2-A0CQ-01A	-0.758852	2.15315	2.9674	3.69963	4.07581	4.27683	4.59459	4.62943	4.82963	4.99101	-5.06313	168.03	-0.478482	1.97607	0.582022	0.582022	0.621374	1.55511	1120.76	1.12517	1.40309	1.3626	1.95483	1.24689	1.54535	1.78763	1.98957	2.15591	-3.84388	4.97753	-0.617014	-4.86906	-0.63468	16.6646	0.567865	0.567865	0.522964	2.11635	767.166	-0.0209514	108.078	16.0672	-0.628064	12.8913	13.8685	14.4692	14.8397	15.0409	15.1794
[Dataset1]TCGA-A2-A0CR-01A	-1.24038	1.47286	2.32139	3.07727	3.4681	3.67928	4.00607	4.04661	4.2525	4.41851	-5.73529	95.162	-0.961266	0.927909	0.61745	0.61745	0.382669	-2.16947	1359.67	0.437891	0.738767	0.740788	1.33448	0.662752	0.964113	1.20643	1.40792	1.57331	-4.29168	2.86665	-1.42118	-5.35156	-1.67555	8.16519	0.154091	0.154091	0.188947	-2.17421	983.182	-2.1706	22.1372	11.3642	-1.11178	12.3362	13.348	13.9682	14.345	14.5498	14.6909
[Dataset1]TCGA-A2-A0CS-01A	-0.215641	2.53712	3.34791	4.072	4.44283	4.64035	4.95239	4.98528	5.18103	5.33862	-3.47336	237.149	-0.16812	2.90367	1.74617	1.74617	0.847918	0.778767	1196.88	1.72676	2.01914	1.99204	2.58283	1.78861	2.07991	2.31276	2.5059	2.66364	-3.1703	8.22012	-0.492181	-3.49141	-0.276671	42.5074	0.436975	0.436975	0.748165	0.568195	823.447	-0.414971	74.9157	38.2621	0.454473	13.8564	14.8684	15.4927	15.8811	16.0927	16.2383
[Dataset1]TCGA-A2-A0CT-01A	0.822076	3.68093	4.48044	5.19895	5.56463	5.7577	6.0677	6.09757	6.29222	6.44892	-3.97719	719.153	1.01307	9.1681	2.59107	2.59107	2.74728	1.42868	1140.06	2.5608	2.89248	2.87961	3.46099	2.77104	3.06847	3.3064	3.50406	3.66542	-3.27758	23.1475	0.789083	-3.6289	0.58016	35.1502	2.41241	2.41241	1.78339	2.27394	781.482	-0.87586	133.244	31.7166	0.848346	14.2382	15.2465	15.868	16.2553	16.466	16.6109
[Dataset1]TCGA-A2-A0CU-01A	0.586515	3.40041	4.20262	4.92264	5.28676	5.47704	5.78621	5.81231	6.00563	6.16097	-3.08299	538.48	0.771087	6.83449	1.60436	1.60436	2.13469	0.453988	1155.43	2.3119	2.59746	2.58638	3.2009	2.46717	2.7685	3.00847	3.2067	3.36799	-3.03699	16.7167	0.78357	-3.08088	0.571547	55.9268	1.58355	1.58355	1.74398	1.30875	789.972	2.97478	815.511	56.6657	0.882065	14.2286	15.2738	15.9121	16.3018	16.5129	16.6581
[Dataset1]TCGA-A2-A0CV-01A	-0.591916	2.05865	2.8815	3.6107	3.98655	4.18914	4.50219	4.54025	4.73662	4.89473	-4.69588	152.177	-0.600036	1.74086	1.01547	1.01547	0.546894	-0.970891	1280.9	1.18595	1.50029	1.49131	2.09005	1.35447	1.65436	1.895	2.09491	2.25864	-3.83069	5.4891	-0.573118	-4.5355	-0.729445	17.5721	0.420089	0.420089	0.494212	-0.278123	895.459	-0.72224	69.4912	13.1356	0.00178941	13.3841	14.4033	15.0309	15.4228	15.6375	15.7854
[Dataset1]TCGA-A2-A0CW-01A	0.0787494	2.83877	3.59588	4.273	4.61938	4.80341	5.09492	5.12533	5.30832	5.45562	-4.18486	264.326	-0.129115	4.30684	0.936226	0.936226	0.878782	1.41445	1166.23	2.21058	2.37046	2.27824	2.81441	2.05194	2.32222	2.54037	2.7212	2.86921	-3.37467	10.4145	-0.338359	-3.89216	-0.324569	34.8436	0.735878	0.735878	0.720625	0.45697	832.042	-0.867004	127.205	31.8032	-0.0396858	13.5182	14.4732	15.0598	15.4166	15.6092	15.7417
[Dataset1]TCGA-A2-A0CX-01A	0.294109	3.19611	3.98373	4.69098	5.05175	5.24267	5.5481	5.57825	5.77003	5.92441	-4.19251	424.805	0.485138	5.77658	1.083	1.083	1.62424	0.498994	1207.77	2.20878	2.47886	2.44368	3.0161	2.30736	2.5945	2.82518	3.01606	3.17197	-3.31435	14.284	0.0102875	-4.04754	-0.320802	24.0018	0.658509	0.658509	0.71491	0.357491	864.844	0.498096	232.599	25.7355	0.00532777	13.5218	14.5062	15.1099	15.4773	15.6755	15.8118
[Dataset1]TCGA-A2-A0CY-01A	0.601004	2.99491	3.77165	4.44718	4.80148	4.99896	5.28536	5.33497	5.51551	5.66079	-4.31926	323.914	-0.200492	4.8331	0.46817	0.46817	0.808771	0.798099	1184.55	2.4085	2.64379	2.5792	3.10424	2.44391	2.71294	2.92967	3.10821	3.25447	-3.29065	16.6259	-0.396843	-3.78887	-1.40888	42.8216	0.238666	0.238666	0.245895	1.64173	842.599	-4.31312	29.1946	36.9841	1.23926	14.6374	15.6451	16.2673	16.6553	16.8674	17.0131
[Dataset1]TCGA-A2-A0CZ-01A	-0.112758	2.55004	3.35066	4.06422	4.43002	4.62544	4.93199	4.96647	5.15903	5.31409	-4.77296	230.877	-0.225769	2.97414	0.746049	0.746049	0.799207	-1.28479	1285.53	1.59291	1.90556	1.9141	2.50932	1.76826	2.06516	2.30423	2.50279	2.66536	-3.85361	8.20689	-0.250681	-4.52754	-0.157687	21.9168	0.976813	0.976813	0.842138	-1.3273	935.016	0.127989	182.912	17.9453	-0.512031	12.935	13.9461	14.5645	14.9387	15.1414	15.2808
[Dataset1]TCGA-A2-A0D0-01A	-0.262987	1.92232	2.67438	3.3228	3.66074	3.84771	4.11933	4.16397	4.33403	4.4707	-4.52304	97.8303	-1.5167	1.72398	0.145504	0.145504	0.217967	-0.929739	1261.69	1.56462	1.84661	1.79018	2.3345	1.58235	1.85234	2.06858	2.24738	2.39285	-3.29343	6.33036	-0.706193	-3.69635	-0.820384	34.3586	0.330929	0.330929	0.427253	-1.78797	934.257	-1.98488	48.9628	32.5783	0.223965	13.671	14.6801	15.2936	15.6653	15.8661	16.0041
[Dataset1]TCGA-A2-A0D1-01A	0.74468	3.65903	4.42952	5.13265	5.48671	5.66959	5.975	5.99623	6.18829	6.34285	-2.89179	645.774	0.914986	9.60649	2.34649	2.34649	2.49903	2.54842	1106.44	2.33242	2.61408	2.6154	3.22998	2.5031	2.8033	3.04327	3.24311	3.40719	-2.44731	16.9667	1.05256	-2.69276	0.870922	61.1244	3.69495	3.69495	2.44665	2.50334	837.465	1.00338	339.622	51.2946	0.865641	14.2893	15.2787	15.8904	16.2692	16.4748	16.6161
[Dataset1]TCGA-A2-A0D2-01A	0.333386	3.11387	3.92304	4.64933	5.02014	5.2162	5.53001	5.56114	5.75841	5.91728	-4.86003	423.431	0.55839	5.09773	1.27547	1.27547	1.7594	-1.04944	1223.27	2.35253	2.5819	2.50416	3.08095	2.29547	2.58306	2.81426	3.00562	3.16164	-3.53108	13.2966	0.643289	-4.29209	0.535744	32.2662	1.34331	1.34331	1.69699	-1.31052	888.826	-0.764371	149.197	27.7281	0.186092	13.5984	14.6093	15.228	15.6067	15.8125	15.9541
[Dataset1]TCGA-A2-A0D3-01A	-0.594851	2.11397	2.90662	3.61125	3.97314	4.16695	4.46935	4.50388	4.69352	4.84616	-5.26717	144.322	-0.647056	1.93424	0.544729	0.544729	0.522965	1.42261	1134.36	1.4358	1.6805	1.6337	2.2183	1.42255	1.71333	1.94826	2.14367	2.3044	-3.9633	5.67084	-0.458192	-4.73354	-0.449707	19.6203	0.594024	0.594024	0.648616	1.31747	768.107	-0.319209	141.48	17.7183	-0.373127	13.146	14.1246	14.7257	15.0914	15.2888	15.4246
[Dataset1]TCGA-A2-A0D4-01A	0.337022	3.04643	3.83143	4.52259	4.8756	5.06476	5.35685	5.39129	5.57343	5.71963	-4.60792	343.772	0.0572013	4.94639	1.43914	1.43914	1.06058	1.0971	1106.46	2.36741	2.60949	2.58704	3.17921	2.45707	2.7512	2.98319	3.17441	3.32875	-3.26143	16.1866	0.197139	-3.99991	0.554058	43.0412	1.23184	1.23184	1.70979	1.2782	757.893	0.513809	156.259	51.3506	0.254294	13.7081	14.7103	15.324	15.6938	15.8926	16.0292
[Dataset1]TCGA-A2-A0EM-01A	-0.00339947	2.67113	3.47175	4.1857	4.5516	4.7468	5.05359	5.08759	5.28024	5.43534	-4.79279	260.659	-0.0766225	3.35095	0.978065	0.978065	0.929953	0.898433	1172.78	1.87912	2.12646	2.08002	2.66165	1.93246	2.22067	2.45317	2.6461	2.80389	-3.75869	9.52926	0.000453762	-4.43781	-0.0467791	17.0513	1.03789	1.03789	0.951178	1.16725	817.298	-0.21116	151.288	16.5145	-0.0726277	13.365	14.3648	14.9804	15.3579	15.5626	15.7034
[Dataset1]TCGA-A2-A0EN-01A	-0.569084	1.9169	2.73125	3.44645	3.81775	4.02054	4.32584	4.36908	4.56082	4.71523	-5.13216	126.792	-0.896111	1.53517	0.390367	0.390367	0.407789	-0.82439	1282.75	1.15076	1.43842	1.40323	1.97599	1.30805	1.59349	1.82287	2.01312	2.16911	-3.95948	5.32946	-1.04807	-4.85477	-1.1646	9.38367	0.376383	0.376383	0.30484	-0.761947	913.738	-1.74114	51.7149	8.08684	-0.245257	13.2339	14.2319	14.8403	15.2101	15.4107	15.5486
[Dataset1]TCGA-A2-A0EO-01A	-0.161722	2.39539	3.19339	3.89857	4.26176	4.45777	4.75916	4.79684	4.98587	5.138	-4.86172	193.138	-0.468391	2.55338	0.71707	0.71707	0.625977	-0.39758	1254.38	1.5723	1.87077	1.86107	2.45496	1.72435	2.01773	2.25273	2.44774	2.60753	-3.8923	8.04592	-0.546202	-4.56891	-0.703573	15.3908	0.621795	0.621795	0.498457	-0.1366	896.481	0.971577	203.984	13.3009	-0.0483229	13.3509	14.3697	14.9961	15.3804	15.5888	15.7322
[Dataset1]TCGA-A2-A0EP-01A	-0.633346	2.42434	3.24835	3.9969	4.37536	4.57171	4.89767	4.92142	5.12605	5.29089	-5.02681	227.42	0.054967	2.49311	0.825744	0.825744	1.05688	-2.27027	1338.19	1.37984	1.60418	1.57344	2.20103	1.34885	1.65785	1.90642	2.11281	2.28229	-3.96773	5.32485	-0.16345	-4.75593	-0.0350641	11.7241	1.14382	1.14382	0.952909	-1.92112	974.109	0.0943602	133.472	12.4741	-0.705456	12.8005	13.7882	14.3922	14.7608	14.9604	15.0978
[Dataset1]TCGA-A2-A0EQ-01A	-0.32119	2.09679	2.88125	3.56999	3.92798	4.12381	4.41762	4.46013	4.64482	4.79359	-5.09653	136.496	-0.935807	1.95323	0.375394	0.375394	0.392402	-1.08077	1287.24	1.3221	1.57548	1.53388	2.09266	1.45537	1.73507	1.95922	2.14571	2.29848	-3.72223	6.12112	-0.978146	-4.73056	-1.32494	16.3053	0.28741	0.28741	0.266527	-1.84537	973.883	-2.53115	31.8714	22.4625	-0.0322168	13.4465	14.4336	15.0397	15.4125	15.6149	15.7541
[Dataset1]TCGA-A2-A0ER-01A	0.208059	2.66615	3.47181	4.18405	4.55354	4.75497	5.06021	5.10275	5.295	5.44989	-4.4976	264.436	-0.133795	3.31639	1.16025	1.16025	0.872588	0.441209	1159.34	2.07314	2.2798	2.21011	2.78537	2.02562	2.32052	2.55893	2.75697	2.91976	-3.53063	10.8082	0.195514	-4.11403	-0.117298	26.9759	1.18397	1.18397	0.894356	1.26586	801.706	-0.62655	128.462	24.5343	0.182269	13.6243	14.6197	15.2294	15.6031	15.8062	15.946
[Dataset1]TCGA-A2-A0ES-01A	-0.322658	1.99757	2.7894	3.47769	3.83594	4.03344	4.32418	4.36975	4.55195	4.69854	-4.72421	123.876	-1.08744	1.72835	0.364038	0.364038	0.337412	-1.35519	1275.78	1.52239	1.76696	1.7092	2.27971	1.57219	1.85929	2.08907	2.27984	2.43551	-3.73047	6.78422	-0.807811	-4.39338	-0.8364	24.5895	0.430167	0.430167	0.433938	-0.715858	919.518	0.398105	127.327	22.1822	-0.384543	13.0902	14.0788	14.6841	15.0549	15.2563	15.3949
[Dataset1]TCGA-A2-A0ET-01A	-0.445569	2.43247	3.25771	3.99956	4.37817	4.57851	4.89933	4.9306	5.13196	5.29413	-4.42218	227.64	-0.0940953	2.54092	0.932809	0.932809	0.913241	0.613687	1095.57	1.69404	1.92125	1.85821	2.472	1.64003	1.94641	2.19453	2.40129	2.57064	-3.64039	7.01876	0.0245669	-4.15845	0.46261	32.5958	1.36586	1.36586	1.54883	0.902477	724.846	-0.692291	112.227	31.6405	-0.538843	13.033	14.0026	14.5964	14.9487	15.1367	15.266
[Dataset1]TCGA-A2-A0EU-01A	0.0207507	2.23275	3.0253	3.71152	4.07049	4.26995	4.55957	4.60814	4.78972	4.93581	-4.4409	156.984	-0.90057	2.19716	0.362158	0.362158	0.402633	1.05508	1163.29	1.78384	2.01439	1.96805	2.51365	1.85893	2.13644	2.35847	2.54251	2.69203	-3.43013	9.10888	-0.60936	-4.11319	-0.895746	33.7449	0.655729	0.655729	0.398274	2.07734	803.706	-0.272676	104.656	35.3759	0.344661	13.7558	14.7661	15.3859	15.7674	15.975	16.1179
[Dataset1]TCGA-A2-A0EV-01A	0.622517	3.45846	4.29873	5.04937	5.43315	5.63768	5.96019	5.99561	6.19805	6.36096	-4.65818	661.91	0.966164	6.81798	2.44822	2.44822	2.62714	-0.239685	1219.62	2.39581	2.70916	2.73183	3.39038	2.61477	2.94374	3.20754	3.42625	3.606	-3.78024	20.6163	0.907079	-4.2743	1.0275	25.7186	2.73948	2.73948	2.82874	-0.575864	863.815	2.01792	551.603	18.0766	0.467388	13.8348	14.871	15.5072	15.8959	16.1063	16.251
[Dataset1]TCGA-A2-A0EW-01A	-0.318045	2.14569	2.95606	3.66554	4.03445	4.23712	4.53894	4.58424	4.77378	4.92633	-4.4546	156.352	-0.760791	1.94278	0.622495	0.622495	0.470717	-1.63974	1270.94	1.48675	1.7605	1.72629	2.31938	1.58983	1.88821	2.12765	2.32667	2.48972	-3.54867	7.20247	-0.814991	-4.28242	-0.867231	30.8122	0.430418	0.430418	0.425328	-0.572292	905.698	-0.294216	94.3198	36.6831	-0.322846	13.117	14.1173	14.7311	15.1081	15.313	15.4541
[Dataset1]TCGA-A2-A0EX-01A	0.22544	2.4963	3.30274	4.00241	4.36753	4.56985	4.86508	4.91368	5.09883	5.24778	-4.86123	214.958	-0.550078	2.77706	0.674391	0.674391	0.578143	-0.513884	1260.62	1.80727	2.14449	2.16145	2.74608	2.1176	2.40901	2.64143	2.83417	2.9915	-3.72525	11.9554	-0.0758136	-4.47349	-0.102248	23.3023	1.0989	1.0989	0.907252	-0.40087	889.81	-0.246221	113.386	23.2697	0.559078	13.9124	14.9492	15.5848	15.9746	16.1862	16.3318
[Dataset1]TCGA-A2-A0EY-01A	0.39919	3.07555	3.86892	4.58045	4.94375	5.13639	5.44286	5.47433	5.66684	5.82177	-3.53376	383.559	0.32526	5.11616	1.21702	1.21702	1.39353	-0.306706	1212.43	2.27546	2.48748	2.43777	3.01292	2.26134	2.55209	2.78692	2.98115	3.13997	-3.01676	13.6245	0.229456	-3.45083	-0.037189	34.7501	0.436019	0.436019	0.975286	-0.963936	839.503	0.54605	251.726	32.3884	0.772087	14.1911	15.1999	15.8171	16.1954	16.4006	16.5416
[Dataset1]TCGA-A2-A0ST-01A	-1.12461	1.08754	1.88442	2.57513	2.93697	3.13779	3.43031	3.47879	3.66248	3.81044	-5.4304	51.0334	-1.99271	0.693767	0.157167	0.157167	0.136887	-3.13259	1380.01	0.707967	0.952452	0.901952	1.4549	0.747928	1.0205	1.23956	1.42152	1.57024	-3.94384	2.90209	-1.83733	-4.92598	-1.89423	16.1921	0.138222	0.138222	0.148485	-3.68597	1027.94	-2.74152	20.4177	12.9513	-1.2318	12.2884	13.2745	13.8763	14.238	14.4332	14.5677
[Dataset1]TCGA-A2-A0SU-01A	-0.189789	2.17926	2.97494	3.6716	4.03387	4.23211	4.52891	4.57201	4.75837	4.90844	-4.93546	153.259	-0.744086	2.05773	0.597971	0.597971	0.471242	-0.336112	1248.68	1.46481	1.75455	1.73819	2.30133	1.61445	1.89982	2.12904	2.31962	2.47615	-3.86679	7.17056	-0.698059	-4.63173	-0.907254	22.8107	0.515161	0.515161	0.401937	-0.106667	878.843	-0.321168	83.3504	20.234	0.345556	13.7222	14.7407	15.366	15.7537	15.965	16.1105
[Dataset1]TCGA-A2-A0SV-01A	-0.0843262	2.98949	3.80295	4.5415	4.91661	5.11244	5.43487	5.46027	5.66274	5.82588	-1.98121	387.81	0.431495	4.60165	1.82527	1.82527	1.52676	1.65234	1194.18	2.16371	2.36433	2.30514	2.92386	2.05731	2.3603	2.60373	2.8071	2.97398	-1.64423	10.3261	0.625234	-2.28594	1.20019	65.1536	4.21185	4.21185	3.33587	1.00401	837.051	2.89904	949.969	65.2658	0.503344	14.0023	14.9788	15.5825	15.9583	16.1624	16.3028
[Dataset1]TCGA-A2-A0SW-01A	0.409895	3.21487	4.03045	4.76284	5.13469	5.33022	5.64579	5.67459	5.87225	6.03133	-3.68541	474.534	0.570805	5.64873	1.46071	1.46071	1.76222	-0.573326	1241.33	2.36202	2.57658	2.54584	3.166	2.35813	2.66986	2.92086	3.12887	3.29969	-2.9616	14.8348	0.857804	-3.42298	0.901084	47.3256	2.16511	2.16511	2.5035	-1.72498	898.92	1.40014	404.678	49.4885	0.364652	13.8471	14.8319	15.4373	15.8145	16.0197	16.1607
[Dataset1]TCGA-A2-A0SX-01A	-0.478083	1.85103	2.65924	3.36463	3.73258	3.93528	4.23593	4.28184	4.47062	4.62264	-4.99866	115.359	-1.11539	1.46707	0.44459	0.44459	0.325771	-1.13355	1310.39	1.27445	1.62045	1.59782	2.16469	1.40837	1.6935	1.922	2.11156	2.26635	-3.84945	5.66618	-0.747388	-4.56957	-0.911726	17.3134	0.576455	0.576455	0.399538	-1.57191	963.266	-1.71419	32.5442	17.9647	-0.459835	13.0449	14.044	14.6527	15.0197	15.2182	15.3548
[Dataset1]TCGA-A2-A0SY-01A	-0.560081	1.95592	2.75844	3.46462	3.82991	4.02836	4.32975	4.37009	4.5592	4.71135	-5.11488	126.059	-0.925895	1.63493	0.412563	0.412563	0.394095	-1.16708	1275.05	1.27753	1.56797	1.53725	2.11972	1.38253	1.67506	1.90965	2.104	2.26343	-3.96819	5.57024	-0.760802	-4.77708	-0.626505	17.0854	0.548569	0.548569	0.530312	-1.22913	901.151	-1.47703	44.7031	10.5889	-0.044589	13.394	14.3944	15.0103	15.3923	15.5999	15.7428
[Dataset1]TCGA-A2-A0T0-01A	0.788615	3.1421	3.96992	4.69639	5.07425	5.28201	5.59105	5.63862	5.83325	5.98986	-3.97566	454.436	0.33575	5.14054	1.62942	1.62942	1.41118	-0.513081	1235.94	2.37638	2.68724	2.68177	3.28701	2.61469	2.92845	3.18324	3.39436	3.56802	-3.23831	20.891	0.700081	-3.75252	0.584167	44.2616	1.70006	1.70006	1.8146	-1.04601	901.378	-0.700634	127.964	45.1707	1.50699	14.8842	15.9007	16.5291	16.921	17.1348	17.2818
[Dataset1]TCGA-A2-A0T1-01A	0.316401	3.36188	4.17011	4.9039	5.27488	5.46765	5.78655	5.81068	6.01085	6.17206	-3.97301	547.309	0.916192	6.54398	3.31236	3.31236	2.53576	-0.522538	1270.54	1.81115	2.15511	2.15411	2.70011	2.18847	2.47015	2.69355	2.87816	3.02804	-3.33828	13.6933	-0.196396	-3.85014	-0.880313	30.3779	0.211333	0.211333	0.428758	-1.60318	918.236	-2.23111	29.4106	27.5404	0.49718	13.938	14.9431	15.5608	15.9386	16.1422	16.2821
[Dataset1]TCGA-A2-A0T2-01A	0.677478	3.30941	4.07041	4.75156	5.09184	5.26672	5.55634	5.57537	5.75537	5.89963	-2.11798	410.825	0.291326	6.76386	0.800426	0.800426	1.30898	-0.20431	1185.73	2.4222	2.63853	2.57219	3.16248	2.37692	2.67003	2.90138	3.09165	3.24596	-1.75321	14.346	0.6609	-3.09775	0.608812	52.8675	1.30483	1.30483	1.79445	-0.957805	875.136	2.73014	1283.68	63.6488	1.07393	14.4569	15.4686	16.0902	16.4799	16.693	16.8396
[Dataset1]TCGA-A2-A0T3-01A	-0.317752	2.35088	3.16439	3.88195	4.25161	4.4513	4.7574	4.79593	4.98754	5.1417	-4.79866	194.167	-0.296658	2.33317	0.692544	0.692544	0.732987	0.198036	1190.49	1.47602	1.82525	1.82922	2.40439	1.74162	2.02521	2.24952	2.43496	2.58533	-3.59952	8.09797	-0.678089	-4.32321	-0.696469	28.2798	0.405884	0.405884	0.488723	0.4245	836.866	-1.42436	32.1134	30.0107	-0.526596	12.9812	13.9848	14.5968	14.9536	15.143	15.2732
[Dataset1]TCGA-A2-A0T4-01A	-0.1031	2.16707	2.97025	3.66568	4.02998	4.23292	4.52659	4.57691	4.76115	4.90944	-4.80459	153.177	-0.919441	2.01741	0.609501	0.609501	0.401047	-1.16377	1260.5	1.5282	1.86781	1.85842	2.43797	1.78034	2.07499	2.31099	2.50669	2.66685	-3.89983	8.79549	-0.669707	-4.64143	-0.6473	19.5912	0.664836	0.664836	0.515481	-0.8643	889.064	-1.13892	58.615	11.2566	0.171942	13.5719	14.5844	15.2062	15.5917	15.8018	15.9463
[Dataset1]TCGA-A2-A0T5-01A	-0.190265	2.61984	3.45143	4.19553	4.57733	4.78085	5.10235	5.13712	5.3393	5.50221	-4.56554	280.494	0.173259	2.98789	1.13599	1.13599	1.18387	1.13888	1190.74	1.60563	1.90017	1.90599	2.52359	1.74818	2.05552	2.30434	2.51148	2.68181	-3.79351	8.14349	0.205706	-4.51502	0.286343	19.7569	2.15276	2.15276	1.31343	1.82469	832.802	0.884733	194.178	18.9705	0.443639	13.8149	14.8431	15.4744	15.8629	16.0743	16.2198
[Dataset1]TCGA-A2-A0T6-01A	-0.831719	1.51571	2.31502	3.01328	3.37647	3.57572	3.87251	3.91644	4.10256	4.25236	-5.12115	79.5013	-1.54709	1.0716	0.226597	0.226597	0.211371	-1.30066	1296.66	0.942098	1.21835	1.17566	1.7425	1.04185	1.32468	1.55191	1.74071	1.89533	-3.97803	3.93151	-1.20658	-4.85685	-1.15568	17.7208	0.357897	0.357897	0.310446	-1.13138	920.012	-1.78959	34.6373	15.8056	-0.363233	13.1099	14.1105	14.7238	15.098	15.3006	15.44
[Dataset1]TCGA-A2-A0T7-01A	-0.3624	2.50603	3.3286	4.06441	4.44249	4.6444	4.96277	4.99751	5.19756	5.35873	-4.86143	242.685	-0.0587178	2.74753	1.48791	1.48791	0.947412	-0.617538	1274.06	1.688	1.92636	1.88529	2.49502	1.71223	2.01273	2.25558	2.45835	2.625	-3.76682	7.72534	-0.218028	-4.5327	0.178213	25.3014	1.32529	1.32529	1.22564	-0.517774	901.822	1.78335	311.694	24.6307	0.344272	13.7227	14.7522	15.3843	15.7741	15.9865	16.1328
[Dataset1]TCGA-A2-A0YC-01A	-0.0313877	2.74289	3.54603	4.26563	4.63325	4.82819	5.13859	5.17019	5.36507	5.52203	-4.79904	284.708	0.0308465	3.60516	0.821471	0.821471	1.03252	0.21013	1176.9	1.85656	2.11989	2.09208	2.675	1.95196	2.24599	2.48315	2.68038	2.84182	-3.81952	9.85481	-0.00273005	-4.44071	0.217211	17.9479	1.33229	1.33229	1.23053	0.0992048	820.163	0.574123	211.378	15.45	-0.313418	13.2011	14.1825	14.7837	15.1489	15.3461	15.4818
[Dataset1]TCGA-A2-A0YD-01A	-0.258323	2.53668	3.35126	4.07928	4.45112	4.64863	4.96176	4.99435	5.19074	5.34881	-4.6722	239.608	-0.0815774	2.83791	0.928971	0.928971	0.923525	-0.992352	1285.23	1.63415	1.9139	1.89462	2.5035	1.72142	2.02756	2.27436	2.47914	2.64689	-3.8866	7.92754	-0.0156657	-4.45692	0.0879295	19.2369	1.31113	1.31113	1.09059	-0.717736	921.548	-0.45892	113.795	17.0912	-0.244541	13.2091	14.2153	14.8317	15.2078	15.4114	15.5515
[Dataset1]TCGA-A2-A0YE-01A	-0.102178	2.19039	2.98043	3.66622	4.02681	4.22833	4.51889	4.57039	4.75339	4.90081	-4.79172	151.774	-0.921591	2.12173	0.453403	0.453403	0.402742	-2.00646	1236.99	1.57488	1.9084	1.91065	2.46203	1.82676	2.11011	2.33727	2.52617	2.68046	-3.55165	8.95084	-0.899633	-4.01838	-1.07148	34.7851	0.324854	0.324854	0.342032	-1.8263	913.968	-4.03065	26.0734	32.3603	-0.50986	13.0361	14.0107	14.6054	14.9577	15.1468	15.2769
[Dataset1]TCGA-A2-A0YF-01A	-0.136283	2.74649	3.58009	4.33051	4.71572	4.92083	5.24726	5.28105	5.48652	5.65221	-4.36508	326.715	0.337672	3.44416	2.40586	2.40586	1.4067	0.354023	1141.67	1.7676	2.06225	2.03601	2.62085	1.85534	2.15233	2.39345	2.59428	2.75952	-3.41629	9.07646	-0.296926	-4.19949	-0.0520889	32.7789	0.946405	0.946405	0.936204	0.524055	784.198	-1.48249	68.5255	33.3276	-0.0115549	13.4517	14.4412	15.05	15.4257	15.6303	15.7712
[Dataset1]TCGA-A2-A0YG-01A	0.816858	3.6991	4.48591	5.19231	5.55009	5.73753	6.04104	6.06776	6.2576	6.41023	-3.94878	689.399	0.92355	9.58794	1.76539	1.76539	2.50254	0.734621	1159.31	3.01975	3.1774	3.10507	3.70279	2.84812	3.14968	3.39007	3.5885	3.74995	-3.00486	23.4363	1.05456	-3.48397	1.21828	46.292	3.81109	3.81109	3.33924	0.286413	816.236	0.302409	397.238	52.5664	0.465624	13.9459	14.9277	15.5303	15.9041	16.1078	16.2479
[Dataset1]TCGA-A2-A0YH-01A	0.619589	3.53971	4.33417	5.0543	5.41968	5.61082	5.92375	5.94991	6.14659	6.305	-4.03098	623.769	0.892489	8.1626	2.79875	2.79875	2.44425	0.824835	1205.5	2.53786	2.78522	2.75293	3.34841	2.59087	2.89113	3.13125	3.3304	3.49279	-3.42795	18.6879	0.838257	-3.87918	0.933088	39.9743	3.06219	3.06219	2.53123	0.044282	858.014	0.897878	319.046	33.3226	0.371014	13.8118	14.806	15.4196	15.8011	16.0093	16.1527
[Dataset1]TCGA-A2-A0YI-01A	-0.298122	2.38375	3.21148	3.95069	4.3325	4.53829	4.85813	4.89703	5.09859	5.26114	-4.76418	220.38	-0.115541	2.40025	1.24645	1.24645	0.893273	-1.05649	1253.15	1.68745	1.91748	1.85663	2.41913	1.67253	1.95759	2.18772	2.37911	2.53579	-3.69326	7.48046	-0.449734	-4.44168	-0.626881	26.9901	0.410022	0.410022	0.530818	-0.90936	886.917	-1.18131	107.448	22.1232	-0.685039	12.8208	13.7999	14.4007	14.7678	14.9672	15.1045
[Dataset1]TCGA-A2-A0YJ-01A	1.36087	4.18894	5.00347	5.73789	6.10889	6.30215	6.61856	6.64414	6.84234	7.00169	-2.65248	1252.47	1.63316	14.8485	8.37135	8.37135	5.14618	0.250414	1131.93	3.10797	3.35937	3.33007	3.93719	3.17671	3.47752	3.71786	3.91609	4.07764	-1.83576	34.5744	1.11227	-2.231	0.993311	62.3101	2.1267	2.1267	2.64487	0.514824	816.194	1.82888	742.781	63.5173	1.96833	15.3161	16.3349	16.9623	17.3549	17.5695	17.7169
[Dataset1]TCGA-A2-A0YK-01A	-0.65738	2.02395	2.83731	3.55926	3.93057	4.13008	4.43999	4.4766	4.67105	4.82763	-4.79573	142.121	-0.648346	1.70044	0.657597	0.657597	0.524047	-2.72717	1338.32	1.2018	1.46627	1.43552	2.01991	1.27924	1.57148	1.80638	2.00133	2.16077	-3.70087	5.0798	-0.821034	-4.52046	-0.891037	20.4419	0.412896	0.412896	0.41264	-2.09152	974.607	-0.598316	81.3992	21.5905	-0.711997	12.7509	13.7439	14.3544	14.73	14.9344	15.0752
[Dataset1]TCGA-A2-A0YL-01A	-0.474158	2.02402	2.82384	3.52616	3.89076	4.08996	4.38977	4.43222	4.62053	4.77221	-4.99911	133.933	-0.877399	1.75456	0.592829	0.592829	0.416373	-1.37035	1296.78	1.23759	1.56338	1.55205	2.11253	1.43779	1.7218	1.94827	2.13608	2.28973	-3.91538	5.96387	-1.10384	-4.70804	-1.25432	13.8663	0.327858	0.327858	0.286634	-1.06532	937.933	-1.49857	44.1515	15.9372	-0.493568	13.0064	13.9884	14.59	14.958	15.1579	15.2954
[Dataset1]TCGA-A2-A0YM-01A	-0.365041	2.13883	2.9506	3.66945	4.0412	4.24238	4.55111	4.59078	4.78497	4.94143	-5.41929	159.251	-0.719507	1.96816	0.61911	0.61911	0.482813	-1.13979	1258.06	1.39298	1.62423	1.56463	2.12534	1.42315	1.70825	1.93801	2.12888	2.28561	-3.79065	5.93762	-0.915009	-4.92794	-1.227	18.5575	0.217184	0.217184	0.296368	-1.10071	923.682	-2.09651	29.1446	27.7633	0.31062	13.7762	14.7679	15.377	15.7551	15.9606	16.102
[Dataset1]TCGA-A2-A0YT-01A	1.3385	4.9972	5.82704	6.60368	6.98517	7.17254	7.51472	7.51809	7.73215	7.90431	-1.5631	3121.6	3.02566	32.1845	27.3904	27.3904	20.4662	0.365787	1142.76	3.69604	3.83217	3.78607	4.46966	3.43974	3.77945	4.05037	4.27513	4.45908	-1.09033	42.7327	2.54347	-1.32415	3.01947	78.9754	19.4207	19.4207	20.8875	1.08689	790.3	5.45136	10813.1	84.5674	1.35516	14.6881	15.7157	16.3474	16.7473	16.9674	17.1189
[Dataset1]TCGA-A2-A1FV-01A	0.478784	3.37592	4.14928	4.84574	5.19858	5.38314	5.6834	5.7089	5.89705	6.0484	-3.10203	479.674	0.585181	7.07678	1.72237	1.72237	1.80868	0.0608773	1143.77	2.42239	2.66281	2.62337	3.22259	2.44026	2.73631	2.9729	3.16871	3.329	-2.84802	16.1836	0.223722	-3.22897	0.136023	49.5899	0.907028	0.907028	1.14473	1.35614	793.364	1.61883	393.058	48.4433	0.649803	14.0832	15.0749	15.6847	16.0666	16.2751	16.4185
[Dataset1]TCGA-A2-A1FW-01A	-0.417133	2.19947	2.98428	3.67891	4.0405	4.23799	4.53715	4.57893	4.76754	4.91961	-4.10099	155.299	-0.747898	2.19041	0.637745	0.637745	0.474895	0.516753	1118.49	1.85028	1.99237	1.87126	2.38965	1.63495	1.89513	2.10606	2.28256	2.42725	-2.82923	6.73031	-1.18482	-3.7089	-1.02292	51.2205	0.23377	0.23377	0.363909	0.945019	766.49	-1.13465	74.1718	52.0709	-0.578842	12.9479	13.915	14.5082	14.8714	15.0688	15.2048
[Dataset1]TCGA-A2-A1FX-01A	-0.243826	2.48932	3.31393	4.05284	4.43264	4.63568	4.95555	4.99129	5.19272	5.35508	-4.84698	242.023	0.00840973	2.67087	0.776696	0.776696	1.00555	0.737209	1169.6	1.56532	1.78376	1.73192	2.32352	1.61557	1.91762	2.16223	2.36592	2.53322	-3.7906	7.38297	-0.151221	-4.5587	-0.393028	17.2228	1.22217	1.22217	0.66793	1.3153	814.155	-1.29509	80.7133	19.1247	-0.170084	13.3136	14.2978	14.9026	15.2775	15.4816	15.6221
[Dataset1]TCGA-A2-A1FZ-01A	0.344265	3.10114	3.89599	4.61019	4.97122	5.1596	5.4667	5.49214	5.68436	5.83891	-3.74458	390.032	0.45099	5.14273	1.10948	1.10948	1.56101	-0.607275	1248.37	2.2121	2.46267	2.43313	3.04859	2.22968	2.53233	2.773	2.97178	3.13382	-3.37913	12.8173	0.703078	-3.64563	0.688081	38.5856	1.75462	1.75462	1.97802	-0.692009	888.247	0.988994	336.16	28.0694	0.273896	13.7084	14.7155	15.3322	15.7076	15.9101	16.0494
[Dataset1]TCGA-A2-A1G0-01A	-0.348482	2.52738	3.343	4.07556	4.44945	4.64714	4.96396	4.99473	5.19363	5.35379	-4.47048	241.263	-0.031291	2.82151	1.3709	1.3709	0.970293	-1.22541	1244.94	1.36406	1.71263	1.72751	2.33677	1.61563	1.91924	2.16285	2.3656	2.53204	-3.75001	7.20975	-0.197105	-4.36197	-0.200902	26.7288	0.975377	0.975377	0.840077	-0.449168	876.975	-1.6898	46.3053	26.5595	-0.530102	12.9333	13.9387	14.554	14.9217	15.1197	15.256
[Dataset1]TCGA-A2-A1G1-01A	0.404427	2.75457	3.53691	4.22247	4.57816	4.77256	5.06415	5.1062	5.28925	5.43666	-4.19213	259.343	-0.254166	3.75264	0.731697	0.731697	0.775699	-0.715896	1290	2.23099	2.5397	2.48844	3.05291	2.29488	2.57524	2.80042	2.98752	3.14031	-3.14381	13.4291	0.264729	-3.75921	0.0784218	47.0004	1.25497	1.25497	1.08182	-1.4237	955.64	-0.0276634	242.735	46.3881	0.476658	13.97	14.949	15.5487	15.919	16.1205	16.259
[Dataset1]TCGA-A2-A1G4-01A	0.861612	4.22034	5.02404	5.7723	6.14131	6.32387	6.6525	6.65857	6.86443	7.03006	-3.35389	1295.38	2.0138	15.619	4.04486	4.04486	7.40097	0.236346	1147.95	2.96911	3.18153	3.1378	3.76628	2.85223	3.16299	3.41234	3.61836	3.78709	-3.10397	23.0385	1.60686	-3.2629	1.84987	53.3401	4.12703	4.12703	6.31918	-0.407905	796.539	3.06837	1304.48	44.188	0.925348	14.3639	15.3546	15.965	16.345	16.5513	16.6933
[Dataset1]TCGA-A2-A1G6-01A	-0.135419	2.58418	3.39378	4.11562	4.48571	4.68297	4.99407	5.02759	5.22284	5.38017	-4.27788	247.134	-0.127389	3.03189	0.981988	0.981988	0.87459	-1.61854	1295.53	1.62536	1.91676	1.90039	2.47739	1.73314	2.01871	2.24742	2.4374	2.59255	-3.39382	7.92483	-0.491115	-4.0865	-0.654605	37.8715	0.639374	0.639374	0.52763	-1.13606	945.856	0.516144	207.3	36.3703	-0.243262	13.2199	14.2129	14.8201	15.1939	15.3979	15.5383
[Dataset1]TCGA-A2-A259-01A	-0.429843	1.68937	2.49073	3.18143	3.54588	3.75105	4.04232	4.09694	4.28017	4.42769	-4.86526	94.5681	-1.48627	1.26626	0.288533	0.288533	0.225588	-1.19442	1279.25	1.43036	1.65855	1.5954	2.13156	1.46844	1.7453	1.96974	2.15617	2.30885	-3.69351	6.07699	-0.858879	-4.47566	-0.93142	22.5205	0.497927	0.497927	0.391878	-0.531146	913.37	-1.61707	54.8254	26.325	-0.290812	13.159	14.1622	14.7736	15.1464	15.3498	15.4899
[Dataset1]TCGA-A2-A25A-01A	-1.33137	0.823675	1.6301	2.32283	2.69116	2.9005	3.19339	3.25204	3.4366	3.58542	-5.30629	40.7824	-2.27847	0.524694	0.157484	0.157484	0.102987	-1.49481	1304.66	0.547349	0.801024	0.736481	1.2875	0.608712	0.884887	1.10717	1.2924	1.44416	-3.90832	2.5952	-2.01545	-4.95707	-2.25132	9.82071	0.116555	0.116555	0.106192	-0.539991	923.478	-1.44722	30.3992	10.6087	-0.825108	12.6601	13.6481	14.2533	14.6257	14.8286	14.9684
[Dataset1]TCGA-A2-A25B-01A	0.757322	3.59958	4.42193	5.16498	5.54214	5.73957	6.06171	6.08906	6.29133	6.45417	-3.93537	726.628	1.09009	8.25054	2.57274	2.57274	2.94856	1.1653	1174.58	2.58663	2.86489	2.85649	3.49311	2.61985	2.93645	3.18983	3.40089	3.57424	-2.84736	19.0256	1.37382	-3.65761	1.54647	43.3224	6.13609	6.13609	4.66763	1.10024	855.192	0.490527	282.274	55.6604	1.08402	14.5329	15.5337	16.1488	16.5303	16.7377	16.8803
[Dataset1]TCGA-A2-A25C-01A	-1.02769	1.24712	2.04131	2.72419	3.0878	3.29502	3.58381	3.64287	3.82493	3.97174	-5.24176	59.9176	-1.88386	0.819561	0.186882	0.186882	0.153353	-0.36051	1218.3	1.16955	1.34772	1.27756	1.82771	1.09554	1.37129	1.59568	1.78321	1.93739	-3.74935	4.1182	-1.63176	-4.76023	-1.51483	22.9459	0.277257	0.277257	0.221199	-0.20366	854.837	-2.57808	25.0124	28.4219	-1.49737	12.1522	13.101	13.6796	14.0186	14.1995	14.3238
[Dataset1]TCGA-A2-A25D-01A	-0.265974	2.23872	3.0422	3.74916	4.11481	4.31388	4.61528	4.65654	4.84566	4.99787	-5.07569	167.897	-0.692657	2.16636	0.634659	0.634659	0.502455	-0.840921	1253.17	1.5234	1.79399	1.76259	2.34377	1.6239	1.91669	2.15292	2.34932	2.51043	-3.84319	7.23806	-0.660877	-4.70273	-0.778464	20.0788	0.556192	0.556192	0.457374	-0.642682	901.613	-1.51365	48.4382	22.3989	-0.289534	13.1747	14.1678	14.7767	15.1514	15.3554	15.4958
[Dataset1]TCGA-A2-A25E-01A	0.527064	3.65824	4.46049	5.19168	5.56034	5.75082	6.06919	6.09103	6.29085	6.45175	-3.84574	723.681	1.18456	8.93262	3.21661	3.21661	3.27612	0.167334	1153.04	2.399	2.71582	2.71886	3.32787	2.55376	2.85612	3.09857	3.29968	3.46416	-3.2272	17.9005	0.890427	-3.7396	0.943455	36.9526	2.70209	2.70209	2.54266	1.08119	801.029	-0.451874	141.759	31.6787	0.563646	14.0002	14.9978	15.6114	15.9905	16.1964	16.3381
[Dataset1]TCGA-A2-A25F-01A	-0.593456	1.58002	2.36418	3.04237	3.39719	3.59396	3.8804	3.92772	4.10733	4.25193	-4.71876	79.1283	-1.57454	1.15492	0.153401	0.153401	0.204792	-2.51094	1380.1	1.12755	1.38634	1.3245	1.85824	1.22127	1.48839	1.70208	1.87893	2.02294	-3.60469	4.72355	-1.29249	-4.39068	-1.67988	29.8397	0.202861	0.202861	0.182421	-3.02549	1033.88	-2.14855	29.807	27.688	-0.349941	13.1455	14.1409	14.7482	15.1177	15.3176	15.4551
[Dataset1]TCGA-A2-A3KC-01A	-0.395349	2.37995	3.18536	3.90473	4.27376	4.47072	4.78108	4.81493	5.00987	5.1669	-4.55035	199.633	-0.232326	2.46245	0.87108	0.87108	0.794724	-0.495583	1231.05	1.5036	1.76628	1.71844	2.30213	1.55182	1.84369	2.07703	2.27061	2.42878	-3.74086	6.65049	-0.621126	-4.31695	-0.744873	22.6859	0.58761	0.58761	0.472496	-0.06451	871.84	-0.522387	109.199	23.076	-0.684669	12.8184	13.8041	14.4081	14.7736	14.9713	15.1073
[Dataset1]TCGA-A2-A3KD-01A	0.166072	2.81855	3.59554	4.28519	4.63738	4.82487	5.11899	5.1511	5.33511	5.48295	-3.58703	271.666	-0.061193	3.99872	0.705106	0.705106	0.933791	-1.10648	1273.85	1.99345	2.25621	2.20369	2.7693	2.04349	2.3301	2.56012	2.75	2.90484	-3.17666	10.9298	-0.136133	-3.58924	-0.418117	38.5347	0.740363	0.740363	0.664069	-1.22188	908.387	-0.0653495	130.401	26.3398	0.102182	13.5521	14.5501	15.1621	15.5363	15.7391	15.8787
[Dataset1]TCGA-A2-A3XS-01A	0.39399	3.38066	4.20378	4.94759	5.32546	5.52368	5.84633	5.87471	6.07751	6.24085	-3.18697	587.356	1.00443	6.45091	2.03241	2.03241	2.74896	-0.451051	1205.48	2.37018	2.58657	2.54835	3.16825	2.40417	2.71686	2.96818	3.17673	3.3473	-2.84194	15.7425	1.01472	-2.97745	0.964263	48.3222	2.42727	2.42727	2.67182	-0.44247	865.16	2.60622	1060.13	50.7795	0.106794	13.555	14.5548	15.1671	15.541	15.7437	15.883
[Dataset1]TCGA-A2-A3XT-01A	0.547508	3.1352	3.95298	4.6794	5.05102	5.24977	5.56022	5.59593	5.79069	5.94726	-3.96049	435.419	0.389886	5.15835	1.44585	1.44585	1.48112	-0.251813	1218.45	2.32332	2.51622	2.47891	3.08542	2.32883	2.63123	2.87263	3.07168	3.23416	-3.39968	15.0667	0.395692	-3.59296	-0.133597	27.4967	0.728503	0.728503	0.893495	-0.783581	889.718	0.887031	392.429	22.1999	0.497383	13.8424	14.876	15.5098	15.8993	16.1111	16.2567
[Dataset1]TCGA-A2-A3XU-01A	2.12543	5.65734	6.51365	7.30397	7.69644	7.8945	8.23959	8.25406	8.47042	8.64431	-1.3186	6552.58	3.6068	59.5554	39.3652	39.3652	37.2978	0.403444	1158.1	3.86702	4.25088	4.32843	5.03714	4.18002	4.53602	4.81977	5.05378	5.24499	-1.27076	98.7985	3.15434	-1.26551	3.66294	80.9948	35.4623	35.4623	39.7522	-0.3469	841.945	3.56461	3376.65	79.1638	2.67814	15.8704	16.9563	17.6238	18.0479	18.2812	18.4416
[Dataset1]TCGA-A2-A3XV-01A	0.351627	3.53447	4.32598	5.05124	5.41291	5.59651	5.91191	5.92702	6.12451	6.2833	-3.66764	610.359	0.923621	8.10813	1.4873	1.4873	2.49965	1.49798	1154.31	2.58557	2.74655	2.67038	3.29361	2.34114	2.64991	2.8982	3.10462	3.27396	-2.97845	13.2907	1.08445	-3.2702	1.62954	44.3887	3.79088	3.79088	5.03328	1.20592	819.129	3.05818	1466.21	43.535	0.274418	13.7451	14.7524	15.3674	15.7399	15.9412	16.0796
[Dataset1]TCGA-A2-A3XW-01A	-0.760287	2.2865	3.11685	3.86811	4.25075	4.45175	4.77899	4.80757	5.01334	5.17922	-4.91571	203.61	-0.137261	2.16646	1.25437	1.25437	0.879892	-0.24479	1221.23	0.939211	1.24553	1.23334	1.81697	1.15369	1.44833	1.68533	1.88241	2.04306	-3.79325	4.63938	-1.16913	-4.66766	-1.53084	19.5401	0.18984	0.18984	0.221167	0.61593	885.948	-0.982895	51.5334	21.7205	-0.876909	12.5478	13.559	14.1793	14.557	14.762	14.9033
[Dataset1]TCGA-A2-A3XX-01A	0.217292	3.49428	4.30567	5.04966	5.42189	5.61151	5.9363	5.953	6.15664	6.32049	-3.35178	636.252	1.13212	7.44464	3.52035	3.52035	3.10106	-1.31999	1277.63	2.23909	2.46949	2.45038	3.07858	2.28377	2.59449	2.8436	3.05059	3.22002	-2.67029	13.36	1.04817	-3.22756	1.39427	47.9719	4.26389	4.26389	4.1065	-1.4786	935.273	1.82805	491.741	53.7023	0.346877	13.8032	14.7963	15.407	15.7829	15.9868	16.1269
[Dataset1]TCGA-A2-A3XY-01A	0.473445	3.58735	4.45639	5.2438	5.64325	5.85263	6.19448	6.22418	6.43918	6.61227	-3.12954	858.344	1.49293	7.31486	5.31684	5.31684	4.47208	-1.2743	1260.56	2.59023	2.82944	2.80934	3.47217	2.54603	2.88519	3.15849	3.38551	3.572	-2.90939	18.604	1.38244	-3.01805	1.88567	48.4014	7.87426	7.87426	6.47781	-0.977223	916.502	3.00276	1444.53	48.3928	0.240735	13.5908	14.6328	15.2712	15.663	15.8766	16.0236
[Dataset1]TCGA-A2-A3XZ-01A	-0.296764	2.6932	3.50021	4.23168	4.6038	4.79902	5.1173	5.14507	5.34545	5.50689	-4.57042	281.497	0.183941	3.3919	0.719628	0.719628	1.20378	-1.41166	1257.81	1.80282	2.02551	1.99054	2.61233	1.74737	2.05319	2.29908	2.50305	2.67052	-3.81872	7.73238	0.200471	-4.27173	0.331964	20.6738	0.787724	0.787724	1.3754	-1.60023	916.05	-0.631026	207.218	16.0023	-0.677314	12.8139	13.8073	14.4148	14.7821	14.981	15.1179
[Dataset1]TCGA-A2-A3Y0-01A	-0.46151	2.29795	3.09627	3.8071	4.1724	4.36815	4.67421	4.70916	4.90127	5.0559	-4.40105	178.292	-0.461926	2.31091	0.676121	0.676121	0.635615	-0.637278	1236.13	1.47879	1.74902	1.68981	2.26628	1.52656	1.80934	2.03281	2.21802	2.36869	-3.65288	6.32099	-0.567726	-3.96548	-0.988596	34.075	0.297637	0.297637	0.377926	-0.919167	920.952	-1.80514	78.2727	28.123	-0.186339	13.26	14.2533	14.8701	15.2535	15.4626	15.6067
[Dataset1]TCGA-A2-A4RW-01A	0.34664	3.32841	4.13496	4.86557	5.23297	5.42283	5.73836	5.76049	5.95801	6.11675	-4.31712	516.737	0.852213	6.29748	2.26159	2.26159	2.35016	-0.0356727	1210.95	2.31216	2.56308	2.5311	3.16294	2.31537	2.62913	2.8805	3.08807	3.25772	-3.68871	14.1436	1.01149	-4.08942	1.12803	28.6046	3.22537	3.22537	3.0674	-0.0564417	863.415	1.78902	766.371	22.8907	0.147211	13.5377	14.5557	15.1823	15.5664	15.7743	15.9174
[Dataset1]TCGA-A2-A4RX-01A	-0.274612	2.63808	3.47991	4.23805	4.62546	4.8305	5.1594	5.19188	5.39882	5.5656	-4.71356	299.829	0.289268	3.00256	1.40933	1.40933	1.34327	-1.52345	1293.48	1.5413	1.82643	1.84921	2.48234	1.71432	2.03481	2.29418	2.51066	2.68835	-3.60183	8.04135	0.375691	-4.31523	0.474455	27.7281	2.57163	2.57163	1.6516	-0.545396	933.849	-1.32412	78.3509	29.2818	-0.594826	12.8869	13.8749	14.4795	14.8482	15.0484	15.1861
[Dataset1]TCGA-A2-A4RY-01A	-1.16114	1.56219	2.36286	3.07585	3.44074	3.63486	3.9414	3.97354	4.16559	4.32012	-4.74936	85.4215	-1.18232	1.10293	0.336315	0.336315	0.306543	-1.64823	1307.56	0.798595	1.04118	0.99003	1.58273	0.782794	1.07384	1.30756	1.50217	1.66158	-3.66423	2.94323	-1.10414	-4.49332	-0.82606	19.5009	0.510339	0.510339	0.445235	-1.46934	944.29	0.230825	122.547	29.5949	-1.33217	12.1997	13.1801	13.7792	14.1403	14.3357	14.4703
[Dataset1]TCGA-A2-A4S0-01A	0.54379	3.65485	4.42114	5.12484	5.47271	5.64654	5.95179	5.96122	6.15168	6.30462	-3.31274	620.489	1.03119	9.45054	1.07154	1.07154	2.7527	1.75887	1098.93	2.6583	2.8232	2.7446	3.34887	2.47866	2.77392	3.00831	3.20138	3.35824	-3.05725	15.327	1.05244	-3.10713	1.32939	43.8414	3.03778	3.03778	3.66141	0.908111	748.457	1.36793	580.39	46.5275	0.399787	13.8696	14.8567	15.464	15.838	16.0405	16.1797
[Dataset1]TCGA-A2-A4S1-01A	0.314393	3.96276	4.79838	5.57998	5.96579	6.15688	6.50195	6.50872	6.72539	6.89966	-3.67562	1145.27	2.0325	11.298	6.0184	6.0184	7.6408	0.55134	1183.75	2.61827	2.77299	2.71462	3.40263	2.44017	2.77656	3.04537	3.26852	3.45164	-3.27083	15.6251	1.9137	-3.68695	2.34458	33.1172	8.83242	8.83242	10.3467	0.761933	851.626	1.65602	1161.46	33.9037	-0.122009	13.3396	14.3369	14.9472	15.3214	15.5247	15.6644
[Dataset1]TCGA-A2-A4S2-01A	-0.806996	2.16696	2.95711	3.67029	4.03003	4.21679	4.52479	4.54735	4.73987	4.89469	-4.98407	151.765	-0.532837	2.05708	0.703713	0.703713	0.586876	0.290416	1205.05	1.47784	1.6467	1.55675	2.14504	1.27598	1.56365	1.79285	1.98366	2.13871	-3.88416	4.52455	-0.33765	-4.56524	0.105137	19.3053	1.16553	1.16553	1.1049	0.466091	843.356	-0.356357	114.494	17.9602	-1.35905	12.2171	13.1712	13.7566	14.1129	14.3058	14.4386
[Dataset1]TCGA-A2-A4S3-01A	0.718368	3.87973	4.6827	5.41644	5.78367	5.97143	6.29038	6.30838	6.50813	6.66877	-4.44817	898.848	1.4638	11.0302	3.9512	3.9512	4.35031	0.557491	1173.97	2.56134	2.84909	2.83752	3.42257	2.69432	2.9904	3.22649	3.42172	3.57995	-3.52703	20.8634	0.901709	-4.03103	0.781572	28.2969	1.78022	1.78022	2.16277	0.210884	828.76	0.707578	356.814	31.8825	0.433078	13.8205	14.8439	15.4727	15.8556	16.0627	16.2052
[Dataset1]TCGA-A7-A0CD-01A	-0.0821263	2.29613	3.09703	3.79796	4.16155	4.36056	4.65794	4.70154	4.88798	5.03804	-4.92289	174.443	-0.703256	2.31075	0.611083	0.611083	0.494163	0.543284	1142.7	1.67091	1.9375	1.8921	2.46126	1.75051	2.04068	2.27127	2.4622	2.61766	-3.69434	8.27765	-0.573596	-4.54702	-0.80501	22.1013	0.574952	0.574952	0.443322	0.518477	790.198	-0.635017	92.7568	27.6136	-0.00368226	13.4476	14.4434	15.0582	15.4408	15.6488	15.7919
[Dataset1]TCGA-A7-A0CE-01A	0.3632	2.95807	3.75877	4.46551	4.8292	5.02576	5.32673	5.36571	5.55436	5.70618	-4.50978	340.684	0.0399163	4.45082	0.767021	0.767021	1.04028	-1.73878	1236.49	2.04113	2.37378	2.3657	2.96906	2.26316	2.57064	2.82006	3.02708	3.19576	-3.61093	13.9784	0.636946	-4.14045	0.402915	26.9988	2.60768	2.60768	1.49497	-0.394276	892.983	-0.308946	182.3	25.3353	0.352566	13.8001	14.7968	15.4088	15.7853	15.9896	16.1301
[Dataset1]TCGA-A7-A0CG-01A	-0.158383	2.5006	3.31212	4.03093	4.40066	4.59954	4.9074	4.94441	5.13741	5.29276	-4.4498	226.045	-0.259306	2.76867	0.889764	0.889764	0.770373	-2.00131	1284.64	1.79663	2.04715	2.00539	2.59607	1.82727	2.12255	2.35952	2.55603	2.71692	-3.65735	8.63514	-0.321164	-4.19399	-0.160817	27.2841	0.751143	0.751143	0.855125	-1.5296	918.904	0.367708	207.596	25.3919	-0.05495	13.3764	14.3757	14.991	15.3743	15.5833	15.7273
[Dataset1]TCGA-A7-A0CH-01A	0.269056	2.87457	3.66063	4.35756	4.71376	4.90394	5.20102	5.23453	5.42041	5.56984	-4.21597	296.742	-0.116782	4.2393	1.00573	1.00573	0.893085	1.78752	1136.92	2.07724	2.30461	2.27461	2.87412	2.11809	2.41675	2.65507	2.8526	3.01347	-3.65585	11.814	0.106119	-4.19848	-0.0747295	26.9144	1.27248	1.27248	0.934071	1.60054	795.977	0.124733	196.192	26.7872	0.0224839	13.4748	14.4749	15.0884	15.4635	15.6668	15.8067
[Dataset1]TCGA-A7-A0CJ-01A	0.189801	2.76203	3.5444	4.23695	4.59257	4.78389	5.07905	5.11535	5.30035	5.44917	-4.95573	262.89	-0.224284	3.80904	0.60902	0.60902	0.804496	1.14971	1151.28	2.11172	2.33288	2.28663	2.85728	2.11379	2.40416	2.63759	2.83115	2.98892	-3.4556	11.629	-0.0696309	-4.50593	-0.0889976	27.777	0.899136	0.899136	0.914989	0.218737	805.82	2.08469	435.238	34.0687	0.420182	13.8778	14.8558	15.4616	15.8424	16.0503	16.1934
[Dataset1]TCGA-A7-A0D9-01A	0.610217	3.53438	4.31812	5.02342	5.38011	5.56634	5.86991	5.89532	6.08537	6.23814	-3.51224	580.607	0.728042	8.16886	2.36379	2.36379	2.09135	0.9652	1140.68	2.64643	2.88973	2.83948	3.42847	2.62603	2.91993	3.15736	3.35452	3.51557	-3.05225	18.6785	0.890947	-3.32998	1.07668	50.3698	2.77511	2.77511	3.0514	1.17077	790.746	-0.647965	179.92	45.0131	0.737318	14.1451	15.1579	15.7779	16.157	16.3626	16.5041
[Dataset1]TCGA-A7-A0DA-01A	0.251251	2.70515	3.52517	4.24726	4.62205	4.82672	5.13517	5.17944	5.37349	5.52985	-4.40071	286.809	-0.0972162	3.36774	0.970867	0.970867	0.908849	0.153165	1184.14	1.90823	2.20307	2.18118	2.77632	2.07086	2.37235	2.61609	2.81907	2.98573	-3.49488	11.5936	0.107118	-4.16137	0.0226112	27.0582	1.2479	1.2479	1.02762	0.127814	862.518	0.744204	178.873	28.3559	0.241881	13.6833	14.6916	15.3057	15.6832	15.8888	16.0303
[Dataset1]TCGA-A7-A0DB-01A	-0.95347	1.11331	1.89796	2.56955	2.92365	3.12314	3.4046	3.45784	3.63425	3.77622	-5.02276	49.0707	-2.21876	0.729427	0.137474	0.137474	0.109445	-0.23832	1234.46	0.894535	1.1574	1.09903	1.63615	0.937639	1.20739	1.42555	1.60743	1.75651	-3.71998	3.48923	-1.59776	-4.7015	-1.52346	32.6677	0.258186	0.258186	0.21847	-0.231864	855.473	-4.87229	4.376	36.3972	-1.17247	12.4017	13.3639	13.9503	14.3007	14.4894	14.6192
[Dataset1]TCGA-A7-A0DC-01A	-0.384142	1.24769	1.9796	2.59349	2.91996	3.10747	3.35946	3.41632	3.5738	3.70034	-4.49908	44.9022	-2.5913	0.91813	0.0975553	0.0975553	0.0749805	2.02242	1084.01	1.23183	1.52668	1.4686	1.94827	1.32537	1.56975	1.76738	1.93159	2.06515	-3.22852	4.96376	-1.36717	-4.02853	-1.91691	49.4814	0.232808	0.232808	0.14797	2.39748	724.797	-4.11124	7.48549	56.1579	-0.551967	12.9904	13.9549	14.5463	14.8979	15.0859	15.2152
[Dataset1]TCGA-A7-A13D-01A	0.133505	2.29494	3.07601	3.75007	4.10448	4.30357	4.58696	4.63974	4.81784	4.96135	-4.59973	160.682	-1.04008	2.41279	0.386331	0.386331	0.353457	1.43623	1167.71	1.74033	2.07455	2.03136	2.56237	1.91955	2.19277	2.41325	2.59681	2.74623	-3.26208	9.98016	-0.758472	-4.25338	-1.46948	36.4891	0.359601	0.359601	0.226939	2.35369	859.238	-4.73482	9.65519	44.2184	-0.333199	13.18	14.1582	14.7569	15.1206	15.3183	15.4543
[Dataset1]TCGA-A7-A13E-01A	0.516125	3.52114	4.33129	5.06322	5.43306	5.6258	5.94201	5.96716	6.16519	6.32437	-3.31364	636.175	0.981404	7.678	3.60643	3.60643	2.63615	0.814202	1138.63	2.49948	2.76187	2.72558	3.35295	2.50029	2.81472	3.068	3.27877	3.4521	-2.59865	16.929	1.17617	-2.98098	1.5609	58.0997	6.77128	6.77128	4.78864	1.40536	816.734	1.11704	326.731	62.5438	0.230281	13.6765	14.6734	15.2878	15.6651	15.8698	16.0105
[Dataset1]TCGA-A7-A13F-01A	0.543017	3.32972	4.14202	4.87397	5.24814	5.44628	5.76357	5.79532	5.99508	6.15599	-4.37612	538.475	0.845253	6.32492	1.74049	1.74049	2.32054	1.25584	1142.46	2.1597	2.45758	2.44427	3.02951	2.3803	2.67855	2.91992	3.11995	3.28455	-3.53086	15.9612	0.455475	-4.07733	0.0620135	32.08	0.947644	0.947644	1.06632	1.37111	802.109	-1.76249	75.6389	30.9477	0.824037	14.1856	15.2085	15.8381	16.2323	16.4476	16.5958
[Dataset1]TCGA-A7-A13G-01A	-0.842654	1.09894	1.88793	2.55898	2.91565	3.11968	3.3995	3.4595	3.63523	3.77673	-5.05332	49.0776	-2.34898	0.719979	0.190797	0.190797	0.0958557	1.42248	1155.02	0.828239	1.16209	1.14103	1.68591	1.04609	1.31922	1.53857	1.72216	1.87234	-3.50816	3.97457	-1.41056	-4.55618	-1.49992	33.7394	0.339204	0.339204	0.225376	1.93622	792.116	-5.66397	3.80236	48.1143	-1.32666	12.2624	13.2193	13.8041	14.1514	14.338	14.4662
[Dataset1]TCGA-A7-A13H-01A	-0.687265	1.97894	2.77731	3.48624	3.84947	4.04357	4.34725	4.38121	4.57136	4.72429	-5.07116	127.774	-0.815845	1.67747	0.384258	0.384258	0.440974	-1.07439	1258.68	1.2015	1.42007	1.36403	1.95792	1.20234	1.49493	1.72816	1.92136	2.07927	-3.93778	4.70802	-0.917177	-4.73212	-1.11523	14.4154	0.368969	0.368969	0.331629	-0.998397	896.702	0.0141386	125.154	14.2101	-0.934402	12.5604	13.5502	14.157	14.5248	14.7241	14.8614
[Dataset1]TCGA-A7-A26E-01A	0.660608	3.60578	4.41234	5.14013	5.50815	5.69998	6.01424	6.0396	6.23651	6.39492	-4.41079	682.286	1.05917	8.36367	2.29323	2.29323	2.89544	0.461502	1211.15	2.61837	2.88677	2.85902	3.4809	2.64289	2.95167	3.19783	3.40152	3.5678	-3.47783	19.4139	1.22606	-4.07073	1.32298	39.9416	3.79001	3.79001	3.84818	0.56749	857.056	1.10744	411.571	34.8632	0.673328	14.0786	15.0893	15.7096	16.0927	16.3009	16.4441
[Dataset1]TCGA-A7-A26F-01A	-1.07475	0.588302	1.3567	1.99973	2.34912	2.55551	2.82227	2.89398	3.06252	3.19846	-4.89049	27.4017	-3.13034	0.451763	0.05296	0.05296	0.0443188	-1.00579	1280.97	0.560376	0.853495	0.810021	1.32177	0.779411	1.03538	1.24371	1.41873	1.56291	-3.53053	3.06866	-2.20043	-4.32401	-2.71166	33.0339	0.069946	0.069946	0.0688306	-0.398105	937.832	-5.4509	3.43088	42.3095	-1.18154	12.3993	13.3585	13.9452	14.2947	14.4827	14.6119
[Dataset1]TCGA-A7-A26G-01A	0.497504	3.53994	4.35121	5.08494	5.45328	5.6432	5.95989	5.98076	6.1786	6.33759	-3.16969	644.565	1.03494	7.73142	3.18667	3.18667	2.80784	-2.71099	1334.59	2.2379	2.56958	2.57786	3.15772	2.41203	2.70704	2.94288	3.13804	3.29743	-2.90472	16.0486	0.061839	-3.1564	0.0638565	47.2461	0.673558	0.673558	1.10287	-2.57115	975.881	-0.666236	141.092	41.5287	0.675545	14.0633	15.0788	15.7047	16.095	16.3087	16.4558
[Dataset1]TCGA-A7-A26H-01A	0.0873905	2.83013	3.62597	4.33626	4.6994	4.89253	5.19762	5.23021	5.4217	5.57578	-4.57184	299.708	0.0595393	3.95728	0.928007	0.928007	1.05783	0.0712752	1216.37	2.03878	2.28263	2.24535	2.84082	2.07995	2.38013	2.62167	2.82223	2.98655	-3.676	11.0787	0.363677	-4.30347	0.580155	26.7571	2.24285	2.24285	1.76765	0.116622	856.306	-0.431924	175.698	22.8284	-0.0488211	13.4061	14.3977	15.0073	15.3854	15.5915	15.7333
[Dataset1]TCGA-A7-A26I-01A	0.821525	2.78084	3.56997	4.24723	4.60057	4.79712	5.0796	5.12855	5.30511	5.44704	-3.92864	260.837	-0.490818	3.80687	1.22171	1.22171	0.60462	1.03986	1214.81	2.30782	2.68492	2.661	3.24248	2.52016	2.80619	3.03312	3.22038	3.3725	-3.10409	17.4488	0.509536	-3.3721	0.314969	53.3883	3.14704	3.14704	1.35012	0.767573	881.669	0.802314	281.468	50.8288	0.955847	14.3296	15.3421	15.9626	16.3419	16.5481	16.6898
[Dataset1]TCGA-A7-A26J-01A	-1.11605	1.53646	2.33327	3.03742	3.40323	3.60243	3.90538	3.94624	4.13668	4.29019	-5.13357	82.8414	-1.3076	1.09303	0.336744	0.336744	0.270099	0.725073	1187.34	1.0107	1.22585	1.16642	1.72296	0.960508	1.23929	1.46405	1.65216	1.80654	-3.86788	3.48664	-1.24563	-4.82142	-1.03521	17.8976	0.444687	0.444687	0.358621	1.24061	817.476	-1.70528	30.1334	23.6209	-1.074	12.5022	13.468	14.0599	14.4138	14.6043	14.7354
[Dataset1]TCGA-A7-A2KD-01A	-0.0981041	2.72154	3.52466	4.24503	4.61378	4.80967	5.12133	5.15329	5.34919	5.50694	-5.1406	280.673	0.106271	3.50768	1.53748	1.53748	1.1145	0.351115	1200.36	1.74001	1.94589	1.90703	2.48404	1.79948	2.08854	2.32124	2.51409	2.6721	-3.89761	8.8262	-0.515244	-4.90194	-0.985186	17.448	0.30889	0.30889	0.384414	0.0869529	842.273	-1.47217	66.7576	23.7272	-0.0377834	13.3965	14.3988	15.0165	15.3921	15.5951	15.7348
[Dataset1]TCGA-A7-A3IY-01A	0.300737	3.11837	3.9234	4.64755	5.0156	5.20903	5.52172	5.55008	5.7464	5.90442	-3.93751	417.653	0.480986	5.20105	0.911956	0.911956	1.59112	0.0947834	1239.71	2.1496	2.41496	2.39391	3.00196	2.2398	2.54557	2.79184	2.99618	3.16377	-3.48729	13.2396	0.548056	-3.91945	0.771188	30.2451	2.39582	2.39582	2.09479	-0.067171	882.389	0.559038	210.911	24.1242	0.346267	13.7814	14.7821	15.3951	15.7723	15.9773	16.1183
[Dataset1]TCGA-A7-A3IZ-01A	0.392668	3.35534	4.16521	4.90387	5.27599	5.46835	5.78972	5.81171	6.01345	6.17579	-2.96107	549.878	0.874133	6.57708	2.87078	2.87078	2.39048	2.77193	1030.66	2.44531	2.6152	2.52104	3.12775	2.25442	2.5585	2.80351	3.00689	3.17392	-2.94327	12.8883	0.847649	-2.81937	0.909341	55.9143	2.10572	2.10572	2.47792	3.41816	687.463	0.730372	332.656	47.5976	0.573903	13.954	14.9573	15.5776	15.9704	16.1862	16.3348
[Dataset1]TCGA-A7-A3J0-01A	0.509749	3.44122	4.20538	4.90049	5.2467	5.42268	5.72238	5.73757	5.92463	6.07479	-4.20446	491.943	0.688739	7.69026	1.29527	1.29527	1.97197	0.781922	1198.72	2.29433	2.54512	2.50379	3.09458	2.34723	2.64001	2.87271	3.06489	3.22092	-3.44188	14.4934	0.470855	-3.93774	0.531288	35.0946	1.89543	1.89543	1.64842	-0.51853	884.008	-0.430051	130.596	29.7004	-0.157461	13.3574	14.3404	14.9422	15.3046	15.499	15.6326
[Dataset1]TCGA-A7-A3J1-01A	-0.699753	2.28502	3.09776	3.83246	4.20549	4.401	4.71988	4.74675	4.94677	5.10779	-4.60152	188.781	-0.231632	2.22959	1.14341	1.14341	0.799987	-0.891178	1236.4	1.25485	1.49264	1.43756	2.03028	1.26748	1.56269	1.79963	1.99643	2.15753	-3.73083	5.0495	-0.837001	-4.47622	-0.90702	21.6316	0.36962	0.36962	0.408834	-0.366492	879.269	0.40734	144.67	25.1875	-1.04033	12.4884	13.4667	14.0669	14.4313	14.6286	14.7644
[Dataset1]TCGA-A7-A3RF-01A	1.34422	4.34843	5.13828	5.85634	6.21367	6.39552	6.70425	6.72083	6.91342	7.06797	-3.84871	1332.68	1.72216	18.059	2.90863	2.90863	5.51108	1.7861	1092.73	3.09793	3.4419	3.42898	4.05094	3.22236	3.53763	3.78866	3.99483	4.1624	-3.32318	35.8879	1.45184	-3.52893	1.47881	43.788	3.81024	3.81024	4.25196	1.18008	755.195	1.19118	491.9	39.254	1.17121	14.5456	15.561	16.1868	16.5776	16.7913	16.9383
[Dataset1]TCGA-A7-A425-01A	-0.545713	2.714	3.53699	4.29213	4.67265	4.8682	5.19952	5.2197	5.42807	5.59598	-4.78326	309.399	0.41506	3.37597	1.77557	1.77557	1.51809	-0.290167	1197.11	1.85789	1.93377	1.84023	2.4596	1.56391	1.8705	2.11952	2.32691	2.49714	-3.84109	6.28004	0.212078	-4.47135	0.612766	19.4006	1.51218	1.51218	1.84647	0.327557	838.888	1.813	568.923	21.785	-0.945177	12.5745	13.5476	14.1445	14.5092	14.707	14.8431
[Dataset1]TCGA-A7-A426-01A	-1.07956	1.71767	2.51241	3.22065	3.58335	3.77645	4.08128	4.11349	4.30463	4.45844	-5.07361	98.0437	-1.03973	1.29857	0.444614	0.444614	0.353238	-0.89912	1275.52	1.06925	1.22063	1.1351	1.71586	0.92087	1.20858	1.44054	1.63346	1.79153	-3.91765	3.37438	-1.09727	-4.76472	-0.882354	14.6847	0.467585	0.467585	0.420738	-0.73798	913.527	0.201751	114.423	19.0645	-1.28345	12.264	13.2373	13.8321	14.1916	14.3861	14.52
[Dataset1]TCGA-A7-A4SA-01A	-0.129635	2.72559	3.54158	4.27119	4.64589	4.84671	5.16152	5.19752	5.39554	5.55501	-4.98367	294.892	0.132855	3.42456	1.72276	1.72276	1.1569	-0.969714	1251.83	1.8409	2.07835	2.04224	2.66122	1.89291	2.19989	2.44576	2.65027	2.81816	-3.89199	9.63159	0.0191931	-4.62313	0.0244283	17.5431	1.02146	1.02146	1.04105	-0.483539	889.217	0.0503738	174.056	17.6298	-0.591488	12.8695	13.8666	14.4773	14.8496	15.0519	15.1911
[Dataset1]TCGA-A7-A4SB-01A	0.244949	3.30905	4.1071	4.82714	5.18938	5.37706	5.68688	5.70968	5.90319	6.05869	-4.14842	486.226	0.742962	6.22329	2.70454	2.70454	2.11555	0.386567	1167.19	2.35238	2.57872	2.53032	3.16493	2.29468	2.607	2.85505	3.05999	3.22671	-3.47074	13.8765	0.715129	-3.87418	0.792346	37.6728	2.81757	2.81757	2.23128	1.0352	806.284	2.16705	646.502	34.8623	-0.185069	13.2517	14.2587	14.8759	15.2517	15.4552	15.5953
[Dataset1]TCGA-A7-A4SC-01A	-0.0925535	2.90701	3.70514	4.42656	4.79161	4.982	5.29418	5.31937	5.51508	5.67255	-4.24039	331.079	0.327976	4.22114	1.28215	1.28215	1.39699	-0.591886	1210.71	2.01375	2.25698	2.20845	2.82538	1.98472	2.28533	2.52537	2.72478	2.88746	-3.55943	9.65149	0.446226	-4.02687	0.66775	33.7155	1.902	1.902	1.95351	0.396183	847.267	1.01149	369.921	29.014	-0.971505	12.5295	13.5177	14.1214	14.4845	14.6809	14.8161
[Dataset1]TCGA-A7-A4SD-01A	-0.102684	2.79182	3.58828	4.30905	4.67354	4.86307	5.17575	5.19943	5.39533	5.55302	-4.71568	293.842	0.175496	3.82289	1.24967	1.24967	1.18672	-0.341965	1262.31	1.81912	2.05327	2.02614	2.64347	1.78138	2.08751	2.33218	2.53579	2.70211	-3.76618	8.11523	0.402201	-4.34383	0.353479	21.9096	1.82123	1.82123	1.44876	-0.866766	944.939	-0.157167	224.287	23.185	-0.729514	12.7693	13.7548	14.3604	14.7273	14.9262	15.0632
[Dataset1]TCGA-A7-A4SE-01A	-0.349961	2.25063	3.05084	3.756	4.12473	4.32773	4.63115	4.6771	4.86865	5.02315	-4.70072	172.563	-0.626429	2.22184	0.600404	0.600404	0.529249	-0.187182	1246.62	2.04458	2.18326	2.05192	2.63357	1.7808	2.06366	2.29338	2.48486	2.64259	-3.57381	7.7947	-0.237646	-4.2349	-0.268943	26.0435	0.774572	0.774572	0.765268	0.65654	891.286	2.46268	625.422	28.5173	0.00186032	13.4825	14.468	15.0733	15.4477	15.6517	15.792
[Dataset1]TCGA-A7-A4SF-01A	0.137929	3.4632	4.2691	5.01251	5.38506	5.57452	5.90104	5.9173	6.12258	6.28796	-3.94146	616.804	1.13153	7.35876	2.5018	2.5018	3.13385	1.53078	1107.78	2.38969	2.55563	2.48361	3.08804	2.22597	2.52057	2.75873	2.95691	3.11958	-3.15785	12.0699	0.678327	-3.66882	0.773082	42.7887	2.04839	2.04839	2.20108	1.68425	763.132	-1.59814	158.814	41.4028	-0.451995	13.1379	14.0928	14.6757	15.0229	15.2086	15.3362
[Dataset1]TCGA-A7-A56D-01A	1.38279	4.88566	5.70663	6.4729	6.84745	7.03053	7.36623	7.36837	7.57811	7.74667	-2.15418	2658.2	2.73134	29.319	11.6503	11.6503	15.079	0.735499	1267.88	3.36344	3.6423	3.66803	4.37454	3.36686	3.7094	3.98059	4.20484	4.38719	-2.51364	38.6341	2.80856	-1.96826	3.2061	55.7318	32.2697	32.2697	24.3331	-0.242911	928.209	2.67259	1242.76	42.1707	0.708391	14.0685	15.1125	15.752	16.1396	16.3497	16.4941
[Dataset1]TCGA-A7-A5ZV-01A	1.28712	5.22092	6.04051	6.81687	7.19212	7.37095	7.71364	7.70695	7.92107	8.09299	-2.94658	3769.21	3.27173	40.7106	22.6611	22.6611	26.4875	-0.301054	1124.56	3.62775	3.72629	3.66375	4.33631	3.37649	3.71222	3.9816	4.20461	4.38678	-2.52665	40.0462	2.63861	-2.94587	3.23558	51.5748	15.5793	15.5793	25.4877	0.0221955	803.311	4.36431	4930.91	52.6957	1.13604	14.4645	15.4838	16.1182	16.5191	16.7385	16.8895
[Dataset1]TCGA-A7-A5ZW-01A	-0.21778	2.36045	3.15939	3.86103	4.22287	4.41899	4.71721	4.75667	4.94339	5.09356	-4.60617	184.434	-0.534039	2.4325	0.56453	0.56453	0.590189	-0.927652	1268.24	1.63666	1.91385	1.90192	2.50816	1.76327	2.05887	2.29412	2.48915	2.64841	-3.77109	8.21413	-0.459853	-4.40594	-0.319863	19.5706	0.841231	0.841231	0.728882	-0.829738	902.49	1.16968	223.525	17.6815	-0.262214	13.1643	14.1743	14.7944	15.1733	15.3786	15.52
[Dataset1]TCGA-A7-A5ZX-01A	-0.141166	2.63306	3.43555	4.14764	4.51186	4.7061	5.01076	5.04432	5.23505	5.38844	-4.4499	248.355	-0.138447	3.17397	0.897454	0.897454	0.87345	-0.677553	1259.06	1.86501	2.12205	2.08712	2.7042	1.87908	2.17999	2.41951	2.61806	2.77998	-3.57615	8.95214	0.0625053	-4.19594	0.368854	31.7627	1.84475	1.84475	1.46444	-0.47755	898.723	2.25131	489.548	31.3463	-0.345558	13.1054	14.1066	14.7203	15.0948	15.2981	15.4381
[Dataset1]TCGA-A7-A6VV-01A	0.235217	2.92033	3.74015	4.47178	4.84683	5.0472	5.36213	5.39726	5.5952	5.75465	-4.39678	360.07	0.285926	4.16239	1.85637	1.85637	1.32827	-0.0338569	1260.03	2.04613	2.30921	2.27578	2.88102	2.0858	2.3914	2.63767	2.84182	3.00908	-3.55813	11.5306	0.354659	-4.05764	0.157545	31.1414	1.33785	1.33785	1.20011	-0.615718	934.33	-1.36143	85.4509	28.8118	0.385385	13.7885	14.8063	15.4312	15.8157	16.0249	16.1689
[Dataset1]TCGA-A7-A6VW-01A	-0.646475	2.08417	2.88895	3.60443	3.97551	4.17714	4.48582	4.5269	4.72163	4.87861	-4.93978	149.621	-0.699878	1.86734	0.338765	0.338765	0.491288	-0.508472	1244.24	1.44335	1.65032	1.58119	2.16227	1.36318	1.65423	1.8896	2.08575	2.24758	-3.72286	5.36066	-0.823522	-4.3526	-1.02467	31.7477	0.388813	0.388813	0.358131	0.0799818	915.985	-1.48214	60.1695	29.4059	-0.499693	12.9831	13.9772	14.5858	14.9603	15.1644	15.305
[Dataset1]TCGA-A7-A6VX-01A	0.947029	4.10177	4.88695	5.60464	5.96156	6.14216	6.4532	6.4672	6.66164	6.81785	-3.09916	1039.61	1.55967	14.2007	3.67352	3.67352	4.71597	1.4887	1210.69	3.03357	3.23142	3.1553	3.76381	2.91902	3.22471	3.4663	3.66547	3.82647	-3.04996	25.3091	1.61981	-3.17474	1.72119	45.573	7.09086	7.09086	5.59264	0.90885	863.479	1.7919	1388.95	40.0034	1.08126	14.4437	15.4563	16.0815	16.4757	16.6915	16.84
[Dataset1]TCGA-A7-A6VY-01A	-0.420484	2.32843	3.11793	3.82242	4.1821	4.37314	4.67567	4.70689	4.89622	5.04852	-4.80773	176.604	-0.539612	2.44161	0.708381	0.708381	0.58359	-1.61499	1284.47	1.5782	1.7765	1.715	2.313	1.52258	1.81893	2.05713	2.25487	2.41635	-3.55283	6.48317	-0.674751	-4.32307	-0.820168	21.3045	0.459694	0.459694	0.444396	-1.9265	951.302	-1.6613	96.1846	27.2293	-0.596171	12.9238	13.8988	14.4998	14.8667	15.0654	15.2022
[Dataset1]TCGA-A8-A06O-01A	0.659334	3.76935	4.5912	5.33575	5.71244	5.90894	6.23181	6.25756	6.46006	6.62305	-4.15822	860.502	1.38401	9.55891	4.86202	4.86202	4.05604	-0.396054	1204.36	2.6963	2.96807	2.9446	3.58083	2.79393	3.10697	3.35779	3.5662	3.73667	-3.3056	23.0977	1.16968	-3.66785	1.56772	40.271	3.9198	3.9198	4.98734	-0.492259	837.777	3.27538	1374.53	39.8104	1.00173	14.3702	15.3911	16.0218	16.4149	16.6291	16.7765
[Dataset1]TCGA-A8-A06P-01A	0.032994	2.6354	3.42545	4.12827	4.48762	4.67887	4.97994	5.0121	5.20061	5.35226	-4.56628	239.189	-0.228701	3.30994	0.925198	0.925198	0.794359	0.257141	1205.35	1.96758	2.15182	2.08533	2.65342	1.88148	2.1703	2.40313	2.59617	2.75403	-3.5943	9.12205	-0.245197	-4.2512	-0.182823	28.4377	0.764904	0.764904	0.837011	-0.0920133	847.027	0.0895896	161.074	27.3443	0.301322	13.7505	14.7498	15.3631	15.7403	15.945	16.0859
[Dataset1]TCGA-A8-A06Q-01A	0.731614	3.39542	4.15947	4.83778	5.18243	5.36491	5.65316	5.68291	5.86298	6.00755	-4.4333	457.837	0.401023	7.29404	0.822775	0.822775	1.48599	2.18256	1056.46	2.78077	2.96175	2.90838	3.49808	2.69484	2.98684	3.2192	3.41008	3.56491	-3.14909	19.9811	0.677176	-3.78161	0.359878	54.6548	0.915125	0.915125	1.43688	1.59434	705.667	1.83697	911.373	53.4962	0.809352	14.2855	15.2741	15.8819	16.2542	16.4543	16.5918
[Dataset1]TCGA-A8-A06R-01A	0.819909	3.76542	4.55304	5.26658	5.62447	5.80843	6.11652	6.13634	6.32897	6.48386	-4.43765	743.495	1.09417	10.1903	1.77947	1.77947	2.95802	-0.10416	1254.72	2.65576	2.90787	2.8912	3.47926	2.6906	2.98735	3.22481	3.42116	3.58135	-3.11148	20.5768	0.739836	-4.15211	0.458664	35.1343	1.81003	1.81003	1.60193	-1.05945	908.852	0.586682	289.685	44.2914	0.327187	13.8616	14.8496	15.448	15.7977	15.9848	16.1132
[Dataset1]TCGA-A8-A06T-01A	-0.314051	2.51811	3.27612	3.95224	4.29667	4.47889	4.76884	4.79744	4.97871	5.12445	-4.85179	189.532	-0.380275	3.04977	0.506515	0.506515	0.691371	0.353052	1174.49	1.90722	2.09959	2.03788	2.62435	1.80717	2.09239	2.31981	2.50946	2.66431	-3.74142	7.96551	-0.242584	-4.37397	0.0648542	28.9317	1.20134	1.20134	1.0799	0.312356	814.285	1.05894	319.312	27.0857	-0.738434	12.8528	13.8062	14.3927	14.7479	14.9391	15.0706
[Dataset1]TCGA-A8-A06U-01A	1.66656	4.81113	5.6443	6.40506	6.78544	6.98011	7.31014	7.32941	7.53605	7.70223	-1.66734	2537.85	2.54721	26.5485	14.2448	14.2448	12.8787	0.247153	1197.51	3.74209	4.00218	3.99006	4.6818	3.70325	4.04822	4.3235	4.5513	4.73757	-1.74438	57.4223	2.78681	-1.65293	3.25356	71.9661	23.7647	23.7647	26.1878	-0.32633	850.287	4.34151	4179.72	64.882	1.51397	14.7874	15.8357	16.4826	16.89	17.1132	17.2667
[Dataset1]TCGA-A8-A06X-01A	0.73566	3.17329	3.96277	4.65441	5.01118	5.20509	5.49779	5.53834	5.72153	5.86877	-3.0317	399.391	0.124167	5.62512	1.34453	1.34453	1.1369	0.997889	1168.57	2.67741	2.93278	2.90389	3.50699	2.67165	2.976	3.22201	3.42529	3.59205	-2.04939	20.0027	0.965718	-2.7217	1.04476	55.9231	4.77634	4.77634	2.8132	0.391615	823.533	3.06843	1194.3	61.9985	0.786245	14.2161	15.2151	15.8297	16.2112	16.4183	16.5607
[Dataset1]TCGA-A8-A06Y-01A	0.947273	3.93806	4.72169	5.43059	5.78724	5.97174	6.27754	6.29937	6.49055	6.64423	-3.34532	871.982	1.22776	12.2429	2.80652	2.80652	3.37478	3.07725	1080.99	3.00681	3.23472	3.19457	3.8023	2.95688	3.2582	3.49912	3.69865	3.86081	-3.07536	25.6945	1.47385	-3.11549	1.73556	54.0647	5.4972	5.4972	5.62729	2.42944	750.249	2.70005	1228	48.0975	0.569251	14.0056	15.01	15.6273	16.0087	16.2162	16.3589
[Dataset1]TCGA-A8-A06Z-01A	1.30875	5.2328	6.07465	6.87087	7.26116	7.45192	7.80525	7.80674	8.02841	8.20683	-3.88134	4247.25	3.4074	40.2575	44.9561	44.9561	30.8559	2.62448	1038.07	3.63979	3.89266	3.89705	4.60536	3.59378	3.94732	4.23193	4.4695	4.66563	-3.08053	52.3088	2.67142	-3.62927	3.35129	51.8129	14.8027	14.8027	30.0913	2.62498	691.048	5.45671	6456.58	56.0955	1.30439	14.6709	15.687	16.3165	16.7138	16.9305	17.0796
[Dataset1]TCGA-A8-A075-01A	0.308874	2.91865	3.73046	4.45351	4.82584	5.02597	5.33726	5.37415	5.56987	5.7275	-3.92172	349.918	0.198215	4.2689	2.11844	2.11844	1.22207	-0.0800304	1252.45	2.19869	2.43464	2.39332	2.97632	2.20308	2.49948	2.73754	2.93469	3.0959	-3.14994	12.8101	0.100292	-3.79741	0.29156	37.1576	1.2458	1.2458	1.34287	-1.17715	894.757	-0.265858	184.351	39.2502	1.07951	14.4811	15.4843	16.1031	16.4901	16.7017	16.8473
[Dataset1]TCGA-A8-A076-01A	-0.0940722	2.69531	3.49904	4.22049	4.59147	4.78937	5.10271	5.13629	5.33368	5.49283	-4.80804	277.102	0.0421568	3.47222	1.34107	1.34107	1.02792	1.5873	1175.61	1.93394	2.13374	2.05835	2.60137	1.88056	2.15331	2.37361	2.55695	2.70715	-3.54554	8.8131	-0.224158	-4.36641	-0.25742	26.2929	0.739844	0.739844	0.773399	1.15399	819.61	-2.54376	44.0263	33.5541	0.225491	13.7297	14.6998	15.2978	15.6693	15.8715	16.0105
[Dataset1]TCGA-A8-A079-01A	-0.147787	2.52529	3.3392	4.0652	4.44159	4.64578	4.95971	5.00087	5.19898	5.35882	-4.87659	242.459	-0.148402	2.86422	1.16974	1.16974	0.876002	1.38231	1120.98	1.82914	2.02223	1.94799	2.51154	1.8401	2.1237	2.35209	2.54256	2.69875	-3.67784	9.01621	-0.220515	-4.35494	-0.566071	34.115	0.512797	0.512797	0.577064	1.04951	763.224	-0.592834	103.091	35.0156	-0.141538	13.3813	14.3535	14.9511	15.3161	15.5135	15.6492
[Dataset1]TCGA-A8-A07B-01A	1.10306	3.93462	4.78263	5.54484	5.93472	6.14166	6.47184	6.50558	6.71321	6.88043	-3.53809	1117.05	1.62694	10.8382	4.33143	4.33143	5.08781	2.80784	1115.87	2.61709	2.97266	2.99902	3.63669	2.95013	3.26641	3.51765	3.72631	3.8975	-2.99621	28.76	1.44555	-3.2345	1.25579	50.8155	5.32921	5.32921	3.58679	3.39493	764.308	2.85772	1040.17	53.5469	1.65293	14.9986	16.0272	16.6608	17.0565	17.2723	17.4207
[Dataset1]TCGA-A8-A07C-01A	0.796127	3.48307	4.31081	5.05125	5.43085	5.63369	5.95282	5.98871	6.18955	6.35127	-3.93583	655.001	0.846622	7.27584	3.08835	3.08835	2.35551	-2.7958	1279.2	2.47749	2.84469	2.84333	3.45242	2.72116	3.03015	3.27802	3.48376	3.6521	-2.95594	21.9401	1.03865	-3.4619	1.1279	44.7517	1.51835	1.51835	3.16321	-2.10052	913.126	0.659311	248.251	46.1704	0.935703	14.3259	15.3479	15.9717	16.3502	16.5553	16.6962
[Dataset1]TCGA-A8-A07E-01A	-0.0488669	2.69961	3.53433	4.27671	4.65882	4.86416	5.1834	5.22131	5.42188	5.58337	-4.19839	303.874	0.22335	3.20684	1.52976	1.52976	1.25391	0.67515	1181.7	1.82685	2.09568	2.07933	2.69859	1.93681	2.24443	2.49177	2.69725	2.86596	-3.51131	10.0093	0.0384767	-3.99043	0.124319	32.82	1.11489	1.11489	1.13066	1.24833	815.56	1.87807	350.829	25.7071	0.581058	13.945	14.9669	15.5945	15.9869	16.2013	16.3489
[Dataset1]TCGA-A8-A07F-01A	0.0384257	2.96072	3.74845	4.45733	4.81792	5.0078	5.31394	5.3422	5.53427	5.68882	-4.46618	335.733	0.283315	4.5662	1.16475	1.16475	1.33496	0.971416	1155.09	2.16225	2.36345	2.30545	2.88569	2.10837	2.39449	2.623	2.81303	2.968	-2.86234	11.1499	0.0516338	-4.13501	0.19671	36.1677	1.12897	1.12897	1.22046	0.744751	804.742	0.183452	295.737	39.1208	-0.404665	13.0683	14.0583	14.6685	15.0412	15.2433	15.3825
[Dataset1]TCGA-A8-A07G-01A	0.995624	3.7754	4.61712	5.37004	5.75532	5.96061	6.28505	6.32024	6.52413	6.68835	-3.70277	919.457	1.30335	9.39143	3.91812	3.91812	3.66949	0.553615	1230.78	2.81592	3.11501	3.10665	3.73569	2.92844	3.24454	3.49729	3.70668	3.87794	-3.33262	27.4051	1.16768	-3.45967	1.24661	43.1609	3.82083	3.82083	3.48991	0.3308	877.847	2.80895	1115.14	29.0696	1.25131	14.5341	15.5946	16.246	16.6496	16.87	17.0215
[Dataset1]TCGA-A8-A07I-01A	0.51915	3.85208	4.68222	5.44503	5.82735	6.02269	6.35638	6.37452	6.58384	6.75238	-4.0705	983.774	1.63753	10.3801	7.74166	7.74166	5.14051	0.554291	1185.93	2.5662	2.88442	2.9096	3.58291	2.70799	3.03965	3.30364	3.52299	3.70267	-2.93748	20.7884	1.72602	-3.7979	2.43629	37.7399	12.4148	12.4148	11.4492	0.238416	840.485	2.68297	876.147	34.6187	0.0266117	13.4954	14.4954	15.1093	15.4802	15.6802	15.8177
[Dataset1]TCGA-A8-A07J-01A	0.0342084	2.88084	3.685	4.40777	4.7763	4.97098	5.28368	5.31351	5.50988	5.66803	-4.6123	329.813	0.203202	4.13419	1.4926	1.4926	1.228	-0.140438	1230.13	2.0717	2.27153	2.21343	2.80766	1.99585	2.29087	2.52782	2.72469	2.88631	-3.70683	10.2016	-0.13967	-4.41422	0.0517487	26.7823	0.910926	0.910926	1.04226	-0.178274	870.109	1.63142	446.445	26.9932	-0.182611	13.2982	14.2985	14.9086	15.2795	15.4805	15.6188
[Dataset1]TCGA-A8-A07L-01A	0.447693	3.23033	4.00585	4.69833	5.05208	5.23978	5.53725	5.56819	5.75461	5.9046	-3.51981	414.958	0.391622	6.0871	1.23758	1.23758	1.49155	2.88198	1073.26	2.26495	2.54394	2.4782	3.02384	2.37371	2.65087	2.87147	3.05436	3.20233	-2.99689	15.0698	0.181791	-3.19492	-0.184914	49.5266	0.895028	0.895028	0.831482	2.934	731.777	-3.29751	26.4379	47.3211	0.518571	13.9791	14.9585	15.5641	15.9425	16.1481	16.2896
[Dataset1]TCGA-A8-A07O-01A	1.40349	4.8977	5.73757	6.5153	6.89969	7.09123	7.4315	7.44066	7.65348	7.82455	-2.31598	2879.6	2.84608	28.5926	15.927	15.927	17.1278	0.417329	1183.4	3.35382	3.59601	3.58671	4.23001	3.40014	3.72282	3.98153	4.19594	4.37167	-2.39568	42.8449	2.20523	-2.03247	2.39137	62.815	9.78652	9.78652	11.0364	0.0854634	868.592	1.21851	645.996	63.0262	1.98113	15.2434	16.3025	16.9579	17.3732	17.6007	17.7572
[Dataset1]TCGA-A8-A07P-01A	0.816446	3.67256	4.47	5.19011	5.55391	5.7431	6.05435	6.07826	6.27313	6.42988	-4.12762	705.599	0.950487	9.28099	2.71588	2.71588	2.55962	1.26431	1145.2	2.54226	2.79735	2.75591	3.32747	2.63929	2.92698	3.15683	3.3471	3.50227	-3.3515	19.7296	0.601062	-3.95847	0.457836	37.3613	1.66695	1.66695	1.60275	1.35738	791.557	-0.995837	147.527	37.462	0.851171	14.2433	15.2492	15.8687	16.2557	16.467	16.6124
[Dataset1]TCGA-A8-A07R-01A	0.763401	3.71702	4.53864	5.27145	5.64415	5.84102	6.15488	6.18599	6.38232	6.54019	-3.31089	788.571	1.18333	8.96139	2.54535	2.54535	3.29405	-0.273558	1191.3	2.49306	2.87921	2.91524	3.5235	2.75626	3.07216	3.32648	3.53733	3.70973	-2.67298	23.7037	0.687675	-3.36569	0.68409	42.6554	2.79247	2.79247	2.00694	-0.826386	866.066	1.59099	589.997	56.5138	0.745983	14.1875	15.1937	15.8127	16.1904	16.3947	16.535
[Dataset1]TCGA-A8-A07S-01A	-0.138753	3.07396	3.87305	4.60539	4.9754	5.16639	5.48747	5.50876	5.71075	5.8736	-3.6692	406.707	0.607329	5.08482	1.4583	1.4583	1.85263	1.98229	1127.55	2.12806	2.3217	2.26624	2.8751	2.0126	2.31218	2.55564	2.75876	2.92589	-3.24028	9.89038	0.337743	-3.47409	0.863398	41.946	2.47183	2.47183	2.3711	1.46333	782.571	0.950285	272.986	36.1714	-0.124634	13.4196	14.3844	14.9797	15.3458	15.5436	15.6796
[Dataset1]TCGA-A8-A07U-01A	-0.239782	2.29155	3.08989	3.7939	4.15808	4.35598	4.65693	4.69756	4.88658	5.03887	-4.13133	174.941	-0.554645	2.28969	0.535431	0.535431	0.57906	-1.51359	1319.04	1.72477	1.93942	1.88768	2.47792	1.72397	2.01268	2.24507	2.4384	2.59662	-3.47153	7.73757	-0.298848	-4.08994	-0.337767	24.525	0.629197	0.629197	0.709556	-2.40329	992.202	-0.49835	91.2376	23.1239	-0.326694	13.1755	14.1692	14.7768	15.1462	15.3457	15.4829
[Dataset1]TCGA-A8-A07W-01A	1.63216	4.9785	5.81818	6.59475	6.97947	7.17212	7.51185	7.52281	7.73541	7.90641	-3.25848	3125.39	2.90705	31.1546	16.6377	16.6377	18.2097	1.06316	1129.83	3.62658	3.80407	3.78512	4.45616	3.5905	3.92813	4.19884	4.42315	4.60658	-2.88044	53.0732	2.62993	-3.41859	2.90842	53.8061	18.5058	18.5058	18.4628	0.762956	778.783	4.70179	4938.03	60.925	1.62571	14.9387	15.9848	16.6278	17.0253	17.2418	17.3905
[Dataset1]TCGA-A8-A07Z-01A	0.308158	3.45201	4.24891	4.97769	5.3435	5.53103	5.84867	5.86723	6.0664	6.22667	-3.927	577.587	1.0022	7.33501	2.75786	2.75786	2.72181	1.821	1108.32	2.36887	2.5684	2.51106	3.13542	2.29927	2.60974	2.85898	3.06559	3.23491	-3.44621	13.8206	0.736089	-3.71559	0.969094	31.4345	3.08428	3.08428	2.58044	1.55564	766.924	1.17802	386.877	27.0875	-0.273022	13.2592	14.2293	14.8237	15.1877	15.3853	15.5213
[Dataset1]TCGA-A8-A082-01A	0.949517	4.51428	5.33092	6.09963	6.47603	6.65915	6.99916	6.99924	7.21222	7.38362	-3.63204	1853.84	2.49319	20.5625	8.82669	8.82669	12.0137	2.55245	1104.8	3.13684	3.30163	3.23113	3.86347	2.9352	3.25312	3.50871	3.72	3.89246	-3.16909	25.5204	1.98127	-3.49129	2.23905	43.9799	7.64537	7.64537	9.43016	1.85692	779.161	3.15707	2306.37	44.4902	0.79252	14.2557	15.2476	15.8571	16.2302	16.4318	16.5704
[Dataset1]TCGA-A8-A084-01A	0.271314	3.25089	4.02724	4.72521	5.07927	5.2649	5.56542	5.59223	5.78048	5.93194	-4.08468	426.99	0.41131	6.245	1.14178	1.14178	1.5202	2.1243	1141.01	2.4906	2.63237	2.55664	3.14118	2.31624	2.60584	2.83762	3.02971	3.18589	-3.07179	13.6599	0.225533	-3.83565	0.173326	38.3876	1.65789	1.65789	1.1994	1.60697	813.949	0.0975086	274.243	42.691	-0.178927	13.3872	14.3463	14.934	15.2926	15.4865	15.6198
[Dataset1]TCGA-A8-A085-01A	0.854628	3.42592	4.2093	4.90413	5.25962	5.44951	5.74575	5.77968	5.96519	6.1143	-3.56242	511.324	0.490853	7.34159	1.21192	1.21192	1.62118	2.95297	1084.47	2.52869	2.8053	2.8122	3.41224	2.6528	2.94949	3.18475	3.37863	3.53717	-2.95354	20.1344	0.59995	-3.34643	0.262609	45.5066	1.2447	1.2447	1.28342	3.33563	754.059	1.67291	365.793	48.6868	1.20425	14.5632	15.5805	16.2117	16.6074	16.8226	16.9705
[Dataset1]TCGA-A8-A086-01A	0.36658	2.71481	3.50742	4.20309	4.56442	4.76224	5.05863	5.10184	5.2881	5.43811	-4.33557	260.312	-0.326302	3.59551	0.783902	0.783902	0.718113	1.42164	1159.11	2.07474	2.33386	2.30838	2.86375	2.19521	2.47915	2.70608	2.89437	3.04808	-3.42756	12.7409	0.0262684	-4.11856	-0.167354	28.3247	1.14275	1.14275	0.847668	1.61585	810.192	-1.04942	83.1296	33.3819	0.621942	14.0025	15.013	15.6375	16.0266	16.2393	16.3858
[Dataset1]TCGA-A8-A08A-01A	-0.0193561	2.80732	3.61079	4.33553	4.70411	4.8978	5.21161	5.23968	5.43677	5.59539	-4.34874	306.816	0.1686	3.85756	1.35577	1.35577	1.18076	1.28557	1162.72	1.86616	2.12912	2.08331	2.67491	1.90289	2.20049	2.44092	2.64028	2.80373	-3.64203	9.38574	0.0913084	-4.04484	0.0705753	28.2917	1.03503	1.03503	1.07082	0.89816	816.68	-1.75742	85.1232	25.244	-0.311816	13.2199	14.194	14.7922	15.1556	15.3518	15.4867
[Dataset1]TCGA-A8-A08B-01A	-0.610953	2.1362	2.90251	3.5858	3.93787	4.12688	4.4217	4.45623	4.64181	4.79137	-4.33283	136.293	-0.734947	2.08068	0.285681	0.285681	0.478449	1.92376	1168.42	1.84411	1.83529	1.7141	2.26381	1.48342	1.75326	1.96932	2.14883	2.29532	-3.43199	5.63057	-0.444073	-3.8923	-0.660915	35.0261	0.524372	0.524372	0.512266	1.57889	801.909	2.74749	939.68	35.8582	-0.213702	13.3799	14.3101	14.8846	15.2459	15.4426	15.5778
[Dataset1]TCGA-A8-A08C-01A	0.0855579	2.65927	3.45236	4.15543	4.51666	4.71102	5.01148	5.0478	5.2362	5.38769	-4.51678	247.805	-0.268621	3.39066	1.25278	1.25278	0.763214	2.10805	1106.44	1.91682	2.17793	2.13009	2.7189	1.93734	2.23505	2.47412	2.67279	2.83612	-3.54615	9.90789	-0.180476	-4.28291	-0.214978	25.2228	0.683153	0.683153	0.81861	1.64354	766.604	-0.308647	154.482	32.9166	0.248215	13.7141	14.7068	15.3168	15.6932	15.8972	16.0375
[Dataset1]TCGA-A8-A08F-01A	0.07336	3.08441	3.86769	4.57791	4.93502	5.11895	5.42666	5.44657	5.63893	5.79352	-4.68917	372.751	0.390839	5.22636	1.18878	1.18878	1.47381	1.32715	1174.39	2.07564	2.27811	2.23042	2.81962	2.06601	2.35017	2.57726	2.76588	2.92006	-3.59226	10.4741	0.201768	-4.14032	0.228015	26.9082	1.02609	1.02609	1.28627	1.13062	839.053	1.11254	376.495	31.3556	0.047835	13.5217	14.5273	15.1438	15.5122	15.7096	15.8454
[Dataset1]TCGA-A8-A08G-01A	0.396656	3.18248	3.98105	4.69768	5.06121	5.252	5.56032	5.58779	5.7807	5.93583	-4.77409	429.904	0.415563	5.65485	1.18566	1.18566	1.50625	0.787374	1175.13	2.29902	2.57006	2.53587	3.15239	2.35308	2.65992	2.90782	3.11326	3.28156	-3.69325	14.5585	0.707143	-4.43883	0.892305	27.0491	2.43925	2.43925	2.45836	0.342059	821.182	0.681564	328.603	29.4119	0.311558	13.7857	14.7884	15.4017	15.7707	15.9697	16.1065
[Dataset1]TCGA-A8-A08I-01A	-0.109961	2.06591	2.85748	3.54428	3.90289	4.10169	4.39185	4.43931	4.62127	4.76771	-4.90477	132.751	-1.03797	1.86428	0.488751	0.488751	0.353687	-0.720782	1269.2	1.4503	1.72393	1.69448	2.26567	1.64342	1.92967	2.15519	2.34094	2.49157	-3.69275	7.65125	-0.993934	-4.52556	-1.53986	30.5809	0.175222	0.175222	0.216092	-2.16576	916.988	-2.80349	27.924	27.8207	0.0129638	13.4472	14.4495	15.0676	15.4438	15.6471	15.787
[Dataset1]TCGA-A8-A08J-01A	1.04955	4.01912	4.81348	5.53478	5.90042	6.09121	6.40498	6.43044	6.6277	6.78665	-2.71298	1010.01	1.35394	13.229	3.70882	3.70882	3.88498	1.38331	1180.7	3.03256	3.2674	3.22991	3.8448	3.03076	3.33414	3.57589	3.77631	3.93994	-1.90437	28.7029	1.36635	-2.54427	1.43302	68.108	3.62187	3.62187	4.22449	0.732134	838.266	1.47372	527.611	70.5316	1.01758	14.4316	15.4388	16.0578	16.4395	16.6473	16.7901
[Dataset1]TCGA-A8-A08L-01A	1.99257	5.53367	6.36699	7.14457	7.5245	7.71008	8.0504	8.05262	8.26518	8.43588	-0.583824	5304.6	3.64255	53.5377	24.0952	24.0952	37.9539	0.721945	1160.46	3.52623	3.86238	3.93723	4.63305	3.83729	4.19064	4.47143	4.70273	4.8915	-1.5143	72.1012	3.09105	-0.9169	2.92053	70.1246	24.6181	24.6181	18.6602	0.623526	838.334	3.52128	2284.35	65.2095	1.80604	15.1028	16.1375	16.7752	17.1786	17.3995	17.5513
[Dataset1]TCGA-A8-A08O-01A	-0.518909	2.1058	2.88866	3.58226	3.93952	4.13174	4.42911	4.4649	4.65137	4.80151	-4.92385	137.743	-0.795828	1.9684	0.662295	0.662295	0.452733	0.156597	1187.33	1.62725	1.82306	1.73123	2.2776	1.49184	1.76529	1.98343	2.16516	2.31319	-3.52736	5.84383	-0.816836	-4.57368	-0.809897	22.6622	0.311192	0.311192	0.451958	0.31066	838.466	-0.553119	89.7665	31.068	-0.864114	12.6709	13.6559	14.2573	14.6128	14.8039	14.9355
[Dataset1]TCGA-A8-A08P-01A	0.460069	3.23332	4.02957	4.74439	5.10756	5.29852	5.60667	5.63468	5.82779	5.98313	-4.61842	450.881	0.524228	5.93327	1.13463	1.13463	1.68812	0.0220111	1206.85	2.53249	2.69889	2.62562	3.22964	2.39319	2.69259	2.9315	3.12968	3.29198	-3.6498	15.2572	0.384954	-4.29271	0.374184	28.2772	1.36718	1.36718	1.44114	-0.779931	860.605	2.47781	958.99	27.8335	0.495729	13.9236	14.9338	15.5522	15.9327	16.1395	16.2818
[Dataset1]TCGA-A8-A08R-01A	0.69426	3.7365	4.58201	5.34439	5.72994	5.93106	6.26056	6.28728	6.49363	6.65965	-3.74661	894.608	1.5839	8.67186	4.34689	4.34689	4.8762	-1.83884	1263.34	2.55036	2.794	2.80099	3.45218	2.67923	3.00519	3.26603	3.48193	3.65869	-3.19572	22.2027	1.05686	-3.6102	0.81753	33.4957	2.22182	2.22182	2.28809	-1.91055	912.791	3.03826	1199.77	33.5879	0.625053	14.0236	15.0467	15.6771	16.0636	16.273	16.4169
[Dataset1]TCGA-A8-A08S-01A	-0.0343904	2.53096	3.3488	4.07049	4.44494	4.64904	4.95824	5.00109	5.19547	5.35208	-5.02865	240.165	-0.289511	2.86518	1.15735	1.15735	0.751385	1.27855	1150.31	1.78395	2.04791	2.03065	2.61844	1.93155	2.22182	2.45324	2.64617	2.80363	-3.59269	9.68053	-0.220893	-4.30328	-0.153287	27.8814	1.05502	1.05502	0.870501	0.879893	791.177	-0.0474658	123.279	33.9788	0.0847554	13.5471	14.5461	15.1602	15.5335	15.7355	15.8745
[Dataset1]TCGA-A8-A08T-01A	0.258247	3.13715	3.9328	4.64654	5.00825	5.19782	5.50459	5.53166	5.72362	5.87795	-3.93636	405.422	0.537927	5.26489	1.19613	1.19613	1.72128	0.644538	1143.34	2.19748	2.41275	2.35986	2.92973	2.2334	2.52229	2.75301	2.94394	3.09892	-3.29938	13.0218	0.529053	-3.74602	0.395592	40.6022	1.63651	1.63651	1.47043	0.948575	781.528	0.270766	286.281	38.228	-0.178277	13.3131	14.2933	14.8983	15.2721	15.4752	15.6149
[Dataset1]TCGA-A8-A08X-01A	0.542576	3.44026	4.24017	4.96421	5.32885	5.51737	5.8303	5.85246	6.04819	6.20561	-3.31978	564.072	0.822973	7.26972	1.75415	1.75415	2.25434	-0.611511	1237.77	2.45312	2.6704	2.63521	3.24443	2.42836	2.72952	2.96978	3.16841	3.33056	-3.10623	15.5996	0.77024	-3.29794	0.792954	37.6737	1.40782	1.40782	2.21513	-1.50837	914.298	1.883	614.251	28.1352	0.0291388	13.5044	14.503	15.1163	15.4861	15.6854	15.8224
[Dataset1]TCGA-A8-A08Z-01A	-0.286801	2.67909	3.50489	4.24966	4.63072	4.83232	5.15661	5.18792	5.39206	5.55661	-4.66896	296.636	0.309504	3.21323	1.3955	1.3955	1.36393	1.50853	1204.19	1.85641	2.1238	2.07317	2.69299	1.82961	2.13373	2.37822	2.58206	2.74942	-3.76367	8.44619	0.311911	-4.35349	0.468343	28.6662	1.79135	1.79135	1.61025	1.90922	821.088	1.13892	303.461	21.3989	0.124933	13.5876	14.5839	15.1962	15.5722	15.7762	15.9165
[Dataset1]TCGA-A8-A091-01A	0.516982	3.33227	4.12728	4.84442	5.20629	5.39432	5.70363	5.72734	5.92084	6.07647	-3.5226	495.048	0.69531	6.50663	1.88801	1.88801	2.00104	1.05919	1134.55	2.57768	2.74115	2.65785	3.26394	2.40794	2.70617	2.9434	3.14002	3.30018	-3.10021	15.1333	0.732917	-3.42006	0.635772	46.1235	2.21003	2.21003	1.87814	1.19799	789.907	1.69215	705.874	41.5093	0.156568	13.6011	14.599	15.2108	15.5861	15.79	15.9303
[Dataset1]TCGA-A8-A092-01A	0.876401	3.93065	4.73689	5.46997	5.84078	6.03335	6.35242	6.37636	6.57681	6.73824	-3.72918	964.385	1.46486	11.6873	3.63029	3.63029	4.33481	1.74818	1138.67	2.90012	3.12717	3.08718	3.69495	2.90083	3.1998	3.43881	3.63753	3.79996	-2.93071	24.8203	1.27676	-3.16935	1.38115	53.5877	4.29161	4.29161	4.01641	1.31803	784.956	2.14947	1036.46	53.0534	1.24401	14.6091	15.6294	16.259	16.6511	16.8645	17.0113
[Dataset1]TCGA-A8-A093-01A	-0.049899	2.45006	3.23096	3.91611	4.27051	4.46339	4.75461	4.79466	4.97702	5.12375	-4.87743	189.56	-0.672284	2.80809	0.773907	0.773907	0.515076	1.32202	1148.18	1.72808	1.97939	1.93501	2.50558	1.82727	2.1086	2.33125	2.51557	2.66585	-3.6983	8.9206	-0.844027	-4.39069	-1.0183	32.8881	0.397234	0.397234	0.372573	1.54071	793.885	-0.917478	90.3291	28.8689	0.139965	13.5803	14.5773	15.1924	15.571	15.7764	15.9177
[Dataset1]TCGA-A8-A095-01A	-0.563531	1.7762	2.58581	3.28959	3.65861	3.86388	4.16234	4.21284	4.40053	4.5517	-5.44902	107.381	-1.19613	1.35226	0.327177	0.327177	0.30339	0.42276	1189.32	1.25316	1.50588	1.4645	2.02512	1.36739	1.65032	1.8784	2.06742	2.22196	-3.99164	5.6389	-1.14143	-5.09044	-1.40235	15.7218	0.242149	0.242149	0.246483	0.194984	821.424	-2.12912	35.6855	18.1341	-0.206227	13.292	14.2832	14.8889	15.2557	15.4537	15.5899
[Dataset1]TCGA-A8-A097-01A	0.52256	3.38804	4.2028	4.93501	5.30638	5.50105	5.81685	5.84442	6.0422	6.20142	-4.20108	562.591	0.844858	6.62288	2.17633	2.17633	2.3005	0.451646	1216.85	2.48544	2.67191	2.6564	3.29243	2.47124	2.78256	3.03076	3.23626	3.40401	-3.5432	16.6588	0.901352	-3.90124	0.939066	33.8255	2.68597	2.68597	2.53271	0.645901	860.897	4.23931	1607.34	28.0788	0.408618	13.7934	14.8246	15.4557	15.8366	16.0421	16.1834
[Dataset1]TCGA-A8-A099-01A	0.600691	3.56647	4.34257	5.04554	5.39949	5.5824	5.8867	5.90739	6.09769	6.25069	-3.57854	588.008	0.897861	8.51578	2.96989	2.96989	2.43807	1.55653	1103.42	2.55417	2.79944	2.74666	3.33682	2.57041	2.85871	3.0881	3.27774	3.43223	-3.17188	17.6028	0.673288	-3.19031	0.801897	49.4125	2.33741	2.33741	2.16698	1.81714	756.689	1.78131	769.52	45.6587	0.15855	13.6013	14.5918	15.204	15.587	15.7956	15.9391
[Dataset1]TCGA-A8-A09A-01A	0.321165	2.90812	3.69173	4.38548	4.74371	4.93743	5.23462	5.27298	5.45981	5.61027	-4.2318	309.287	0.0497715	4.35034	0.823673	0.823673	1.05406	-0.161055	1219.39	2.19213	2.42018	2.35452	2.88037	2.23119	2.50174	2.72063	2.90217	3.05053	-3.31592	13.1049	-0.236359	-4.00064	-0.5184	36.3776	0.487265	0.487265	0.58402	0.0768117	868.092	1.1498	340.291	38.9682	-0.00172079	13.4796	14.4765	15.0838	15.4499	15.6479	15.7841
[Dataset1]TCGA-A8-A09B-01A	0.149335	2.81188	3.59085	4.28228	4.63466	4.82171	5.11641	5.14764	5.33186	5.47992	-4.55078	270.907	-0.0764636	3.947	0.591628	0.591628	0.930228	0.470094	1183.46	1.96841	2.2164	2.17816	2.75667	2.0412	2.32954	2.55895	2.74861	2.90273	-3.70486	10.8533	0.0638853	-4.25268	-0.255049	25.335	0.945056	0.945056	0.784429	0.386946	826.393	0.37878	259.605	20.3757	0.0361865	13.5156	14.5042	15.1114	15.4813	15.6807	15.8178
[Dataset1]TCGA-A8-A09C-01A	-0.333036	2.20332	3.02192	3.74412	4.12027	4.32639	4.63622	4.68145	4.87671	5.03407	-4.7637	174.858	-0.667069	2.07911	0.679604	0.679604	0.515227	2.34493	1114.35	1.6751	1.89946	1.8377	2.41221	1.63045	1.92217	2.15672	2.35243	2.5131	-3.6044	7.05253	-0.393891	-4.42269	-0.265633	32.8788	0.801917	0.801917	0.765807	2.17331	753.197	-1.04881	94.862	33.785	0.395449	13.884	14.8675	15.4698	15.8442	16.0483	16.1887
[Dataset1]TCGA-A8-A09D-01A	0.645851	3.52285	4.32055	5.04059	5.40386	5.59249	5.90329	5.92682	6.12135	6.27785	-3.47838	606.019	0.873589	7.87148	2.58348	2.58348	2.40347	-0.109004	1186.37	2.46004	2.74879	2.69062	3.27186	2.49866	2.79209	3.02699	3.22131	3.37972	-3.00614	17.0157	0.347902	-3.51353	0.407711	36.0699	0.972421	0.972421	1.51182	-0.418554	847.732	-0.231736	176.812	36.4754	0.428311	13.9156	14.8953	15.4942	15.8649	16.0669	16.2058
[Dataset1]TCGA-A8-A09E-01A	-0.0320808	2.33459	3.10859	3.78093	4.13262	4.32793	4.61249	4.6598	4.83835	4.98203	-4.82064	164.096	-0.87504	2.52063	0.541818	0.541818	0.416267	1.3646	1136.11	1.84992	2.0764	2.02994	2.5676	1.9136	2.19131	2.4148	2.59992	2.75058	-3.58585	9.63562	-0.499781	-4.25617	-0.633779	27.1618	0.808342	0.808342	0.52694	1.11494	787.644	-1.35242	88.2121	28.3495	-0.504599	13.075	14.0464	14.6375	14.9882	15.1761	15.3053
[Dataset1]TCGA-A8-A09I-01A	0.36096	3.01132	3.79149	4.48322	4.83786	5.02785	5.32355	5.35777	5.54292	5.69183	-4.27761	335.123	0.0165509	4.92183	1.1302	1.1302	1.01643	0.620938	1209.86	2.37266	2.60291	2.55007	3.13648	2.35781	2.64952	2.88251	3.07535	3.23276	-3.28793	14.3763	0.411228	-3.94438	0.500802	31.2635	1.87956	1.87956	1.64827	-0.0834054	868.855	-1.63538	101.128	36.3256	0.236161	13.7414	14.7158	15.3153	15.6854	15.8864	16.0247
[Dataset1]TCGA-A8-A09K-01A	0.323465	3.04534	3.82591	4.52693	4.88221	5.0686	5.36987	5.39682	5.58533	5.73687	-4.2508	351.262	0.228942	5.04525	1.00761	1.00761	1.2617	0.283585	1134.33	2.06449	2.34247	2.31649	2.91677	2.15427	2.45661	2.69618	2.89424	3.05612	-3.42845	12.6144	0.148782	-4.06428	-0.267051	31.4816	0.695815	0.695815	0.769577	0.186036	793.842	-0.499906	183.067	32.2634	-0.232832	13.2663	14.2532	14.8577	15.2264	15.4262	15.5637
[Dataset1]TCGA-A8-A09M-01A	0.523752	3.32676	4.09809	4.79324	5.1462	5.33174	5.63193	5.65901	5.84735	5.99891	-4.36383	456.644	0.438614	6.88071	1.52421	1.52421	1.55286	0.666557	1150.4	2.43447	2.69031	2.64268	3.20883	2.45138	2.73771	2.96679	3.15671	3.31181	-3.62848	16.047	0.299674	-4.04587	0.234581	36.8149	0.870624	0.870624	1.26019	-0.344565	813.128	-0.0669957	236.379	30.636	-0.0370262	13.4593	14.4404	15.0431	15.4147	15.617	15.7563
[Dataset1]TCGA-A8-A09N-01A	-0.151355	2.82505	3.6283	4.34997	4.71778	4.91185	5.22396	5.25273	5.44814	5.60539	-3.95928	309.522	0.192185	3.89708	2.08715	2.08715	1.21845	0.848132	1152.29	2.15818	2.33937	2.27047	2.89446	2.02606	2.33175	2.57668	2.78153	2.94947	-3.1841	9.89803	0.458085	-3.64	1.28579	46.7212	3.64529	3.64529	3.6489	0.863691	783.635	3.26762	1136.41	40.2598	0.403375	13.8291	14.8295	15.4471	15.8365	16.0503	16.1976
[Dataset1]TCGA-A8-A09Q-01A	0.7463	3.37587	4.20899	4.95351	5.33406	5.53665	5.85681	5.89086	6.09169	6.25324	-3.6577	593.718	0.874254	6.37496	2.76259	2.76259	2.41746	-0.107947	1185.55	2.45361	2.7544	2.75053	3.36741	2.60696	2.91912	3.16835	3.37447	3.54305	-3.11372	19.9398	0.936348	-3.45717	0.886965	45.5231	2.51227	2.51227	2.44109	-0.19057	824.089	-0.277213	212.958	40.8299	1.25222	14.5881	15.6068	16.2384	16.6372	16.8555	17.0056
[Dataset1]TCGA-A8-A09R-01A	-0.125252	2.31164	3.11131	3.81717	4.18235	4.3805	4.68278	4.72253	4.91238	5.06519	-5.00694	179.721	-0.573644	2.37568	0.735486	0.735486	0.561351	0.984921	1285.12	1.59304	1.85108	1.81756	2.37234	1.71852	2.00095	2.22902	2.41866	2.574	-3.57991	7.94534	-0.713848	-4.56898	-0.768643	27.4813	0.453666	0.453666	0.473302	0.207734	931.662	-1.28083	53.6513	34.055	0.0118267	13.4903	14.4959	15.1105	15.4773	15.6747	15.8104
[Dataset1]TCGA-A8-A09T-01A	0.136098	3.1231	3.95337	4.7048	5.08712	5.28771	5.61486	5.64299	5.84866	6.01434	-4.55573	469.274	0.698017	5.03421	3.10975	3.10975	2.01856	2.2488	1131.96	2.09332	2.3597	2.32905	2.93098	2.13384	2.43796	2.68401	2.88935	3.05785	-3.64018	11.8271	0.469139	-4.38836	0.585771	28.1089	2.12059	2.12059	1.84086	2.54619	775.127	2.68929	468.575	30.1471	0.3148	13.7395	14.7512	15.3729	15.7504	15.9544	16.0948
[Dataset1]TCGA-A8-A09V-01A	0.0698614	2.63394	3.43515	4.14496	4.51	4.70642	5.01014	5.04717	5.23771	5.39104	-4.32495	249.011	-0.181689	3.22997	1.04151	1.04151	0.833702	1.46473	1159.77	2.06823	2.24627	2.1762	2.78506	1.96585	2.26578	2.50493	2.70315	2.86526	-3.24895	9.98174	0.107765	-3.88094	0.0578275	41.0649	1.48429	1.48429	1.06873	1.31848	810.393	1.67041	384.513	44.1722	-0.029169	13.4408	14.4284	15.0368	15.413	15.6175	15.7582
[Dataset1]TCGA-A8-A09W-01A	0.714485	3.38629	4.20222	4.9259	5.30044	5.50385	5.81486	5.85621	6.05194	6.20966	-3.70062	566.673	0.696582	6.66705	3.89916	3.89916	2.01509	0.996508	1143.66	2.51257	2.80216	2.78576	3.36074	2.70433	3.00073	3.23827	3.43551	3.59679	-2.65161	21.9102	0.60474	-3.30834	0.582498	50.807	1.677	1.677	1.77586	0.997627	788.342	-1.03642	131.214	56.0182	0.692609	14.1366	15.1336	15.7456	16.1254	16.332	16.474
[Dataset1]TCGA-A8-A09X-01A	0.260803	3.14351	3.94505	4.67196	5.03967	5.23062	5.54654	5.57001	5.76824	5.92788	-1.92046	428.182	0.600731	5.38803	1.63253	1.63253	1.8287	-0.389717	1246.57	2.43248	2.593	2.52401	3.1294	2.24272	2.54541	2.78894	2.99074	3.15609	-1.6529	12.378	0.75409	-1.75361	0.956241	63.7001	1.43034	1.43034	2.61142	-1.30679	887.049	2.14987	652.885	67.128	0.773325	14.2265	15.2118	15.8191	16.2042	16.4154	16.5606
[Dataset1]TCGA-A8-A0A1-01A	-0.323872	2.11971	2.9092	3.60115	3.95723	4.14983	4.44297	4.48085	4.66397	4.8111	-5.16214	138.685	-0.919106	1.96378	0.356929	0.356929	0.398219	-0.247879	1238.38	1.58411	1.82254	1.76885	2.36103	1.58957	1.87932	2.10882	2.29843	2.45273	-3.94935	6.72061	-0.5709	-4.78945	-0.443298	17.4799	0.606477	0.606477	0.627983	-0.316928	872.293	0.0443339	134.415	16.1949	-0.0250335	13.4451	14.4418	15.0529	15.428	15.6315	15.7715
[Dataset1]TCGA-A8-A0A2-01A	0.439869	3.10318	3.91587	4.64293	5.01289	5.20815	5.52054	5.55082	5.74654	5.90395	-4.18459	417.239	0.463205	5.03693	1.70276	1.70276	1.58435	0.514525	1200.05	2.16212	2.44672	2.42412	3.04225	2.28559	2.59349	2.83844	3.04113	3.20669	-3.45508	13.8484	0.869017	-3.83539	0.901347	38.316	2.97487	2.97487	2.46315	0.396339	847.669	0.615331	311.974	32.5384	0.492205	13.8568	14.8732	15.501	15.893	16.107	16.2542
[Dataset1]TCGA-A8-A0A4-01A	-0.725417	1.87682	2.63778	3.3084	3.65296	3.83808	4.12366	4.15777	4.33629	4.47983	-4.50211	99.2921	-1.17623	1.611	0.245671	0.245671	0.307442	-0.135971	1224.9	1.37857	1.56139	1.47517	2.03971	1.28143	1.5574	1.77803	1.96117	2.11045	-3.5939	4.71348	-1.04451	-4.16435	-0.794461	31.1509	0.398017	0.398017	0.448428	-0.195314	868.511	0.833739	168.677	28.0123	-0.706345	12.8292	13.8016	14.3985	14.7612	14.9568	15.0913
[Dataset1]TCGA-A8-A0A6-01A	-0.0705686	2.60324	3.409	4.12284	4.48875	4.68451	4.98994	5.02464	5.21579	5.36957	-4.53544	243.778	-0.155881	3.07974	0.756594	0.756594	0.852221	-0.951528	1253.6	1.72679	1.99771	1.97192	2.5552	1.85596	2.14753	2.38039	2.57335	2.7307	-3.68991	9.10766	-0.370393	-4.27928	-0.475431	22.1778	0.744626	0.744626	0.618956	-1.00429	899.624	1.38517	338.586	17.8617	-0.448806	13.0212	14.0216	14.6325	15.0039	15.2055	15.3442
[Dataset1]TCGA-A8-A0A7-01A	0.342259	3.02876	3.81643	4.51772	4.87533	5.06503	5.36569	5.39639	5.58465	5.73612	-4.09122	351.06	0.219911	4.85397	0.767934	0.767934	1.23512	-1.72887	1326.24	2.13627	2.35872	2.30697	2.86885	2.21777	2.499	2.72141	2.90476	3.05358	-3.55428	13.0862	-0.14416	-3.9765	-0.486475	33.6033	0.515408	0.515408	0.611323	-2.49957	968.26	-0.27111	220.823	28.4533	0.319051	13.7248	14.7428	15.3671	15.7532	15.9638	16.1087
[Dataset1]TCGA-A8-A0A9-01A	0.0754648	3.02033	3.82357	4.5483	4.91481	5.10608	5.419	5.44429	5.64023	5.79779	-4.57205	375.266	0.371231	4.74571	1.25749	1.25749	1.4502	2.11245	1133.22	2.10564	2.34385	2.30273	2.93214	2.08143	2.38908	2.63282	2.83487	2.99976	-3.64007	10.9546	0.424061	-4.1102	0.546696	29.0458	1.72821	1.72821	1.74182	1.67809	786.889	1.02494	332.2	25.8924	0.439911	13.8854	14.8857	15.5026	15.8849	16.0922	16.2348
[Dataset1]TCGA-A8-A0AB-01A	1.04235	3.72655	4.51048	5.20922	5.56327	5.74955	6.04723	6.07586	6.26181	6.41109	-3.83463	688.051	0.895457	9.77031	1.5064	1.5064	2.46274	1.75143	1083.92	2.83156	3.0705	3.0479	3.64839	2.87097	3.17274	3.41402	3.61292	3.77524	-3.22252	25.2449	1.06579	-3.60037	0.779	45.9471	2.52777	2.52777	2.20406	1.67396	745.198	2.77727	1354.84	45.7377	1.00711	14.3516	15.3853	16.0207	16.4101	16.6211	16.7662
[Dataset1]TCGA-A8-A0AD-01A	0.313804	3.30529	4.15999	4.94084	5.33672	5.54254	5.8846	5.91018	6.12565	6.29934	-4.2425	628.181	1.09914	5.85187	3.97691	3.97691	2.99264	1.78112	1175.15	2.19695	2.47702	2.45005	3.08128	2.22902	2.55016	2.81044	3.02768	3.2064	-3.50381	13.0732	1.1405	-4.01115	1.35617	29.8137	3.83766	3.83766	3.97299	2.05538	826.571	-0.126579	246.523	33.7958	0.830814	14.2001	15.215	15.8426	16.2379	16.4542	16.603
[Dataset1]TCGA-AC-A23C-01A	0.33338	3.06721	3.86765	4.57597	4.93957	5.13511	5.43741	5.47412	5.66345	5.81575	-4.31941	380.394	0.290406	4.91846	1.30184	1.30184	1.33161	-0.616231	1233.16	2.15993	2.47684	2.48259	3.08427	2.37126	2.6742	2.91649	3.11699	3.28084	-3.55113	15.457	0.333165	-3.97974	0.410168	35.3237	1.68373	1.68373	1.51147	-1.07185	876.748	0.404949	248.547	30.9532	-0.233944	13.2572	14.2496	14.8565	15.2233	15.4218	15.5583
[Dataset1]TCGA-AC-A23E-01A	0.418118	3.29191	4.12218	4.8701	5.2512	5.45197	5.77611	5.80613	6.00978	6.17383	-4.62093	549.577	0.822027	5.94253	2.62758	2.62758	2.25605	1.40017	1196.48	2.4892	2.70884	2.67384	3.30579	2.43512	2.74741	2.99842	3.20744	3.37899	-3.49738	15.4301	1.13663	-4.19301	1.49706	28.6472	5.49039	5.49039	4.46301	1.57658	841.41	1.81895	449.079	28.0593	0.623329	14.0222	15.0338	15.6579	16.0424	16.2511	16.3947
[Dataset1]TCGA-AC-A23G-01A	-0.249304	2.46334	3.28234	4.00981	4.38311	4.58324	4.89514	4.93133	5.127	5.28449	-4.55976	224.584	-0.208857	2.61339	0.811682	0.811682	0.81411	0.00346547	1268.37	1.46553	1.78293	1.78202	2.39002	1.68061	1.98537	2.22981	2.43253	2.59824	-3.81723	7.81428	-0.409668	-4.4149	-0.361926	20.2731	0.817648	0.817648	0.685639	0.637152	895.116	0.198276	124.12	15.3066	0.410625	13.7429	14.7795	15.4177	15.8175	16.036	16.1865
[Dataset1]TCGA-AC-A23H-01A	1.04758	4.15902	4.92069	5.6168	5.96125	6.13381	6.43464	6.44499	6.63235	6.78269	-1.34239	998.662	1.37369	15.8673	3.10802	3.10802	3.93784	1.72173	1151.58	3.04524	3.31349	3.28738	3.87773	3.02397	3.31453	3.54315	3.73106	3.88304	-0.961853	26.5551	1.47309	-1.23224	1.4074	76.7753	2.82347	2.82347	4.18126	1.53405	808.281	0.469174	401.676	83.0099	1.33719	14.666	15.7078	16.3424	16.7362	16.9503	17.0976
[Dataset1]TCGA-AC-A2B8-01A	0.0540816	2.82901	3.63106	4.34805	4.71366	4.90734	5.21552	5.2467	5.43999	5.59554	-4.44469	306.043	0.15224	3.87522	0.970138	0.970138	1.16705	-0.0656586	1229.58	1.98272	2.23993	2.20745	2.80813	2.02603	2.32797	2.56918	2.76901	2.93223	-3.73405	10.6442	0.204735	-4.20102	0.30742	25.2857	1.59956	1.59956	1.34473	0.0504029	868.336	0.344697	216.304	18.8658	-0.108215	13.3796	14.3594	14.9599	15.3326	15.5357	15.6754
[Dataset1]TCGA-AC-A2BK-01A	0.0329686	2.62273	3.39745	4.08029	4.43019	4.61802	4.90802	4.9428	5.1242	5.26987	-5.30372	219.141	-0.35817	3.29727	0.565423	0.565423	0.695474	-1.09842	1125.78	1.64785	1.97586	1.95741	2.52481	1.86109	2.14555	2.36986	2.55484	2.70528	-3.70328	9.24289	-0.524184	-4.7968	-1.09416	24.7396	0.180131	0.180131	0.335621	-1.23409	803.315	-2.45273	31.3469	31.4566	-0.00154302	13.5023	14.4946	15.1046	15.4729	15.6709	15.807
[Dataset1]TCGA-AC-A2BM-01A	-0.905473	1.82642	2.63104	3.3511	3.72082	3.91798	4.22967	4.26276	4.45853	4.61622	-5.2963	115.172	-0.836817	1.44415	0.469229	0.469229	0.43121	0.61905	1177.03	1.25489	1.48912	1.39804	1.98123	1.13003	1.41826	1.65058	1.84452	2.0036	-3.9732	4.08489	-0.719446	-4.82559	-0.450792	15.8952	0.612135	0.612135	0.642124	0.471002	814.673	-2.98489	28.0439	17.2318	-0.754481	12.7849	13.7626	14.362	14.7255	14.9223	15.0579
[Dataset1]TCGA-AC-A2FB-01A	-0.693539	1.83424	2.65515	3.37946	3.75508	3.95949	4.27001	4.31222	4.50747	4.66484	-5.10698	120.859	-0.889203	1.4015	0.477373	0.477373	0.411111	-1.79689	1344.45	1.09454	1.37808	1.34957	1.9271	1.23006	1.51808	1.75113	1.9448	2.10363	-3.92714	4.85937	-1.05297	-4.74617	-1.2576	15.9196	0.307289	0.307289	0.285708	-1.70384	967.237	-0.19272	80.2337	13.4029	-0.280546	13.1512	14.1603	14.7796	15.1582	15.3632	15.5043
[Dataset1]TCGA-AC-A2FE-01A	-0.238818	2.28865	3.09764	3.81276	4.18295	4.38415	4.69065	4.73189	4.92458	5.07978	-4.53371	182.681	-0.488627	2.2511	0.660572	0.660572	0.617207	-1.12164	1272.32	1.51044	1.77244	1.73867	2.32039	1.6167	1.91202	2.15041	2.34837	2.51094	-3.76953	7.38757	-0.490485	-4.305	-0.726178	29.5198	0.671683	0.671683	0.483162	-0.866273	917.901	-1.31884	80.363	25.4509	-0.61479	12.8879	13.8774	14.4819	14.8461	15.0429	15.1783
[Dataset1]TCGA-AC-A2FF-01A	-0.436588	1.88082	2.68472	3.38323	3.74854	3.95124	4.24718	4.29588	4.48171	4.63131	-4.6327	116.126	-1.10155	1.50237	0.484454	0.484454	0.334924	-2.28686	1308.95	1.30804	1.58528	1.54704	2.10213	1.45285	1.73147	1.95477	2.13976	2.29102	-3.62038	6.13505	-1.21616	-4.43871	-1.50991	23.1337	0.166272	0.166272	0.226088	-1.98094	937.426	-0.408454	73.4918	18.9915	-0.311285	13.1188	14.1243	14.7418	15.1212	15.3276	15.4697
[Dataset1]TCGA-AC-A2FG-01A	-0.834352	1.3943	2.17476	2.84746	3.20019	3.39691	3.67987	3.72912	3.90642	4.04901	-4.8582	64.4905	-1.85008	0.968853	0.238523	0.238523	0.157639	-1.43091	1261.6	0.989207	1.22986	1.178	1.72319	1.0685	1.34221	1.56216	1.74444	1.89308	-3.84398	4.09831	-1.62994	-4.58958	-1.79505	20.4346	0.187102	0.187102	0.168347	-0.698895	894.912	-1.65496	41.2425	21.0704	-1.13952	12.386	13.3645	13.9633	14.3233	14.5174	14.651
[Dataset1]TCGA-AC-A2FK-01A	-0.720349	1.49213	2.2982	2.99561	3.36183	3.56601	3.86117	3.91204	4.09741	4.2467	-4.85279	79.0299	-1.6095	1.03128	0.243684	0.243684	0.200083	-2.42856	1333.7	0.946798	1.23234	1.20982	1.76898	1.11799	1.39817	1.623	1.80971	1.96215	-3.58428	4.37293	-1.46228	-4.48134	-1.6118	24.6049	0.224103	0.224103	0.204166	-1.76023	971.215	-1.15602	54.6165	23.1872	-0.755982	12.7345	13.7372	14.3458	14.7079	14.9033	15.0378
[Dataset1]TCGA-AC-A2FM-01A	-0.0328541	2.46258	3.24689	3.93643	4.29239	4.48565	4.77851	4.81821	5.00161	5.14904	-3.22166	194.507	-0.565046	2.79935	0.615807	0.615807	0.573265	0.481437	1108.08	1.84836	2.04944	1.99887	2.57333	1.87046	2.15525	2.38324	2.57285	2.72746	-2.66643	9.23402	-0.560024	-3.04995	-0.723066	62.333	0.580647	0.580647	0.488037	1.38125	750.944	-0.0259107	125.565	61.5895	-0.506168	13.0211	13.9982	14.5954	14.9525	15.1444	15.2764
[Dataset1]TCGA-AC-A2FO-01A	-0.380705	2.24736	3.0486	3.7591	4.1243	4.32045	4.62497	4.66112	4.85214	5.00591	-4.56599	169.459	-0.536098	2.17959	0.665842	0.665842	0.583304	-1.50369	1284.95	1.56329	1.80546	1.75145	2.33873	1.57019	1.86226	2.09708	2.29192	2.45132	-3.83587	6.6643	-0.389055	-4.38795	-0.364771	15.0258	0.849283	0.849283	0.684587	-1.272	917.432	-0.225401	131.178	12.9577	-0.736431	12.7609	13.7492	14.3537	14.7201	14.9184	15.0548
[Dataset1]TCGA-AC-A2QH-01A	-0.493501	1.72536	2.49395	3.15197	3.49904	3.69502	3.9704	4.02385	4.1965	4.33562	-3.96577	85.6416	-1.88654	1.40371	0.153755	0.153755	0.153007	0.278393	1247.47	1.39975	1.69047	1.6437	2.18776	1.44899	1.72248	1.944	2.13065	2.28359	-2.95762	5.748	-1.37604	-3.5639	-1.15037	50.2288	0.668313	0.668313	0.319939	1.02223	934.694	-5.93304	5.12355	55.8531	0.0493676	13.5856	14.5601	15.1564	15.5234	15.7229	15.8601
[Dataset1]TCGA-AC-A2QI-01A	0.608255	3.57847	4.42248	5.18446	5.56983	5.77119	6.10021	6.12776	6.33391	6.49969	-4.51154	762.193	1.26456	7.58882	3.52926	3.52926	3.55121	0.370087	1188.71	2.38335	2.65146	2.66449	3.33427	2.52837	2.86207	3.12841	3.3488	3.52926	-3.80845	18.8789	1.10089	-4.22408	1.13241	23.6772	4.25994	4.25994	3.10847	0.307382	839.287	2.66147	1134.15	18.4905	0.333166	13.6963	14.7247	15.3577	15.7498	15.9635	16.1106
[Dataset1]TCGA-AC-A2QJ-01A	0.886751	5.3017	6.1606	6.99232	7.39061	7.5753	7.94884	7.93092	8.16491	8.35309	-1.04372	4955.46	3.94977	41.0203	28.6881	28.6881	51.7036	0.441483	1213.5	3.40396	3.5497	3.53295	4.26366	3.14836	3.50904	3.79714	4.03646	4.2327	-1.43765	31.0533	3.19909	-0.998601	3.88382	69.7152	40.2306	40.2306	48.9493	0.580673	881.669	4.12326	4120.87	65.1216	0.507515	13.8088	14.864	15.5149	15.9171	16.1363	16.2872
[Dataset1]TCGA-AC-A3BB-01A	-0.675467	1.97437	2.79008	3.51287	3.88568	4.08698	4.39719	4.43591	4.6307	4.78756	-4.96695	136.582	-0.753232	1.62313	0.590315	0.590315	0.473728	-1.68552	1298.6	1.28992	1.53731	1.50346	2.102	1.31942	1.61641	1.85452	2.05212	2.21388	-4.01387	5.19848	-0.620872	-4.68126	-0.454833	12.3917	0.627603	0.627603	0.634846	-1.6406	931.259	-1.04061	70.5838	11.9441	-0.696781	12.7944	13.7878	14.3961	14.7654	14.9652	15.1026
[Dataset1]TCGA-AC-A3EH-01A	0.716449	3.8976	4.69266	5.42169	5.7835	5.9655	6.28188	6.29433	6.49196	6.65077	-1.29093	881.371	1.51257	11.2733	2.79523	2.79523	4.56416	1.87484	1150.88	2.46469	2.76631	2.76379	3.3869	2.60663	2.91202	3.15372	3.35335	3.51543	-2.16173	18.843	1.18391	-1.57269	1.01819	59.9546	3.10858	3.10858	2.74956	1.64643	790.095	2.3672	699.122	56.63	1.08404	14.4282	15.4548	16.0883	16.4819	16.6958	16.8429
[Dataset1]TCGA-AC-A3HN-01A	-0.208353	2.64861	3.46292	4.19327	4.56505	4.7613	5.07608	5.10624	5.30357	5.46238	-4.69446	268.596	0.0783685	3.16684	1.11364	1.11364	1.08521	-1.28561	1273.04	1.71401	1.9594	1.94111	2.5707	1.7582	2.07088	2.32091	2.52845	2.69816	-3.82219	8.21469	0.145357	-4.42659	0.359182	19.825	1.77994	1.77994	1.43187	-0.927339	908.816	1.20522	302.041	17.3448	-0.574241	12.9003	13.8995	14.5102	14.8802	15.0808	15.2188
[Dataset1]TCGA-AC-A3OD-01A	-1.16296	0.353276	1.13629	1.78622	2.13863	2.34675	2.61433	2.68605	2.85423	2.98964	-5.28371	22.2281	-3.3134	0.344337	0.057875	0.057875	0.0364621	-1.12461	1309.45	0.349234	0.714163	0.674621	1.17954	0.59468	0.858695	1.0735	1.25288	1.40079	-3.50748	2.63057	-2.42477	-4.68991	-2.69042	36.5	0.120528	0.120528	0.0680404	-1.01789	944.172	-4.04314	6.30301	43.0833	-1.20676	12.3559	13.3195	13.9074	14.2593	14.4488	14.5792
[Dataset1]TCGA-AC-A3QP-01A	-0.229261	2.4705	3.28856	4.01796	4.39186	4.59148	4.90564	4.94006	5.13732	5.29615	-4.71251	227.507	-0.162335	2.64522	0.968371	0.968371	0.851039	-0.920053	1276.38	1.67788	1.90525	1.87576	2.48023	1.66795	1.96794	2.20863	2.40847	2.57242	-3.79101	7.43041	-0.192964	-4.50037	-0.353253	17.3167	0.784907	0.784907	0.71421	-1.00358	912.465	0.253746	169.82	18.4833	-0.437559	13.0347	14.0385	14.6506	15.0172	15.2154	15.3516
[Dataset1]TCGA-AC-A3TM-01A	-0.707189	2.18984	3.01549	3.75493	4.13272	4.33334	4.65223	4.68496	4.88506	5.04613	-5.77968	177.493	-0.365306	1.96952	0.791309	0.791309	0.698805	-0.246795	1239.69	1.29055	1.55479	1.54056	2.18617	1.34543	1.66027	1.91182	2.12095	2.2924	-4.10043	5.30738	-0.179582	-5.23741	0.0720743	12.3539	1.01877	1.01877	1.08681	-0.521567	872.834	1.14141	206.15	15.9912	-0.69208	12.7659	13.778	14.4008	14.7731	14.9736	15.1115
[Dataset1]TCGA-AC-A3TN-01A	0.492095	3.67592	4.496	5.24525	5.61898	5.80922	6.13412	6.15108	6.35426	6.51759	-3.96384	774.417	1.29237	8.74783	3.12489	3.12489	3.66662	1.06208	1142.7	2.45633	2.7108	2.7088	3.38484	2.48907	2.82221	3.08853	3.30926	3.48983	-3.39286	16.7856	1.4838	-3.78364	1.94801	32.3969	8.22004	8.22004	7.05077	0.928558	792.515	3.18224	1067.16	27.3124	0.0422261	13.447	14.4631	15.0876	15.4722	15.6813	15.8252
[Dataset1]TCGA-AC-A3W5-01A	0.125835	3.26227	4.06639	4.80108	5.16835	5.35541	5.67493	5.69136	5.89129	6.05207	-4.13975	485.185	0.791751	6.00136	1.42291	1.42291	2.1823	-0.497135	1270.68	2.17702	2.38901	2.34367	2.96097	2.10366	2.4094	2.65432	2.85706	3.02281	-3.68157	11.0257	0.589782	-3.97507	0.810036	28.4018	2.20133	2.20133	2.22448	-0.876883	918.79	1.37673	379.188	20.8133	0.125542	13.5494	14.56	15.1811	15.5669	15.7773	15.9221
[Dataset1]TCGA-AC-A3W6-01A	-0.537008	2.1988	3.01758	3.74795	4.12243	4.3224	4.63684	4.67145	4.86884	5.02769	-5.1058	173.946	-0.407626	2.01381	0.804454	0.804454	0.665141	-0.450735	1266.65	1.48667	1.67654	1.62255	2.23131	1.4082	1.71263	1.95654	2.1589	2.32464	-3.90303	5.68346	-0.230424	-4.71341	-0.138062	15.303	0.993273	0.993273	0.875936	-0.084591	903.451	0.112189	166.429	16.6461	-0.483903	12.9814	13.9722	14.5805	14.9576	15.1634	15.305
[Dataset1]TCGA-AC-A3W7-01A	-0.518465	2.43119	3.26832	4.01964	4.4032	4.60635	4.93071	4.96313	5.16675	5.33065	-5.07862	236.473	-0.0133732	2.45886	1.07291	1.07291	0.990802	-0.0103583	1205.16	1.61287	1.80452	1.76527	2.41393	1.53863	1.85999	2.11789	2.33247	2.50853	-3.87339	6.45159	0.154804	-4.71186	0.673224	22.8302	2.48713	2.48713	1.98115	0.756462	842.18	1.01576	281.807	22.6975	-0.347542	13.083	14.0824	14.6975	15.0803	15.2895	15.4336
[Dataset1]TCGA-AC-A3YI-01A	-0.75047	1.83278	2.61833	3.31243	3.67019	3.86297	4.15992	4.1968	4.38311	4.5331	-4.88623	105.291	-1.07326	1.47847	0.288372	0.288372	0.341092	-1.27691	1311.99	1.10467	1.34739	1.29465	1.84659	1.17571	1.45254	1.67574	1.86101	2.0123	-3.93866	4.42659	-0.748053	-4.53159	-0.993067	18.8598	0.493946	0.493946	0.376059	-0.743591	948.376	-3.02444	22.9964	19.2937	-0.751923	12.7312	13.7281	14.3368	14.7045	14.9035	15.0405
[Dataset1]TCGA-AC-A3YJ-01A	0.246367	3.43813	4.25462	5.00436	5.37906	5.56976	5.89693	5.91346	6.11859	6.2836	-4.42144	613.765	1.10863	7.00297	2.68091	2.68091	3.01349	1.23815	1119.51	2.35088	2.57045	2.51375	3.15526	2.23359	2.5522	2.80809	3.02011	3.19389	-3.42155	12.8044	1.07943	-4.03334	1.19729	29.4792	3.48797	3.48797	3.25121	0.786598	764.295	0.420588	420.545	32.0534	-0.591778	12.9544	13.9249	14.5208	14.8807	15.0746	15.208
[Dataset1]TCGA-AC-A4ZE-01A	-1.27711	1.13483	1.90723	2.58558	2.93682	3.12772	3.41684	3.45585	3.6371	3.78293	-4.90579	49.5596	-2.01324	0.767712	0.204102	0.204102	0.133828	0.142489	1154.25	0.887618	1.01908	0.900049	1.45325	0.640165	0.91247	1.13118	1.31284	1.46125	-3.61251	2.45004	-1.52669	-4.63326	-1.55723	28.9255	0.193034	0.193034	0.206387	0.35571	784.178	-0.604971	82.5627	30.6264	-1.04207	12.5536	13.5086	14.0927	14.4447	14.6338	14.7639
[Dataset1]TCGA-AC-A5EH-01A	0.529037	3.27791	4.10452	4.84403	5.22295	5.42512	5.74394	5.77916	5.97958	6.14096	-3.79914	530.573	0.683149	5.89296	1.87817	1.87817	1.99685	1.86076	1191.93	2.54237	2.78227	2.75308	3.41138	2.51995	2.84301	3.10199	3.31688	3.49326	-3.3554	17.4864	1.33913	-3.6324	1.52383	38.1449	7.78801	7.78801	4.5339	1.76694	824.044	1.30255	502.103	32.3951	1.08811	14.4573	15.4714	16.0978	16.4948	16.7127	16.8625
[Dataset1]TCGA-AC-A5XS-01A	-0.442508	2.23522	3.04996	3.76927	4.14222	4.34574	4.65364	4.69686	4.89057	5.04655	-5.17366	176.831	-0.543564	2.11294	0.572692	0.572692	0.580789	-1.31203	1252.22	1.5824	1.79106	1.75757	2.38049	1.61034	1.91744	2.16398	2.3688	2.53711	-4.03967	7.12829	-0.461038	-4.83389	-0.222344	15.3551	0.96208	0.96208	0.789206	-1.33324	880.906	1.19457	285.278	13.9699	-0.738833	12.7708	13.7606	14.3658	14.7337	14.9333	15.0707
[Dataset1]TCGA-AC-A5XU-01A	0.391717	3.59678	4.40696	5.14625	5.5182	5.70964	6.03195	6.052	6.25406	6.41674	-4.36197	699.918	1.23778	8.23959	6.24052	6.24052	3.42514	0.939214	1181.67	2.5621	2.79426	2.74197	3.37614	2.47174	2.78743	3.04469	3.25847	3.43455	-3.42965	16.6439	0.750809	-4.19256	1.0195	35.0513	3.10699	3.10699	2.81153	0.633925	819.705	2.36972	926.052	37.9731	-0.0431848	13.4691	14.4637	15.0697	15.4265	15.6178	15.7493
[Dataset1]TCGA-AC-A62V-01A	1.70648	4.91185	5.72898	6.47843	6.84931	7.03542	7.3602	7.37255	7.57542	7.73841	-0.555616	2624.29	2.49722	30.2324	6.66744	6.66744	12.1725	1.25888	1121.02	3.51446	3.77516	3.78654	4.47495	3.59976	3.9307	4.19294	4.40864	4.58444	-0.894017	52.5196	2.26145	-0.396972	2.32821	79.1799	10.4065	10.4065	10.1973	0.989698	782.003	4.3266	3983.45	71.7278	1.89726	15.1766	16.2271	16.8748	17.281	17.5024	17.6545
[Dataset1]TCGA-AC-A62X-01A	-0.737446	1.8055	2.55362	3.20236	3.53596	3.71591	3.98762	4.02344	4.19236	4.32808	-4.18835	84.7378	-1.68337	1.54409	0.14115	0.14115	0.186432	-2.47557	1357.73	1.48858	1.71865	1.66466	2.23508	1.3755	1.64327	1.85477	2.03023	2.1719	-3.35136	4.86394	-1.18714	-3.95343	-0.445494	48.3585	1.3589	1.3589	0.62661	-1.31464	990.89	0.426958	158.66	45.3406	-0.166011	13.3573	14.3312	14.9276	15.2934	15.4905	15.6261
[Dataset1]TCGA-AC-A62Y-01A	-0.210786	2.59006	3.38414	4.09528	4.45724	4.64842	4.95427	4.98393	5.17568	5.32998	-4.50007	234.41	-0.16575	3.11881	0.346309	0.346309	0.837927	-0.724499	1207.44	1.96381	2.15296	2.0979	2.70557	1.86718	2.16801	2.40872	2.60821	2.77092	-3.53	8.56952	0.280342	-4.10571	0.592096	30.107	1.50935	1.50935	1.74777	-0.828415	835.711	-0.968862	119.2	26.2982	-0.552693	13.0319	13.9859	14.5698	14.9277	15.1212	15.2542
[Dataset1]TCGA-AC-A6IV-01A	-0.586582	2.07878	2.88547	3.60376	3.97307	4.17096	4.48025	4.51582	4.71024	4.86684	-4.74179	147.841	-0.63531	1.83417	0.548225	0.548225	0.529781	-1.21295	1279.45	1.42124	1.61205	1.53735	2.137	1.32351	1.61763	1.85426	2.05075	2.21227	-3.84049	5.22716	-0.796804	-4.53294	-0.640647	16.4241	0.518955	0.518955	0.519405	-1.3553	914.847	1.35074	267.459	18.0264	-0.497192	12.9553	13.9564	14.5696	14.9451	15.1491	15.2895
[Dataset1]TCGA-AC-A6IW-01A	-0.536823	1.78423	2.60146	3.31272	3.68484	3.8912	4.19331	4.24288	4.4328	4.58573	-5.29736	111.255	-1.22632	1.35118	0.229035	0.229035	0.292449	-1.75155	1301.78	1.26318	1.54524	1.50032	2.07803	1.35649	1.64867	1.8833	2.07795	2.23705	-3.91199	5.47298	-0.740278	-4.80798	-0.820707	19.682	0.563831	0.563831	0.429365	-2.18631	964.66	-0.792873	75.7703	26.0514	-0.0566668	13.4039	14.4057	15.0209	15.3994	15.6052	15.7468
[Dataset1]TCGA-AC-A6IX-01A	0.281015	3.28472	4.09522	4.82645	5.19622	5.38912	5.70489	5.73055	5.92848	6.08768	-4.16059	502.139	0.78504	5.98944	2.17194	2.17194	2.18459	-1.43096	1246.02	2.29879	2.5329	2.5159	3.14335	2.29132	2.60339	2.85214	3.05748	3.22501	-3.57054	13.8961	0.517226	-3.90229	0.677965	31.9125	1.62403	1.62403	1.94489	-1.15109	876.789	0.744098	378.748	25.2598	-0.079087	13.3517	14.3551	14.9701	15.3487	15.5549	15.6967
[Dataset1]TCGA-AC-A6NO-01A	-0.897696	1.70592	2.5235	3.24365	3.61766	3.82217	4.13	4.17396	4.36748	4.5233	-5.03969	104.78	-1.05989	1.2372	0.565393	0.565393	0.352142	0.4947	1178.85	1.07061	1.33777	1.30638	1.90738	1.13532	1.4371	1.68162	1.8852	2.0525	-4.00081	4.37641	-0.7461	-4.83557	-0.539916	18.3538	0.552383	0.552383	0.593562	0.67323	807.079	-0.362456	83.9979	20.2644	-0.62299	12.8617	13.8533	14.4627	14.8322	15.032	15.1695
[Dataset1]TCGA-AC-A7VB-01A	-0.536239	1.89333	2.61187	3.23868	3.56198	3.73813	4.0016	4.03895	4.20359	4.33581	-4.64221	85.1708	-1.62295	1.78089	0.182114	0.182114	0.196836	1.6107	1068.26	1.50394	1.72727	1.67727	2.24451	1.49454	1.76391	1.97241	2.1445	2.28353	-3.28781	5.65667	-0.825739	-3.92258	-0.677694	40.2755	0.267203	0.267203	0.49138	1.64731	720.561	-2.75999	35.2006	44.8771	-0.981415	12.5877	13.5507	14.1423	14.4934	14.6806	14.8093
[Dataset1]TCGA-AC-A7VC-01A	0.311652	3.8345	4.65148	5.41023	5.78671	5.97526	6.30843	6.31948	6.52863	6.69712	-3.8114	930.727	1.63012	10.3077	3.02544	3.02544	5.13239	0.47174	1204.47	2.58964	2.75542	2.7094	3.37109	2.4272	2.75746	3.02301	3.24434	3.42519	-3.3187	14.9933	2.02478	-3.74905	2.46405	41.1199	12.7109	12.7109	11.8156	1.14835	884.353	3.21679	1542.17	44.0684	0.627925	14.0137	15.029	15.6563	16.0455	16.2571	16.4027
[Dataset1]TCGA-AC-A8OP-01A	-0.600446	2.04496	2.84757	3.55866	3.92732	4.12751	4.43309	4.4742	4.66665	4.82169	-4.90224	141.102	-0.710377	1.78059	0.36461	0.36461	0.493597	-0.577634	1215.35	1.10139	1.41214	1.39117	1.96098	1.32323	1.60802	1.83782	2.02907	2.18609	-3.8917	5.44871	-0.840569	-4.71812	-1.22407	20.3216	0.367586	0.367586	0.289964	0.328672	844.526	-1.79919	36.4994	20.4039	-0.55585	12.9638	13.9434	14.5435	14.9073	15.1036	15.2386
[Dataset1]TCGA-AC-A8OQ-01A	-0.135674	2.91058	3.73222	4.47638	4.85207	5.04728	5.36972	5.39423	5.5964	5.75917	-4.54201	362.606	0.487865	4.05593	1.7532	1.7532	1.62618	-2.0666	1292.05	1.63224	1.97287	2.00168	2.6268	1.84002	2.1535	2.40439	2.61227	2.7823	-3.75712	9.07099	0.183039	-4.40638	0.302588	18.8019	1.66793	1.66793	1.32311	-2.58843	939.371	-0.109716	127.885	20.9104	-0.626321	12.9001	13.8837	14.4845	14.847	15.0429	15.1775
[Dataset1]TCGA-AC-A8OR-01A	0.151459	3.6531	4.46827	5.22905	5.60568	5.7928	6.12871	6.13595	6.34678	6.51649	-4.59611	777.844	1.57723	8.68987	2.83194	2.83194	4.76518	2.22702	1111.73	2.20127	2.43845	2.3947	2.99959	2.16243	2.46884	2.71567	2.92047	3.08852	-3.6418	11.8007	0.803833	-4.2142	1.03175	31.558	2.44712	2.44712	2.78322	1.48003	776.82	-0.289896	189.409	33.0512	0.0890192	13.6097	14.5792	15.1777	15.5479	15.7486	15.8867
[Dataset1]TCGA-AC-A8OS-01A	-0.766081	2.07199	2.85705	3.55845	3.91605	4.10528	4.40657	4.43647	4.62523	4.77708	-4.94769	134.597	-0.717053	1.87769	0.347339	0.347339	0.488269	-1.63233	1278.33	1.45826	1.63042	1.53912	2.11706	1.276	1.56705	1.80145	1.99569	2.15424	-3.8011	4.75901	-0.62841	-4.65534	-0.324509	23.7777	0.679475	0.679475	0.720566	-1.39337	911.342	-0.0305385	149.014	26.8183	-1.00653	12.5195	13.4861	14.0808	14.4481	14.6478	14.7853
[Dataset1]TCGA-AN-A03X-01A	1.41713	4.33702	5.14393	5.87995	6.25219	6.44535	6.76636	6.79073	6.99296	7.15596	-3.11097	1466.25	1.76113	17.8873	3.55197	3.55197	5.82868	1.88605	1146.75	3.20485	3.44632	3.41649	4.03416	3.24436	3.54986	3.7952	3.99895	4.16585	-2.53712	36.5211	1.56864	-3.12371	1.58643	58.3465	6.25646	6.25646	4.78863	1.60148	812.779	2.87743	1928.49	49.0114	1.47487	14.8204	15.8392	16.4659	16.8665	17.0869	17.2384
[Dataset1]TCGA-AN-A03Y-01A	0.641436	3.78048	4.60302	5.35377	5.7305	5.92358	6.2504	6.26951	6.47421	6.63893	-2.60071	875.459	1.5076	9.66312	3.8907	3.8907	4.53238	0.597452	1204.39	2.79695	2.98326	2.94554	3.60473	2.70224	3.0263	3.2877	3.50469	3.68281	-2.58774	20.6	1.60968	-2.60589	2.16158	48.7927	11.3091	11.3091	8.73052	-0.396007	825.617	4.08712	2385.97	47.1172	1.15509	14.5556	15.5655	16.1886	16.5759	16.7864	16.9311
[Dataset1]TCGA-AN-A041-01A	-0.451593	1.92996	2.73521	3.43882	3.80696	4.01059	4.31032	4.35844	4.54702	4.69901	-5.33171	124.505	-1.02432	1.59818	0.347	0.347	0.355528	1.33043	1170.2	1.14264	1.45349	1.41115	1.93212	1.40053	1.66723	1.88211	2.06098	2.20678	-3.88064	5.87117	-1.23493	-4.89496	-1.62535	18.3711	0.243888	0.243888	0.193268	1.75215	826.069	-3.91395	7.35019	23.3397	-0.345685	13.1208	14.1352	14.7544	15.1229	15.3211	15.4575
[Dataset1]TCGA-AN-A046-01A	-0.382716	2.11367	2.88721	3.56696	3.91801	4.10848	4.39753	4.43635	4.61756	4.76331	-4.8782	132.076	-0.990689	2.01501	0.242569	0.242569	0.371218	0.353301	1203.26	1.46718	1.77914	1.76428	2.34218	1.60751	1.8946	2.12481	2.31595	2.47206	-3.87856	6.64931	-0.403449	-4.47328	-0.162066	22.6665	1.08275	1.08275	0.82189	0.40469	851.25	0.877301	216.516	15.5149	-0.583744	12.9537	13.9202	14.5138	14.8757	15.0709	15.2052
[Dataset1]TCGA-AN-A049-01A	0.747001	3.85452	4.67897	5.42681	5.80535	6.00306	6.32764	6.35406	6.55803	6.72221	-4.17777	951.238	1.5199	10.3522	5.29297	5.29297	4.60372	0.695668	1194.44	2.83201	3.08238	3.04708	3.67564	2.83998	3.15732	3.41099	3.62162	3.79389	-3.51048	24.3818	1.25024	-3.78251	1.48794	42.7587	4.14821	4.14821	4.49963	0.564035	838.953	2.33302	771.262	27.3632	0.86458	14.2093	15.2389	15.8729	16.2681	16.484	16.6326
[Dataset1]TCGA-AN-A04A-01A	0.264728	2.61714	3.43712	4.15214	4.52765	4.73689	5.041	5.09333	5.28508	5.43971	-4.62278	261.702	-0.294209	3.08262	0.793236	0.793236	0.74607	0.0370781	1210.27	2.24355	2.50354	2.47149	3.07257	2.26858	2.56997	2.8151	3.01874	3.18637	-3.25994	13.4586	0.366872	-4.18158	0.355673	38.1772	1.26239	1.26239	1.42263	0.56969	849.366	-0.836789	109.008	37.357	0.934203	14.2819	15.314	15.9483	16.3392	16.552	16.6983
[Dataset1]TCGA-AN-A04C-01A	0.89198	3.4754	4.28031	4.99494	5.36225	5.55953	5.86563	5.90287	6.09535	6.25034	-3.74258	588.788	0.703369	7.39203	1.6229	1.6229	2.01863	1.07114	1134.87	2.66504	2.93743	2.90408	3.48485	2.77354	3.06523	3.29793	3.49032	3.64729	-2.96857	22.3029	1.20859	-3.43722	0.742862	57.3159	1.478	1.478	2.11354	0.890194	802.898	1.0412	443.714	46.1529	1.14103	14.5054	15.5284	16.1543	16.5365	16.7433	16.8854
[Dataset1]TCGA-AN-A04D-01A	0.902243	3.44957	4.27904	5.00905	5.38882	5.59757	5.90893	5.95669	6.15295	6.31095	-4.19919	627.13	0.72566	6.91053	1.82123	1.82123	2.06312	-0.574828	1127.29	2.50495	2.83884	2.87144	3.52062	2.81849	3.13978	3.3963	3.60827	3.78162	-2.86929	25.5931	1.09069	-3.73337	0.599983	52.8824	1.42903	1.42903	1.8398	0.769451	790.164	1.7943	626.062	54.1311	1.43847	14.7281	15.7886	16.4381	16.835	17.0501	17.1981
[Dataset1]TCGA-AN-A0AJ-01A	0.0330018	2.8091	3.613	4.33137	4.6989	4.89408	5.20371	5.23552	5.42976	5.5861	-3.85534	303.411	0.230856	3.77904	1.45906	1.45906	1.26999	0.464444	1244.99	2.05532	2.32875	2.28767	2.86854	2.07205	2.36442	2.60023	2.79561	2.95552	-2.93885	10.9974	0.13589	-3.1459	0.202753	49.9272	1.12949	1.12949	1.22925	-0.797213	863.624	-0.55264	128.975	47.9147	1.13883	14.5513	15.555	16.1754	16.5663	16.7794	16.926
[Dataset1]TCGA-AN-A0AK-01A	1.19916	3.65134	4.45223	5.16132	5.52843	5.72846	6.03195	6.0745	6.26564	6.41959	-3.78718	696.863	0.805847	8.95815	2.79266	2.79266	2.29387	1.60873	1058.14	2.70833	3.06694	3.06739	3.65469	2.98469	3.28636	3.52971	3.73127	3.89588	-3.16914	30.0609	0.969355	-3.3432	0.273067	55.1627	1.20267	1.20267	1.33896	1.0468	737.655	-1.9738	83.2573	50.304	0.938658	14.3489	15.3657	15.9881	16.366	16.5701	16.7103
[Dataset1]TCGA-AN-A0AL-01A	0.543189	3.21412	4.02899	4.75185	5.12588	5.32927	5.63968	5.68208	5.87782	6.03558	-4.01333	476.165	0.399741	5.68333	1.35911	1.35911	1.49891	-1.47702	1266.27	2.23825	2.58412	2.59584	3.18816	2.49869	2.79992	3.04391	3.24606	3.41176	-3.28984	18.0561	0.334812	-3.90059	-0.0122598	34.4673	0.971284	0.971284	0.994321	-1.54968	928.414	-1.27542	122.591	30.0377	0.210892	13.6557	14.6683	15.285	15.6609	15.8651	16.0055
[Dataset1]TCGA-AN-A0AM-01A	0.872813	3.29867	4.11129	4.82962	5.19993	5.40036	5.70668	5.74736	5.93985	6.09487	-3.48112	503.848	0.425727	6.19057	0.750851	0.750851	1.51937	-1.2488	1296.94	2.20826	2.56261	2.58252	3.18407	2.57325	2.87933	3.1225	3.3228	3.48532	-3.07675	20.098	0.741913	-3.48066	-0.0687632	43.023	1.42914	1.42914	0.933978	-1.00248	946.03	-3.0884	47.3384	37.5689	1.37322	14.7882	15.7884	16.4026	16.7862	16.9952	17.1389
[Dataset1]TCGA-AN-A0AR-01A	0.393897	3.45639	4.18977	4.8648	5.19838	5.36409	5.65787	5.6653	5.84899	5.99651	-3.58916	454.072	0.671778	8.21197	0.892769	0.892769	1.96544	0.355147	1150.82	2.45707	2.63833	2.52944	3.06216	2.20934	2.47355	2.68484	2.85905	3.00067	-3.09047	11.172	0.454895	-3.33584	0.479842	51.2585	1.15582	1.15582	1.60304	-0.380613	826.849	1.52753	550.255	43.7705	-0.0213509	13.5418	14.5049	15.0878	15.4369	15.6244	15.7532
[Dataset1]TCGA-AN-A0AS-01A	1.40459	4.64064	5.43482	6.17093	6.53353	6.71292	7.03467	7.04095	7.24209	7.40377	-1.21704	1875.9	2.19521	24.4287	5.38694	5.38694	8.84469	1.77944	1200.86	3.38167	3.55104	3.49652	4.14868	3.18656	3.50619	3.76176	3.97351	4.14699	-1.68425	33.268	1.99984	-2.53035	2.21679	56.4331	15.4626	15.4626	8.99993	1.06509	877.064	4.17803	6042.54	50.8541	1.93208	15.2863	16.3031	16.9312	17.3327	17.5535	17.7053
[Dataset1]TCGA-AN-A0AT-01A	-0.731508	0.986208	1.73603	2.36179	2.69847	2.89457	3.15244	3.21634	3.3784	3.5087	-5.50179	37.1893	-2.67271	0.673456	0.0423446	0.0423446	0.0677154	-1.67941	1265.27	0.861142	1.15914	1.08998	1.55887	1.01909	1.2627	1.45841	1.61967	1.75134	-3.71347	3.86333	-2.09879	-5.05013	-2.72242	24.4012	0.104895	0.104895	0.0608004	-1.58868	905.384	-6.49227	3.09345	35.5228	-0.645544	12.9598	13.9222	14.5055	14.8479	15.0314	15.1574
[Dataset1]TCGA-AN-A0FD-01A	-0.566146	1.68179	2.47975	3.16479	3.52635	3.73025	4.01817	4.07291	4.25361	4.39901	-5.25329	91.7257	-1.36453	1.22875	0.314678	0.314678	0.256538	0.0664035	1247.82	1.25025	1.56574	1.55081	2.10269	1.4637	1.7443	1.96886	2.15487	2.30659	-3.95418	6.07964	-0.963111	-4.8168	-1.03396	24.3126	0.412886	0.412886	0.351567	0.242273	865.768	-1.09036	43.0607	20.2935	-0.15382	13.2835	14.2932	14.9166	15.294	15.498	15.6384
[Dataset1]TCGA-AN-A0FF-01A	-1.0353	1.64049	2.45131	3.16821	3.54039	3.74345	4.05122	4.09385	4.28743	4.44336	-5.31781	96.7353	-1.15216	1.18287	0.39481	0.39481	0.318323	-0.281469	1193.88	1.18879	1.37869	1.29608	1.87411	1.06152	1.35268	1.58873	1.78544	1.94695	-4.03399	4.00451	-1.17184	-5.04677	-0.999777	13.3661	0.338393	0.338393	0.366899	-0.242331	823.944	-0.621455	99.31	15.0697	-1.00053	12.573	13.543	14.1374	14.4967	14.6904	14.8237
[Dataset1]TCGA-AN-A0FJ-01A	0.0694679	2.67177	3.45881	4.15307	4.50727	4.69634	4.99072	5.02387	5.20735	5.35481	-4.72322	238.894	-0.404198	3.42883	0.792571	0.792571	0.672446	0.396049	1161.16	1.65286	2.02464	2.05459	2.63925	1.91404	2.20868	2.44283	2.63675	2.79408	-3.73313	9.54164	-0.171646	-4.46381	-0.414035	27.9596	0.909996	0.909996	0.661574	0.888277	839.152	-0.60409	116.087	31.7239	0.323684	13.6833	14.7093	15.3425	15.7389	15.9564	16.1062
[Dataset1]TCGA-AN-A0FK-01A	0.846289	3.95423	4.75205	5.48029	5.84601	6.03367	6.35034	6.36986	6.56835	6.72814	-3.1499	953.167	1.4889	12.1052	3.06165	3.06165	4.41802	1.1542	1142.8	3.12666	3.31078	3.26663	3.89087	2.98675	3.29384	3.54008	3.74424	3.91079	-2.81501	26.2977	1.63259	-2.8321	2.0586	57.9841	9.34806	9.34806	7.69666	0.372802	789.933	4.47412	3563.17	48.1048	0.342792	13.8647	14.8373	15.4352	15.8015	15.9987	16.1343
[Dataset1]TCGA-AN-A0FL-01A	0.568544	3.6377	4.41319	5.1123	5.46163	5.64059	5.94059	5.95856	6.1454	6.29531	-2.78959	613.231	0.744845	9.16257	2.98709	2.98709	2.08397	0.146774	1221.25	2.42676	2.67005	2.60658	3.15803	2.43824	2.71614	2.93873	3.12285	3.27243	-2.56653	15.7587	-0.00630745	-3.03268	-0.147016	49.0514	1.12886	1.12886	0.899646	0.838044	887.305	-0.576864	143.001	48.4951	0.957363	14.3	15.3288	15.9617	16.3612	16.5804	16.7312
[Dataset1]TCGA-AN-A0FN-01A	-0.401761	2.15057	2.95741	3.66999	4.03789	4.23711	4.54195	4.58161	4.77305	4.92721	-4.64733	156.686	-0.637163	1.95723	0.431886	0.431886	0.52815	-1.8479	1337.33	1.4673	1.73078	1.712	2.30667	1.54997	1.84436	2.0798	2.27527	2.43512	-3.75301	6.58103	-0.381922	-4.42019	-0.448249	24.2449	0.66581	0.66581	0.629812	-1.66607	967.801	-0.424685	81.7245	20.5526	-0.37294	13.0966	14.1002	14.7139	15.0854	15.2857	15.4235
[Dataset1]TCGA-AN-A0FS-01A	0.270669	2.85494	3.66198	4.37343	4.73985	4.93796	5.24099	5.28018	5.4701	5.62287	-4.1991	313.755	0.0305831	3.93935	1.27223	1.27223	1.03202	-0.690013	1229.58	1.94733	2.28737	2.2867	2.89391	2.1705	2.47357	2.71537	2.91552	3.07917	-3.5155	12.8154	0.135739	-4.04855	0.022138	27.5277	1.32059	1.32059	1.02483	0.434168	864.93	0.281629	154.493	31.0798	0.400087	13.7784	14.8009	15.4284	15.8149	16.0249	16.1694
[Dataset1]TCGA-AN-A0FT-01A	0.0105529	2.40543	3.15677	3.81467	4.15459	4.33957	4.61779	4.65709	4.83151	4.97167	-4.93645	161.895	-0.889963	2.80525	0.259394	0.259394	0.405593	0.632035	1204.12	1.7262	1.9194	1.83352	2.32583	1.74229	1.99993	2.20706	2.3771	2.51491	-3.46495	8.23096	-1.18798	-4.61397	-2.18433	23.2874	0.10489	0.10489	0.110111	0.831708	858.301	-3.36187	25.014	36.4252	0.0516028	13.5965	14.5679	15.1594	15.5157	15.7071	15.8385
[Dataset1]TCGA-AN-A0FV-01A	1.39539	4.63063	5.45092	6.20146	6.57785	6.77085	7.09734	7.11716	7.32187	7.4866	-1.97256	2043.31	2.28095	22.913	12.7003	12.7003	9.83632	2.30369	1124.5	3.5327	3.76926	3.73642	4.37507	3.50332	3.81903	4.07206	4.28117	4.4521	-1.77196	46.4145	1.9885	-1.37368	2.17646	66.7231	6.90807	6.90807	8.88766	2.32767	794.224	5.33052	4671.09	61.9599	1.587	14.9278	15.9504	16.5843	16.981	17.1977	17.3466
[Dataset1]TCGA-AN-A0FW-01A	0.336096	2.65263	3.47706	4.19206	4.56665	4.7754	5.07754	5.12965	5.31941	5.47218	-4.64304	269.904	-0.267832	3.13898	0.906124	0.906124	0.763546	0.325789	1164.86	2.16708	2.45308	2.42535	3.02378	2.31569	2.61942	2.86414	3.06708	3.23337	-3.46382	14.9445	0.134936	-4.13899	0.0993959	38.1876	1.15834	1.15834	1.0963	0.371792	794.16	-0.283248	189.875	34.7104	0.299212	13.7524	14.7657	15.3808	15.7494	15.9483	16.0849
[Dataset1]TCGA-AN-A0FX-01A	0.664444	3.41544	4.25004	4.99319	5.37266	5.57487	5.89281	5.92775	6.12702	6.28725	-4.11538	613.543	0.83957	6.58663	3.41028	3.41028	2.32186	-1.5623	1228.61	2.27522	2.68246	2.72325	3.36026	2.59854	2.91965	3.17601	3.38767	3.56017	-3.44338	20.1023	0.784819	-3.85814	0.940404	39.7403	2.49163	2.49163	2.56677	-0.970222	878.413	0.730153	204.994	35.4214	0.796159	14.1074	15.1542	15.7962	16.1917	16.4076	16.5563
[Dataset1]TCGA-AN-A0FY-01A	0.214853	3.35301	4.14472	4.8667	5.22909	5.41471	5.72902	5.74706	5.94398	6.10246	-4.7013	509.428	0.892119	6.65065	2.63884	2.63884	2.44026	1.18964	1197.79	2.33156	2.5212	2.44243	3.02092	2.21138	2.5034	2.73767	2.93199	3.09054	-3.42938	12.5436	0.417913	-4.26787	0.374564	33.157	1.69749	1.69749	1.48505	0.606867	852.601	1.41043	441.952	37.492	0.310424	13.8179	14.7873	15.384	15.7513	15.9496	16.086
[Dataset1]TCGA-AN-A0FZ-01A	0.653395	3.68774	4.49629	5.22591	5.59377	5.78521	6.09929	6.12391	6.32033	6.4782	-3.89172	741.239	1.05405	9.10866	5.32176	5.32176	2.87887	2.06598	1101.29	2.69334	2.92361	2.90284	3.52965	2.67784	2.98928	3.23966	3.448	3.6187	-2.78291	20.2395	0.896988	-3.53997	1.33595	38.3209	4.27652	4.27652	3.86356	2.34767	762.707	2.26826	748.387	51.9403	0.665383	14.0738	15.0984	15.7258	16.103	16.3064	16.4462
[Dataset1]TCGA-AN-A0G0-01A	0.171819	2.79921	3.61512	4.33476	4.70778	4.91088	5.21887	5.26117	5.45485	5.61076	-5.3054	310.906	-0.0587826	3.76335	1.68843	1.68843	0.950137	-2.44324	1324.5	1.89371	2.26997	2.29405	2.87745	2.17972	2.47556	2.71626	2.91642	3.08154	-3.49666	12.5481	-0.262393	-4.75167	0.203677	29.3323	1.0043	1.0043	1.26025	-2.41064	988.097	-1.83087	61.95	38.3758	0.751105	14.158	15.1667	15.7885	16.1775	16.3902	16.5365
[Dataset1]TCGA-AN-A0XL-01A	-0.168079	2.6358	3.4414	4.15808	4.5249	4.72045	5.02775	5.06139	5.25398	5.40895	-4.51623	253.828	-0.0822344	3.17355	0.730268	0.730268	0.92251	-0.267543	1179.25	1.77678	2.01105	1.9821	2.60094	1.84439	2.14315	2.38039	2.57732	2.73833	-3.67476	8.96756	-0.399514	-4.51389	-0.317497	25.3637	0.720666	0.720666	0.721255	1.1066	807.955	1.98425	354.252	29.4589	0.172482	13.5781	14.585	15.2045	15.5907	15.8008	15.9454
[Dataset1]TCGA-AN-A0XN-01A	1.0299	4.02918	4.86559	5.62679	6.01106	6.21005	6.54138	6.5654	6.77355	6.9412	-3.03968	1187.17	1.71403	12.2509	3.44569	3.44569	5.51011	1.03863	1212.36	2.87739	3.17731	3.16822	3.81259	2.9643	3.28413	3.5395	3.75088	3.92339	-2.89156	27.4927	1.72747	-2.93957	1.84686	48.6556	8.65839	8.65839	6.12939	1.15836	867.534	1.59081	718.143	42.5695	1.49323	14.8423	15.8606	16.491	16.8929	17.1136	17.2655
[Dataset1]TCGA-AN-A0XO-01A	0.185801	2.78783	3.56583	4.2508	4.6034	4.79386	5.08481	5.12244	5.30463	5.45116	-4.91235	262.896	-0.33056	3.94045	0.574381	0.574381	0.721032	1.204	1161.03	2.15044	2.43042	2.4068	3.00856	2.19253	2.48861	2.72575	2.92306	3.08447	-3.58857	12.0831	0.193365	-4.38587	0.489306	35.0627	2.10243	2.10243	1.63699	1.44962	810.047	1.8212	408.074	31.718	0.464677	13.895	14.9001	15.5172	15.8962	16.1022	16.244
[Dataset1]TCGA-AN-A0XP-01A	0.0702465	2.6882	3.45825	4.14019	4.49056	4.67884	4.97009	5.0053	5.18787	5.33478	-4.24581	234.139	-0.338282	3.60999	0.582891	0.582891	0.71395	2.5802	1122.15	2.14448	2.32736	2.25105	2.81609	2.034	2.31362	2.53786	2.7238	2.87547	-3.3398	10.2104	-0.238163	-3.92119	-0.28552	32.4667	1.01556	1.01556	0.741944	2.33507	783.365	0.615124	196.556	39.0725	-0.436358	13.1319	14.0834	14.6705	15.0311	15.2267	15.3613
[Dataset1]TCGA-AN-A0XR-01A	-0.882365	1.87141	2.6755	3.38994	3.75939	3.95913	4.26669	4.30553	4.4988	4.65452	-5.05373	119.476	-0.993749	1.53055	0.714495	0.714495	0.376098	1.95198	1112.05	1.32956	1.53294	1.46472	2.06438	1.21741	1.51261	1.74938	1.94735	2.10966	-3.75796	4.52744	-0.746638	-4.69551	-0.297266	29.4254	0.791405	0.791405	0.766188	1.75368	767.865	0.63621	175.633	34.4584	-1.01442	12.6173	13.5534	14.1304	14.4777	14.6646	14.7932
[Dataset1]TCGA-AN-A0XS-01A	-0.141859	2.69459	3.50606	4.23616	4.6084	4.80483	5.121	5.15074	5.34925	5.50916	-4.8376	281.777	0.111957	3.37741	1.31457	1.31457	1.12192	-0.323668	1228.25	1.76328	1.97942	1.96302	2.56196	1.79094	2.08845	2.327	2.52554	2.68815	-3.81969	8.46695	-0.0874996	-4.51371	-0.0855826	14.8372	0.979539	0.979539	0.934999	-0.830901	879.572	1.1433	280.918	19.6324	-0.510162	12.994	13.9891	14.5967	14.9595	15.1546	15.2887
[Dataset1]TCGA-AN-A0XT-01A	-0.156603	2.40185	3.18769	3.88354	4.24369	4.43907	4.73749	4.77702	4.96482	5.11618	-4.75927	188.88	-0.498637	2.63714	0.800269	0.800269	0.606251	0.741213	1116.66	1.95764	2.10162	1.96368	2.49331	1.69776	1.97031	2.1907	2.37358	2.52326	-3.53762	7.54457	-0.849443	-4.28654	-1.23099	35.3039	0.28844	0.28844	0.288493	1.38248	770.396	-0.27209	114.081	32.152	-0.245059	13.2535	14.2222	14.8167	15.1894	15.3938	15.5347
[Dataset1]TCGA-AN-A0XU-01A	0.271327	2.86181	3.64908	4.34212	4.69851	4.89076	5.18542	5.22279	5.4073	5.55577	-4.50887	292.356	0.0601404	4.02537	0.721409	0.721409	1.06378	-2.15791	1262.32	1.78282	2.17752	2.189	2.77423	2.12437	2.42399	2.66521	2.86448	3.02694	-3.33326	12.506	0.0402485	-4.23127	-0.381385	27.8965	1.11687	1.11687	0.674851	-2.2697	920.311	-2.81288	53.3719	31.4857	-0.117936	13.4353	14.4	14.9907	15.3499	15.544	15.6773
[Dataset1]TCGA-AN-A0XV-01A	-0.215383	2.40645	3.20677	3.9142	4.28106	4.48079	4.78468	4.82607	5.01726	5.17141	-4.444	200.052	-0.389926	2.56229	0.731449	0.731449	0.681172	-0.385375	1226.63	1.76813	2.02331	1.98477	2.53612	1.85946	2.13847	2.36151	2.54744	2.69861	-3.56018	8.74293	-0.0570533	-4.07878	-0.159927	25.7913	0.806257	0.806257	0.866692	0.101613	863.498	-1.42908	75.5183	28.9212	-0.565926	12.9663	13.9333	14.5258	14.8897	15.0868	15.2224
[Dataset1]TCGA-AN-A0XW-01A	-0.121058	2.51	3.30032	3.99893	4.35858	4.55251	4.85125	4.88819	5.07544	5.2261	-4.78752	210.663	-0.344571	2.88246	0.664268	0.664268	0.709056	-0.832308	1316.17	1.66065	2.00717	2.00255	2.59005	1.87655	2.16814	2.40117	2.5941	2.75198	-3.51015	9.24448	-0.289844	-4.46495	-0.344823	20.3241	0.732712	0.732712	0.706495	-1.24255	961.231	-0.15398	103.467	19.5929	-0.282839	13.1962	14.1944	14.8087	15.1807	15.3815	15.5196
[Dataset1]TCGA-AO-A03L-01A	-0.722722	1.94378	2.7802	3.51993	3.90586	4.11745	4.43637	4.48246	4.68357	4.84584	-5.36117	145.448	-0.617205	1.52511	0.86765	0.86765	0.539746	-0.0299797	1198.4	1.19538	1.47058	1.44488	2.02825	1.31686	1.60872	1.84491	2.04221	2.20462	-3.99293	5.33455	-0.992398	-5.04218	-0.975629	19.8019	0.469712	0.469712	0.373674	0.344286	832.909	0.0919442	83.9775	17.6789	-0.689266	12.8168	13.805	14.4113	14.7756	14.9719	15.1069
[Dataset1]TCGA-AO-A03O-01A	-0.00722659	2.66611	3.482	4.20757	4.58101	4.78153	5.09393	5.13029	5.32645	5.48443	-4.02285	274.467	-0.0289194	3.27162	1.31965	1.31965	0.974325	0.124376	1226.03	2.05702	2.30198	2.23873	2.83453	2.02608	2.32186	2.55968	2.75752	2.91948	-2.96163	10.2637	0.280115	-3.80467	0.743038	50.1184	1.99859	1.99859	2.11782	-1.00219	865.361	0.351657	231.28	57.3865	0.949371	14.3372	15.3527	15.9797	16.3694	16.5811	16.7269
[Dataset1]TCGA-AO-A03P-01A	0.161201	2.69937	3.47772	4.16815	4.52377	4.71518	5.01116	5.04724	5.23305	5.38258	-4.21535	246.116	-0.265856	3.63044	0.767352	0.767352	0.761737	1.30194	1124.69	2.15801	2.37391	2.30369	2.88671	2.08656	2.37072	2.59974	2.78955	2.94514	-2.89005	10.7858	-0.117252	-3.7814	-0.119921	50.7555	0.892319	0.892319	0.87506	0.973078	777.555	0.737312	254.796	52.1394	0.398215	13.8896	14.8798	15.4888	15.8582	16.0576	16.1947
[Dataset1]TCGA-AO-A03R-01A	-0.505957	2.24664	3.06367	3.79107	4.16558	4.3668	4.6801	4.71702	4.91399	5.07265	-4.49741	181.934	-0.42818	2.13661	0.915616	0.915616	0.652129	-0.823208	1285.91	1.3213	1.61947	1.61801	2.20117	1.52761	1.82451	2.06476	2.26495	2.42953	-3.57848	6.59685	-0.58643	-4.24959	-0.453248	19.1862	0.753121	0.753121	0.641639	-1.20645	929.554	0.142298	105.227	20.5176	-0.140237	13.3347	14.3242	14.9313	15.3065	15.5103	15.6506
[Dataset1]TCGA-AO-A03T-01A	-0.372418	2.30835	3.09542	3.79045	4.14795	4.34049	4.63719	4.67358	4.8596	5.00923	-4.73414	169.464	-0.66178	2.38462	0.524526	0.524526	0.505206	0.559427	1224.38	1.37158	1.66555	1.64765	2.19402	1.5743	1.84943	2.06832	2.24916	2.39618	-3.64556	6.67165	-0.927514	-4.43974	-1.04307	23.4812	0.365619	0.365619	0.344111	0.921581	880.137	-1.30056	40.5514	22.1556	-0.193415	13.2602	14.2554	14.8655	15.241	15.4451	15.5854
[Dataset1]TCGA-AO-A03V-01A	-0.422735	2.0085	2.81536	3.52165	3.89041	4.09376	4.39497	4.44166	4.63104	4.78366	-4.86262	135.581	-0.876363	1.70916	0.56269	0.56269	0.41703	0.055773	1170.05	1.53647	1.79521	1.75517	2.32782	1.59617	1.88183	2.1124	2.30444	2.46188	-3.6038	6.78899	-0.523714	-4.43625	-0.4592	23.0703	0.79913	0.79913	0.63123	0.352192	807.452	-1.33662	77.9627	30.4803	-0.563661	12.9843	13.9623	14.5577	14.9103	15.1	15.2304
[Dataset1]TCGA-AO-A0J2-01A	-0.115138	2.90623	3.69499	4.4036	4.76536	4.9569	5.2633	5.29359	5.48603	5.64095	-3.63012	320.169	0.271202	4.26192	1.12597	1.12597	1.33873	0.738784	1190.65	1.78783	2.05111	2.01846	2.60712	1.92316	2.21873	2.45742	2.65657	2.81983	-3.13996	9.85428	-0.36444	-3.64062	-0.503471	36.5283	0.730064	0.730064	0.619394	0.529029	867.429	-1.82826	94.2002	38.9291	-0.545116	13.0456	14.0082	14.5935	14.9448	15.133	15.2623
[Dataset1]TCGA-AO-A0J3-01A	0.173174	2.74663	3.5195	4.20362	4.55527	4.74503	5.03661	5.07346	5.25631	5.40326	-3.46383	250.737	-0.368926	3.85862	0.616099	0.616099	0.695743	2.2895	1047.42	2.24436	2.47282	2.42145	3.02306	2.17754	2.47495	2.71408	2.91329	3.07681	-2.51686	11.7811	0.168214	-4.07467	0.469248	42.2535	1.20633	1.20633	1.608	1.97525	704.521	-0.416079	143.688	45.4212	-0.259209	13.2227	14.2142	14.8223	15.1926	15.3933	15.5314
[Dataset1]TCGA-AO-A0J4-01A	-0.475659	1.90312	2.71731	3.42889	3.80112	4.00783	4.31003	4.36071	4.55123	4.70468	-4.91025	125.366	-1.04493	1.5273	0.498542	0.498542	0.356936	-1.97276	1259.6	1.10396	1.39552	1.39539	1.96592	1.38472	1.68003	1.91909	2.11779	2.28097	-3.85341	6.18081	-1.22468	-4.64865	-1.49985	15.2987	0.184562	0.184562	0.220543	-1.85032	920.515	-3.26637	17.8139	15.2976	-0.886377	12.5986	13.6024	14.2157	14.5761	14.7688	14.9013
[Dataset1]TCGA-AO-A0J5-01A	0.743014	3.69166	4.48942	5.21038	5.57253	5.75908	6.06989	6.09094	6.2853	6.44156	-2.24844	713.507	1.13264	9.19048	2.18039	2.18039	3.07405	-0.406426	1244.43	2.65913	2.88789	2.85459	3.47821	2.65145	2.95706	3.19915	3.39887	3.56159	-2.46769	19.5454	1.10337	-2.46067	1.10931	57.2875	3.66872	3.66872	3.00958	-0.297143	886.9	2.66937	886.52	55.9116	0.618341	14.0371	15.0467	15.666	16.0488	16.2566	16.3995
[Dataset1]TCGA-AO-A0J6-01A	0.466525	3.32762	4.1354	4.85529	5.22071	5.41358	5.7215	5.75135	5.94375	6.09827	-4.32144	505.442	0.52013	6.35307	1.75192	1.75192	1.69079	-2.00825	1283.98	2.37408	2.66322	2.63277	3.24372	2.48801	2.79252	3.03598	3.23705	3.40091	-3.39625	16.8724	0.388338	-4.07568	0.619929	26.1723	1.40592	1.40592	1.83891	-2.68109	946.272	1.77459	699.84	28.3779	0.899478	14.2534	15.2801	15.9171	16.3179	16.5372	16.6882
[Dataset1]TCGA-AO-A0J7-01A	-0.347989	1.66175	2.46405	3.15414	3.51908	3.72519	4.01596	4.07165	4.25439	4.40148	-4.61022	92.088	-1.48765	1.23086	0.382261	0.382261	0.226902	1.27446	1143.36	1.50939	1.75839	1.70652	2.2924	1.49027	1.78416	2.02042	2.21621	2.37649	-3.579	6.18534	-0.590092	-4.31564	-0.539228	38.4545	0.59233	0.59233	0.570615	1.77699	776.371	-0.0955022	73.5004	37.6193	0.336378	13.7742	14.7786	15.3951	15.7704	15.9736	16.1134
[Dataset1]TCGA-AO-A0J8-01A	-0.536206	2.29652	3.07936	3.78128	4.1374	4.32407	4.6261	4.65235	4.84122	4.99311	-4.88867	167.044	-0.584586	2.39823	0.556225	0.556225	0.55917	0.752027	1173.95	1.30983	1.58498	1.56567	2.13425	1.41789	1.698	1.92341	2.11059	2.26344	-3.81939	5.43817	-0.631732	-4.53606	-0.324376	22.4284	0.756805	0.756805	0.713113	0.250005	824.388	-1.49138	53.1602	23.8138	-0.747217	12.8136	13.7913	14.3882	14.746	14.9385	15.0709
[Dataset1]TCGA-AO-A0J9-01A	-1.36229	0.66942	1.45923	2.13338	2.49341	2.69957	2.98356	3.04391	3.2229	3.3672	-5.59927	32.6643	-2.66939	0.467999	0.0843271	0.0843271	0.0690184	-0.732832	1263.25	0.477727	0.710277	0.63103	1.17733	0.515692	0.784722	1.00005	1.17867	1.32534	-4.18147	2.3662	-2.40701	-5.277	-2.70018	9.33821	0.0682501	0.0682501	0.0650617	-0.706805	894.786	-2.7643	18.5714	12.9493	-0.825521	12.7007	13.6762	14.2723	14.6389	14.8385	14.9758
[Dataset1]TCGA-AO-A0JA-01A	0.441375	3.03515	3.85416	4.57827	4.9524	5.15543	5.46515	5.50637	5.70098	5.85766	-4.44424	398.168	0.361716	4.63884	1.68227	1.68227	1.43314	-0.349577	1222.94	2.28424	2.55048	2.49887	3.06747	2.36178	2.65509	2.89023	3.08435	3.24249	-3.57327	15.4939	0.0320919	-4.198	-0.24552	26.729	0.660032	0.660032	0.780591	-0.433721	871.252	-0.59561	145.617	23.7983	0.494492	13.8802	14.8981	15.5236	15.9106	16.122	16.2674
[Dataset1]TCGA-AO-A0JB-01A	-0.938233	1.20181	1.9713	2.63403	2.98171	3.17592	3.4544	3.50358	3.67829	3.81879	-5.49653	51.1395	-2.18845	0.820571	0.113159	0.113159	0.11137	-0.71294	1271.44	0.880889	1.12594	1.04404	1.55948	0.868562	1.13263	1.3454	1.52149	1.66499	-4.15141	3.26541	-1.75459	-5.16355	-2.13644	11.2041	0.101761	0.101761	0.115841	-0.471157	912.374	-0.85586	57.3991	17.153	-0.472415	13.0196	14.0074	14.6095	14.975	15.173	15.3091
[Dataset1]TCGA-AO-A0JC-01A	-1.16399	1.53072	2.37418	3.12763	3.51532	3.7231	4.04903	4.08599	4.2911	4.45648	-5.44789	98.7903	-0.920165	0.994265	0.324623	0.324623	0.397252	-2.35564	1349.9	0.760135	0.986152	0.936512	1.53857	0.761865	1.06474	1.30894	1.51219	1.67926	-3.97212	3.05165	-1.13153	-5.00076	-1.12341	13.3124	0.262745	0.262745	0.319548	-2.5709	991.039	-2.15641	29.324	15.5919	-1.19867	12.3102	13.311	13.9204	14.2853	14.4819	14.6173
[Dataset1]TCGA-AO-A0JD-01A	-0.146756	1.65113	2.43832	3.10015	3.45525	3.66124	3.93585	4.00124	4.17383	4.31273	-4.9774	83.6976	-1.81658	1.23975	0.138126	0.138126	0.163502	-0.193687	1206.88	1.47891	1.77525	1.7179	2.24334	1.6614	1.93339	2.15269	2.33434	2.48243	-3.52136	7.70944	-1.27653	-4.61393	-1.78903	29.9476	0.228429	0.228429	0.168574	-0.0825762	843.638	-2.94406	27.141	33.9977	0.174564	13.6559	14.6429	15.2458	15.6129	15.8119	15.9487
[Dataset1]TCGA-AO-A0JE-01A	-0.264487	2.3539	3.14158	3.83942	4.20119	4.39788	4.69786	4.73822	4.92716	5.07943	-5.14229	182.213	-0.528288	2.51555	0.688557	0.688557	0.594982	-0.911672	1294.52	1.78269	1.98703	1.93873	2.50353	1.76413	2.04558	2.2732	2.46205	2.61725	-3.86789	8.03241	-0.598696	-4.74675	-0.706656	16.8485	0.319503	0.319503	0.502978	-1.72298	940.14	-1.29015	64.8027	18.7209	-0.212492	13.2823	14.2659	14.8713	15.2422	15.443	15.5811
[Dataset1]TCGA-AO-A0JF-01A	0.113096	2.63183	3.42226	4.11504	4.47342	4.66873	4.96288	5.0042	5.18868	5.33707	-4.30782	234.945	-0.302762	3.23061	0.634383	0.634383	0.740633	0.0424947	1226.68	1.88942	2.16711	2.14617	2.7096	2.05068	2.33606	2.5641	2.75297	2.9071	-3.578	11.1057	-0.34761	-4.15765	-0.410243	26.6477	0.812795	0.812795	0.652489	0.545484	860.893	-0.361372	144.395	21.8969	0.152566	13.5912	14.5938	15.2067	15.5876	15.7951	15.9379
[Dataset1]TCGA-AO-A0JG-01A	-0.667242	2.0591	2.87203	3.59571	3.96867	4.16919	4.48104	4.51814	4.71424	4.87217	-4.66559	148.775	-0.555882	1.77191	0.498646	0.498646	0.567802	-0.752964	1228.99	1.22837	1.48265	1.43363	2.0111	1.27968	1.56898	1.80191	1.99579	2.15513	-3.71271	5.02038	-0.869772	-4.44188	-0.912914	22.4581	0.434759	0.434759	0.397269	-0.287209	870.752	-1.61712	59.5372	21.3524	-0.80263	12.6974	13.6856	14.2911	14.6598	14.8597	14.9974
[Dataset1]TCGA-AO-A0JI-01A	-0.79355	1.43582	2.20225	2.86711	3.21833	3.4156	3.69813	3.74953	3.92757	4.07109	-4.9859	65.994	-1.83805	1.05383	0.175184	0.175184	0.15954	0.22802	1135.57	1.10801	1.39831	1.31057	1.81255	1.13815	1.39439	1.60187	1.77527	1.91693	-3.70842	4.22035	-1.76758	-4.53988	-1.9211	30.8904	0.189029	0.189029	0.143278	0.969159	772.854	-5.28507	6.41232	28.1082	-1.08691	12.4751	13.4283	14.0152	14.3759	14.572	14.707
[Dataset1]TCGA-AO-A0JJ-01A	-0.434246	2.11229	2.92567	3.64348	4.01547	4.21803	4.52567	4.56753	4.76087	4.91662	-4.83488	155.246	-0.675181	1.87717	0.769547	0.769547	0.510022	-2.0761	1304.52	1.32796	1.59957	1.57692	2.16388	1.46562	1.75873	1.9928	2.18715	2.34623	-3.85938	6.36793	-0.927912	-4.66217	-1.19314	15.5424	0.367778	0.367778	0.30269	-1.35875	941.313	-0.338672	109.755	13.0587	-0.656802	12.8051	13.8007	14.4122	14.7885	14.9932	15.1341
[Dataset1]TCGA-AO-A0JL-01A	-0.64928	1.81098	2.56219	3.21681	3.55539	3.74024	4.01606	4.05609	4.22871	4.36736	-4.91898	88.3634	-1.63018	1.56221	0.15371	0.15371	0.196106	-2.1296	1333.25	1.4517	1.61573	1.52486	2.07097	1.37079	1.64213	1.85959	2.03991	2.18698	-3.48654	5.14822	-1.04884	-4.48415	-0.851963	25.7586	0.353972	0.353972	0.429144	-1.51139	983.178	-1.30083	58.599	33.1313	0.0457942	13.577	14.5377	15.1263	15.4974	15.6997	15.8389
[Dataset1]TCGA-AO-A0JM-01A	0.108159	2.56581	3.38302	4.09974	4.4745	4.68173	4.98772	5.03661	5.22937	5.38472	-4.53337	247.86	-0.25116	2.95014	0.885946	0.885946	0.777232	-0.614538	1238.96	1.98609	2.27699	2.26894	2.85567	2.136	2.43203	2.66675	2.86155	3.02079	-3.51236	12.1006	0.0604205	-4.11206	-0.0740249	28.1853	0.805198	0.805198	0.939505	-0.822708	884.247	-2.39937	45.7163	26.9654	-0.180292	13.3327	14.3134	14.9156	15.2814	15.479	15.6147
[Dataset1]TCGA-AO-A124-01A	0.0254023	2.1596	2.96807	3.6637	4.03048	4.23724	4.5296	4.58546	4.76939	4.91742	-5.43803	154.374	-1.05477	2.00581	0.468644	0.468644	0.349998	-1.60932	1179.99	1.76531	1.99273	1.94224	2.51906	1.81838	2.11412	2.35118	2.54684	2.70651	-3.84194	9.23381	-0.962024	-4.9209	-1.43825	22.3237	0.206212	0.206212	0.236264	-1.03841	845.988	-2.06022	83.2619	25.4519	0.45899	13.8416	14.8698	15.5001	15.8828	16.0902	16.233
[Dataset1]TCGA-AO-A125-01A	-0.437878	2.24164	3.00166	3.67644	4.02283	4.20902	4.49677	4.53214	4.71275	4.85808	-5.14434	145.143	-0.868282	2.35458	0.237723	0.237723	0.423612	2.92611	1003.84	1.48926	1.71484	1.64769	2.198	1.47579	1.75505	1.97759	2.16124	2.31037	-3.70668	6.08423	-0.908003	-4.59967	-1.47762	24.4579	0.206214	0.206214	0.223539	2.80785	676.819	-2.92824	34.6768	24.9603	-0.963239	12.6949	13.6177	14.1852	14.53	14.7151	14.8424
[Dataset1]TCGA-AO-A126-01A	0.154475	2.90594	3.70656	4.42035	4.78353	4.97595	5.28127	5.31213	5.50316	5.65669	-4.98803	324.78	0.158343	4.19401	1.09115	1.09115	1.16718	0.969913	1205.43	1.85174	2.1886	2.18515	2.78943	2.06072	2.3606	2.59779	2.79367	2.95307	-3.81467	11.1306	-0.00985474	-4.6266	-0.125611	15.4193	0.894521	0.894521	0.870505	1.05891	853.217	0.339757	145.87	19.1355	0.39821	13.7658	14.7828	15.4118	15.8076	16.0238	16.1725
[Dataset1]TCGA-AO-A128-01A	-0.493051	2.07156	2.84998	3.54066	3.8938	4.08214	4.37759	4.40976	4.59457	4.74319	-5.249	129.749	-0.923511	1.92265	0.355453	0.355453	0.395909	-0.495229	1242.32	1.3275	1.52279	1.45823	2.01335	1.30119	1.5766	1.79657	1.97925	2.12788	-3.9674	5.05268	-0.907929	-4.856	-1.43474	13.0879	0.225445	0.225445	0.235987	-1.20057	930.163	-0.78988	81.1016	14.6204	-1.12058	12.4364	13.4141	14.01	14.3674	14.5605	14.6934
[Dataset1]TCGA-AO-A129-01A	-0.668441	1.62053	2.41767	3.1106	3.47246	3.67254	3.96612	4.01322	4.19753	4.34583	-4.91148	87.1894	-1.45722	1.18493	0.289437	0.289437	0.232005	-2.25713	1294.52	0.952179	1.26325	1.24348	1.80459	1.1541	1.43888	1.6668	1.85505	2.00917	-3.9801	4.66807	-1.53103	-4.74585	-1.79663	9.10849	0.175004	0.175004	0.158929	-2.75789	954.249	-2.85827	21.8026	11.6818	-0.645632	12.877	13.8549	14.4534	14.8173	15.0143	15.1498
[Dataset1]TCGA-AO-A12A-01A	-0.64909	1.90234	2.71395	3.42838	3.79883	4.00082	4.30611	4.3486	4.54035	4.69477	-5.22404	124.231	-0.901478	1.52108	0.462844	0.462844	0.408617	-0.851315	1255.16	1.24346	1.50559	1.47917	2.07331	1.32717	1.62224	1.86046	2.05887	2.22132	-4.02627	5.25311	-0.777624	-4.84676	-0.610029	8.95672	0.570339	0.570339	0.548432	-0.613821	894.889	-0.00041168	96.0191	9.05404	-0.586798	12.8897	13.8864	14.4966	14.8661	15.0661	15.2037
[Dataset1]TCGA-AO-A12B-01A	0.362711	3.40328	4.18027	4.88866	5.24506	5.4287	5.73657	5.7568	5.94991	6.10534	-4.13033	509.527	0.777016	7.26159	1.39026	1.39026	2.16225	1.95763	1094.27	2.42397	2.63296	2.58263	3.19065	2.37303	2.67506	2.91699	3.11825	3.28299	-3.30734	14.3036	0.974688	-3.70343	1.34306	32.0257	4.34969	4.34969	3.76089	0.899516	751.59	1.47946	388.933	32.2315	-0.0506319	13.5146	14.4724	15.061	15.4196	15.6124	15.7449
[Dataset1]TCGA-AO-A12C-01A	-0.41334	2.21341	3.00279	3.69986	4.0596	4.25408	4.55229	4.59027	4.77723	4.92772	-4.68864	156.291	-0.714633	2.16442	0.583437	0.583437	0.488152	0.389428	1186.34	1.54431	1.83235	1.78558	2.33609	1.58913	1.86881	2.09313	2.2798	2.43235	-3.72605	6.60517	-0.591126	-4.40055	-0.53388	23.212	0.729263	0.729263	0.585219	1.03481	833.159	-1.51685	54.7323	23.3758	-0.946422	12.6517	13.6101	14.1951	14.5443	14.7324	14.8619
[Dataset1]TCGA-AO-A12D-01A	0.210408	3.24068	4.04095	4.76802	5.13348	5.32155	5.63706	5.65709	5.85454	6.01342	-3.91265	466.027	0.70545	5.91414	1.79993	1.79993	2.00101	-1.0102	1294.58	2.27951	2.46772	2.41753	3.02015	2.19711	2.49306	2.73018	2.92639	3.08666	-3.32767	12.101	0.643632	-3.93187	0.632912	27.6501	2.20258	2.20258	1.89887	-1.70012	951.204	1.49399	448.071	23.2055	0.00840876	13.5024	14.4917	15.0993	15.4685	15.668	15.8053
[Dataset1]TCGA-AO-A12E-01A	-0.449662	2.36531	3.17618	3.89955	4.27232	4.4727	4.78515	4.82184	5.01842	5.17684	-4.66786	201.891	-0.359945	2.45007	1.24351	1.24351	0.70403	-0.734395	1213.87	1.47503	1.76769	1.74151	2.33423	1.59303	1.89055	2.1309	2.33155	2.49637	-3.7002	6.87707	-0.551805	-4.32689	-0.0785012	21.1366	1.00776	1.00776	0.940485	0.172816	864.211	-1.43	53.5415	20.2933	-0.515676	12.9611	13.9404	14.5422	14.9147	15.1178	15.2576
[Dataset1]TCGA-AO-A12F-01A	-0.1096	1.95386	2.76155	3.45368	3.82185	4.03163	4.32287	4.38353	4.56731	4.71532	-5.11508	126.13	-1.32437	1.64658	0.305361	0.305361	0.266562	-2.56512	1285.75	1.74285	2.01667	1.98516	2.57633	1.82811	2.12018	2.35638	2.55234	2.7137	-3.59967	8.8554	-0.739499	-4.48683	-0.699612	32.6002	0.458776	0.458776	0.484089	-0.863565	928.693	-1.91807	55.8957	29.5009	0.54474	13.9416	14.9576	15.5772	15.9563	16.1623	16.304
[Dataset1]TCGA-AO-A12G-01A	1.06043	3.96223	4.77444	5.50687	5.87775	6.07183	6.38795	6.41513	6.61345	6.77298	-3.43806	996.673	1.48034	11.7453	4.19262	4.19262	4.39516	0.599773	1202.24	2.78434	3.13012	3.16639	3.80832	3.02902	3.34923	3.60504	3.81644	3.98952	-3.21847	30.0788	1.682	-3.46762	1.6395	37.0335	7.26539	7.26539	5.12315	0.544914	843.923	2.0342	775.614	31.2685	1.10933	14.4313	15.474	16.1132	16.509	16.7244	16.8724
[Dataset1]TCGA-AO-A12H-01A	-0.0813449	2.71114	3.49934	4.20943	4.56892	4.75677	5.06304	5.08822	5.28001	5.43423	-4.29968	260.175	-0.0944523	3.61329	0.896936	0.896936	0.895586	2.02883	1081.12	1.68471	1.98934	1.92593	2.4835	1.73806	2.01471	2.23639	2.42024	2.56992	-3.46149	7.62086	-0.543637	-4.2369	-0.621671	25.0257	0.512137	0.512137	0.522349	1.86916	744.079	-4.32981	16.2153	33.9322	-0.270625	13.2324	14.2087	14.8097	15.1771	15.3762	15.5132
[Dataset1]TCGA-AO-A1KO-01A	-0.501565	1.88141	2.6674	3.35534	3.71362	3.91049	4.20377	4.2474	4.43163	4.58005	-4.20336	110.236	-1.27034	1.59255	0.66795	0.66795	0.281418	-1.17719	1268.96	1.29477	1.58523	1.55055	2.09457	1.35885	1.63242	1.85268	2.03643	2.18714	-3.11822	5.2632	-1.24203	-3.98197	-1.19371	42.1056	0.251339	0.251339	0.313429	-0.852892	926.822	-2.77689	25.1146	48.365	-0.313661	13.1488	14.1303	14.7328	15.1106	15.3183	15.4614
[Dataset1]TCGA-AO-A1KP-01A	-0.0370515	2.3489	3.10603	3.76581	4.11172	4.304	4.58423	4.63125	4.80762	4.94971	-4.37358	158.688	-0.93414	2.65475	0.434681	0.434681	0.394977	2.15317	1082.81	2.00915	2.19503	2.09644	2.61062	1.94162	2.19845	2.40467	2.57578	2.71499	-3.28106	9.38169	-0.849399	-3.84111	-1.20422	40.2085	0.364712	0.364712	0.293458	2.78378	735.437	0.0261643	142.657	36.491	-0.155243	13.419	14.366	14.9487	15.3047	15.4975	15.6301
[Dataset1]TCGA-AO-A1KQ-01A	0.00228547	2.71994	3.53192	4.25631	4.6283	4.82755	5.13935	5.17511	5.37113	5.52896	-4.42105	286.917	0.0670134	3.44337	0.770949	0.770949	1.07499	0.531798	1209.97	1.79233	2.05946	2.03599	2.62917	1.89838	2.19263	2.42898	2.62492	2.78546	-3.21619	9.67484	-0.461135	-4.14776	-0.84431	30.5211	0.368533	0.368533	0.429811	0.101172	852.128	-1.52809	58.7415	33.5898	0.59773	14.0513	15.0562	15.6724	16.0474	16.2498	16.3888
[Dataset1]TCGA-AO-A1KR-01A	-0.971971	1.00045	1.77762	2.43871	2.79012	2.99082	3.26617	3.32544	3.49843	3.63793	-5.39457	42.6287	-2.61255	0.669146	0.0398533	0.0398533	0.0740199	-2.21602	1403.73	0.829338	1.1087	1.05404	1.57995	0.898796	1.16575	1.38034	1.55866	1.70328	-3.86397	3.35962	-1.78344	-4.86651	-2.01756	17.9914	0.185481	0.185481	0.127019	-0.87189	1056.54	-4.65649	5.01183	19.6597	-0.00484228	13.4588	14.4468	15.0537	15.4351	15.644	15.7877
[Dataset1]TCGA-AO-A1KS-01A	1.07631	3.99492	4.81764	5.56003	5.93878	6.13865	6.46048	6.49148	6.69408	6.85728	-2.40479	1087.85	1.62263	12.0164	3.29673	3.29673	5.10499	0.411306	1159.34	2.80526	3.09528	3.09198	3.6836	2.98918	3.28874	3.52815	3.72623	3.88785	-2.30797	29.3523	0.828135	-2.53648	0.466754	70.9863	1.61094	1.61094	1.59992	0.74996	798.958	-0.0557429	231.229	71.2406	1.14969	14.6005	15.5971	16.2041	16.5734	16.7737	16.9113
[Dataset1]TCGA-AO-A1KT-01A	0.543202	3.73556	4.5548	5.30218	5.68062	5.8774	6.20405	6.22852	6.434	6.59961	-4.07846	842.42	1.46893	9.29131	5.32379	5.32379	4.33828	0.888989	1199.32	2.59055	2.85021	2.8204	3.4336	2.63909	2.94625	3.19382	3.39948	3.56829	-3.43547	20.2179	0.8262	-3.95864	0.788274	36.3582	2.07117	2.07117	2.20447	1.38169	827.834	1.02807	376.062	34.0539	0.659403	14.0505	15.0601	15.6845	16.0761	16.2905	16.4381
[Dataset1]TCGA-AQ-A04J-01A	-0.431568	2.65354	3.46625	4.20392	4.57588	4.76794	5.08868	5.11035	5.31149	5.47351	-4.27601	272.381	0.253099	3.17622	1.18075	1.18075	1.28247	-2.10092	1311.44	1.55872	1.83437	1.81267	2.42576	1.60472	1.90582	2.1476	2.34847	2.51282	-3.60479	6.70406	0.0550967	-4.18788	0.383076	29.1827	1.70359	1.70359	1.4573	-2.11814	954.436	-1.1366	68.7062	24.0893	-0.52463	12.9683	13.9603	14.5667	14.9316	15.1284	15.2638
[Dataset1]TCGA-AQ-A0Y5-01A	1.56758	4.52042	5.32739	6.05575	6.42382	6.61559	6.92979	6.95542	7.15243	7.31099	-0.504124	1705.31	2.03903	20.6039	3.73003	3.73003	7.63907	1.37864	1166.86	3.66262	3.87681	3.82593	4.46795	3.60903	3.92215	4.17303	4.38094	4.55064	-0.520239	50.1468	2.20031	0.0837111	2.36219	85.2973	13.7484	13.7484	10.3655	2.07332	800.443	4.98611	5692.28	81.9523	1.91868	15.2437	16.2707	16.9034	17.301	17.5185	17.6679
[Dataset1]TCGA-AQ-A1H2-01A	0.0793958	3.2658	4.04145	4.75765	5.11654	5.299	5.61414	5.62895	5.82699	5.98653	-3.91707	454.08	0.713496	6.4381	2.18184	2.18184	2.04056	2.69745	1089.11	2.1989	2.39947	2.30739	2.86828	2.05454	2.33114	2.55193	2.73562	2.88543	-3.29112	10.0742	0.428403	-3.30187	0.142488	45.2139	0.945908	0.945908	1.17747	2.54241	741.813	-0.41202	181.478	42.6825	-0.0123881	13.5198	14.475	15.066	15.4371	15.6396	15.7789
[Dataset1]TCGA-AQ-A1H3-01A	-0.438487	2.29679	3.10257	3.82204	4.19101	4.38783	4.69792	4.7316	4.92634	5.08322	-5.02712	183.58	-0.384914	2.28537	0.74817	0.74817	0.680857	-0.764193	1228.25	1.40134	1.66991	1.65206	2.24396	1.51731	1.81303	2.05169	2.25033	2.41366	-3.94546	6.41641	-0.585466	-4.69717	-0.422798	18.8078	0.590181	0.590181	0.661062	-0.568967	860.694	0.0181662	107.871	14.5082	-0.177682	13.2728	14.2757	14.891	15.2674	15.4714	15.6118
[Dataset1]TCGA-AQ-A54N-01A	-0.243481	3.12768	3.89804	4.60945	4.95973	5.13341	5.44347	5.44974	5.64311	5.79838	-4.80907	374.72	0.490311	5.57085	1.54347	1.54347	1.6259	0.114032	1081.64	1.84596	2.11325	2.04893	2.62034	1.74264	2.02878	2.25447	2.44069	2.59125	-3.67068	7.19855	0.108055	-4.39396	0.254791	38.0861	0.706207	0.706207	1.25606	-0.496925	785.498	-2.31797	79.8949	40.9278	-0.810582	12.7613	13.7214	14.3104	14.6738	14.8722	15.0087
[Dataset1]TCGA-AQ-A54O-01A	-1.39155	1.34137	2.12521	2.82191	3.18054	3.37311	3.67283	3.70791	3.89601	4.04745	-5.24405	64.8718	-1.6216	0.925403	0.189105	0.189105	0.196786	1.66138	1135.04	0.732507	0.974184	0.880645	1.39489	0.675315	0.936351	1.14571	1.32007	1.46173	-4.04138	2.5392	-1.56637	-4.89592	-1.73063	19.089	0.149944	0.149944	0.174988	1.70708	777.633	-4.39314	10.5837	22.3129	-1.94492	11.7705	12.6989	13.2641	13.5942	13.7703	13.8914
[Dataset1]TCGA-AQ-A7U7-01A	-1.02336	1.65416	2.46481	3.18489	3.55563	3.755	4.06455	4.10155	4.29593	4.45249	-4.52435	97.6667	-0.98992	1.18016	0.294668	0.294668	0.369381	-1.84195	1332.63	1.01488	1.21298	1.16017	1.75426	0.981862	1.27728	1.51373	1.71022	1.8709	-3.62887	3.69416	-0.885861	-4.37581	-0.767727	37.6683	0.629742	0.629742	0.451796	-2.21736	965.551	-0.27789	98.5944	41.0345	-1.64526	11.9222	12.8914	13.4864	13.8454	14.0395	14.1731
[Dataset1]TCGA-AR-A0TP-01A	-0.423439	2.33899	3.13103	3.83613	4.19762	4.3904	4.69356	4.72661	4.91682	5.06993	-5.01726	180.583	-0.484114	2.44857	0.643895	0.643895	0.610166	-1.8211	1240.87	1.61978	1.83144	1.78124	2.3496	1.6033	1.88316	2.10633	2.2914	2.44226	-3.71313	6.66347	-0.556424	-4.54797	-0.418953	20.6515	0.778535	0.778535	0.650807	-0.791896	896.798	-0.93797	73.6588	23.5877	-0.279388	13.2427	14.2182	14.8162	15.1852	15.3858	15.5239
[Dataset1]TCGA-AR-A0TQ-01A	-0.134215	2.89145	3.70272	4.43676	4.81088	5.00744	5.32702	5.35542	5.5564	5.71841	-4.5328	347.956	0.446105	4.08761	1.59036	1.59036	1.56322	-0.290742	1183.52	1.86614	2.08509	2.03665	2.61519	1.87642	2.16713	2.40109	2.59549	2.75461	-3.52849	9.06608	-0.125191	-4.25388	-0.157802	20.5804	0.851281	0.851281	0.8488	-0.323417	835.146	-0.497316	129.118	17.7123	-0.668619	12.8905	13.8597	14.4514	14.8064	14.9975	15.1289
[Dataset1]TCGA-AR-A0TR-01A	-0.766624	2.04199	2.80743	3.49707	3.84824	4.03272	4.33152	4.35775	4.54511	4.69589	-3.88796	123.994	-0.857655	1.9383	0.433726	0.433726	0.418948	1.42522	1066.42	1.63609	1.69549	1.56763	2.13135	1.24731	1.52907	1.7564	1.9459	2.10135	-3.18016	4.34361	-0.262559	-3.57768	-0.0204014	54.3773	0.890805	0.890805	0.975866	1.28987	713.273	-0.786164	167.108	64.3339	-1.37409	12.309	13.2382	13.8056	14.1414	14.3202	14.4432
[Dataset1]TCGA-AR-A0TS-01A	-0.196397	2.72892	3.56487	4.32213	4.70689	4.90809	5.23768	5.26517	5.47255	5.63971	-4.82469	323.022	0.475835	3.30536	1.32375	1.32375	1.6044	-2.10488	1327.91	1.92747	2.06842	2.00465	2.62446	1.7803	2.08708	2.3351	2.54138	2.71095	-3.624	8.13435	0.399171	-4.54829	0.567601	21.8004	1.36809	1.36809	1.76751	-2.41598	969.878	1.458	457.855	21.7123	-0.0937244	13.3645	14.3749	14.9918	15.365	15.5662	15.7046
[Dataset1]TCGA-AR-A0TT-01A	-0.454623	2.18868	2.97255	3.67243	4.03076	4.22137	4.52281	4.55471	4.74387	4.89616	-5.17057	151.677	-0.631357	2.13749	0.437001	0.437001	0.533833	-1.06793	1276.14	1.49684	1.71912	1.6641	2.20442	1.4855	1.75874	1.97773	2.15883	2.30611	-3.73205	5.97289	-0.640956	-4.6404	-0.852569	17.6192	0.327574	0.327574	0.426559	-1.97094	924.593	-3.73357	25.0046	17.3511	-0.781959	12.7965	13.7608	14.3512	14.7043	14.8941	15.0247
[Dataset1]TCGA-AR-A0TU-01A	-0.631045	1.69457	2.45956	3.12265	3.47128	3.66585	3.94701	3.99564	4.17246	4.31482	-5.15879	84.1353	-1.55776	1.35172	0.29756	0.29756	0.213427	-0.701167	1274.65	1.47448	1.70366	1.60973	2.12128	1.40106	1.6573	1.86543	2.03854	2.18055	-3.50749	5.31254	-1.35641	-4.34146	-1.45797	28.4982	0.247132	0.247132	0.234507	-1.3352	943.981	-1.70203	56.0816	37.0545	-0.562913	13.0431	13.9864	14.5641	14.9177	15.1098	15.2419
[Dataset1]TCGA-AR-A0TV-01A	-0.0289084	2.62012	3.41001	4.11233	4.47269	4.66555	4.96722	5.00122	5.19027	5.34241	-4.89258	236.935	-0.22723	3.25275	1.0772	1.0772	0.788522	0.306069	1171.81	1.63251	1.94914	1.89881	2.4496	1.85869	2.1424	2.36737	2.55384	2.70532	-3.77883	9.30682	-0.169242	-4.68361	-0.352845	19.1832	0.910567	0.910567	0.692387	-0.319013	812.387	-3.0215	29.1369	25.1288	-0.160897	13.3433	14.3203	14.9215	15.2908	15.4909	15.6286
[Dataset1]TCGA-AR-A0TW-01A	0.107604	2.91085	3.69149	4.39039	4.74846	4.9393	5.24078	5.27339	5.46269	5.61506	-4.46787	311.24	-0.0139192	4.49281	0.741012	0.741012	0.983623	0.0250276	1176.02	2.12883	2.45403	2.42848	3.02332	2.19084	2.48748	2.72711	2.92672	3.09075	-3.15822	12.0302	0.293824	-3.96289	0.415552	34.7663	1.67896	1.67896	1.51054	-0.296297	813.533	-1.36067	129.531	34.596	-0.469938	13.0685	14.0521	14.6546	15.0181	15.2144	15.3495
[Dataset1]TCGA-AR-A0TX-01A	0.454003	3.54944	4.3535	5.08786	5.45494	5.64188	5.961	5.97752	6.17732	6.338	-4.11593	645.714	1.13021	7.95252	1.74682	1.74682	3.05216	-0.79148	1245.14	2.24402	2.54363	2.53907	3.1481	2.36446	2.66776	2.90951	3.10882	3.27161	-3.55616	14.581	0.664028	-3.90652	0.796041	27.9399	1.65198	1.65198	2.15958	-1.49317	901.152	-1.45403	83.0102	22.994	0.296387	13.7639	14.7611	15.3703	15.7437	15.9462	16.0855
[Dataset1]TCGA-AR-A0TY-01A	0.620291	3.08406	3.88508	4.59563	4.96467	5.16552	5.47167	5.5135	5.70676	5.86266	-3.07773	399.968	0.328012	5.09961	1.24758	1.24758	1.37586	1.29572	1123.08	2.57427	2.76025	2.69995	3.2547	2.53833	2.81781	3.04422	3.23221	3.38614	-2.31593	17.3992	0.543176	-2.8866	0.384866	65.5566	1.16073	1.16073	1.42493	1.46076	774.529	2.71281	731.915	61.992	0.738549	14.1576	15.1652	15.7814	16.1581	16.3624	16.5028
[Dataset1]TCGA-AR-A0TZ-01A	-0.207456	2.49799	3.30099	4.01712	4.38475	4.58138	4.88963	4.92404	5.11751	5.27323	-3.76999	221.763	-0.20279	2.8188	0.824262	0.824262	0.806187	1.74214	1087.63	1.80758	2.0399	1.9781	2.55863	1.76999	2.05969	2.29174	2.4846	2.64232	-3.05683	7.90152	-0.208471	-3.377	0.132119	48.8769	1.26574	1.26574	1.08787	2.4397	739.577	-0.226219	124.816	42.0155	-0.233935	13.213	14.2109	14.8262	15.2042	15.4095	15.5509
[Dataset1]TCGA-AR-A0U0-01A	-0.0869593	2.55611	3.36539	4.07988	4.44744	4.64598	4.95059	4.98942	5.18016	5.33363	-4.86382	235.101	-0.277888	2.92512	0.787515	0.787515	0.770942	-1.30388	1252.51	1.39114	1.81156	1.86492	2.45652	1.82769	2.12745	2.36787	2.56827	2.7315	-3.65233	9.12305	-0.34206	-4.53767	-0.410632	21.1143	1.24164	1.24164	0.678905	-1.8813	935.685	-2.31436	28.6606	24.6405	-0.708493	12.8081	13.7838	14.3865	14.7537	14.9526	15.0895
[Dataset1]TCGA-AR-A0U2-01A	0.902556	4.19186	4.98982	5.72634	6.09273	6.27714	6.59958	6.61159	6.81352	6.97601	-3.19783	1224.13	1.86529	15.3532	4.58239	4.58239	6.42618	1.40053	1096.96	2.91006	3.12356	3.1077	3.71882	2.93134	3.23557	3.47965	3.68199	3.84743	-2.38069	25.6634	1.37694	-2.91428	1.69709	63.2721	3.58466	3.58466	5.45384	0.646853	765.933	0.755788	297.63	65.9596	0.56102	14.0214	15.0065	15.6131	15.9927	16.1993	16.3415
[Dataset1]TCGA-AR-A0U3-01A	0.262048	2.79928	3.58465	4.27597	4.63227	4.82517	5.11921	5.15758	5.34173	5.48989	-4.47404	273.678	-0.141872	3.89331	0.482857	0.482857	0.869815	0.30866	1169.66	2.00405	2.33786	2.31113	2.88354	2.15777	2.44752	2.6783	2.8688	3.0239	-3.48571	12.405	-0.380749	-4.24793	-0.463544	25.2426	0.711722	0.711722	0.623727	-0.37916	812.999	0.0192663	163.622	22.5094	0.358926	13.8091	14.8043	15.4155	15.7924	15.9974	16.1385
[Dataset1]TCGA-AR-A0U4-01A	0.354452	3.24729	4.06886	4.80807	5.18214	5.37751	5.69613	5.72281	5.92241	6.08292	-4.32667	500.253	0.66959	5.74502	1.66477	1.66477	1.94718	-1.89269	1282.81	1.9882	2.29821	2.2953	2.90081	2.18783	2.4909	2.73213	2.93197	3.09491	-3.54061	13.0896	0.0892983	-4.18163	-0.0679618	24.7399	1.37584	1.37584	0.929761	-1.49425	977.374	-1.32329	94.279	22.4416	0.130366	13.5552	14.5619	15.1785	15.5625	15.7728	15.9176
[Dataset1]TCGA-AR-A1AH-01A	0.340433	3.19425	3.99096	4.71197	5.07839	5.26987	5.58336	5.60937	5.8065	5.96522	-4.05452	444.134	0.579939	5.75296	1.38719	1.38719	1.75706	0.991327	1174.56	2.23417	2.47365	2.41577	2.98034	2.22425	2.50619	2.73334	2.92195	3.07618	-2.9197	12.3445	0.5432	-4.04811	0.367272	36.2845	1.74135	1.74135	1.45418	2.04484	856.455	-1.43915	106.442	33.4052	0.717679	14.1399	15.1356	15.7471	16.1272	16.3344	16.4769
[Dataset1]TCGA-AR-A1AI-01A	0.181992	2.84654	3.64849	4.36608	4.7312	4.92398	5.23273	5.26221	5.45553	5.6111	-4.9196	310.874	0.071281	4.01633	1.71803	1.71803	1.0829	-1.34667	1245.29	1.94414	2.25173	2.23864	2.86435	2.02542	2.33261	2.57797	2.78157	2.94831	-3.67596	10.4991	0.29227	-4.62827	0.419371	19.6713	1.46364	1.46364	1.52637	-2.45255	925.528	-1.6933	83.4745	24.6605	0.065767	13.53	14.5284	15.141	15.5151	15.7182	15.858
[Dataset1]TCGA-AR-A1AJ-01A	-0.332064	2.68634	3.47993	4.20157	4.56508	4.75245	5.06616	5.08676	5.2834	5.44171	-4.913	263.027	0.141363	3.43035	1.30608	1.30608	1.16134	-1.53744	1306.87	1.87877	2.04872	1.97252	2.57394	1.69171	1.98567	2.22156	2.41748	2.578	-3.68806	7.08313	0.0369208	-4.55537	0.35984	18.4239	1.14954	1.14954	1.4215	-2.18211	971.721	1.62127	418.09	21.5693	-0.213214	13.3056	14.2776	14.8747	15.2472	15.4501	15.5896
[Dataset1]TCGA-AR-A1AK-01A	-0.661634	1.97434	2.76898	3.47306	3.83571	4.03092	4.33305	4.36945	4.559	4.71156	-5.05152	126.129	-0.820992	1.67469	0.624608	0.624608	0.43776	-1.06801	1297.46	0.974861	1.29688	1.27958	1.849	1.20975	1.49738	1.72798	1.91965	2.07677	-4.06144	4.87447	-1.02608	-4.82124	-1.22416	12.3445	0.429306	0.429306	0.293668	-0.247324	931.923	-1.30211	37.3529	11.7309	-0.532596	12.9261	13.9195	14.5304	14.9062	15.1103	15.2508
[Dataset1]TCGA-AR-A1AL-01A	-1.0347	1.28867	2.08852	2.78405	3.14945	3.35282	3.64878	3.69854	3.88469	4.0347	-4.93711	63.9782	-1.7209	0.845774	0.275428	0.275428	0.179005	-0.94903	1247.55	0.822495	1.05159	0.996065	1.55167	0.8711	1.15028	1.3764	1.56476	1.71946	-3.77747	3.36682	-1.56514	-4.63527	-1.69175	16.6601	0.248784	0.248784	0.186399	0.318159	887.463	-1.51578	44.9415	16.3302	-1.04269	12.4741	13.4576	14.0588	14.4203	14.6154	14.7497
[Dataset1]TCGA-AR-A1AM-01A	-0.742311	1.94151	2.74346	3.4549	3.82118	4.01809	4.32356	4.35998	4.55163	4.7059	-4.83411	125.601	-0.796214	1.60125	0.557229	0.557229	0.450369	-1.08606	1259.12	1.2367	1.47571	1.42363	2.01123	1.23078	1.52093	1.75411	1.94829	2.10745	-3.92024	4.66629	-0.733759	-4.55312	-0.668718	12.2522	0.557975	0.557975	0.520674	-0.622796	889.808	1.1801	207.775	13.5883	-0.938212	12.5421	13.5393	14.1506	14.518	14.7168	14.8536
[Dataset1]TCGA-AR-A1AN-01A	-0.306455	2.35011	3.16677	3.89248	4.26559	4.46566	4.77719	4.8137	5.00937	5.1669	-4.8129	199.715	-0.334329	2.35944	0.881133	0.881133	0.719806	-0.135898	1205.32	1.73936	1.95791	1.91524	2.5065	1.65897	1.95522	2.19432	2.39352	2.55684	-3.64391	7.14046	-0.292816	-4.43722	-0.0824362	15.9327	0.891713	0.891713	0.921618	0.379399	843.525	-0.332934	100.377	22.1471	-0.402743	13.1419	14.121	14.7172	15.0731	15.2644	15.3958
[Dataset1]TCGA-AR-A1AO-01A	-0.0442452	2.66996	3.46071	4.16834	4.52974	4.72127	5.02642	5.05719	5.24875	5.40296	-4.52008	252.162	-0.130796	3.4176	0.598193	0.598193	0.872061	-1.81629	1315.48	1.82984	2.08256	2.02621	2.58959	1.83977	2.12151	2.3461	2.53199	2.68362	-3.67216	8.58218	-0.250826	-4.20283	-0.521218	23.3207	0.417407	0.417407	0.595011	-1.42337	969.44	-0.366754	144.593	16.9481	-0.325463	13.131	14.1352	14.7466	15.1182	15.32	15.4588
[Dataset1]TCGA-AR-A1AP-01A	0.239856	3.08372	3.88444	4.60272	4.96731	5.15892	5.46803	5.49595	5.68952	5.84519	-4.56729	392.852	0.421325	5.01577	1.67507	1.67507	1.5353	0.268442	1237.57	2.06398	2.33318	2.30788	2.91725	2.15831	2.46294	2.70455	2.90434	3.06732	-3.64599	12.3755	0.252857	-4.38465	0.156387	21.779	1.21008	1.21008	1.18334	0.0451674	870.44	0.83856	233.541	16.5268	0.759911	14.1563	15.1638	15.7831	16.1707	16.3827	16.5285
[Dataset1]TCGA-AR-A1AQ-01A	-0.529264	2.09844	2.88373	3.58374	3.94248	4.1334	4.43484	4.46679	4.65595	4.80823	-4.85331	138.921	-0.746165	1.95318	0.774731	0.774731	0.47854	-1.68652	1366.89	1.41813	1.6947	1.6489	2.22545	1.41923	1.70076	1.92834	2.11735	2.27257	-3.73581	5.40256	-0.585221	-4.52935	-0.291625	20.1312	0.90756	0.90756	0.755139	-2.36572	1021.98	0.0250569	115.102	17.327	-0.178512	13.3304	14.3122	14.9127	15.2803	15.4799	15.6172
[Dataset1]TCGA-AR-A1AR-01A	0.438533	3.41802	4.23636	4.97864	5.3546	5.55049	5.87333	5.89861	6.10138	6.2647	-2.49936	601.514	0.949293	6.87474	2.63017	2.63017	2.60238	-0.183936	1217.96	2.61848	2.80203	2.73888	3.36555	2.44854	2.75874	3.00944	3.2187	3.39124	-1.74183	15.6154	1.03759	-2.15502	1.35598	63.7584	4.09093	4.09093	3.9109	-0.00151364	891.961	4.23209	3413.9	70.5978	0.505202	13.9718	14.9573	15.5579	15.937	16.1449	16.2879
[Dataset1]TCGA-AR-A1AS-01A	0.736763	3.8852	4.69266	5.43482	5.80637	5.99543	6.32017	6.33643	6.54016	6.70418	-3.01236	933.974	1.52156	11.1759	2.85895	2.85895	4.56028	2.42264	1101.19	2.77184	2.99829	2.94858	3.56781	2.68639	2.99498	3.24321	3.4488	3.6175	-2.94554	19.9751	1.38773	-2.85862	1.36653	42.195	3.66231	3.66231	3.96158	2.54885	765.284	2.20114	1051.62	38.2087	0.902145	14.3464	15.3352	15.9485	16.3277	16.5334	16.6748
[Dataset1]TCGA-AR-A1AT-01A	0.107022	2.72949	3.53709	4.25498	4.62436	4.82299	5.1312	5.16834	5.36192	5.51777	-3.69594	283.224	-0.085797	3.54932	0.785475	0.785475	0.921205	-0.347173	1217.23	1.83068	2.11295	2.09614	2.68153	1.97174	2.26604	2.50142	2.69588	2.85511	-3.04531	10.2822	-0.321048	-3.67265	-0.567038	46.3536	0.529926	0.529926	0.565106	-1.26754	869.546	-0.576834	165.69	45.7027	0.186968	13.6468	14.6441	15.2562	15.6344	15.8397	15.981
[Dataset1]TCGA-AR-A1AU-01A	-0.128676	2.56709	3.3762	4.09354	4.46184	4.65943	4.96648	5.00243	5.19482	5.34959	-4.62032	239.15	-0.192982	2.96439	1.07385	1.07385	0.81861	-0.862345	1219.06	1.77783	2.05568	2.0216	2.61557	1.87004	2.16687	2.40449	2.60142	2.76242	-3.75255	9.06329	-0.202551	-4.32292	-0.00332012	19.5559	1.09728	1.09728	0.983483	0.0892872	867.049	1.36262	282.156	16.7062	-0.175778	13.2708	14.2791	14.8962	15.2698	15.4721	15.6113
[Dataset1]TCGA-AR-A1AV-01A	0.267654	3.19738	4.02492	4.77145	5.1504	5.34902	5.67229	5.69982	5.90253	6.06566	-4.25584	492.839	0.76139	5.41969	1.83265	1.83265	2.09977	2.2624	1093.32	2.29902	2.56985	2.54798	3.16901	2.30314	2.61247	2.86144	3.0679	3.23659	-3.15268	13.6006	0.919491	-3.90063	1.17285	33.5724	3.02656	3.02656	3.20803	2.87306	739.552	-0.187734	160.618	39.4837	0.340038	13.7939	14.8014	15.4189	15.7909	15.9911	16.1288
[Dataset1]TCGA-AR-A1AW-01A	-0.382032	2.35844	3.18483	3.92447	4.30364	4.50601	4.82548	4.86011	5.06089	5.22262	-4.91921	211.905	-0.12982	2.33235	0.995545	0.995545	0.884056	-1.1893	1291.41	1.54232	1.76955	1.73047	2.32696	1.57139	1.87172	2.11364	2.31468	2.47933	-3.82854	6.94989	-0.319888	-4.61406	-0.218724	15.6334	0.912517	0.912517	0.794641	-2.04939	940.228	0.751467	183.648	18.738	-0.631049	12.845	13.8419	14.4547	14.8285	15.0308	15.1701
[Dataset1]TCGA-AR-A1AX-01A	-0.178721	2.86395	3.68085	4.4236	4.79927	4.99432	5.31784	5.34164	5.54482	5.70848	-4.46028	344.991	0.497045	3.92439	1.49272	1.49272	1.64974	-1.32962	1300.77	1.74327	2.00553	1.98148	2.57811	1.85681	2.1519	2.38675	2.58213	2.74143	-3.64615	8.70978	0.247015	-4.21066	0.482336	21.3088	1.32364	1.32364	1.62885	-1.36959	938.618	1.05646	235.404	20.4418	-0.0779235	13.3236	14.3359	14.9595	15.3442	15.5536	15.6977
[Dataset1]TCGA-AR-A1AY-01A	0.823388	3.77843	4.60145	5.3393	5.71304	5.90883	6.22575	6.25371	6.45195	6.61125	-3.96602	847.583	1.31834	9.53675	2.28883	2.28883	3.72552	-0.369245	1227.97	2.94259	3.17948	3.15305	3.7997	2.90691	3.22342	3.47603	3.68499	3.85573	-2.9179	25.282	1.41892	-3.58906	1.68689	43.1745	6.83509	6.83509	5.39342	-0.164522	896.237	3.02042	1393.08	46.705	1.24034	14.5552	15.5995	16.2427	16.6446	16.8639	17.0148
[Dataset1]TCGA-AR-A24H-01A	-0.0803142	2.28328	3.10154	3.81704	4.19064	4.39702	4.70133	4.74966	4.94101	5.09503	-4.84621	185.312	-0.643444	2.23557	0.767168	0.767168	0.522556	1.34832	1119.93	1.68976	1.93112	1.91391	2.49645	1.78467	2.07967	2.31607	2.51114	2.67063	-3.43841	8.68919	-0.562715	-4.27894	-0.849099	21.9418	0.514162	0.514162	0.417714	1.12054	770.657	0.220603	168.405	29.7949	0.353919	13.844	14.8371	15.4443	15.8091	16.0053	16.1401
[Dataset1]TCGA-AR-A24K-01A	0.28144	3.07152	3.86943	4.58164	4.94516	5.1381	5.44362	5.4756	5.66717	5.82131	-4.36271	383.088	0.388948	4.94157	1.34081	1.34081	1.49714	1.46414	1123.17	2.26726	2.5524	2.54191	3.15669	2.33212	2.63855	2.88522	3.09045	3.25871	-3.26339	14.3086	0.628669	-3.92459	0.900625	40.8886	3.30776	3.30776	2.45292	2.23704	765.015	0.867828	329.832	39.5696	0.220743	13.6616	14.6524	15.2657	15.6478	15.8564	15.9999
[Dataset1]TCGA-AR-A24L-01A	0.894024	3.3742	4.16081	4.85315	5.21022	5.40397	5.69827	5.73785	5.92236	6.0708	-3.49222	489.342	0.428073	6.89845	1.67997	1.67997	1.52541	0.383042	1194.47	2.55802	2.8683	2.85375	3.4286	2.73412	3.02557	3.25871	3.45129	3.6085	-2.69405	22.8123	0.29415	-3.25725	0.0169035	55.8254	0.900204	0.900204	1.01324	0.315917	840.074	0.974427	309.357	49.9277	0.885031	14.2323	15.2604	15.8929	16.283	16.4952	16.6413
[Dataset1]TCGA-AR-A24M-01A	0.0610298	2.84382	3.67742	4.42107	4.80375	5.00905	5.33006	5.36717	5.569	5.73165	-4.86568	352.801	0.328544	3.76377	2.38243	2.38243	1.3845	0.536003	1202.69	1.95884	2.24325	2.22923	2.82756	2.05791	2.35936	2.60242	2.80456	2.9705	-3.59806	11.1123	0.223475	-4.48965	0.270625	20.2345	1.57815	1.57815	1.34342	0.704029	854.131	0.38931	180.939	19.948	0.0795792	13.5089	14.5231	15.1445	15.5217	15.7258	15.8663
[Dataset1]TCGA-AR-A24N-01A	-0.462435	1.85741	2.66672	3.3702	3.74141	3.94961	4.24913	4.30283	4.49162	4.64391	-5.02441	117.87	-1.13212	1.48106	0.525058	0.525058	0.321668	0.711561	1211.59	1.28633	1.61009	1.60171	2.16288	1.54883	1.83452	2.06462	2.25663	2.41394	-3.70154	6.75331	-0.681005	-4.6079	-0.729717	23.1028	0.64962	0.64962	0.48881	0.677942	835.768	-2.33729	27.2453	28.0837	0.148809	13.6339	14.6164	15.2222	15.5976	15.8021	15.9427
[Dataset1]TCGA-AR-A24O-01A	-0.546256	1.90358	2.70362	3.40356	3.76874	3.96986	4.26827	4.31395	4.50154	4.65268	-4.7915	118.792	-1.02243	1.55391	0.406517	0.406517	0.360739	-1.56788	1284.92	1.32704	1.57876	1.53714	2.09725	1.40985	1.68882	1.9128	2.09898	2.25129	-3.78828	5.71849	-1.03406	-4.48215	-1.07178	17.7363	0.37866	0.37866	0.341536	-0.8859	915.182	-1.1686	49.946	13.6261	-0.309136	13.1512	14.1432	14.7522	15.1287	15.334	15.4754
[Dataset1]TCGA-AR-A24P-01A	-0.35433	2.1356	2.9534	3.67185	4.04742	4.25465	4.56232	4.61016	4.80399	4.96031	-4.91432	162.269	-0.669912	1.91447	0.645097	0.645097	0.517509	-0.00887735	1229.02	1.38139	1.7156	1.71341	2.30126	1.60451	1.89968	2.13746	2.3355	2.49833	-3.87322	7.28408	-0.697148	-4.68154	-0.968181	22.2292	0.35652	0.35652	0.389488	0.332618	855.684	-0.509025	64.5934	20.4593	0.0414761	13.4583	14.4712	15.0946	15.4789	15.6881	15.8322
[Dataset1]TCGA-AR-A24Q-01A	-0.241978	2.24066	3.03556	3.73374	4.09406	4.2891	4.58625	4.62507	4.81115	4.96087	-5.05673	161.447	-0.670918	2.18568	0.492231	0.492231	0.506767	-2.15513	1279.76	1.41321	1.72736	1.71813	2.27026	1.61919	1.89788	2.12157	2.30725	2.45883	-3.80063	7.09354	-0.680591	-4.69587	-0.725423	21.3157	0.477365	0.477365	0.476239	-2.25536	926.806	-2.3115	30.4838	19.3856	-0.0610319	13.382	14.3845	15.0006	15.3775	15.5823	15.7232
[Dataset1]TCGA-AR-A24R-01A	-0.242504	2.27996	3.0568	3.74241	4.09664	4.28872	4.58161	4.62026	4.80407	4.95204	-5.18993	159.815	-0.761268	2.38329	0.528848	0.528848	0.470138	0.366206	1198.62	1.65156	1.93123	1.89654	2.45918	1.71228	1.99963	2.23138	2.42398	2.58174	-3.83697	7.71544	-0.501056	-4.90901	-0.511442	15.877	0.527337	0.527337	0.602374	-0.200737	834.714	-3.13978	30.0506	20.0079	-0.197365	13.3424	14.3159	14.9099	15.27	15.4647	15.5986
[Dataset1]TCGA-AR-A24S-01A	0.0721365	2.8893	3.69016	4.40729	4.77525	4.97147	5.28148	5.31524	5.51037	5.66757	-4.38112	329.413	0.209304	4.16911	0.917913	0.917913	1.23672	-0.366422	1224.67	2.21734	2.42799	2.381	2.96948	2.1636	2.45448	2.68855	2.88313	3.04287	-3.46452	11.6319	0.458313	-4.15431	0.641471	24.3044	1.92087	1.92087	1.89008	-0.296327	867.361	0.315089	256.432	25.1461	0.292652	13.731	14.7259	15.3381	15.7202	15.9284	16.0717
[Dataset1]TCGA-AR-A24T-01A	-0.0382474	2.58327	3.36269	4.05437	4.41062	4.60226	4.89918	4.93513	5.12167	5.27192	-4.47321	220.476	-0.291196	3.17921	0.693427	0.693427	0.743332	-0.307662	1243.93	1.84185	2.12267	2.07953	2.64656	1.89713	2.17699	2.40072	2.58594	2.73728	-3.67955	9.15729	-0.368774	-4.27337	-0.544279	30.1091	0.718542	0.718542	0.567831	-0.036036	885.291	-0.324822	122.183	21.2693	-0.236599	13.2102	14.2073	14.821	15.2012	15.4085	15.5512
[Dataset1]TCGA-AR-A24U-01A	0.732566	3.79173	4.62062	5.37706	5.75709	5.95239	6.28152	6.30215	6.50857	6.67477	-3.56825	908.466	1.44358	9.80134	4.78114	4.78114	4.27336	-1.42795	1278.57	2.56554	2.868	2.86255	3.49512	2.7007	3.02055	3.27722	3.49025	3.66464	-2.83807	21.0738	1.47545	-3.14029	1.89395	36.2912	5.0134	5.0134	6.81424	-1.96035	921.95	1.40393	401.355	30.7692	1.20177	14.5951	15.6026	16.2225	16.6132	16.827	16.9741
[Dataset1]TCGA-AR-A24V-01A	0.35838	2.90275	3.70474	4.41508	4.78125	4.97879	5.28334	5.32139	5.51263	5.66665	-4.57257	328.211	-0.04756	4.29879	1.23532	1.23532	0.949679	0.991039	1221.49	2.22775	2.47086	2.44011	3.04178	2.28633	2.58208	2.81877	3.01564	3.17668	-3.49497	13.6975	0.29834	-4.22426	0.468709	20.7785	2.46297	2.46297	1.58693	0.927667	873.523	1.0864	304.059	23.6837	0.375162	13.8314	14.8316	15.4472	15.8207	16.0231	16.1623
[Dataset1]TCGA-AR-A24W-01A	-0.34796	1.94991	2.72247	3.3886	3.73759	3.932	4.2122	4.26062	4.43617	4.57747	-4.79804	109.267	-1.33388	1.70498	0.271632	0.271632	0.263118	-1.92894	1296.38	1.56692	1.8175	1.75645	2.29724	1.61779	1.89043	2.11006	2.29259	2.44123	-3.67769	6.99122	-0.973136	-4.43568	-1.08747	27.5167	0.434552	0.434552	0.340802	-0.809558	919.272	-0.320819	93.8333	29.0636	-0.164835	13.2979	14.2847	14.891	15.2684	15.4745	15.6163
[Dataset1]TCGA-AR-A24X-01A	-0.12819	2.49635	3.30487	4.02209	4.38934	4.58555	4.8923	4.92652	5.1185	5.27288	-4.93659	221.408	-0.25884	2.76781	0.729519	0.729519	0.768228	-0.685423	1228.32	1.74281	2.06666	2.06676	2.67749	1.84339	2.14745	2.38995	2.59097	2.75535	-3.87444	8.60468	0.183319	-4.54632	0.479195	16.091	1.47775	1.47775	1.61075	-0.44009	872.716	-0.0101911	153.441	15.3854	-0.0140688	13.4533	14.4569	15.0706	15.4401	15.6393	15.7763
[Dataset1]TCGA-AR-A24Z-01A	1.13142	4.23088	5.03853	5.77351	6.14345	6.33457	6.65365	6.6756	6.87558	7.0365	-4.46618	1298.73	1.76806	15.6905	6.37117	6.37117	5.86392	1.78175	1099.86	3.09993	3.38121	3.36914	3.98598	3.15805	3.46962	3.71993	3.92711	4.09641	-3.13307	33.3524	1.57972	-4.01496	1.67037	38.7593	4.15199	4.15199	5.32339	1.11014	761.686	0.405065	425.585	42.4736	1.04371	14.5249	15.5012	16.1038	16.4779	16.6801	16.8191
[Dataset1]TCGA-AR-A250-01A	0.277875	2.71482	3.51493	4.21865	4.58381	4.7834	5.08368	5.12663	5.31528	5.46718	-4.56937	268.378	-0.222007	3.53993	0.933296	0.933296	0.79519	0.763099	1217.35	1.97638	2.23718	2.20702	2.76405	2.14659	2.42694	2.64958	2.83375	2.98322	-3.5887	12.2719	-0.171875	-4.16788	-0.425618	25.9932	0.582996	0.582996	0.642806	0.358029	878.231	-1.93865	49.913	21.5116	0.166329	13.6113	14.6111	15.2275	15.6017	15.8041	15.9433
[Dataset1]TCGA-AR-A251-01A	0.596394	3.56882	4.3801	5.11389	5.48203	5.67168	5.98827	6.00889	6.20659	6.36546	-3.42876	662.68	1.10026	7.91709	3.29176	3.29176	3.00994	-0.681044	1206.81	2.50303	2.76454	2.74512	3.33705	2.53432	2.8334	3.07115	3.2688	3.42937	-2.81082	17.4091	0.774527	-3.17485	0.829491	42.7983	1.5148	1.5148	2.32037	-0.214666	871.729	1.40354	491.694	41.1549	0.583338	14.0669	15.0627	15.6674	16.0347	16.2342	16.3712
[Dataset1]TCGA-AR-A252-01A	-0.17685	2.22247	3.03196	3.74146	4.11075	4.31347	4.61601	4.66115	4.85133	5.00454	-4.68716	169.165	-0.640589	2.10509	0.532818	0.532818	0.527931	-2.36415	1327.34	1.3833	1.7424	1.74284	2.30079	1.68096	1.96109	2.18667	2.37375	2.52718	-3.60158	7.87501	-1.04079	-4.36879	-1.38038	25.226	0.226951	0.226951	0.252766	-2.48287	966.064	-2.50863	30.3148	22.58	-0.165859	13.2604	14.2648	14.8819	15.2642	15.4727	15.6162
[Dataset1]TCGA-AR-A254-01A	0.222421	3.26589	4.04576	4.75624	5.11305	5.29582	5.60485	5.62281	5.81637	5.97215	-4.09627	446.133	0.733189	6.23086	1.59959	1.59959	2.08373	-0.572963	1252.72	2.24049	2.46143	2.40229	2.97008	2.20281	2.48113	2.70267	2.88596	3.03529	-3.20603	12.0958	0.0835684	-3.81677	0.0100286	31.3495	0.915886	0.915886	1.01377	-1.20043	899.602	-0.365238	150.307	31.1343	0.324795	13.8187	14.7946	15.3962	15.7673	15.9689	16.1075
[Dataset1]TCGA-AR-A255-01A	-0.254344	2.25997	3.06499	3.77269	4.14062	4.34208	4.64455	4.68821	4.87837	5.03156	-4.93809	173.812	-0.577199	2.2053	0.706187	0.706187	0.562142	-0.85446	1266.48	1.48723	1.83743	1.82126	2.37276	1.72293	2.0072	2.23559	2.42552	2.58057	-3.83749	8.04923	-0.78584	-4.68028	-0.739683	18.6647	0.469248	0.469248	0.472786	-0.814464	893.332	-1.74481	40.2538	18.7709	-0.0393371	13.4038	14.3978	15.0096	15.3906	15.5988	15.7421
[Dataset1]TCGA-AR-A256-01A	0.0652314	2.81429	3.63877	4.37331	4.75203	4.9558	5.27278	5.31078	5.51021	5.67088	-3.4206	331.453	0.117979	3.77306	1.46829	1.46829	1.12352	-0.260318	1162.38	2.14571	2.36634	2.30239	2.89919	2.07971	2.37739	2.61818	2.81905	2.98461	-2.40683	10.9321	0.234455	-3.41228	0.812353	45.6114	3.58798	3.58798	2.18425	-0.286011	848.182	0.689933	273.143	53.8004	0.344016	13.8294	14.8101	15.4133	15.7913	15.9983	16.1409
[Dataset1]TCGA-AR-A2LE-01A	-0.455224	1.67666	2.45485	3.12324	3.47466	3.67221	3.95212	4.00437	4.17984	4.32095	-5.48162	84.5262	-1.6484	1.28895	0.205504	0.205504	0.192595	0.277782	1180.39	1.28776	1.53322	1.47454	2.01847	1.33287	1.60721	1.82538	2.00601	2.15337	-4.00934	5.42675	-1.33866	-5.07201	-1.84885	10.147	0.189732	0.189732	0.154222	0.734897	855.489	-2.8824	26.5932	11.9238	-0.641703	12.9266	13.8937	14.4821	14.8356	15.026	15.1569
[Dataset1]TCGA-AR-A2LH-01A	-0.290055	2.97633	3.80134	4.55764	4.93887	5.13502	5.46689	5.48726	5.69592	5.86415	-3.89975	404.66	0.697069	4.36843	1.88888	1.88888	2.00162	-1.314	1285.33	1.86688	2.07363	2.04046	2.6485	1.8261	2.12853	2.37152	2.57378	2.73941	-3.39213	8.28995	0.265	-3.76068	0.481768	40.2668	1.26492	1.26492	1.64836	-0.924695	925.232	2.18499	498.444	41.8821	-0.416533	13.0481	14.0439	14.6541	15.0301	15.2346	15.3753
[Dataset1]TCGA-AR-A2LJ-01A	-0.421623	2.41503	3.23148	3.96316	4.33582	4.5326	4.84803	4.87815	5.07586	5.23494	-5.34987	214.023	-0.162887	2.50053	1.06689	1.06689	0.852795	-1.6209	1293.39	1.37875	1.6822	1.66691	2.28184	1.51258	1.81567	2.0577	2.25843	2.423	-4.14407	6.44998	-0.419349	-4.94167	-0.438575	10.0759	0.607379	0.607379	0.657406	-1.77281	930.968	-0.263771	105.128	9.28862	-0.723184	12.7133	13.7286	14.3507	14.7269	14.9308	15.0711
[Dataset1]TCGA-AR-A2LK-01A	0.640387	3.35752	4.18486	4.92677	5.30634	5.50796	5.82866	5.86191	6.06345	6.22573	-3.60555	578.007	0.811829	6.40283	1.97473	1.97473	2.24736	1.36583	1143.46	2.52283	2.7664	2.73962	3.35089	2.54728	2.85569	3.10421	3.31064	3.47982	-2.72339	18.0932	1.05912	-3.40916	1.03209	52.3924	3.62907	3.62907	2.82764	1.14213	782.626	0.818487	442.545	64.5373	0.896982	14.2978	15.3198	15.9459	16.3269	16.5333	16.6752
[Dataset1]TCGA-AR-A2LL-01A	0.469787	3.42345	4.23676	4.97683	5.35004	5.54292	5.86467	5.88729	6.08926	6.25177	-4.69757	593.331	0.965526	6.97354	2.35731	2.35731	2.65007	0.716448	1170.12	2.24245	2.51297	2.49583	3.12843	2.31985	2.62846	2.87472	3.0787	3.24572	-3.50512	14.5552	0.700246	-4.35445	0.674368	27.1409	3.24357	3.24357	1.9575	0.385216	817.024	1.57891	467.793	27.8583	0.903802	14.2732	15.2991	15.9311	16.3208	16.5321	16.6776
[Dataset1]TCGA-AR-A2LM-01A	-0.684877	1.93334	2.74151	3.45589	3.82448	4.02348	4.32941	4.36794	4.55995	4.7145	-4.90289	126.72	-0.817679	1.57345	0.57889	0.57889	0.443774	-0.471597	1281.68	1.2357	1.51723	1.48833	2.09233	1.29486	1.59319	1.8328	2.03217	2.19592	-3.76139	5.07172	-0.618666	-4.58556	-0.453445	23.0582	0.827368	0.827368	0.647531	-0.615241	901.968	-0.393308	100.867	22.2281	-0.370743	13.0854	14.0859	14.6996	15.074	15.277	15.4167
[Dataset1]TCGA-AR-A2LN-01A	-0.415356	2.10382	2.90153	3.60486	3.96829	4.16566	4.46589	4.50617	4.69467	4.84643	-4.71957	144.243	-0.831509	1.91503	0.58378	0.58378	0.436897	-1.89761	1307.73	1.36601	1.63716	1.61153	2.20249	1.44794	1.74394	1.9814	2.17833	2.33926	-3.80496	6.12588	-0.716455	-4.39683	-0.800917	24.0039	0.555605	0.555605	0.449118	-1.30685	949.304	-0.528429	105.119	23.9825	-0.567023	12.8837	13.8869	14.5014	14.8766	15.0803	15.2205
[Dataset1]TCGA-AR-A2LO-01A	-0.759826	1.84973	2.66555	3.38898	3.7638	3.96726	4.27881	4.31969	4.51584	4.67395	-4.67473	122.05	-0.83296	1.43731	0.475573	0.475573	0.434065	-1.30934	1263.36	1.19049	1.40229	1.35919	1.95444	1.20541	1.50127	1.74082	1.94065	2.10504	-3.82622	4.64904	-0.709432	-4.46008	-0.588537	16.3204	0.643951	0.643951	0.546497	-0.53331	907.967	-0.0643017	140.341	17.6875	-1.13918	12.3831	13.3728	13.9757	14.3363	14.5313	14.6655
[Dataset1]TCGA-AR-A2LQ-01A	0.209193	3.20742	4.02117	4.75603	5.12765	5.3212	5.63903	5.66425	5.86348	6.02385	-3.64317	471.549	0.690598	5.5519	1.72268	1.72268	1.98971	-1.85171	1298.94	2.17879	2.45145	2.43102	3.05426	2.22226	2.53197	2.77995	2.98528	3.15307	-3.23139	12.7387	0.538917	-3.49977	0.850512	40.1437	2.02646	2.02646	2.36257	-1.30829	932.225	2.24283	497.605	30.8557	0.156726	13.532	14.557	15.1861	15.5753	15.7873	15.9333
[Dataset1]TCGA-AR-A2LR-01A	-1.29548	0.787334	1.57657	2.25067	2.61076	2.81671	3.10064	3.16112	3.34032	3.48477	-5.34735	36.7483	-2.3727	0.51509	0.0566716	0.0566716	0.092932	-1.09077	1240.94	0.42099	0.754679	0.740168	1.24438	0.714593	0.978907	1.19245	1.37038	1.51568	-3.86299	2.76938	-1.46548	-4.85444	-1.5752	20.0032	0.178924	0.178924	0.20625	-0.42254	871.379	-6.66802	2.33119	26.5552	-0.922106	12.669	13.6286	14.2132	14.5611	14.7477	14.8758
[Dataset1]TCGA-AR-A5QM-01A	-0.904905	1.64491	2.44677	3.15422	3.52191	3.72295	4.02607	4.06914	4.25982	4.41348	-4.89532	93.7069	-1.22829	1.20705	0.3792	0.3792	0.293758	-1.50534	1261.35	1.14442	1.32427	1.26003	1.84435	1.08974	1.38072	1.61321	1.80652	1.96445	-3.90605	4.09934	-0.93818	-4.5726	-0.907272	16.174	0.372384	0.372384	0.401708	-0.862335	881.081	-1.13201	64.1177	11.8263	-0.971851	12.5563	13.5237	14.1184	14.485	14.6845	14.822
[Dataset1]TCGA-AR-A5QN-01A	0.0189522	2.9426	3.75436	4.48027	4.85131	5.04869	5.36125	5.39421	5.59035	5.74822	-4.41442	357.262	0.291785	4.28204	1.92981	1.92981	1.34601	-0.335964	1187.02	2.18315	2.3879	2.3349	2.97287	2.12648	2.44427	2.70081	2.91466	3.0906	-3.65776	11.5948	0.52479	-4.12625	1.28585	26.6344	5.78309	5.78309	3.59383	0.499418	828.674	1.94496	551.144	24.2888	-0.409149	13.0715	14.0542	14.6564	15.0295	15.2335	15.3739
[Dataset1]TCGA-AR-A5QP-01A	-0.505529	1.9424	2.72619	3.41131	3.76598	3.95948	4.24987	4.29109	4.47289	4.6191	-4.61412	114.372	-1.1019	1.6541	0.332575	0.332575	0.331748	-1.86206	1311.51	1.33243	1.57992	1.53206	2.10461	1.39786	1.68407	1.91244	2.10175	2.25615	-3.73506	5.71682	-0.85058	-4.36229	-0.969716	23.6518	0.444885	0.444885	0.385546	-2.18009	939.607	-0.966486	55.1773	19.1243	-0.618151	12.8939	13.8803	14.4831	14.8451	15.0404	15.1747
[Dataset1]TCGA-AR-A5QQ-01A	-0.535388	2.30252	3.11514	3.8395	4.21274	4.41312	4.72631	4.76268	4.95958	5.11829	-2.98705	190.421	-0.295907	2.24552	0.787869	0.787869	0.749467	-1.83274	1336.05	1.41593	1.7153	1.69689	2.2807	1.56147	1.85322	2.08653	2.28083	2.43944	-2.51388	6.54594	-0.239796	-2.85555	-0.397582	49.1477	0.873583	0.873583	0.688911	-1.2979	991.332	-0.88432	77.9796	53.742	-1.04637	12.5001	13.4778	14.0734	14.4286	14.62	14.7516
[Dataset1]TCGA-B6-A0I1-01A	0.767795	3.56189	4.3308	5.01586	5.3655	5.55139	5.84435	5.87614	6.05983	6.20757	-3.06448	560.767	0.595426	8.59416	1.29067	1.29067	1.82891	0.418675	1133.19	2.95224	3.14001	3.06542	3.6474	2.82579	3.11569	3.34793	3.54004	3.69661	-2.02407	22.947	0.715723	-2.70432	0.646366	64.4279	1.12538	1.12538	1.92617	-0.7384	815.53	2.13681	1093.41	65.3884	0.948184	14.4528	15.4097	16.0027	16.38	16.5863	16.7281
[Dataset1]TCGA-B6-A0I2-01A	-1.31157	0.910091	1.69372	2.37507	2.73259	2.93156	3.22105	3.26966	3.45179	3.59848	-5.31104	41.2454	-2.30377	0.604569	0.148253	0.148253	0.0998922	-1.3662	1304.98	0.485327	0.722336	0.664314	1.19804	0.496958	0.766596	0.985989	1.16867	1.31855	-3.99051	2.24585	-2.02934	-4.94489	-2.43267	8.93007	0.0807452	0.0807452	0.087356	-2.10409	983.284	-4.02667	11.7206	13.03	-1.19405	12.3708	13.3464	13.9434	14.3023	14.4959	14.6291
[Dataset1]TCGA-B6-A0I5-01A	-1.10234	1.19874	2.00798	2.7096	3.07907	3.28585	3.58309	3.6363	3.82351	3.97434	-5.67625	60.2653	-1.80683	0.756678	0.188001	0.188001	0.165384	0.539462	1214.56	0.576848	0.909066	0.889295	1.43712	0.798336	1.07558	1.29943	1.48566	1.63823	-4.19859	3.20401	-1.69708	-5.21123	-2.24375	9.72057	0.102948	0.102948	0.107631	0.767074	835.421	-3.58862	10.4504	10.0641	-0.416897	13.087	14.079	14.6847	15.0491	15.2455	15.3805
[Dataset1]TCGA-B6-A0I6-01A	1.11443	4.25959	5.0889	5.84852	6.22818	6.4217	6.75216	6.77005	6.97725	7.14398	-2.36702	1452.98	2.02157	15.4124	6.85023	6.85023	7.52531	0.560672	1152.56	2.89608	3.22906	3.24166	3.89563	3.02356	3.35537	3.62244	3.84316	4.02354	-2.26455	29.2944	2.07372	-2.29749	2.25482	60.0192	10.8297	10.8297	9.3562	0.659986	832.587	3.06987	1315.01	63.7899	1.02018	14.3491	15.3785	16.014	16.4095	16.6256	16.7742
[Dataset1]TCGA-B6-A0I8-01A	1.27069	4.14732	4.95015	5.67794	6.04635	6.23842	6.55365	6.57962	6.77769	6.93717	-1.66297	1174.63	1.59704	14.6024	4.36548	4.36548	4.97466	1.80954	1092.29	3.22276	3.40355	3.33089	3.92002	3.12258	3.4238	3.66675	3.86827	4.03332	-1.59404	32.5769	1.31289	-1.70506	1.0504	78.0003	2.29924	2.29924	2.91663	1.79812	741.176	2.70191	1313.18	75.7981	1.31852	14.6864	15.705	16.3293	16.7163	16.9272	17.0722
[Dataset1]TCGA-B6-A0I9-01A	1.36745	4.87868	5.70587	6.47346	6.85301	7.04232	7.37858	7.38807	7.59863	7.76796	-0.250278	2717.41	2.75345	28.8483	23.075	23.075	15.764	0.741714	1165.55	3.49783	3.7065	3.68261	4.35896	3.44413	3.77457	4.03633	4.25311	4.42972	-1.04232	44.0858	2.11317	-0.430695	2.47208	82.8395	8.89291	8.89291	11.9805	0.358317	827.058	4.29275	5064.19	70.1157	0.970422	14.35	15.3762	16.0051	16.389	16.5975	16.7408
[Dataset1]TCGA-B6-A0IA-01A	-0.91041	1.0355	1.78909	2.42325	2.76308	2.96016	3.22261	3.28501	3.44974	3.58217	-5.33994	40.0975	-2.70905	0.720963	0.0888896	0.0888896	0.0675938	2.20018	1086.47	0.92989	1.13998	1.05722	1.53894	1.00913	1.2587	1.45683	1.62108	1.75431	-3.41288	3.9442	-2.43892	-4.80951	-3.16927	18.8915	0.0397824	0.0397824	0.0434081	2.40279	742.121	-3.60038	10.5344	21.3987	-0.702258	12.8812	13.8344	14.4239	14.7806	14.9725	15.1046
[Dataset1]TCGA-B6-A0IB-01A	0.211646	2.50421	3.28303	3.96004	4.31286	4.50783	4.79334	4.83954	5.01866	5.16275	-4.49672	196.657	-0.715326	2.9647	0.522037	0.522037	0.489196	1.88318	1087.01	2.00103	2.24647	2.19877	2.75504	2.09183	2.36728	2.58664	2.76748	2.91437	-3.38959	11.3854	-0.543224	-4.05011	-0.9239	31.6426	0.24539	0.24539	0.393666	2.01082	726.11	0.366426	184.755	30.0353	0.678404	14.0619	15.0722	15.6941	16.0854	16.2994	16.4465
[Dataset1]TCGA-B6-A0IC-01A	0.524641	3.86061	4.66659	5.4161	5.78821	5.97462	6.30407	6.3148	6.52162	6.68804	-2.16149	920.892	1.59962	10.9727	4.60445	4.60445	5.01941	2.93824	985.698	2.64169	2.81072	2.74369	3.36216	2.48231	2.79186	3.04029	3.24634	3.41463	-2.02489	16.1947	1.33233	-2.72668	1.46074	63.9008	3.44339	3.44339	4.34906	3.04023	649.669	1.8183	790.919	68.7367	-0.147419	13.3615	14.3318	14.9314	15.2986	15.4979	15.6351
[Dataset1]TCGA-B6-A0IE-01A	0.0203912	2.42538	3.21863	3.91212	4.2733	4.47208	4.76668	4.81199	4.99704	5.14604	-3.76754	194.191	-0.531248	2.63803	0.771849	0.771849	0.588083	-0.587183	1198.43	1.8662	2.12186	2.06273	2.6014	1.95467	2.22823	2.44703	2.62785	2.77531	-3.1327	9.92513	-0.339762	-3.61994	-0.758981	51.5516	0.372403	0.372403	0.4716	-0.429247	846.996	0.479452	200.099	50.277	-0.0241349	13.4529	14.4344	15.0384	15.4089	15.6096	15.7477
[Dataset1]TCGA-B6-A0IG-01A	-0.182381	2.20341	2.97579	3.64854	4.00065	4.19634	4.48128	4.52905	4.70826	4.85254	-4.40262	144.255	-0.994116	2.21977	0.632952	0.632952	0.371273	0.0668295	1198.46	1.93271	2.11029	2.03941	2.60518	1.83734	2.11627	2.33979	2.52532	2.67702	-3.28592	8.37947	-0.493973	-3.9934	-0.407059	29.1134	0.662337	0.662337	0.660444	0.290453	857.58	0.167618	172.9	26.3539	-0.49862	12.968	13.96	14.5704	14.936	15.1328	15.2682
[Dataset1]TCGA-B6-A0IH-01A	0.0634382	2.86908	3.68558	4.41576	4.7883	4.98571	5.29993	5.33164	5.5286	5.68711	-4.39944	336.226	0.34232	3.91185	1.60603	1.60603	1.41364	-0.876115	1243.24	1.7788	2.1001	2.11939	2.73831	1.99101	2.29663	2.5403	2.74215	2.90701	-3.45505	10.5532	0.107034	-4.22868	0.0786662	32.0293	1.17484	1.17484	1.08426	-0.766715	882.56	1.06142	278.813	33.5977	-0.106446	13.2879	14.3031	14.927	15.3144	15.5261	15.6718
[Dataset1]TCGA-B6-A0IJ-01A	-0.614631	1.66995	2.4774	3.17738	3.54491	3.7501	4.04632	4.09806	4.28432	4.43425	-5.24196	95.3852	-1.39698	1.22586	0.34376	0.34376	0.247848	-1.30958	1268.92	1.20982	1.4992	1.4635	2.01964	1.31439	1.59846	1.82716	2.01641	2.171	-3.84781	5.24215	-1.05625	-4.79236	-1.29509	9.69991	0.262204	0.262204	0.270288	-1.65839	945.62	-3.37404	21.4056	14.0864	-0.731277	12.7417	13.7484	14.3646	14.7348	14.9351	15.073
[Dataset1]TCGA-B6-A0IK-01A	1.38143	4.38495	5.20249	5.94292	6.31702	6.5119	6.83207	6.85799	7.05901	7.22077	-1.86759	1562.36	1.91861	17.9235	3.97915	3.97915	6.84642	-0.476062	1214.72	3.40381	3.64903	3.62889	4.29059	3.36357	3.69531	3.95973	4.17778	4.35601	-1.5766	41.631	2.05825	-1.58854	1.97723	76.8643	5.07949	5.07949	7.32024	-0.859011	870.974	4.88063	5455.29	67.6547	1.37924	14.7488	15.7689	16.3921	16.7815	16.9943	17.1405
[Dataset1]TCGA-B6-A0IM-01A	0.114397	2.67997	3.46674	4.16295	4.52153	4.71509	5.01256	5.05013	5.23688	5.38711	-4.21513	247.404	-0.272901	3.48741	0.751468	0.751468	0.760112	1.48203	1148.91	1.98222	2.22418	2.1937	2.77705	2.0191	2.31256	2.54781	2.7432	2.90338	-3.28013	10.6028	-0.224483	-3.90268	-0.111976	27.4731	0.862089	0.862089	0.898677	1.35133	809.526	0.515598	205.711	31.696	0.0316502	13.4976	14.4951	15.106	15.478	15.6795	15.8182
[Dataset1]TCGA-B6-A0IN-01A	0.154504	2.64279	3.45119	4.16103	4.52879	4.72948	5.03135	5.07462	5.26423	5.41678	-4.06643	255.299	-0.227439	3.18807	0.633795	0.633795	0.790709	-1.00716	1259.1	1.85459	2.16587	2.15105	2.73455	2.04306	2.33998	2.57807	2.77533	2.937	-3.52336	11.1898	-0.0143175	-3.95823	-0.136435	33.6148	0.870486	0.870486	0.862811	-0.28394	889.069	-0.811853	90.7259	34.2144	0.412609	13.8103	14.8221	15.4415	15.8275	16.0385	16.1837
[Dataset1]TCGA-B6-A0IO-01A	0.000341359	2.52074	3.30704	3.99719	4.35361	4.54751	4.84055	4.88079	5.06437	5.21197	-5.12165	207.169	-0.433023	2.921	0.536711	0.536711	0.647432	1.1739	1155.15	1.77452	2.06222	2.03889	2.61427	1.90024	2.19086	2.42264	2.61464	2.77116	-3.81683	9.5495	-0.328213	-4.62486	-0.664719	16.1826	0.580092	0.580092	0.517037	1.1588	804.832	-1.06756	88.6595	12.9889	-0.0276601	13.4073	14.4148	15.0336	15.4124	15.6179	15.7594
[Dataset1]TCGA-B6-A0IP-01A	0.0222315	2.79244	3.62513	4.37005	4.75179	4.95542	5.27667	5.31169	5.51357	5.67616	-4.6158	333.717	0.264335	3.5827	1.95674	1.95674	1.29982	0.925834	1176.6	1.71984	2.01279	2.02323	2.64437	1.91515	2.22558	2.47484	2.68181	2.85179	-3.76603	10.0938	-0.105538	-4.35054	-0.229821	21.0998	0.728838	0.728838	0.810791	0.847058	829.14	0.474121	184.291	17.7958	-0.00685	13.398	14.4149	15.0385	15.4215	15.6299	15.7733
[Dataset1]TCGA-B6-A0IQ-01A	-0.755331	1.87441	2.64716	3.33135	3.68299	3.87177	4.16436	4.19904	4.38241	4.52998	-5.16175	104.743	-1.11981	1.58395	0.251152	0.251152	0.325643	-1.56708	1233.35	1.25314	1.4988	1.45468	2.04627	1.22213	1.50971	1.74043	1.93228	2.0898	-4.03505	4.51144	-0.687112	-4.74084	-0.751204	16.3829	0.382454	0.382454	0.469513	-1.25015	890.912	-0.0497148	91.6627	14.6575	-0.494439	13.0693	14.0274	14.6148	14.972	15.1639	15.2959
[Dataset1]TCGA-B6-A0RE-01A	0.134389	2.45187	3.24517	3.93576	4.29504	4.49271	4.78472	4.83007	5.01321	5.16046	-5.08819	196.727	-0.674598	2.74065	0.692697	0.692697	0.511758	-0.384714	1233.3	1.84325	2.15766	2.14138	2.70116	2.0107	2.29533	2.52255	2.71043	2.8636	-3.64395	10.3771	-0.334477	-4.51462	-0.362251	23.7259	0.751059	0.751059	0.690572	-0.4175	904.518	-2.62464	35.3996	20.8021	0.742421	14.1474	15.1511	15.7699	16.1571	16.3691	16.5149
[Dataset1]TCGA-B6-A0RG-01A	-0.43428	1.88635	2.66411	3.3371	3.6915	3.88992	4.1745	4.22574	4.40476	4.54887	-4.91998	106.458	-1.32623	1.59684	0.283806	0.283806	0.269092	1.17973	1151.6	1.71023	1.88512	1.78094	2.29769	1.57478	1.83784	2.05295	2.23176	2.37817	-3.45999	6.54736	-1.04427	-4.31318	-1.3146	31.5476	0.267366	0.267366	0.272177	2.07806	791.39	-1.88209	36.7303	31.7256	-0.116307	13.3756	14.3663	14.9734	15.3393	15.536	15.6714
[Dataset1]TCGA-B6-A0RH-01A	0.114886	2.52424	3.32181	4.01769	4.38037	4.5806	4.87545	4.92234	5.10757	5.2567	-4.53409	216.938	-0.565028	2.93702	0.700856	0.700856	0.567264	0.742842	1256.93	1.75186	2.09517	2.09918	2.67532	2.004	2.29472	2.52661	2.71851	2.875	-3.40938	10.797	-0.476441	-4.29397	-0.732302	25.3559	0.604789	0.604789	0.485826	-0.254763	906.801	-1.32426	50.6004	23.9815	0.854061	14.2531	15.2589	15.8798	16.2701	16.4837	16.6305
[Dataset1]TCGA-B6-A0RI-01A	-0.474118	2.1624	2.9669	3.68163	4.05058	4.24965	4.55693	4.59527	4.78853	4.94416	-5.4478	159.595	-0.599739	2.01187	0.468941	0.468941	0.55049	1.61327	1169.58	1.42064	1.67284	1.62792	2.2145	1.46904	1.75963	1.99303	2.18717	2.34644	-4.03993	6.02563	-0.52752	-4.93677	-0.538268	10.2879	0.540751	0.540751	0.587213	1.85087	819.679	-2.31085	34.0012	11.661	-0.105857	13.3595	14.3513	14.9644	15.3366	15.5378	15.6763
[Dataset1]TCGA-B6-A0RL-01A	0.706828	4.04437	4.84132	5.57735	5.94471	6.13105	6.45343	6.46816	6.67038	6.83305	-2.7844	1061.29	1.64295	13.4118	6.4306	6.4306	5.21859	3.89523	949.593	2.79315	3.02664	3.01483	3.64315	2.76347	3.08071	3.33495	3.54577	3.7183	-2.18652	21.9658	1.39725	-3.00698	1.55782	62.4841	5.56122	5.56122	4.87874	3.74657	615.719	1.028	571.091	59.8889	-0.054556	13.4692	14.4352	15.031	15.3948	15.5915	15.7269
[Dataset1]TCGA-B6-A0RM-01A	-0.122323	2.24145	3.00688	3.67978	4.0294	4.22037	4.50774	4.54851	4.72893	4.87432	-3.41476	147.559	-0.841759	2.34233	0.512485	0.512485	0.429268	0.217014	1165.15	1.91559	2.096	1.99206	2.52879	1.77297	2.03988	2.25306	2.42932	2.57313	-2.81197	7.99415	-0.564874	-3.14886	-1.0564	56.3562	0.326195	0.326195	0.356916	-1.19659	810.486	-0.16445	172.144	52.6786	-0.2467	13.3519	14.3067	14.8915	15.2401	15.4266	15.5549
[Dataset1]TCGA-B6-A0RN-01A	-0.0515877	2.17342	2.96859	3.6591	4.01998	4.22004	4.51203	4.55997	4.74311	4.89052	-5.22438	150.2	-0.97869	2.0829	0.502539	0.502539	0.374678	0.516636	1215.79	1.58236	1.8701	1.84274	2.41239	1.7525	2.03846	2.26738	2.45695	2.61203	-3.86276	8.34582	-0.743296	-4.6742	-0.954538	13.5426	0.400769	0.400769	0.388303	0.583908	855.468	-2.00636	45.6764	12.4278	0.526896	13.9229	14.9383	15.5636	15.9517	16.1629	16.3083
[Dataset1]TCGA-B6-A0RO-01A	-0.217131	2.2767	3.07509	3.77249	4.13583	4.33556	4.63224	4.67704	4.86313	5.01288	-4.65879	170.077	-0.667937	2.26012	0.85634	0.85634	0.511923	0.531398	1200.72	1.57064	1.86785	1.83234	2.381	1.71628	1.99531	2.22018	2.40736	2.56065	-3.41061	7.94273	-0.829398	-4.29438	-1.08178	29.0163	0.594936	0.594936	0.344219	0.700692	816.414	-2.41989	48.5657	24.6389	-0.0883453	13.4228	14.4044	15.0018	15.3679	15.5675	15.7048
[Dataset1]TCGA-B6-A0RP-01A	0.0104038	2.63654	3.45891	4.19141	4.56803	4.7702	5.08542	5.1224	5.32049	5.48003	-4.74709	273.565	-0.0114675	3.13263	1.31913	1.31913	0.986232	-0.0857079	1231.91	1.69712	2.00154	2.00381	2.61411	1.90732	2.21243	2.45569	2.65782	2.82336	-3.38391	9.74383	0.14999	-4.37008	0.16601	25.6651	1.50333	1.50333	1.17538	-0.0380271	870.772	-0.97601	87.0775	33.4	-0.0526016	13.3946	14.3923	15.0074	15.3875	15.594	15.7361
[Dataset1]TCGA-B6-A0RQ-01A	-0.279505	2.17968	2.99228	3.70462	4.07407	4.27571	4.57907	4.62193	4.81224	4.96545	-4.68892	162.682	-0.739156	2.01865	0.599379	0.599379	0.475797	-0.901584	1256.64	1.44662	1.73189	1.71013	2.28882	1.60679	1.89485	2.12552	2.31684	2.47287	-3.64761	7.08109	-0.760558	-4.39141	-0.744719	20.8187	0.459765	0.459765	0.481575	-0.0975189	906.037	-0.778553	78.0974	20.4076	-0.0343675	13.3848	14.3997	15.0192	15.3961	15.6005	15.7411
[Dataset1]TCGA-B6-A0RS-01A	0.615152	3.57914	4.36995	5.0871	5.44889	5.63651	5.94727	5.97011	6.16494	6.32172	-3.01194	633.245	0.941392	8.45621	2.50486	2.50486	2.56381	-0.660398	1231.62	2.56677	2.82545	2.78648	3.38504	2.55457	2.85466	3.09393	3.2918	3.45325	-2.72556	17.8629	0.842234	-2.84093	0.744816	44.9975	1.57676	1.57676	2.0884	-0.885245	890.495	2.18931	610.563	41.3249	0.519371	13.9606	14.9636	15.5801	15.9596	16.1646	16.3055
[Dataset1]TCGA-B6-A0RT-01A	-0.913776	1.75254	2.56064	3.28056	3.64897	3.84472	4.15475	4.18669	4.38092	4.53731	-5.17991	106.298	-0.896147	1.3099	0.395004	0.395004	0.40409	-1.68205	1340.31	1.19996	1.32004	1.21732	1.79453	0.983857	1.26715	1.49587	1.68599	1.84184	-3.7517	3.58441	-0.910546	-4.84057	-1.06901	10.8489	0.426535	0.426535	0.339262	-2.32437	995.398	0.398763	153.161	16.4035	-1.07761	12.4453	13.4356	14.0394	14.4018	14.5976	14.7323
[Dataset1]TCGA-B6-A0RU-01A	-0.450941	1.67902	2.46848	3.14167	3.50016	3.70507	3.98735	4.04728	4.22499	4.36807	-5.47342	88.7846	-1.58807	1.26281	0.289493	0.289493	0.207313	-1.74467	1294.8	1.36119	1.64315	1.59701	2.12784	1.50918	1.778	1.99412	2.17325	2.31939	-3.89026	6.52489	-1.56017	-4.9344	-1.89195	11.5789	0.131176	0.131176	0.154817	-1.2545	936.153	-2.79396	25.8569	15.1125	-0.0883041	13.3582	14.3639	14.9774	15.3519	15.5551	15.6949
[Dataset1]TCGA-B6-A0RV-01A	-0.31783	2.30017	3.1035	3.81502	4.1826	4.38156	4.68668	4.726	4.91779	5.07226	-4.97861	181.214	-0.478072	2.30339	0.664582	0.664582	0.622055	-0.763436	1246.24	1.55319	1.81738	1.77527	2.34671	1.64567	1.93523	2.16777	2.36089	2.51893	-3.83986	7.32498	-0.509019	-4.63146	-0.51605	13.321	0.63775	0.63775	0.602073	-1.23629	892.339	-0.36171	102.292	12.8681	-0.490547	13.018	13.9939	14.5914	14.9585	15.158	15.2954
[Dataset1]TCGA-B6-A0WS-01A	-0.0924996	2.7169	3.50808	4.21688	4.57789	4.76832	5.07371	5.10263	5.29402	5.44806	-4.36792	263.779	0.0707825	3.52512	1.04819	1.04819	1.07325	-0.726243	1278.08	1.7267	2.02523	1.99762	2.58206	1.87006	2.15966	2.39058	2.58164	2.73785	-3.44223	9.1939	-0.291079	-4.14713	-0.327523	29.4226	0.694434	0.694434	0.723863	-1.65796	915.722	-0.495594	95.1492	29.4714	-0.102136	13.3436	14.337	14.9499	15.3304	15.5375	15.6801
[Dataset1]TCGA-B6-A0WT-01A	-0.417466	2.12854	2.92006	3.62057	3.98189	4.17692	4.47692	4.5145	4.70275	4.85427	-4.96357	145.362	-0.754823	1.99576	0.514606	0.514606	0.462967	0.898268	1202.83	1.45412	1.69552	1.65848	2.22279	1.50636	1.7908	2.01943	2.20905	2.36428	-3.86138	6.23864	-0.649094	-4.64986	-0.708929	14.1467	0.468666	0.468666	0.492475	0.270568	856.428	-0.953679	63.4735	16.5662	-0.602964	12.921	13.9069	14.5118	14.8743	15.0696	15.204
[Dataset1]TCGA-B6-A0WV-01A	0.518246	3.10859	3.89754	4.59296	4.95153	5.14587	5.44171	5.48104	5.66647	5.81565	-4.02666	379.383	0.151144	5.2879	1.41254	1.41254	1.17932	2.30213	1067.95	2.39327	2.65739	2.61502	3.18677	2.45949	2.75002	2.98261	3.17498	3.33161	-2.98611	16.7279	0.0450871	-3.51986	-0.213746	49.9067	0.66916	0.66916	0.818528	2.37506	725.939	0.287995	183.168	53.3443	0.648535	14.061	15.0634	15.6801	16.0664	16.2776	16.4229
[Dataset1]TCGA-B6-A0WW-01A	1.96904	5.26282	6.07326	6.81946	7.18851	7.3735	7.69805	7.70885	7.9115	8.0743	-0.928638	3671.35	2.87909	43.9343	19.8959	19.8959	17.5757	2.43729	1130.7	3.91816	4.1947	4.18938	4.827	3.96776	4.28768	4.54199	4.75231	4.92337	-0.766269	73.4754	2.70372	-1.21701	3.23937	81.6888	30.6885	30.6885	25.0607	2.10813	804.504	3.97988	3443.98	80.6619	1.97896	15.2346	16.2917	16.9418	17.3532	17.5795	17.7352
[Dataset1]TCGA-B6-A0WX-01A	0.237317	3.05277	3.8677	4.5988	4.97234	5.17005	5.4865	5.51763	5.71645	5.87663	-2.61822	406.991	0.577343	4.72044	2.23072	2.23072	1.76454	-0.706887	1286.61	2.04816	2.27168	2.25653	2.85516	2.1196	2.41706	2.65545	2.85313	3.01493	-2.23786	12.0857	0.222533	-2.75481	-0.146827	54.8826	1.2401	1.2401	0.863712	-0.260326	932.672	2.52906	794.942	56.4595	0.369874	13.7578	14.7745	15.4002	15.7871	15.9982	16.1434
[Dataset1]TCGA-B6-A0WY-01A	-0.104809	2.47327	3.28463	3.99759	4.36663	4.56771	4.87143	4.91344	5.10394	5.25721	-4.5683	217.804	-0.336329	2.67269	1.18448	1.18448	0.717547	-0.473992	1253.65	1.69772	1.95794	1.92607	2.48395	1.82706	2.11376	2.34518	2.53719	2.69412	-3.59545	9.07515	-0.758326	-4.34977	-0.820592	25.7897	0.403109	0.403109	0.446258	0.0091971	902.776	0.395431	140.5	26.6363	0.0454382	13.4356	14.4593	15.0868	15.4699	15.6783	15.8218
[Dataset1]TCGA-B6-A0WZ-01A	-0.323847	2.3233	3.11421	3.81658	4.18037	4.37804	4.67995	4.72036	4.91066	5.06398	-4.69896	179.591	-0.564888	2.43722	0.731077	0.731077	0.57661	3.04798	1096.29	1.47197	1.77621	1.75528	2.33312	1.62619	1.91397	2.14527	2.3375	2.49489	-3.69426	7.04959	-0.582653	-4.29906	-0.762736	23.9003	0.44376	0.44376	0.473919	3.12637	760.179	-0.707319	74.6331	17.269	-0.422381	13.0966	14.0603	14.6546	15.0213	15.2202	15.3571
[Dataset1]TCGA-B6-A0X0-01A	-0.216601	2.39123	3.17406	3.86597	4.22197	4.41388	4.70903	4.74571	4.93068	5.07948	-4.45148	181.648	-0.523502	2.59648	0.577404	0.577404	0.593804	1.36375	1113.36	1.65753	1.9023	1.86741	2.44273	1.70507	1.99018	2.21807	2.40695	2.56148	-3.59021	7.6501	-0.535111	-4.15822	-0.69973	22.3913	0.458767	0.458767	0.493605	1.64858	778.227	0.0621064	144.861	20.5692	-0.397166	13.0976	14.084	14.6891	15.0572	15.2565	15.3937
[Dataset1]TCGA-B6-A0X1-01A	-0.647703	1.64334	2.38543	3.03381	3.36969	3.55286	3.82758	3.86641	4.03844	4.17677	-5.44217	73.0231	-1.73652	1.34645	0.159894	0.159894	0.175227	0.593238	1266.81	1.27564	1.45745	1.36453	1.88829	1.1675	1.42625	1.63617	1.81138	1.95513	-3.84403	4.15934	-1.15769	-4.83634	-1.36677	15.5187	0.27851	0.27851	0.259139	-0.284895	946.907	-1.50852	47.856	20.1679	-0.433122	13.0694	14.0612	14.6695	15.036	15.2339	15.37
[Dataset1]TCGA-B6-A0X4-01A	0.406983	3.39827	4.20486	4.93422	5.30382	5.49716	5.8126	5.83932	6.03737	6.19676	-3.1007	560.123	0.850628	6.83783	2.99837	2.99837	2.33939	2.43712	1077.43	2.43999	2.71408	2.68866	3.32395	2.45696	2.77383	3.02897	3.24111	3.41505	-2.90435	16.3831	0.873443	-2.71914	1.19877	61.4295	3.52851	3.52851	3.29815	2.58791	726.443	1.24546	514.448	62.9348	0.321747	13.7601	14.7431	15.3532	15.7361	15.9461	16.0906
[Dataset1]TCGA-B6-A0X5-01A	0.484791	3.35055	4.14699	4.85491	5.219	5.41491	5.71884	5.75554	5.94646	6.10008	-3.33974	506.202	0.599259	6.60495	2.18591	2.18591	1.83581	3.10681	1119.3	2.51098	2.76395	2.72928	3.3071	2.60401	2.89201	3.12259	3.31344	3.46904	-2.55089	19.3089	0.182272	-2.97277	-0.0851978	61.0035	1.20442	1.20442	0.956265	2.40425	765.565	0.839867	440.623	64.427	0.528458	14.0203	14.9886	15.5889	15.9677	16.1735	16.315
[Dataset1]TCGA-B6-A0X7-01A	-0.0973196	2.36678	3.15189	3.83767	4.19254	4.38641	4.67646	4.71813	4.89961	5.04548	-4.50099	175.157	-0.711073	2.52845	0.713512	0.713512	0.493283	0.290165	1204.41	1.71091	1.9783	1.93756	2.51131	1.81651	2.10106	2.32761	2.51498	2.66795	-3.56227	8.71834	-0.68055	-4.26229	-0.754512	37.616	0.452852	0.452852	0.479928	0.175035	854.104	0.820294	152.355	42.0682	0.121459	13.5239	14.5366	15.1592	15.5446	15.7542	15.8985
[Dataset1]TCGA-B6-A1KF-01A	1.19551	4.06275	4.85261	5.55905	5.91876	6.10929	6.41211	6.44333	6.63323	6.78597	-3.51664	1004.02	1.27317	13.6517	3.10109	3.10109	3.59399	0.0418509	1196.01	3.16036	3.41803	3.38616	3.97805	3.22244	3.52143	3.76078	3.95872	4.12052	-2.45058	35.7819	1.06188	-3.21534	0.953109	39.2504	2.45921	2.45921	2.66335	0.562314	860.944	0.985949	533.549	45.3891	1.60092	15.0023	16.0044	16.62	17.0085	17.2201	17.3654
[Dataset1]TCGA-B6-A1KI-01A	0.285452	2.94357	3.71812	4.40172	4.75249	4.94114	5.23177	5.26746	5.44935	5.59565	-4.21429	303.743	-0.0822613	4.57048	0.991448	0.991448	0.929837	0.788222	1145.61	2.44472	2.62649	2.55295	3.13867	2.33652	2.62552	2.85909	3.05308	3.21152	-3.43439	13.8446	0.194685	-3.97594	0.477686	30.8051	1.24771	1.24771	1.61824	0.878453	789.063	2.14669	541.08	28.1246	0.101432	13.5421	14.5403	15.1533	15.5336	15.7408	15.8833
[Dataset1]TCGA-B6-A1KN-01A	-0.176849	2.76569	3.53584	4.23018	4.58306	4.76796	5.06867	5.09438	5.28301	5.4349	-4.76337	259.866	-0.0319526	3.8957	0.760397	0.760397	0.961648	0.41213	1185.92	2.16821	2.27817	2.18922	2.75531	1.93665	2.21551	2.43846	2.62446	2.77624	-3.55427	8.68143	0.287772	-4.10392	0.577534	22.6644	1.71212	1.71212	1.77599	0.613634	826.999	-0.451287	161.599	23.3065	-0.0747365	13.4161	14.3997	15.0031	15.3754	15.5783	15.7179
[Dataset1]TCGA-B6-A2IU-01A	-0.857796	1.68702	2.45029	3.124	3.47103	3.65813	3.9456	3.98154	4.16167	4.30661	-5.15997	83.6021	-1.4162	1.3447	0.251476	0.251476	0.244188	0.696973	1144.23	1.10526	1.34076	1.27125	1.8127	1.09604	1.36952	1.58934	1.77203	1.92094	-3.89257	4.079	-1.25944	-4.80217	-1.50291	17.5515	0.210835	0.210835	0.225247	0.847656	781.049	-0.0323186	81.8964	15.5782	-1.1576	12.4259	13.3832	13.9701	14.3245	14.5148	14.6457
[Dataset1]TCGA-B6-A3ZX-01A	-0.532902	2.60657	3.46728	4.25383	4.6528	4.86046	5.20543	5.23147	5.4488	5.62408	-4.44143	320.167	0.534005	2.83038	2.74105	2.74105	1.72999	-1.63899	1275.83	1.63084	1.81088	1.75984	2.40124	1.49517	1.81353	2.07177	2.28726	2.46506	-3.51894	6.3	-0.0446921	-4.18613	0.0924188	29.1792	0.799854	0.799854	1.10525	-1.62739	924.552	1.1585	345.231	38.0689	-0.630775	12.8462	13.8482	14.4618	14.8342	15.0358	15.1745
[Dataset1]TCGA-B6-A400-01A	0.0137648	3.12329	3.95343	4.70636	5.08791	5.28703	5.6145	5.6408	5.84653	6.01218	-4.34315	468.184	0.732753	4.98658	3.2477	3.2477	2.10352	-0.0603361	1203.15	2.03445	2.32678	2.29789	2.91075	2.06621	2.37864	2.62974	2.83845	3.00911	-3.75421	11.151	0.431805	-4.14439	0.583447	23.0769	1.33657	1.33657	1.80207	0.108064	857.131	0.479551	221.2	20.7789	0.199422	13.6114	14.621	15.2437	15.6303	15.8411	15.9862
[Dataset1]TCGA-B6-A401-01A	-0.494904	2.51227	3.30878	4.02953	4.39286	4.58087	4.89274	4.91491	5.11018	5.26727	-4.6306	220.677	-0.0561972	2.84886	0.525191	0.525191	0.940193	-0.259394	1259.56	1.52239	1.74803	1.69046	2.27464	1.48322	1.77493	2.00979	2.20423	2.36286	-3.82961	6.04087	-0.23661	-4.49419	-0.366621	17.1636	0.762025	0.762025	0.694401	-0.496065	892.179	-0.00279532	159.029	16.6086	-0.650257	12.882	13.8605	14.4586	14.8186	15.0125	15.1458
[Dataset1]TCGA-B6-A402-01A	0.65348	3.928	4.75913	5.51787	5.89691	6.09023	6.41976	6.4372	6.6433	6.80907	-4.07546	1038.7	1.7131	10.9034	6.88828	6.88828	5.53303	0.501473	1134.73	2.37674	2.72816	2.74658	3.38307	2.60945	2.9267	3.1799	3.38991	3.56178	-3.05557	19.9432	0.923805	-3.81946	0.883133	36.7697	2.62145	2.62145	2.47491	0.325805	805.374	-0.940569	106.614	34.0853	0.612731	14.0486	15.0577	15.681	16.0605	16.2657	16.4067
[Dataset1]TCGA-B6-A408-01A	-1.29197	1.15278	1.95722	2.66376	3.03222	3.23455	3.53692	3.58166	3.77178	3.92504	-5.53297	57.481	-1.73141	0.7334	0.210339	0.210339	0.176423	-0.152672	1240.77	0.752981	0.934833	0.860444	1.42745	0.654377	0.934684	1.15841	1.34477	1.49693	-4.09642	2.58406	-1.39486	-5.06631	-1.57373	11.2507	0.182783	0.182783	0.207504	-0.517465	852.507	-1.89729	37.2987	12.6769	-0.984781	12.5725	13.5437	14.1386	14.4965	14.6899	14.823
[Dataset1]TCGA-B6-A409-01A	0.359127	3.30905	4.12048	4.84806	5.21396	5.40353	5.71502	5.73806	5.93222	6.08811	-1.92781	500.881	0.697789	6.1098	2.08527	2.08527	1.97095	-1.43174	1218.14	2.24569	2.50009	2.47446	3.06783	2.30153	2.60035	2.83827	3.03425	3.19368	-1.4153	13.8265	0.375756	-1.98538	0.514495	59.9338	1.85423	1.85423	1.6446	-1.24679	873.913	0.774145	415.797	61.348	0.354271	13.7413	14.7654	15.3913	15.7742	15.9829	16.1264
[Dataset1]TCGA-B6-A40B-01A	-0.775463	1.6527	2.46002	3.16772	3.5365	3.73879	4.04085	4.08561	4.2754	4.42827	-4.93348	95.0397	-1.24966	1.20346	0.334907	0.334907	0.286015	-0.111059	1257.58	1.08711	1.3645	1.32255	1.90918	1.13925	1.43158	1.66751	1.8633	2.02372	-3.80725	4.3557	-0.780587	-4.48132	-0.808669	17.6989	0.648544	0.648544	0.443641	0.0999165	875.39	-1.99537	35.8989	16.7629	-0.188297	13.2652	14.2632	14.8767	15.2521	15.4558	15.596
[Dataset1]TCGA-B6-A40C-01A	-0.399855	2.78936	3.59906	4.33915	4.71101	4.90169	5.22455	5.24359	5.44607	5.60905	-4.6738	312.165	0.416439	3.69052	1.52469	1.52469	1.5205	0.471499	1229.38	1.76347	1.95471	1.90449	2.53661	1.64302	1.95897	2.21495	2.42788	2.60326	-3.67127	7.14852	0.301354	-4.38283	0.78074	15.9566	2.76053	2.76053	2.20238	-0.247836	875.175	1.63981	447.654	18.2951	-0.549661	12.9808	13.9609	14.5618	14.9266	15.1234	15.2588
[Dataset1]TCGA-BH-A0AU-01A	0.631361	3.72731	4.52425	5.24967	5.61359	5.80051	6.11511	6.13459	6.33151	6.48984	-4.10196	750.151	1.23906	9.5855	3.13186	3.13186	3.45577	0.297337	1212.72	2.36453	2.72488	2.72096	3.32423	2.57926	2.88208	3.12563	3.32725	3.49184	-3.4996	19.1382	0.652143	-3.91336	0.674429	32.4775	2.44596	2.44596	1.96075	0.0466311	861.57	-0.108135	171.976	25.474	0.351801	13.7722	14.7882	15.4111	15.7895	15.9943	16.1351
[Dataset1]TCGA-BH-A0AV-01A	0.0458021	2.5282	3.30796	3.99484	4.35071	4.54442	4.83745	4.87831	5.06255	5.21087	-4.42184	207.061	-0.532576	3.04338	0.335909	0.335909	0.580466	-0.28588	1207.72	1.79111	2.01628	1.95738	2.50896	1.85689	2.13408	2.3554	2.53864	2.68828	-3.58778	9.09661	-0.635849	-4.15404	-1.10129	28.7349	0.419186	0.419186	0.321631	0.498823	887.368	-2.04162	59.1759	28.7302	0.186468	13.6623	14.6423	15.2467	15.6239	15.8298	15.9715
[Dataset1]TCGA-BH-A0AW-01A	0.553337	3.0691	3.84723	4.53518	4.88751	5.07609	5.36921	5.40334	5.58689	5.73449	-4.05844	349.315	0.0687508	5.16801	0.745333	0.745333	1.06321	-1.26847	1288.13	2.22099	2.5256	2.5002	3.06578	2.39748	2.68351	2.90855	3.09417	3.24496	-3.42859	15.1445	0.481596	-3.96387	0.241961	33.4297	1.09518	1.09518	1.25179	-2.01987	936.89	-0.996654	147.775	30.4408	0.57094	14.0001	15.0003	15.6112	15.9922	16.2006	16.3439
[Dataset1]TCGA-BH-A0AY-01A	0.460886	3.462	4.24721	4.95889	5.31697	5.50198	5.8098	5.83101	6.02381	6.17884	-3.4879	548.173	0.795021	7.5535	1.87471	1.87471	2.20322	0.100702	1218.56	2.32142	2.56379	2.52142	3.10885	2.38762	2.67988	2.91353	3.10672	3.26451	-3.15827	15.227	0.288205	-3.30631	0.364824	37.7198	1.17826	1.17826	1.41338	0.0143286	860.279	0.820241	299.762	35.8972	1.07564	14.4515	15.4653	16.0878	16.4807	16.6957	16.8436
[Dataset1]TCGA-BH-A0AZ-01A	0.0365493	2.72533	3.52121	4.22766	4.59031	4.78488	5.0875	5.12306	5.31289	5.46571	-4.6168	268.191	-0.0600385	3.53771	1.16086	1.16086	0.941936	-0.603281	1284.41	1.76003	2.0922	2.09153	2.67463	1.98735	2.27609	2.50547	2.69545	2.85022	-3.7724	10.3868	-0.321519	-4.35797	-0.557277	19.7748	0.521252	0.521252	0.578833	-0.770434	920.996	0.0674266	125.973	16.9457	0.0119327	13.4301	14.4393	15.0601	15.4427	15.6509	15.7942
[Dataset1]TCGA-BH-A0B0-01A	-0.885569	2.03507	2.83851	3.55558	3.92121	4.11462	4.42293	4.45281	4.64556	4.80064	-4.85863	138.173	-0.676538	1.75536	0.802127	0.802127	0.513519	-0.741939	1287.62	1.16546	1.4364	1.40314	1.99869	1.22256	1.51274	1.74459	1.93741	2.0952	-3.88682	4.58313	-0.999067	-4.72141	-0.612121	16.6728	0.417466	0.417466	0.559452	-1.24396	913.87	0.0464532	99.3731	13.7172	-0.365998	13.1093	14.0975	14.7066	15.0858	15.2923	15.4344
[Dataset1]TCGA-BH-A0B1-01A	0.268297	2.90029	3.67562	4.35643	4.7072	4.89732	5.18635	5.22451	5.40535	5.5507	-4.33479	290.155	-0.111579	4.33771	0.886013	0.886013	0.895468	0.316126	1227.92	2.20682	2.46733	2.43811	3.01814	2.34325	2.63095	2.85859	3.04782	3.20153	-3.45774	14.45	0.180209	-4.02363	0.280107	32.5623	1.75015	1.75015	1.32911	0.728806	860.637	0.161692	215.562	36.7938	0.378327	13.787	14.7995	15.4206	15.8051	16.0142	16.1581
[Dataset1]TCGA-BH-A0B3-01A	-0.00736688	2.33959	3.14916	3.85472	4.22432	4.42967	4.72948	4.77982	4.96845	5.12045	-5.02523	189.743	-0.649887	2.38304	0.516332	0.516332	0.522517	-1.27593	1289.84	1.70024	1.98243	1.96597	2.55936	1.87558	2.17535	2.41648	2.61689	2.78113	-3.73643	9.78875	-0.406047	-4.50031	-0.856754	14.2631	0.560643	0.560643	0.427229	-1.32447	960.851	-1.37921	62.4881	21.0153	-0.165362	13.321	14.3178	14.9298	15.3004	15.5003	15.6378
[Dataset1]TCGA-BH-A0B4-01A	0.145675	2.80779	3.59441	4.29385	4.65244	4.84442	5.14422	5.17855	5.36668	5.51805	-4.39068	282.271	0.00455048	3.89392	1.17144	1.17144	1.01087	0.179601	1208.8	1.95376	2.19755	2.17544	2.74867	2.05716	2.34145	2.56743	2.75532	2.90906	-3.54474	10.8433	-0.0180073	-4.24524	-0.225912	27.1644	0.664412	0.664412	0.807449	0.787154	850.652	0.763114	176.04	25.2732	-0.131821	13.3058	14.3157	14.9326	15.305	15.506	15.6443
[Dataset1]TCGA-BH-A0B5-01A	-1.25488	1.49114	2.29729	3.0092	3.378	3.57807	3.88374	3.92366	4.11553	4.2701	-5.53455	81.2537	-1.22273	1.00858	0.339113	0.339113	0.295884	-0.206383	1229.78	0.851499	1.09026	1.04428	1.6437	0.860837	1.15052	1.3824	1.57557	1.73409	-4.14269	3.20584	-1.22755	-5.14214	-1.07371	11.1305	0.472203	0.472203	0.339689	0.207418	850.671	0.0822243	93.733	11.6169	-1.01368	12.5438	13.5181	14.1157	14.475	14.6686	14.8019
[Dataset1]TCGA-BH-A0B6-01A	-0.0476217	2.71603	3.53735	4.26981	4.64398	4.84305	5.15759	5.19073	5.38785	5.54642	-4.73278	292.111	0.0847101	3.36834	1.37079	1.37079	1.08698	-1.32578	1303.7	1.68805	1.97798	1.97551	2.56069	1.88077	2.17942	2.41908	2.61737	2.77941	-3.6727	9.53018	-0.300169	-4.46965	-0.28265	18.1987	0.836667	0.836667	0.750711	-1.95168	946.372	-1.44423	69.3872	18.7837	-0.251198	13.1511	14.1738	14.8003	15.1837	15.3922	15.5358
[Dataset1]TCGA-BH-A0B7-01A	0.211795	3.20297	4.01417	4.74716	5.11887	5.31302	5.63094	5.65719	5.85669	6.01738	-4.34949	468.605	0.722591	5.53975	1.35285	1.35285	2.07178	-1.15391	1248.67	2.30876	2.49158	2.46284	3.09713	2.25736	2.56596	2.8125	3.01691	3.18431	-3.48562	13.124	0.720924	-4.11839	0.754699	25.8412	1.84117	1.84117	2.12706	-1.11893	881.085	1.03941	365.936	20.5771	0.243474	13.6889	14.6908	15.3048	15.6801	15.8828	16.022
[Dataset1]TCGA-BH-A0B8-01A	-0.223628	1.97924	2.75625	3.4318	3.7858	3.98246	4.26909	4.31672	4.49702	4.64216	-4.65637	116.962	-1.1815	1.76184	0.245764	0.245764	0.302131	0.70133	1168.6	1.65745	1.87925	1.8126	2.34804	1.65612	1.92526	2.1419	2.32156	2.46865	-3.68365	7.20303	-1.03042	-4.23686	-1.39393	27.8715	0.187867	0.187867	0.239752	1.49944	807.185	-2.22791	30.9598	22.2653	0.249013	13.6914	14.6937	15.3095	15.6898	15.8963	16.0384
[Dataset1]TCGA-BH-A0B9-01A	-1.01326	1.77624	2.53806	3.21746	3.56269	3.74397	4.03592	4.06147	4.2438	4.39045	-5.46649	91.0418	-1.15834	1.45282	0.301763	0.301763	0.312137	-0.888945	1256.4	1.14411	1.32233	1.22704	1.77087	0.964544	1.23609	1.45546	1.63802	1.7879	-4.05423	3.33524	-1.07225	-5.0266	-0.773228	18.6672	0.499846	0.499846	0.453548	-1.62963	921.501	-0.789904	109.152	21.1007	-0.993612	12.6066	13.5517	14.1327	14.488	14.6804	14.8128
[Dataset1]TCGA-BH-A0BA-01A	-0.0187754	2.96518	3.75969	4.47939	4.8426	5.03099	5.34277	5.36555	5.56086	5.71802	-4.17048	346.371	0.396863	4.51585	1.1017	1.1017	1.48182	-1.31309	1229.28	2.08753	2.25168	2.18962	2.78433	1.96704	2.26498	2.50317	2.70058	2.86149	-3.51675	9.65756	0.396273	-3.96134	0.474112	31.9059	1.10612	1.10612	1.62678	-0.65268	873.165	1.16476	358.93	25.6265	-0.31941	13.1665	14.1478	14.7501	15.1221	15.3244	15.4637
[Dataset1]TCGA-BH-A0BC-01A	0.285395	3.04103	3.86551	4.60367	4.9825	5.18504	5.50394	5.53944	5.74015	5.90187	-4.67453	417.932	0.499676	4.65639	2.06591	2.06591	1.6433	0.0723518	1224.66	2.28661	2.52219	2.49207	3.11421	2.29745	2.61361	2.86784	3.07891	3.2523	-3.74784	14.0755	0.736717	-4.31881	0.989194	21.5096	2.92275	2.92275	2.65309	-0.0105538	869.739	2.49198	742.618	17.1717	0.342155	13.7307	14.7328	15.3513	15.7455	15.9627	16.1122
[Dataset1]TCGA-BH-A0BD-01A	-0.175352	2.3662	3.17202	3.88059	4.24725	4.4469	4.74879	4.79054	4.97998	5.13242	-4.25603	192.1	-0.483326	2.43534	0.836869	0.836869	0.615242	-0.273383	1248.01	1.56492	1.87394	1.8666	2.46103	1.77499	2.07551	2.31668	2.51644	2.68004	-3.57924	8.64396	-0.259201	-4.06789	-0.289341	16.8685	0.946292	0.946292	0.739531	-0.753333	888.687	-0.470879	99.5828	14.1085	-0.142989	13.3288	14.3341	14.9486	15.3209	15.5218	15.66
[Dataset1]TCGA-BH-A0BF-01A	-0.820621	1.82102	2.61939	3.32796	3.69354	3.89055	4.19552	4.23256	4.42413	4.57844	-4.11561	110.584	-0.960368	1.44298	0.458405	0.458405	0.383682	-1.24439	1340.82	1.06632	1.32922	1.28984	1.86328	1.13379	1.41812	1.64642	1.836	1.99141	-3.40558	4.3554	-1.2728	-4.20482	-1.39885	33.8686	0.292073	0.292073	0.247931	-2.09949	970.289	-1.54201	43.1372	34.4745	-0.564518	12.963	13.9378	14.5373	14.9042	15.1031	15.24
[Dataset1]TCGA-BH-A0BG-01A	-1.01656	1.36797	2.16177	2.85142	3.2117	3.41114	3.70334	3.75032	3.93369	4.08129	-5.23158	66.8876	-1.74833	0.9258	0.238689	0.238689	0.174166	-2.12814	1304.35	0.658766	0.948369	0.930981	1.49224	0.861158	1.14143	1.36751	1.55614	1.71128	-4.00558	3.43854	-2.03225	-5.07059	-2.02541	12.2828	0.16846	0.16846	0.129321	-2.28111	962.116	-2.34288	21.4377	14.8671	-1.09403	12.4304	13.4209	14.0266	14.3897	14.5857	14.7206
[Dataset1]TCGA-BH-A0BJ-01A	-0.232614	2.2458	3.04436	3.74509	4.10952	4.3095	4.60837	4.65251	4.84029	4.99152	-4.49629	166.702	-0.653158	2.19556	0.529056	0.529056	0.517688	-0.615576	1236.25	1.75421	1.98918	1.93947	2.50147	1.78129	2.06574	2.2947	2.48478	2.6402	-3.73149	8.28662	-0.457263	-4.18011	-0.524962	21.1621	0.54173	0.54173	0.586565	-0.375221	876.948	-0.500372	130.244	17.0303	-0.713779	12.7961	13.7844	14.3885	14.7535	14.9509	15.0867
[Dataset1]TCGA-BH-A0BL-01A	-0.435188	2.15221	2.93257	3.62331	3.97817	4.16851	4.46414	4.49871	4.684	4.83307	-4.86381	142.021	-0.731102	2.05131	0.450723	0.450723	0.479363	-1.40716	1299.62	1.61365	1.82534	1.75729	2.32814	1.53759	1.82208	2.05089	2.2406	2.39592	-3.78636	6.24775	-0.441307	-4.44336	-0.349319	17.5204	0.642586	0.642586	0.698658	-1.5254	952.021	0.211548	178.51	16.6606	-0.432591	13.069	14.0514	14.6536	15.0212	15.2203	15.3574
[Dataset1]TCGA-BH-A0BM-01A	-0.790775	1.43728	2.20237	2.85947	3.2048	3.39851	3.67409	3.7245	3.89717	4.03604	-4.91118	63.4572	-2.01283	1.04568	0.161891	0.161891	0.134531	-1.79729	1305.53	1.06194	1.33236	1.28263	1.82763	1.1407	1.41013	1.62459	1.80248	1.94745	-3.91251	4.33265	-1.72447	-4.66256	-1.85574	12.8473	0.146744	0.146744	0.156416	-1.3973	949.315	-1.93116	31.9197	15.3144	-0.724466	12.7871	13.7698	14.372	14.7404	14.9403	15.0779
[Dataset1]TCGA-BH-A0BO-01A	-0.999982	1.44686	2.26651	2.98345	3.35948	3.56797	3.87433	3.9244	4.1175	4.27322	-4.96772	81.5898	-1.42437	0.959022	0.240532	0.240532	0.241435	-1.96235	1300.31	1.00842	1.26367	1.20364	1.77874	1.04944	1.33974	1.57661	1.77454	1.93754	-3.8099	3.95684	-0.922639	-4.60797	-0.863522	15.937	0.509109	0.509109	0.426117	-0.818173	922.099	-1.45823	42.631	17.7673	-1.04146	12.4798	13.4698	14.0724	14.4348	14.631	14.7662
[Dataset1]TCGA-BH-A0BP-01A	0.247915	3.20581	4.00503	4.72374	5.08738	5.27708	5.58655	5.61191	5.80553	5.96122	-3.60922	441.175	0.573418	5.67656	1.37052	1.37052	1.76788	-1.09751	1268.81	2.2643	2.49205	2.45417	3.05783	2.23969	2.54019	2.78193	2.98216	3.14637	-3.09805	13.2995	0.103902	-3.47753	0.313017	42.7247	1.13496	1.13496	1.37555	-1.23491	895.511	1.56121	401.565	39.474	0.705474	14.1055	15.1212	15.7431	16.1303	16.3419	16.4875
[Dataset1]TCGA-BH-A0BQ-01A	-0.858668	1.79212	2.61162	3.33665	3.7133	3.91858	4.23045	4.27325	4.46964	4.62798	-5.3216	116.588	-0.886149	1.34672	0.549805	0.549805	0.414196	-0.396009	1251.66	0.994632	1.28811	1.27363	1.87061	1.14275	1.44005	1.68009	1.88008	2.04478	-4.11595	4.46842	-1.05436	-4.95264	-1.02784	10.2908	0.352061	0.352061	0.360312	-0.551119	878.388	0.0951335	87.6625	8.4258	-0.561943	12.9097	13.9106	14.5245	14.8994	15.1029	15.243
[Dataset1]TCGA-BH-A0BR-01A	0.459631	3.41742	4.20874	4.92338	5.28487	5.47342	5.78221	5.80719	6.0008	6.15654	-3.90853	536.412	0.766093	7.15756	1.7582	1.7582	2.15139	0.0890647	1245.08	2.66231	2.8405	2.76926	3.36681	2.5053	2.80632	3.04808	3.24834	3.41203	-3.31068	16.6485	0.674076	-3.67199	0.87309	32.8502	1.76538	1.76538	2.4007	0.0307946	879.854	1.13591	463.541	23.8509	0.618389	14.0484	15.0443	15.6552	16.0363	16.2444	16.3875
[Dataset1]TCGA-BH-A0BS-01A	0.65234	3.30491	4.11159	4.82953	5.19812	5.39563	5.70397	5.73965	5.93327	6.08916	-3.6885	501.577	0.595889	6.2436	2.62158	2.62158	1.81858	1.40387	1105.67	2.44496	2.71752	2.7049	3.29749	2.59025	2.8867	3.12346	3.32003	3.48075	-3.00828	18.7206	0.779705	-3.4157	0.76573	38.7481	2.02221	2.02221	2.18202	1.58033	753.571	1.06172	255.634	31.1505	0.256311	13.6952	14.6949	15.3067	15.6825	15.8868	16.0273
[Dataset1]TCGA-BH-A0BT-01A	-1.63362	0.287478	1.03137	1.6583	1.99409	2.18794	2.44865	2.50794	2.67158	2.80328	-5.60512	18.3921	-3.36062	0.343282	0.0313967	0.0313967	0.0344857	0.246403	1245.12	0.0816832	0.357876	0.280814	0.759667	0.226617	0.46589	0.657837	0.817552	0.947453	-4.15355	1.7089	-3.16823	-5.25267	-3.64028	9.72423	0.0264324	0.0264324	0.026036	-0.132717	884.658	-4.25882	5.38988	13.4216	-1.16028	12.3831	13.3617	13.9622	14.3223	14.5156	14.6488
[Dataset1]TCGA-BH-A0BV-01A	0.30352	3.32647	4.15685	4.90761	5.28861	5.48818	5.81389	5.84146	6.04575	6.21022	-4.69733	570.116	0.947939	6.10142	3.26513	3.26513	2.58182	0.285419	1192.19	2.45573	2.66891	2.62689	3.25752	2.38969	2.70833	2.96433	3.17727	3.3516	-3.67225	15.3915	0.89989	-4.29082	1.20636	20.1482	4.19851	4.19851	3.35707	0.39027	835.482	3.1275	1339.31	21.9858	-0.0354464	13.4231	14.4218	15.0362	15.4128	15.6172	15.7578
[Dataset1]TCGA-BH-A0BW-01A	-0.851644	1.96187	2.73256	3.41864	3.76804	3.95299	4.24667	4.27583	4.45941	4.607	-5.42449	113.137	-1.0438	1.74293	0.494069	0.494069	0.349196	-2.27352	1296.55	1.09885	1.34637	1.30462	1.87406	1.15683	1.43882	1.66442	1.85189	2.00519	-3.87564	4.3206	-1.20144	-4.94633	-0.99981	15.6889	0.296049	0.296049	0.366894	-2.49977	960.053	-3.04829	26.7669	23.9232	-1.25397	12.3169	13.2899	13.8847	14.2405	14.4321	14.5641
[Dataset1]TCGA-BH-A0BZ-01A	0.426656	3.79158	4.58759	5.3248	5.68834	5.86876	6.1912	6.19778	6.39913	6.56094	-4.38096	807.741	1.43192	10.324	3.65358	3.65358	4.12002	0.41644	1236.83	2.23102	2.51302	2.48418	3.07714	2.34559	2.64459	2.88204	3.07844	3.23821	-3.63862	14.5963	0.483593	-4.09522	0.439971	30.1767	1.00424	1.00424	1.57423	-0.379205	894.178	0.546053	203.015	24.7046	0.743402	14.0888	15.1175	15.7533	16.1516	16.3693	16.5192
[Dataset1]TCGA-BH-A0C0-01A	0.377993	3.22421	4.01618	4.7319	5.09287	5.2802	5.58932	5.6125	5.80602	5.96169	-3.86602	441.359	0.536566	5.91071	1.28539	1.28539	1.71911	-0.783492	1279.84	2.07327	2.33164	2.29171	2.85956	2.17746	2.46138	2.68699	2.87339	3.02484	-3.1981	12.6207	-0.00184074	-3.85766	-0.53419	32.8342	0.443071	0.443071	0.588598	-1.85233	916.89	-0.000557294	146.155	33.3899	0.578288	14.0218	15.0287	15.6438	16.0192	16.2225	16.3623
[Dataset1]TCGA-BH-A0C3-01A	-0.702528	1.62645	2.41754	3.10476	3.46468	3.66472	3.9558	4.00465	4.18755	4.33483	-4.81775	86.1656	-1.49082	1.20248	0.197256	0.197256	0.226157	-1.53577	1248.47	0.847223	1.16777	1.15049	1.70258	1.10329	1.38249	1.6062	1.79178	1.94381	-3.88825	4.47183	-1.86976	-4.62955	-2.20666	17.1677	0.111779	0.111779	0.11027	-1.12555	889.722	-3.4003	14.9566	11.9902	-0.573952	12.9089	13.9037	14.5125	14.8844	15.0863	15.2252
[Dataset1]TCGA-BH-A0DD-01A	0.172324	2.65871	3.45514	4.15636	4.51916	4.71706	5.0157	5.05745	5.24484	5.39562	-5.00465	249.614	-0.32645	3.37097	1.03915	1.03915	0.721082	1.80948	1104.85	2.15114	2.38699	2.34526	2.95206	2.13923	2.43925	2.68026	2.88039	3.04471	-3.68112	11.8605	0.193455	-4.5787	0.282956	22.2618	1.29016	1.29016	1.30884	1.49559	770.036	0.287946	214.252	28.7702	0.0746586	13.533	14.5347	15.151	15.5264	15.7292	15.8687
[Dataset1]TCGA-BH-A0DE-01A	-0.00854156	2.83753	3.64898	4.37696	4.74762	4.94328	5.25715	5.28715	5.48398	5.6424	-4.64848	321.5	0.2071	3.87399	1.11744	1.11744	1.23961	-0.688913	1239.8	1.71803	2.02849	2.03739	2.63937	1.92572	2.22977	2.47462	2.67795	2.84441	-3.79557	9.97504	-0.197833	-4.45023	-0.0961307	20.1159	0.918014	0.918014	0.90565	-0.208969	884.945	0.315945	149.612	15.1953	-0.0748301	13.3651	14.3727	14.9885	15.3659	15.5708	15.7118
[Dataset1]TCGA-BH-A0DG-01A	-0.203332	2.36138	3.16702	3.88092	4.25165	4.4537	4.76075	4.80318	4.9968	5.15292	-4.69167	196.73	-0.471537	2.47488	0.799706	0.799706	0.62529	-0.6715	1262.68	1.5677	1.85501	1.82425	2.39169	1.69523	1.98236	2.21395	2.40639	2.56439	-3.84257	7.83302	-0.73123	-4.41724	-0.895896	19.0895	0.402274	0.402274	0.405558	-0.69033	905.33	-1.95697	45.2034	14.7564	-0.289812	13.1964	14.1818	14.7854	15.1575	15.3605	15.5002
[Dataset1]TCGA-BH-A0DH-01A	0.0456507	2.75831	3.57979	4.31229	4.69012	4.89401	5.20942	5.24881	5.44734	5.60732	-4.85685	310.847	0.112704	3.55761	1.46115	1.46115	1.13219	-0.423473	1168.53	1.74303	2.04769	2.06539	2.67756	1.98742	2.29564	2.543	2.74875	2.91754	-3.81963	10.938	-0.280216	-4.47447	-0.376141	22.0988	0.469608	0.469608	0.705953	-0.73626	814.811	-0.567059	97.9963	20.0857	-0.226256	13.1962	14.2025	14.8239	15.2069	15.415	15.5583
[Dataset1]TCGA-BH-A0DI-01A	0.931693	4.0372	4.86591	5.61969	5.99713	6.19103	6.51723	6.53757	6.74173	6.9058	-3.93583	1142.42	1.68984	12.3262	6.8501	6.8501	5.42371	-0.88565	1301.72	2.70817	3.05883	3.09548	3.76369	2.86857	3.206	3.47461	3.69703	3.87912	-3.50435	26.0578	1.4025	-3.82179	1.70977	30.3845	5.24707	5.24707	5.5834	-1.09756	945.83	1.71636	503.297	26.2038	0.99597	14.246	15.3197	15.9798	16.3902	16.6146	16.7691
[Dataset1]TCGA-BH-A0DK-01A	-0.413338	2.14572	2.96519	3.68622	4.06249	4.26963	4.5786	4.62557	4.8203	4.97726	-4.99402	165.145	-0.609364	1.91902	0.594886	0.594886	0.544152	-1.31854	1271	1.41057	1.70887	1.68313	2.26289	1.57197	1.86921	2.10986	2.30997	2.4748	-3.94443	7.09414	-0.76093	-4.65312	-0.773764	14.9929	0.51324	0.51324	0.458559	-0.991263	915.98	-0.457706	87.1046	13.0936	-0.637101	12.8342	13.8332	14.4442	14.8153	15.0166	15.1552
[Dataset1]TCGA-BH-A0DL-01A	0.238809	3.40547	4.21872	4.96215	5.33343	5.52252	5.84596	5.86228	6.06453	6.22717	-4.69523	578.952	0.924355	6.86081	3.22599	3.22599	2.55184	-1.47599	1252.2	2.08572	2.30283	2.27125	2.88326	2.10036	2.41153	2.66038	2.86721	3.03597	-3.67055	11.8511	0.328364	-4.49883	0.304234	17.3063	0.928094	0.928094	1.42717	-2.45774	967.873	0.14509	270.743	20.5395	0.171181	13.6214	14.6237	15.2393	15.6194	15.8262	15.9685
[Dataset1]TCGA-BH-A0DP-01A	-0.820553	1.67388	2.4703	3.16822	3.53105	3.72967	4.02724	4.07033	4.25711	4.40754	-4.68433	92.9013	-1.28303	1.24704	0.316733	0.316733	0.277924	-0.772695	1292.56	1.04327	1.32681	1.28754	1.84853	1.13851	1.41918	1.64429	1.83124	1.98404	-3.84414	4.37415	-1.25832	-4.4955	-1.32257	18.9005	0.295409	0.295409	0.266964	-1.15142	916.227	-1.14317	46.9177	15.9428	-0.537548	12.9377	13.9321	14.5428	14.9185	15.1225	15.263
[Dataset1]TCGA-BH-A0DQ-01A	-0.0815206	2.44042	3.23671	3.93531	4.29662	4.49334	4.79011	4.83128	5.01727	5.16689	-4.75636	198.383	-0.500116	2.66594	0.581325	0.581325	0.605149	-0.925793	1244.39	1.95801	2.16176	2.10633	2.69805	1.92544	2.21923	2.45494	2.65052	2.81047	-3.84281	9.4983	-0.340654	-4.42734	-0.0586424	31.6586	0.677144	0.677144	0.941592	-0.860375	877.842	0.780518	223.066	21.0309	0.23815	13.6781	14.6875	15.3046	15.6801	15.8835	16.0234
[Dataset1]TCGA-BH-A0DS-01A	-0.241641	2.1732	2.96559	3.66099	4.02222	4.21984	4.51611	4.55925	4.7454	4.89533	-4.87584	151.242	-0.842916	2.07962	0.382671	0.382671	0.431381	-0.396751	1224.92	1.34771	1.65646	1.62441	2.16493	1.57402	1.85243	2.07554	2.26067	2.41163	-3.78886	7.02726	-0.812695	-4.64216	-1.30209	16.694	0.275416	0.275416	0.273682	-0.713277	852.535	-2.28843	32.4095	25.9151	0.330086	13.8079	14.7935	15.3976	15.7745	15.9803	16.1219
[Dataset1]TCGA-BH-A0DT-01A	-0.572417	1.95229	2.7683	3.48491	3.85749	4.06168	4.36754	4.41221	4.60439	4.75916	-4.77749	132.532	-0.853053	1.58531	0.647606	0.647606	0.429665	-0.536094	1223.62	1.09936	1.40828	1.40905	1.9938	1.34607	1.63929	1.87437	2.06989	2.23018	-3.88916	5.59516	-1.01473	-4.59613	-1.14194	13.0306	0.336277	0.336277	0.32364	0.139066	861.594	-0.950174	56.0235	11.9283	-0.506449	12.9295	13.937	14.5552	14.9341	15.1404	15.2825
[Dataset1]TCGA-BH-A0DV-01A	-0.196289	2.52947	3.34228	4.06431	4.43659	4.63722	4.94776	4.98595	5.18124	5.33865	-4.8657	237.087	-0.153988	2.83236	1.012	1.012	0.854664	-1.41649	1298.18	1.68291	1.95788	1.93344	2.52431	1.78274	2.07664	2.31273	2.50872	2.66927	-3.76986	8.44796	-0.439228	-4.62029	-0.538805	22.112	0.745227	0.745227	0.580317	-0.810951	912.693	-0.0917556	106.881	18.2504	-0.111806	13.3011	14.3203	14.9442	15.3264	15.5341	15.6771
[Dataset1]TCGA-BH-A0DX-01A	0.670584	3.69181	4.51681	5.26318	5.64026	5.83672	6.15956	6.18526	6.3877	6.5506	-4.05601	800.234	1.25563	8.83874	3.37404	3.37404	3.53273	-0.419494	1252.83	2.60228	2.8877	2.88772	3.52362	2.68859	3.00723	3.26119	3.47103	3.64226	-3.55078	21.1367	1.04583	-3.89328	1.21428	25.2206	3.07945	3.07945	3.38431	-0.485766	894.187	0.91401	362.562	19.224	0.72899	14.1222	15.1323	15.7528	16.1407	16.3524	16.498
[Dataset1]TCGA-BH-A0DZ-01A	1.08435	3.90694	4.72364	5.45382	5.8259	6.02305	6.3367	6.36862	6.56543	6.72384	-3.56776	948.025	1.31401	11.0711	2.36605	2.36605	3.70936	0.221193	1250.97	2.8959	3.18693	3.21108	3.8436	3.05908	3.37918	3.63513	3.84733	4.02133	-3.02558	31.017	1.35386	-3.44668	1.78092	44.2416	11.4264	11.4264	5.74143	0.229404	896.306	1.33488	385.803	37.7732	1.38445	14.71	15.7383	16.3716	16.7715	16.9907	17.1415
[Dataset1]TCGA-BH-A0E0-01A	1.22407	4.63458	5.44572	6.20428	6.58025	6.76751	7.10275	7.11164	7.3227	7.49272	-2.56574	2065.26	2.45501	23.5119	7.89224	7.89224	11.7068	1.98232	1086.55	3.20731	3.47006	3.40111	4.01467	3.11049	3.4146	3.65743	3.85828	4.02196	-2.38061	30.0933	1.96466	-2.07817	1.5329	56.7529	2.70452	2.70452	4.56521	2.51836	786.198	1.48539	1072.59	53.1537	1.8916	15.2129	16.2348	16.8649	17.2698	17.4929	17.6463
[Dataset1]TCGA-BH-A0E1-01A	-0.404689	2.27497	3.09213	3.81598	4.19065	4.39398	4.70464	4.74582	4.94121	5.0986	-4.71585	186.498	-0.519566	2.21547	0.837097	0.837097	0.596296	0.448568	1173.63	1.38008	1.70872	1.70446	2.29696	1.60827	1.90501	2.14402	2.34317	2.50654	-3.80447	7.03228	-0.468535	-4.40059	-0.336034	20.9574	0.981328	0.981328	0.716375	1.55245	817.499	-2.45257	27.8587	19.6711	-0.29775	13.1864	14.174	14.7793	15.1493	15.3499	15.488
[Dataset1]TCGA-BH-A0E2-01A	-0.577171	1.16086	1.93891	2.59558	2.94684	3.14963	3.42208	3.48492	3.65617	3.794	-5.20778	49.7796	-2.32501	0.776276	0.102022	0.102022	0.097495	0.156859	1235.39	0.976045	1.19555	1.11345	1.61808	1.07849	1.33342	1.53684	1.7045	1.8405	-3.60803	4.32333	-2.31091	-4.87904	-3.24348	19.5436	0.0356906	0.0356906	0.0387098	-0.279471	869.357	-2.21717	21.3644	28.4095	0.0515381	13.5301	14.5268	15.1351	15.5014	15.6993	15.8353
[Dataset1]TCGA-BH-A0E6-01A	-0.140201	2.17596	2.99537	3.70678	4.0806	4.2895	4.59087	4.6444	4.83431	4.98724	-4.94028	166.192	-0.707651	1.94656	0.447073	0.447073	0.495303	-2.99498	1337.94	1.70865	1.9268	1.89027	2.47449	1.7927	2.08857	2.32727	2.52424	2.68554	-3.7505	8.80226	-0.456518	-4.52547	-0.947823	31.0041	0.285723	0.285723	0.383662	-1.81815	958.559	0.717177	237.189	29.7615	0.568625	13.9357	14.9586	15.5881	15.979	16.1923	16.3391
[Dataset1]TCGA-BH-A0E7-01A	0.332014	2.99044	3.76488	4.45349	4.80457	4.99094	5.28491	5.31588	5.49982	5.64764	-3.82621	320.359	0.0607598	4.8025	1.10334	1.10334	1.06555	2.40698	1097.95	2.29381	2.48813	2.41946	2.98876	2.2342	2.51528	2.74042	2.92689	3.07851	-3.00434	12.6519	0.32505	-3.60489	0.201385	42.5883	1.55181	1.55181	1.23348	2.51899	752.487	0.719575	217.732	50.5017	0.0749704	13.5697	14.5566	15.1629	15.5273	15.7234	15.8583
[Dataset1]TCGA-BH-A0EA-01A	0.0567867	3.13092	3.92781	4.65084	5.01429	5.20151	5.51471	5.53518	5.73115	5.88883	-4.05449	411.062	0.525455	5.31951	1.40998	1.40998	1.69112	-1.00216	1225.63	1.93403	2.22011	2.20769	2.82948	2.02083	2.32537	2.56879	2.77053	2.93553	-3.46572	10.4817	0.0572146	-4.04884	0.212161	40.5464	1.23133	1.23133	1.24348	-0.634937	869.24	1.41148	304.363	40.7583	-0.131896	13.2815	14.2942	14.9162	15.2991	15.5072	15.6505
[Dataset1]TCGA-BH-A0EB-01A	0.00845851	2.78716	3.60797	4.3416	4.71806	4.91926	5.2358	5.27096	5.46991	5.63017	-4.62693	318.104	0.209375	3.62771	1.54682	1.54682	1.23797	-0.311725	1226.55	2.00508	2.21985	2.17797	2.7681	1.9941	2.29056	2.52952	2.72798	2.89069	-3.71465	10.3674	-0.0640267	-4.3392	-0.0217228	19.5589	0.805617	0.805617	0.984956	-0.574615	868.964	0.96805	257.395	18.0153	-0.130101	13.3192	14.3205	14.9353	15.3104	15.5138	15.6537
[Dataset1]TCGA-BH-A0EE-01A	-0.291055	2.47854	3.22891	3.892	4.23112	4.41246	4.69482	4.72686	4.90335	5.04519	-3.54406	174.524	-0.711363	3.00722	0.416248	0.416248	0.490296	0.52702	1175.18	1.78852	2.0074	1.95087	2.50774	1.77238	2.04702	2.26489	2.44587	2.59316	-3.06946	7.64244	-0.420216	-3.18767	-0.655793	41.3149	0.493429	0.493429	0.536162	0.231782	843.204	-0.995121	54.9557	38.9256	-0.545815	13.0044	13.9652	14.5546	14.9144	15.1081	15.2413
[Dataset1]TCGA-BH-A0EI-01A	0.378424	3.14306	3.93782	4.64909	5.01192	5.20446	5.51054	5.5417	5.73373	5.8883	-4.01419	409.845	0.348816	5.44624	1.6493	1.6493	1.41475	2.50998	1119.25	2.16983	2.46723	2.43988	3.02365	2.26338	2.55931	2.79639	2.9927	3.15311	-3.35842	13.571	0.124438	-3.81167	0.0538425	33.9204	0.962878	0.962878	1.04562	2.70583	782.189	-0.329984	108.573	29.9199	0.428114	13.8137	14.828	15.4542	15.8443	16.057	16.2035
[Dataset1]TCGA-BH-A0GY-01A	-0.0852168	2.35547	3.1547	3.85414	4.21903	4.42011	4.71821	4.76418	4.95161	5.10256	-5.15881	186.249	-0.558287	2.44421	0.637679	0.637679	0.572235	-0.0180467	1241.65	1.92391	2.14614	2.08541	2.65166	1.92505	2.21148	2.44004	2.62984	2.78457	-3.60239	9.62503	-0.215511	-4.73711	-0.368158	28.5086	0.654489	0.654489	0.691259	0.0110114	864.067	-0.422788	102.275	38.8837	0.595641	13.9809	15.009	15.6379	16.0222	16.231	16.3746
[Dataset1]TCGA-BH-A0GZ-01A	0.0669537	2.07243	2.85905	3.53133	3.88791	4.09079	4.3723	4.43055	4.60765	4.75019	-4.58329	130.01	-1.25516	1.89711	0.241066	0.241066	0.286019	0.539968	1215.82	1.5005	1.85152	1.86094	2.40432	1.84901	2.12732	2.35055	2.53524	2.68598	-3.65953	9.48303	-0.900823	-4.2953	-1.55493	26.1854	0.297081	0.297081	0.210993	0.61619	852.337	-2.10801	49.7375	23.771	0.280297	13.7387	14.7466	15.3596	15.7293	15.9292	16.0666
[Dataset1]TCGA-BH-A0H0-01A	-0.098359	2.47168	3.27805	3.99089	4.35676	4.55334	4.85701	4.89371	5.08375	5.23647	-4.58651	213.185	-0.335807	2.7048	0.878758	0.878758	0.715069	0.110143	1126.69	1.7111	1.9651	1.92966	2.56417	1.78723	2.09939	2.34956	2.5571	2.72835	-3.50903	8.808	-0.179985	-4.18918	-0.33682	32.9386	0.740398	0.740398	0.730419	0.541265	768.727	-1.23369	81.6081	33.3471	-0.0615681	13.414	14.409	15.0203	15.3927	15.5934	15.7314
[Dataset1]TCGA-BH-A0H3-01A	-0.438176	2.0825	2.88115	3.58098	3.94362	4.1415	4.43916	4.48104	4.66757	4.81767	-4.78604	139.958	-0.789358	1.84246	0.478088	0.478088	0.45464	-1.10788	1267.26	1.43091	1.71498	1.69123	2.27788	1.54351	1.83477	2.06822	2.26212	2.42111	-3.816	6.5833	-0.752827	-4.44556	-0.693713	21.1308	0.533712	0.533712	0.502588	-0.93471	890.978	-0.117667	96.7291	15.3059	-0.277143	13.1608	14.1695	14.7888	15.1661	15.3706	15.5114
[Dataset1]TCGA-BH-A0H5-01A	-0.84156	1.77989	2.60255	3.3334	3.71012	3.91292	4.22758	4.26523	4.46293	4.62222	-5.19703	116.01	-0.860489	1.32635	0.470878	0.470878	0.421035	-2.02656	1329.12	0.927238	1.19903	1.16918	1.74879	1.05832	1.34862	1.58234	1.77636	1.93533	-4.00308	4.10328	-1.21374	-4.82678	-1.23758	12.9081	0.238677	0.238677	0.288548	-2.79408	968.502	-1.68072	40.3285	10.7174	-0.860803	12.6234	13.6259	14.2383	14.6056	14.8036	14.94
[Dataset1]TCGA-BH-A0H6-01A	0.646379	3.24656	4.03493	4.73285	5.08951	5.27996	5.57717	5.61059	5.79646	5.94581	-3.97568	432.194	0.32533	6.06048	1.26412	1.26412	1.37524	1.49808	1165.86	2.40115	2.62531	2.58766	3.16243	2.48625	2.77575	3.00645	3.19754	3.35268	-3.32089	17.1553	0.33132	-3.79283	0.281687	30.3972	1.87239	1.87239	1.32452	1.85022	833.487	0.846968	290.048	35.1763	0.776484	14.1655	15.1794	15.8025	16.1885	16.3989	16.5436
[Dataset1]TCGA-BH-A0H7-01A	0.916578	3.87271	4.68624	5.41566	5.78766	5.98496	6.29909	6.33126	6.52849	6.68726	-3.93255	914.292	1.23669	10.8574	3.46854	3.46854	3.4442	1.3087	1196.41	2.78291	3.06658	3.07626	3.69515	2.99543	3.30775	3.55974	3.76963	3.9419	-3.24693	28.9755	1.15711	-3.69078	1.57108	44.7675	6.03422	6.03422	4.83928	1.35651	848.94	0.666909	320.332	39.1014	1.05492	14.3947	15.4296	16.0665	16.4658	16.6843	16.8346
[Dataset1]TCGA-BH-A0H9-01A	0.463219	2.96945	3.77957	4.49246	4.86235	5.06455	5.36841	5.41259	5.60376	5.75762	-4.37388	359.407	0.109658	4.44486	1.15026	1.15026	1.13006	0.648614	1160.61	2.2158	2.52935	2.50472	3.07041	2.38424	2.67426	2.90764	3.10088	3.25891	-3.38683	15.7735	0.0191004	-3.98405	-0.354585	33.5181	0.606334	0.606334	0.710387	1.10235	795.423	-3.87175	25.331	29.1015	0.756526	14.1476	15.172	15.7966	16.1758	16.3809	16.5219
[Dataset1]TCGA-BH-A0HA-01A	-0.738443	1.53047	2.31913	3.00039	3.35987	3.5621	3.85012	3.90371	4.08499	4.23101	-5.04736	77.5928	-1.6275	1.09646	0.171964	0.171964	0.197066	-0.241237	1265.69	1.13669	1.41219	1.37965	1.93745	1.25058	1.53389	1.76303	1.95385	2.11053	-3.96284	4.91249	-1.29904	-4.74192	-1.30571	13.9968	0.348368	0.348368	0.267701	-0.263327	902.598	-0.799609	58.8226	12.7595	-0.93783	12.6115	13.5842	14.1786	14.5393	14.7346	14.8689
[Dataset1]TCGA-BH-A0HB-01A	0.236694	3.11567	3.91404	4.62823	4.99203	5.18429	5.49158	5.5214	5.71389	5.86874	-4.74842	401.943	0.409136	5.20028	1.3334	1.3334	1.50232	-0.665545	1240.72	2.15894	2.47473	2.43932	3.02505	2.29103	2.5834	2.81703	3.01052	3.16883	-3.60411	13.6887	0.292756	-4.41696	0.339338	27.3562	1.13561	1.13561	1.40632	-0.600346	874.103	-1.62882	61.1352	32.3369	0.46622	13.9223	14.9174	15.5279	15.9037	16.108	16.2485
[Dataset1]TCGA-BH-A0HF-01A	-0.21487	2.15354	2.93418	3.6135	3.96829	4.16462	4.45249	4.49912	4.67997	4.82556	-4.79806	140.539	-1.00055	2.06727	0.391417	0.391417	0.36727	-0.575632	1262.41	1.52973	1.81404	1.77601	2.32946	1.68827	1.9662	2.18853	2.37279	2.5234	-3.72701	7.69803	-0.924398	-4.48626	-1.32138	20.6627	0.273543	0.273543	0.266867	0.0152171	889.83	-2.5408	29.4418	19.1416	0.0475164	13.4978	14.4904	15.0993	15.4796	15.6875	15.8305
[Dataset1]TCGA-BH-A0HI-01A	0.105965	2.68338	3.49341	4.21118	4.58231	4.78362	5.09146	5.13232	5.32597	5.48197	-4.75374	273.288	-0.123673	3.36333	0.74624	0.74624	0.88288	0.799704	1166.04	1.94385	2.21084	2.1931	2.78719	2.05211	2.35047	2.58976	2.7888	2.95179	-3.77323	11.0592	0.164278	-4.36963	0.0865337	19.7125	1.43704	1.43704	1.07792	1.13143	807.619	-0.119294	150.076	17.3835	-0.251824	13.2576	14.2411	14.8428	15.2076	15.4045	15.54
[Dataset1]TCGA-BH-A0HK-01A	-0.139918	2.34096	3.12993	3.81729	4.17482	4.3716	4.66254	4.70743	4.88986	5.03657	-4.37428	173.708	-0.713225	2.43511	0.614688	0.614688	0.49136	-1.53242	1251.15	1.68754	2.00626	1.97698	2.55217	1.86239	2.15042	2.37966	2.56877	2.72328	-3.51795	9.17011	-0.677927	-4.29784	-0.813156	23.4145	0.426625	0.426625	0.436985	-1.01486	891.711	-0.674563	95.8552	24.6477	-0.177648	13.3521	14.3413	14.943	15.3025	15.4956	15.6282
[Dataset1]TCGA-BH-A0HL-01A	0.884745	3.45939	4.21528	4.88535	5.22695	5.40882	5.69386	5.72531	5.90351	6.04654	-2.73082	475.444	0.20715	8.08693	1.32942	1.32942	1.22692	2.74125	1051.36	2.70744	2.97437	2.93657	3.52193	2.73454	3.02382	3.25302	3.44199	3.59562	-2.78222	21.1586	0.44267	-2.79301	0.258452	60.8708	1.34709	1.34709	1.30541	2.84955	714.761	-1.37749	136.423	58.4012	0.760557	14.1758	15.1699	15.7849	16.1708	16.3811	16.5259
[Dataset1]TCGA-BH-A0HN-01A	-0.706187	2.3728	3.16508	3.8913	4.25904	4.44934	4.76794	4.79022	4.99094	5.15277	-4.20347	197.636	-0.194959	2.57738	0.679043	0.679043	0.828594	2.30384	1063.89	1.48784	1.66875	1.58208	2.17962	1.30316	1.59533	1.83047	2.027	2.18827	-3.50323	4.74314	0.0231451	-4.05265	0.0178005	34.6211	1.12196	1.12196	1.0238	2.69247	704.351	-0.0273332	213.021	32.269	-1.23621	12.4123	13.3388	13.9085	14.2521	14.4367	14.5637
[Dataset1]TCGA-BH-A0HO-01A	-0.0671386	2.76216	3.58931	4.33223	4.71345	4.91675	5.2386	5.27349	5.47626	5.63968	-4.36398	322.014	0.258412	3.52106	1.42194	1.42194	1.29358	0.570038	1152.3	1.7715	2.09729	2.07891	2.67929	1.94017	2.24016	2.48187	2.68303	2.84826	-3.63856	9.65569	0.144695	-4.10901	0.263784	27.3859	1.3052	1.3052	1.29273	0.611099	795.234	-1.91446	52.4692	22.4592	-0.550773	12.9585	13.9432	14.5456	14.9103	15.1079	15.2438
[Dataset1]TCGA-BH-A0HP-01A	-0.247686	2.18148	2.98651	3.69187	4.05721	4.25656	4.55641	4.59847	4.78639	4.93753	-4.93947	157.919	-0.70051	2.02605	0.751456	0.751456	0.493689	-0.223107	1231.4	1.46213	1.73822	1.71064	2.29186	1.61011	1.90321	2.13659	2.32989	2.48784	-3.83655	7.16727	-0.645153	-4.61532	-0.657376	19.5358	0.561365	0.561365	0.516679	0.019369	873.326	-0.0650244	101.855	16.5945	-0.019337	13.3911	14.3997	15.0187	15.4032	15.6136	15.7585
[Dataset1]TCGA-BH-A0HQ-01A	-0.365084	2.03503	2.82933	3.52137	3.88173	4.08039	4.37304	4.41913	4.60266	4.75032	-4.93367	130.58	-1.00473	1.78724	0.436803	0.436803	0.371001	0.0160204	1218.83	1.27499	1.60857	1.6064	2.19001	1.5353	1.82685	2.06058	2.25461	2.41301	-3.8152	6.76434	-0.894782	-4.68164	-1.00054	18.0241	0.518903	0.518903	0.373357	0.146863	848.985	-0.880284	62.8495	18.76	-0.255913	13.1818	14.1904	14.8097	15.1843	15.3868	15.5262
[Dataset1]TCGA-BH-A0HU-01A	0.0880019	2.70144	3.49779	4.20164	4.5651	4.76196	5.06301	5.10234	5.29138	5.44353	-4.64859	262.175	-0.147548	3.47616	1.08555	1.08555	0.866492	1.35212	1156.23	2.04708	2.23539	2.17789	2.74113	2.01968	2.30774	2.53821	2.72936	2.88537	-3.38602	10.7518	-0.171993	-4.21575	-0.25235	29.3334	0.808017	0.808017	0.775597	0.699798	820.489	0.410808	220.695	34.7076	-0.104351	13.4288	14.4039	15	15.3604	15.5546	15.688
[Dataset1]TCGA-BH-A0HW-01A	0.187318	3.01521	3.78618	4.48084	4.83289	5.01726	5.31665	5.34256	5.53011	5.68093	-4.41168	332.018	0.113341	5.03713	1.13936	1.13936	1.12327	3.13515	1009.67	2.09717	2.33787	2.29725	2.88104	2.09459	2.3815	2.61124	2.80211	2.95784	-3.37274	10.8222	0.0897064	-3.76728	0.0685352	42.0698	1.06924	1.06924	1.06185	3.21278	673.899	0.968257	183.766	39.8636	-0.260623	13.2588	14.2432	14.8478	15.2104	15.4053	15.5394
[Dataset1]TCGA-BH-A0HX-01A	-0.00617781	2.7502	3.54651	4.25571	4.61883	4.81254	5.11706	5.15043	5.3413	5.4949	-4.74441	276.27	-0.0771301	3.6614	0.890844	0.890844	0.923775	0.445468	1185.11	1.76243	2.08286	2.06224	2.62075	1.97992	2.26491	2.49335	2.68274	2.83704	-3.8125	10.1791	-0.170033	-4.55896	-0.218301	23.4398	0.718738	0.718738	0.795087	0.754191	814.919	-1.54013	57.33	20.4206	0.228082	13.6697	14.6768	15.2939	15.6746	15.8814	16.0237
[Dataset1]TCGA-BH-A0HY-01A	0.733835	3.84041	4.66143	5.41071	5.78695	5.98008	6.30563	6.32607	6.53033	6.69469	-3.06074	925.349	1.48469	10.3698	3.84969	3.84969	4.42318	1.72277	1140.9	2.75783	2.96485	2.91525	3.52934	2.72652	3.03166	3.27604	3.47805	3.64303	-2.71474	21.1141	1.03346	-2.8564	1.25755	48.2885	3.09957	3.09957	3.43527	1.31726	801.165	1.80036	689.89	38.3528	0.857928	14.2857	15.2921	15.9091	16.2895	16.496	16.6378
[Dataset1]TCGA-BH-A0RX-01A	-0.614276	1.77882	2.56011	3.23979	3.59451	3.79038	4.07826	4.12408	4.30478	4.45022	-4.99895	96.5499	-1.39294	1.42714	0.222329	0.222329	0.249239	-3.4554	1440.82	1.33224	1.61694	1.57268	2.11937	1.45344	1.72945	1.95269	2.13799	2.2894	-3.50007	5.81897	-0.874575	-4.48616	-0.681893	26.4869	0.474081	0.474081	0.50465	-3.67123	1073.71	-1.02211	67.0792	25.9304	-0.307911	13.1988	14.1831	14.7848	15.152	15.3507	15.4874
[Dataset1]TCGA-BH-A0W3-01A	-0.429661	2.31255	3.13843	3.87648	4.25929	4.46693	4.78699	4.82855	5.03061	5.19365	-4.56754	206.084	-0.312355	2.28562	1.15385	1.15385	0.746055	2.18033	1040.83	1.62285	1.85871	1.82211	2.42673	1.62429	1.92803	2.1723	2.37627	2.5438	-3.44774	7.0976	-0.158606	-3.77796	-0.053639	40.977	1.00118	1.00118	0.939656	2.50271	686.535	0.911971	249.814	35.8788	-0.577394	12.9394	13.9135	14.5129	14.8799	15.0786	15.2155
[Dataset1]TCGA-BH-A0W4-01A	-0.379626	2.25881	3.06946	3.78621	4.15523	4.35424	4.66031	4.69856	4.89049	5.04493	-4.69715	176.311	-0.507823	2.16845	0.72553	0.72553	0.607902	-0.0461546	1204.38	1.49654	1.78942	1.77071	2.37035	1.587	1.88423	2.12222	2.31994	2.48151	-3.8147	6.84801	-0.599586	-4.58074	-0.476441	22.2933	0.578555	0.578555	0.627165	0.354893	836.145	0.182139	105.628	23.9666	-0.155626	13.2535	14.2718	14.8961	15.2748	15.48	15.6212
[Dataset1]TCGA-BH-A0W5-01A	-0.724649	1.88901	2.70847	3.43636	3.81148	4.01352	4.32644	4.36432	4.56091	4.71926	-5.17357	127.733	-0.773719	1.48448	0.626652	0.626652	0.465928	-1.15448	1291.23	1.16809	1.40369	1.35629	1.93858	1.19036	1.48172	1.71588	1.91069	2.07008	-3.93902	4.63699	-0.967043	-4.78966	-0.98601	13.6971	0.30266	0.30266	0.37782	-1.56699	921.921	-0.0398279	122.35	16.4911	-0.385781	13.0406	14.0449	14.6627	15.0456	15.2546	15.3987
[Dataset1]TCGA-BH-A0W7-01A	-0.969343	1.61479	2.43425	3.15516	3.5311	3.73747	4.04651	4.09205	4.2866	4.4434	-5.15964	96.8206	-1.07212	1.11954	0.470704	0.470704	0.344528	-0.705301	1287.99	0.866507	1.16302	1.14189	1.71905	1.05014	1.3374	1.56748	1.75893	1.9157	-3.99471	4.03178	-1.254	-4.84825	-1.41621	15.2168	0.241519	0.241519	0.246023	-0.744837	901.176	-1.52933	41.4093	13.0557	-0.628522	12.863	13.849	14.4545	14.8266	15.0294	15.169
[Dataset1]TCGA-BH-A0WA-01A	0.250418	3.06734	3.86499	4.57796	4.9393	5.12913	5.43446	5.4623	5.65318	5.80659	-4.18597	377.213	0.346181	4.9389	1.14082	1.14082	1.40792	-1.38342	1222.08	2.10043	2.28562	2.24584	2.83258	2.10261	2.401	2.64006	2.83822	2.99978	-3.33341	11.9048	-0.147789	-3.98804	-0.168784	30.1979	1.08798	1.08798	0.813524	-1.03031	890.933	0.421165	157.298	32.415	0.128708	13.5961	14.5876	15.1959	15.5697	15.773	15.9129
[Dataset1]TCGA-BH-A18F-01A	-0.630952	2.0825	2.87014	3.57008	3.92902	4.12065	4.421	4.45419	4.64244	4.79392	-4.65982	136.838	-0.748065	1.89735	0.494823	0.494823	0.47433	-1.43402	1290.36	1.57295	1.74354	1.67558	2.26475	1.42205	1.71037	1.94211	2.13425	2.29161	-3.72557	5.42025	-0.572283	-4.37482	-0.152237	23.5012	0.75169	0.75169	0.851545	-1.55554	923.906	0.908146	189.19	17.9892	-0.453555	13.0385	14.0237	14.6288	14.9999	15.2009	15.3392
[Dataset1]TCGA-BH-A18G-01A	0.824667	3.99786	4.83064	5.5884	5.96618	6.15859	6.48627	6.5033	6.70812	6.87257	-3.43762	1105.6	1.61953	11.8464	6.05378	6.05378	5.02337	-1.08777	1297.5	2.57626	2.98132	3.02932	3.70011	2.84635	3.18131	3.45077	3.67376	3.85725	-2.65948	23.9143	1.49332	-3.38718	2.4118	44.7066	8.11501	8.11501	11.2732	-1.54762	953.43	-0.093952	239.515	38.7515	1.57732	14.9509	15.9718	16.5985	16.9976	17.2164	17.3667
[Dataset1]TCGA-BH-A18H-01A	-0.8024	1.95569	2.7566	3.4719	3.83872	4.0344	4.34264	4.37601	4.56942	4.72519	-5.03579	128.204	-0.776977	1.64466	0.542492	0.542492	0.461535	-0.973669	1280.79	1.41414	1.61899	1.5413	2.12257	1.29078	1.58084	1.81552	2.01143	2.17222	-3.87608	4.84161	-0.584329	-4.64357	-0.247076	23.6375	0.703646	0.703646	0.782789	-1.09317	914.906	-0.662635	107.032	21.2474	-0.913934	12.6513	13.6179	14.2088	14.5657	14.7584	14.8911
[Dataset1]TCGA-BH-A18I-01A	-1.03437	1.38889	2.18996	2.89051	3.25662	3.45869	3.75754	3.80399	3.99184	4.1432	-5.22554	71.3864	-1.59101	0.937526	0.318674	0.318674	0.205189	-0.424226	1294.14	0.872094	1.11492	1.06244	1.61439	0.915545	1.19659	1.42368	1.61314	1.76859	-3.98073	3.51842	-1.46196	-4.9337	-1.5486	12.7718	0.256929	0.256929	0.217956	-0.483393	921.052	-1.29673	41.5199	14.5574	-0.595388	12.8994	13.8899	14.4972	14.8668	15.0673	15.2054
[Dataset1]TCGA-BH-A18J-01A	0.960484	4.3296	5.12835	5.86823	6.23368	6.41541	6.73932	6.74716	6.94976	7.11272	-1.29558	1403.92	2.02459	17.5182	6.57586	6.57586	7.51314	1.75221	1176.72	3.16241	3.37886	3.3302	3.9794	3.01118	3.32692	3.57857	3.78713	3.95764	-1.41587	26.6522	1.89432	-1.27484	2.13335	70.4739	7.62155	7.62155	8.54508	0.994119	822.585	4.03494	1991.25	64.7034	0.812886	14.2189	15.2313	15.855	16.2388	16.4472	16.5904
[Dataset1]TCGA-BH-A18K-01A	-0.387909	2.29787	3.08372	3.7783	4.13729	4.33191	4.62904	4.66822	4.85484	5.0051	-5.01992	168.844	-0.636833	2.36708	0.531965	0.531965	0.535556	0.390144	1203.14	1.7445	1.98133	1.9084	2.47585	1.70613	1.99022	2.21976	2.41078	2.56709	-3.74085	7.42336	-0.520527	-4.65508	-0.429821	27.1851	0.54127	0.54127	0.652775	0.610439	832.436	-1.96394	48.4702	29.9445	-0.211137	13.3114	14.2914	14.891	15.2542	15.4505	15.5855
[Dataset1]TCGA-BH-A18L-01A	0.829811	4.36788	5.16307	5.89824	6.26311	6.44664	6.76814	6.7797	6.98092	7.14278	-1.35795	1445.38	1.97457	18.3224	9.27516	9.27516	7.25979	0.575322	1138.43	3.09192	3.36282	3.36526	4.02521	3.12548	3.45177	3.71349	3.93146	4.11062	-1.13229	31.065	1.74447	-1.14759	2.63493	76.4057	10.4485	10.4485	14.1549	0.558963	777.513	2.53692	978.682	79.5089	0.911385	14.3281	15.3383	15.9604	16.3479	16.5586	16.7035
[Dataset1]TCGA-BH-A18M-01A	-0.461396	2.25377	3.06171	3.77663	4.14745	4.34944	4.65657	4.69845	4.89176	5.04756	-4.48453	177.011	-0.525743	2.1817	0.803786	0.803786	0.594549	-0.31714	1239.97	1.65112	1.8872	1.84555	2.43722	1.65848	1.94976	2.18318	2.37794	2.53761	-3.62511	7.15232	-0.557192	-4.19479	-0.312369	32.2289	0.734065	0.734065	0.744048	0.293989	872.355	0.440218	154.162	31.7128	-0.459898	13.0287	14.0229	14.6304	14.9974	15.1963	15.3331
[Dataset1]TCGA-BH-A18N-01A	0.375411	3.58238	4.39523	5.14375	5.5198	5.71233	6.04094	6.05915	6.26575	6.43221	-3.18407	713.1	1.31649	8.17326	3.51457	3.51457	3.71771	2.45888	1084.97	2.5532	2.73961	2.66307	3.28064	2.37125	2.68027	2.93089	3.13959	3.31118	-2.52963	14.693	1.02569	-2.91576	1.25588	53.2371	3.77657	3.77657	3.4655	2.77907	746.095	3.27598	1128.49	59.7046	0.227079	13.7092	14.7038	15.3142	15.6826	15.8811	16.0177
[Dataset1]TCGA-BH-A18P-01A	0.418013	3.52881	4.3352	5.06941	5.43535	5.62113	5.93884	5.954	6.15212	6.31123	-3.30143	627.822	1.05204	7.77017	2.51112	2.51112	2.85465	0.112302	1181.96	2.3503	2.58746	2.56174	3.20263	2.35695	2.67349	2.92549	3.13418	3.3048	-3.03317	14.4327	0.928465	-3.23367	1.32019	54.378	2.99576	2.99576	3.85687	0.0357126	834.764	2.71845	1060.7	49.7243	0.562393	13.9363	14.9577	15.5866	15.9765	16.1889	16.3351
[Dataset1]TCGA-BH-A18Q-01A	-0.239431	2.37126	3.1897	3.91315	4.28671	4.48901	4.79897	4.83902	5.03376	5.19057	-4.06794	204.367	-0.401923	2.41504	0.977574	0.977574	0.670216	-2.65583	1319.29	1.6451	1.86055	1.83432	2.45648	1.7013	2.00888	2.25419	2.45776	2.62416	-3.19035	7.85913	-0.376271	-3.84093	-0.26544	40.1914	0.711005	0.711005	0.773116	-2.23376	964.271	0.916299	210.639	46.456	0.0321584	13.4572	14.4568	15.0722	15.4552	15.6641	15.8079
[Dataset1]TCGA-BH-A18R-01A	0.934132	4.14341	4.95927	5.70688	6.08197	6.2736	6.60011	6.61826	6.8232	6.98824	-2.48371	1241.75	1.90745	14.028	6.95946	6.95946	6.69676	-0.993989	1225.5	2.90658	3.20347	3.18302	3.79837	2.94156	3.24671	3.49096	3.69256	3.85702	-2.43805	26.0867	1.36451	-2.56008	1.40982	66.3996	4.6042	4.6042	4.03657	-0.279565	870.521	1.2807	752.8	61.6867	0.697034	14.1131	15.1095	15.722	16.1032	16.3115	16.4548
[Dataset1]TCGA-BH-A18S-01A	0.422652	3.62608	4.41257	5.13707	5.49782	5.67977	5.99659	6.00934	6.2078	6.36747	-2.94216	664.479	1.10699	8.99205	1.74057	1.74057	3.00338	2.00422	1116.39	2.41889	2.72112	2.69801	3.2841	2.46875	2.7626	2.99754	3.19226	3.35088	-2.64806	15.3939	0.992158	-2.71779	1.09409	53.7877	2.23912	2.23912	2.97033	1.4242	761.307	0.259942	288.95	56.2129	0.400482	13.8787	14.8642	15.473	15.8528	16.0583	16.1997
[Dataset1]TCGA-BH-A18T-01A	0.690428	3.76472	4.56924	5.29794	5.66527	5.85558	6.17108	6.19371	6.39131	6.55018	-0.609979	797.14	1.29161	9.80318	3.29971	3.29971	3.61954	0.413838	1177.76	3.04639	3.21378	3.18519	3.85916	2.80703	3.13073	3.38943	3.60368	3.77968	-0.606696	21.7098	1.39338	-0.467033	2.08082	68.7727	9.59877	9.59877	7.59691	0.513701	855.485	5.09792	4058.57	78.9965	1.07367	14.4225	15.4595	16.0987	16.4979	16.7161	16.8663
[Dataset1]TCGA-BH-A18U-01A	0.36598	2.84028	3.64446	4.35375	4.72041	4.91965	5.22256	5.26324	5.45334	5.60627	-3.65725	308.689	-0.115712	4.0177	1.25211	1.25211	0.890185	0.773678	1211.08	2.30938	2.48828	2.44647	3.05995	2.27988	2.58387	2.82679	3.02888	3.19457	-2.54104	13.6173	0.331355	-3.80642	0.644993	48.3248	2.01591	2.01591	1.90937	0.0804192	884.957	0.740594	286.147	62.0079	1.0717	14.4717	15.476	16.0967	16.4869	16.7001	16.8467
[Dataset1]TCGA-BH-A18V-01A	-0.0407035	2.99178	3.81086	4.55309	4.92863	5.12408	5.4464	5.47119	5.67328	5.83592	-3.26802	391.455	0.54164	4.47279	2.06934	2.06934	1.70215	-0.483085	1240.06	2.17615	2.30664	2.24161	2.86173	1.97096	2.28413	2.53605	2.74608	2.91804	-2.2353	9.87738	0.519305	-3.08842	0.760132	42.3753	3.16501	3.16501	2.08712	-0.213223	922.541	1.39678	623.533	59.4856	-0.402363	13.1361	14.1272	14.7304	15.0907	15.2848	15.4182
[Dataset1]TCGA-BH-A1EN-01A	1.44439	4.51703	5.3206	6.05427	6.42331	6.6135	6.93275	6.95402	7.15463	7.31601	-2.70175	1718.32	2.02743	21.1231	5.33992	5.33992	7.57929	2.41357	1068.47	3.54	3.752	3.71626	4.33826	3.45713	3.76969	4.0203	4.22707	4.39617	-2.10163	42.6494	2.17738	-2.47952	2.36821	65.495	7.19299	7.19299	10.5585	2.41508	726.546	2.41876	1478.56	65.8307	1.91985	15.1703	16.2127	16.8595	17.2777	17.5083	17.6671
[Dataset1]TCGA-BH-A1EO-01A	0.799695	3.94601	4.76117	5.50717	5.87965	6.06922	6.39349	6.41015	6.61319	6.77646	-3.48118	1003.28	1.64986	11.496	4.77841	4.77841	5.26303	0.331845	1213.57	2.73153	2.99341	2.98304	3.61458	2.79177	3.10628	3.35706	3.56476	3.73405	-2.78961	23.008	1.35637	-3.27838	1.53529	49.4485	5.39846	5.39846	4.67413	0.487317	851.661	1.19988	490.761	48.2069	1.19185	14.5412	15.5703	16.2036	16.6001	16.8167	16.9656
[Dataset1]TCGA-BH-A1ES-01A	0.314712	3.32263	4.1232	4.84931	5.21504	5.40385	5.71847	5.74013	5.93728	6.09597	-3.94511	506.126	0.781198	6.37101	1.33591	1.33591	2.18326	1.65104	1129.67	2.33312	2.59393	2.55985	3.15854	2.29563	2.59201	2.8276	3.02322	3.18228	-3.16519	13.0366	0.844203	-3.71628	0.921074	37.7279	2.15209	2.15209	2.50485	2.39871	788.584	0.127243	208.217	40.2135	0.498266	13.9526	14.947	15.5564	15.9306	16.1346	16.275
[Dataset1]TCGA-BH-A1ET-01A	0.00207449	2.62479	3.42221	4.13028	4.49529	4.69225	4.996	5.03401	5.22486	5.37853	-3.6862	245.983	-0.177172	3.22075	0.845216	0.845216	0.848071	-0.390766	1207.06	1.82325	2.10491	2.08084	2.66124	1.92453	2.2184	2.45539	2.65279	2.81471	-3.09822	9.70729	-0.0941435	-3.4439	-0.15098	46.1092	0.996498	0.996498	0.880727	0.0726204	853.874	-0.961631	103.413	45.1451	-0.202881	13.2938	14.2727	14.8736	15.2412	15.4406	15.5778
[Dataset1]TCGA-BH-A1EU-01A	-0.360184	2.26504	3.05425	3.75258	4.11206	4.30584	4.60463	4.64145	4.82887	4.97976	-3.73207	164.704	-0.602952	2.25998	0.415242	0.415242	0.551811	-1.76965	1263.99	1.67074	1.86884	1.80159	2.37222	1.62259	1.90627	2.13378	2.32279	2.47706	-3.00207	6.96544	-0.627728	-3.59246	-0.649767	47.3974	0.423712	0.423712	0.521033	-1.02921	899.724	-0.669942	119.286	50.2452	-0.564051	12.9388	13.9145	14.5135	14.8831	15.0841	15.2225
[Dataset1]TCGA-BH-A1EV-01A	0.476561	3.42125	4.22149	4.948	5.31298	5.50053	5.8152	5.83507	6.03194	6.19036	-2.5441	556.063	0.85456	7.10157	1.89669	1.89669	2.32914	1.855	1154.16	2.38957	2.64647	2.62122	3.23619	2.40618	2.70877	2.94739	3.14478	3.30507	-2.3535	14.5211	1.30351	-2.31215	1.365	64.658	3.30129	3.30129	3.97463	1.72539	805.122	0.0923714	254.451	67.5188	0.902557	14.3348	15.3366	15.9527	16.3304	16.5346	16.675
[Dataset1]TCGA-BH-A1EW-01A	0.78961	4.11444	4.96205	5.7411	6.13093	6.32995	6.67037	6.68876	6.90237	7.07434	-3.41825	1361.06	2.02719	12.9366	8.92657	8.92657	7.65362	-0.480453	1216.57	2.84078	3.12134	3.12849	3.80186	2.90223	3.24142	3.51366	3.74022	3.92585	-2.94527	26.2778	1.8693	-3.16149	2.36551	51.5392	8.59911	8.59911	10.7547	-0.106021	852.67	2.05663	973.499	49.6912	0.695234	14.0754	15.1076	15.7377	16.1234	16.3326	16.4765
[Dataset1]TCGA-BH-A1EX-01A	0.266367	3.13696	3.9196	4.62412	4.98138	5.16856	5.47273	5.49887	5.68948	5.8428	-3.58355	391.167	0.378042	5.51331	1.13345	1.13345	1.4519	0.0946277	1222.57	2.22399	2.46791	2.43607	3.02847	2.23611	2.53058	2.76635	2.96157	3.1211	-2.81654	12.8885	0.349372	-3.45148	0.24671	47.6471	1.10371	1.10371	1.29013	0.253715	865.263	-0.706223	203.191	51.4043	0.0763689	13.5742	14.5676	15.1747	15.5404	15.7373	15.8727
[Dataset1]TCGA-BH-A1EY-01A	0.170459	3.72113	4.52551	5.27558	5.6438	5.82409	6.15386	6.15595	6.36198	6.52753	-1.77676	783.717	1.52685	9.44235	4.76633	4.76633	4.62463	0.704261	1222.59	2.53195	2.70682	2.63919	3.26212	2.31277	2.61877	2.86519	3.06936	3.23618	-2.20566	12.8278	1.00986	-2.12608	1.69931	68.7338	3.91121	3.91121	5.47177	0.508546	855.532	4.87814	3297.67	67.9093	0.966028	14.3709	15.3673	15.9839	16.3767	16.5918	16.7399
[Dataset1]TCGA-BH-A1F0-01A	-0.241623	2.12666	2.93904	3.65105	4.02157	4.22491	4.52862	4.57374	4.76461	4.91837	-3.5837	155.269	-0.773751	1.91445	0.595276	0.595276	0.458666	-2.01642	1295.78	1.47692	1.73483	1.69636	2.26582	1.57442	1.86198	2.09333	2.28523	2.44239	-2.86701	6.98468	-0.705145	-3.40797	-1.11125	46.9797	0.340498	0.340498	0.330637	-1.76516	952.12	-0.791577	65.1033	49.8705	-0.260274	13.1752	14.181	14.7963	15.1743	15.3802	15.5219
[Dataset1]TCGA-BH-A1F2-01A	0.707162	3.344	4.15152	4.86514	5.23462	5.43542	5.74109	5.78249	5.97481	6.12971	-1.97947	521.886	0.574712	6.45784	1.85131	1.85131	1.78596	-0.669242	1223.3	2.54429	2.80666	2.78944	3.37978	2.68703	2.97929	3.21427	3.40907	3.56888	-1.51729	21.2449	0.311173	-1.79207	0.302711	80.5749	1.15604	1.15604	1.33393	0.435473	854.767	1.73729	392.166	84.3203	1.19524	14.5994	15.6158	16.2365	16.6202	16.829	16.9725
[Dataset1]TCGA-BH-A1F5-01A	0.939537	3.96369	4.77531	5.5136	5.88668	6.0803	6.40133	6.42526	6.62683	6.78913	-2.92869	1015.35	1.50863	12.0066	3.91792	3.91792	4.5592	0.85149	1119.71	2.83971	3.08893	3.05728	3.65547	2.88671	3.18873	3.43075	3.63142	3.79539	-2.48231	25.6447	1.14277	-2.82706	1.06271	67.4243	2.94451	2.94451	2.95194	1.44052	768.304	1.80425	637.415	67.5008	1.08383	14.4919	15.4849	16.0976	16.4846	16.6969	16.843
[Dataset1]TCGA-BH-A1F6-01A	0.442053	3.16569	3.96726	4.68501	5.04979	5.24214	5.55032	5.57987	5.77287	5.92811	-3.61111	426.628	0.412124	5.48936	1.29017	1.29017	1.51238	-1.63762	1249.61	2.32005	2.58712	2.56089	3.17058	2.36927	2.67486	2.92022	3.12368	3.29021	-2.98612	14.6885	0.719686	-3.37707	0.83044	43.1334	1.75541	1.75541	2.30215	-1.93673	912.172	0.810749	334.066	39.3759	0.59022	14.0047	15.0064	15.6226	16.0089	16.2203	16.3659
[Dataset1]TCGA-BH-A1F8-01A	1.81839	4.73349	5.53322	6.25341	6.6189	6.81109	7.12227	7.15012	7.34519	7.50223	-1.77005	2062.66	2.14653	26.1921	11.2351	11.2351	8.53722	1.16295	1155.67	3.81012	4.11612	4.12122	4.76911	3.88773	4.20889	4.46445	4.67601	4.84888	-1.02876	68.6571	2.36425	-1.51239	2.62691	89.2355	15.8626	15.8626	13.9362	0.817881	815.823	2.57179	2141.47	95.8843	1.72769	15.0782	16.098	16.7271	17.1208	17.3361	17.4841
[Dataset1]TCGA-BH-A1FB-01A	-0.074934	2.61179	3.43003	4.15692	4.53003	4.73011	5.04189	5.07813	5.27373	5.43121	-4.46481	260.081	-0.0517814	3.03999	0.967744	0.967744	0.953213	-2.26503	1333.28	1.70085	2.01588	2.0168	2.6223	1.899	2.20168	2.44431	2.64585	2.81068	-3.63579	9.54913	-0.0834353	-4.19007	0.0649382	27.1857	1.24347	1.24347	1.07567	-1.70654	964.751	0.140244	173.693	23.6722	-0.228015	13.2187	14.2235	14.8381	15.2124	15.4156	15.5555
[Dataset1]TCGA-BH-A1FC-01A	0.205934	2.67777	3.4914	4.21148	4.58323	4.78434	5.09302	5.13262	5.32644	5.48256	-4.035	273.494	-0.0861991	3.32119	0.939933	0.939933	0.913011	-0.572777	1256.75	1.95506	2.29741	2.26511	2.87218	2.07223	2.37653	2.62077	2.82381	2.98982	-3.23684	10.9643	0.649849	-3.74136	0.661759	37.5541	2.49269	2.49269	1.91908	-1.98235	940.541	0.0131104	147.836	39.1535	0.0943566	13.6038	14.5869	15.1924	15.5663	15.7694	15.909
[Dataset1]TCGA-BH-A1FD-01A	0.175913	2.86122	3.64449	4.34786	4.70859	4.90006	5.20497	5.23635	5.42833	5.58301	-2.4924	302.086	0.137359	4.2126	0.515397	0.515397	1.13986	2.70586	1113.57	2.13063	2.30432	2.21369	2.75004	2.01611	2.28566	2.50204	2.68103	2.82705	-1.71809	10.0727	-0.103221	-2.00267	-0.638995	65.365	0.348275	0.348275	0.528809	2.51695	774.073	2.97009	868.202	71.2975	0.740113	14.2667	15.2357	15.8295	16.191	16.3864	16.5207
[Dataset1]TCGA-BH-A1FE-01A	0.0911777	2.89507	3.72057	4.4622	4.84241	5.04492	5.36634	5.40024	5.60254	5.7656	-3.61579	365.118	0.416006	4.01872	2.41115	2.41115	1.5278	-0.753476	1263.03	1.94016	2.20413	2.19916	2.80664	2.05673	2.3575	2.60005	2.80213	2.96843	-2.93412	11.0968	0.0842148	-3.45446	0.131697	50.0518	1.11522	1.11522	1.1496	-0.243056	906.859	0.944355	247.753	50.6872	0.262429	13.6662	14.6718	15.2909	15.6759	15.8859	16.0306
[Dataset1]TCGA-BH-A1FG-01A	0.71583	3.53948	4.31752	5.0163	5.37166	5.559	5.85978	5.88841	6.07707	6.22887	-3.98678	574.767	0.734029	8.29224	1.7769	1.7769	2.09734	0.521679	1162	2.46651	2.74167	2.72198	3.29097	2.61368	2.89825	3.12486	3.31251	3.4658	-3.23392	19.4712	0.314586	-3.82726	0.0512982	38.4937	1.11977	1.11977	1.06929	0.150508	813.13	0.132778	186.417	35.6399	0.552731	14.0119	15.0058	15.6146	15.9872	16.1891	16.3279
[Dataset1]TCGA-BH-A1FH-01A	-0.265533	2.26592	3.06995	3.77612	4.14179	4.34083	4.64191	4.68341	4.87234	5.02445	-3.63067	172.404	-0.55088	2.18987	0.616439	0.616439	0.573422	-1.55204	1299.17	1.63232	1.89531	1.86111	2.44326	1.69783	1.98783	2.22018	2.41317	2.57051	-2.82996	7.52501	-0.308744	-3.43507	-0.300891	52.5404	0.920162	0.920162	0.741639	-0.413438	926.688	0.880498	232.413	54.1848	-0.446875	12.9863	13.9956	14.6129	14.9883	15.1919	15.3321
[Dataset1]TCGA-BH-A1FJ-01A	-0.21827	2.57676	3.35053	4.04144	4.39486	4.58287	4.87971	4.91153	5.09781	5.24768	-3.51232	215.122	-0.274037	3.18711	0.61841	0.61841	0.759683	2.54355	1079.7	1.79358	2.05185	2.01127	2.58858	1.85558	2.14408	2.37591	2.56804	2.72544	-2.74528	8.63871	-0.102922	-3.24916	-0.217179	49.092	0.786319	0.786319	0.811889	2.64356	736.385	-0.423724	140.426	54.8927	-0.542484	13.0299	13.9793	14.5657	14.9289	15.1251	15.26
[Dataset1]TCGA-BH-A1FL-01A	-0.487072	2.1936	2.97416	3.66619	4.02011	4.20907	4.50439	4.5372	4.72191	4.87039	-4.63478	147.327	-0.702779	2.12845	0.554309	0.554309	0.496823	-0.00848506	1156.56	1.64712	1.84979	1.7959	2.405	1.55147	1.84889	2.08597	2.28295	2.44429	-3.68267	6.23934	-0.193739	-4.35098	0.123745	35.8919	0.920388	0.920388	1.13125	0.832115	792.582	0.496528	235.561	41.5691	-0.646354	12.8597	13.8386	14.4399	14.8069	15.0053	15.1419
[Dataset1]TCGA-BH-A1FM-01A	2.1123	5.36569	6.1786	6.92284	7.29534	7.48549	7.8095	7.82757	8.03069	8.1941	-1.92259	4140.91	3.01634	48.1398	18.8789	18.8789	20.3926	1.31983	1154.87	4.0405	4.32131	4.31621	4.96981	4.14392	4.4699	4.72835	4.94186	5.11643	-1.45266	90.2797	2.66401	-1.71566	2.95995	85.9587	20.2019	20.2019	18.839	1.45803	819.439	3.40473	3066.81	91.6393	2.39589	15.7335	16.7461	17.3731	17.7797	18.0043	18.1587
[Dataset1]TCGA-BH-A1FN-01A	0.629124	3.4393	4.23341	4.94417	5.30546	5.49615	5.80093	5.83074	6.02172	6.17532	-2.87338	545.573	0.711366	7.24871	1.57216	1.57216	2.05348	1.2639	1200.31	2.53915	2.76588	2.73401	3.3259	2.59736	2.8958	3.13408	3.33098	3.49124	-2.14299	19.2815	0.734295	-2.55883	0.556383	58.9977	2.13664	2.13664	1.76814	1.01209	864.439	1.94176	838.49	61.2198	1.14065	14.585	15.5638	16.1708	16.5535	16.7626	16.9064
[Dataset1]TCGA-BH-A1FR-01A	0.527376	3.68856	4.51583	5.27571	5.65704	5.85213	6.18446	6.20354	6.41239	6.58061	-3.28197	828.228	1.489	8.80298	3.13804	3.13804	4.4741	0.030726	1204.35	2.70699	2.93147	2.90037	3.56164	2.60491	2.9316	3.19469	3.41325	3.59251	-2.70411	18.575	1.48659	-2.83396	1.86921	56.8868	5.92761	5.92761	6.45197	-0.385331	830.377	2.30704	1048.06	48.1048	0.397914	13.8709	14.8537	15.4569	15.8297	16.0322	16.1715
[Dataset1]TCGA-BH-A1FU-01A	0.238274	3.07742	3.87709	4.59622	4.96318	5.15705	5.46809	5.49847	5.69411	5.85173	-3.91984	396.112	0.487785	4.99638	1.04131	1.04131	1.63243	-0.680141	1255.31	2.17693	2.40066	2.35337	2.92637	2.19365	2.4822	2.71459	2.90752	3.06554	-3.25216	12.2957	0.484427	-3.84678	0.299715	41.6909	0.974275	0.974275	1.36723	-0.366713	906.749	0.0864403	236.326	41.4033	0.236434	13.6676	14.6746	15.2901	15.6681	15.8736	16.015
[Dataset1]TCGA-BH-A201-01A	-0.324575	2.15178	2.95141	3.64973	4.01296	4.21244	4.50874	4.55358	4.73949	4.88909	-4.86184	150.26	-0.818633	1.98774	0.397401	0.397401	0.439289	-0.143889	1240.87	1.53401	1.81678	1.78054	2.34219	1.6549	1.94051	2.17038	2.36105	2.51695	-3.76585	7.41259	-0.61971	-4.45626	-0.718956	21.9494	0.523409	0.523409	0.493262	0.521859	885.85	-0.440558	95.3249	20.2524	-0.0925042	13.3648	14.3719	14.9862	15.358	15.5592	15.6977
[Dataset1]TCGA-BH-A202-01A	0.451069	3.20201	3.96739	4.64619	4.99148	5.17425	5.46357	5.49248	5.67288	5.8178	-3.58527	378.826	0.287691	5.94215	0.869506	0.869506	1.32444	-0.0445817	1253.68	2.53593	2.74518	2.67539	3.24807	2.52225	2.80505	3.03071	3.21706	3.36838	-3.04002	16.8312	0.44129	-3.35043	0.590919	51.488	1.89292	1.89292	1.79238	-0.935362	881.333	2.62991	813.247	49.5721	0.890032	14.3241	15.3213	15.9372	16.3209	16.5293	16.6726
[Dataset1]TCGA-BH-A203-01A	0.950404	3.75003	4.55366	5.27658	5.64501	5.83984	6.15196	6.18305	6.37938	6.53753	-2.71962	786.697	1.123	9.7655	1.87702	1.87702	3.12941	-0.51191	1237.73	2.98696	3.20643	3.14651	3.7352	2.93101	3.23141	3.47075	3.66859	3.82962	-2.30321	26.3547	1.24002	-2.37978	1.09174	59.6651	1.76572	1.76572	2.98431	-1.02704	886.155	1.27052	576.401	58.5855	1.05955	14.4858	15.4832	16.0937	16.4735	16.6806	16.8229
[Dataset1]TCGA-BH-A204-01A	1.77898	4.62487	5.40989	6.12289	6.48213	6.66799	6.97698	6.99907	7.19284	7.34874	-2.3999	1767.37	1.96778	24.4002	6.613	6.613	7.17529	2.18672	1042.44	3.72461	3.94913	3.91188	4.5275	3.67577	3.98215	4.22824	4.43208	4.5987	-1.61533	53.5824	2.29727	-1.96427	2.37945	83.2902	9.29976	9.29976	10.778	2.62388	692.18	2.75899	1604.12	81.8187	2.01619	15.3675	16.3835	17.0081	17.3988	17.6121	17.7587
[Dataset1]TCGA-BH-A208-01A	0.548575	2.78039	3.56303	4.24229	4.59588	4.79105	5.07726	5.12341	5.30293	5.44731	-3.52691	261.425	-0.353403	3.82241	0.499618	0.499618	0.697342	-1.08741	1319.79	2.35219	2.58583	2.53842	3.09943	2.34366	2.62899	2.85692	3.04513	3.1984	-2.9299	14.6791	0.173784	-3.40493	-0.342812	53.892	0.768555	0.768555	0.715487	-1.04398	960.618	0.978247	298.073	52.7437	0.673148	14.0477	15.072	15.6999	16.0877	16.2994	16.4448
[Dataset1]TCGA-BH-A209-01A	-0.462283	1.88406	2.67684	3.3667	3.72647	3.92466	4.21752	4.26266	4.44619	4.59399	-4.67598	111.699	-1.13761	1.5418	0.330068	0.330068	0.319798	-1.35742	1301.61	1.27509	1.62872	1.62115	2.18184	1.50308	1.78065	2.00343	2.18843	2.33989	-3.1814	6.22019	-0.797441	-4.31384	-0.837194	30.2599	0.496976	0.496976	0.430573	-2.93722	934.612	-1.58749	40.9904	33.5067	-0.321749	13.2526	14.2292	14.8242	15.1728	15.3583	15.4858
[Dataset1]TCGA-BH-A28O-01A	-0.958426	1.58282	2.37166	3.06363	3.42221	3.61756	3.91252	3.95328	4.13823	4.28713	-4.6957	82.2644	-1.40999	1.14812	0.343231	0.343231	0.244672	-1.79358	1314.37	0.95975	1.21482	1.165	1.73835	0.99328	1.2772	1.50469	1.69388	1.84862	-3.74551	3.68477	-1.20685	-4.42345	-1.11288	22.4306	0.445765	0.445765	0.333853	-1.32874	951.93	-0.831304	63.0416	25.9319	-1.17348	12.3464	13.3234	13.9217	14.2863	14.4843	14.6207
[Dataset1]TCGA-BH-A28Q-01A	-0.702695	1.61409	2.3987	3.08101	3.43801	3.63591	3.92538	3.9725	4.15433	4.30071	-5.00315	83.217	-1.46717	1.19749	0.256506	0.256506	0.230683	0.393814	1191.08	1.15977	1.4446	1.38874	1.93522	1.22884	1.50231	1.72009	1.90038	2.04751	-3.94527	4.72279	-1.35837	-4.7863	-1.70936	17.63	0.164618	0.164618	0.181054	0.651051	817.019	-1.63758	41.2199	17.0949	-0.41465	13.0717	14.0646	14.6735	15.0414	15.2399	15.3765
[Dataset1]TCGA-BH-A2L8-01A	-1.19986	1.44778	2.26106	2.97972	3.35092	3.5516	3.85991	3.89848	4.09191	4.24772	-5.12515	79.5391	-1.22535	0.952882	0.428574	0.428574	0.293478	-1.33026	1340.24	0.576137	0.94893	0.943453	1.52514	0.81505	1.10078	1.32812	1.5166	1.67031	-4.03233	3.12033	-1.44141	-4.84268	-1.61971	17.2298	0.148618	0.148618	0.199243	-2.00316	939.894	-1.59194	31.4843	14.5724	-0.521252	12.9825	13.9773	14.5879	14.9539	15.1509	15.2864
[Dataset1]TCGA-BH-A42T-01A	0.65486	3.75086	4.59991	5.37046	5.76025	5.96357	6.29832	6.32501	6.53531	6.70454	-1.99749	938.245	1.50708	8.97036	4.81588	4.81588	4.50967	0.0077654	1170.87	2.54221	2.85942	2.88162	3.56479	2.68527	3.02653	3.30058	3.52755	3.71392	-2.33441	21.3929	1.61096	-2.31401	2.07379	53.5738	10.2577	10.2577	7.67391	1.16589	811.599	2.77571	1482.27	55.8315	0.641922	13.9999	15.0423	15.6813	16.0705	16.2815	16.4265
[Dataset1]TCGA-BH-A42U-01A	-1.10114	1.13354	1.93374	2.62601	2.98948	3.19217	3.48526	3.53563	3.71971	3.86797	-5.26601	54.0667	-1.96601	0.720853	0.145418	0.145418	0.139597	-2.243	1339.56	0.61304	0.878656	0.841538	1.39931	0.733409	1.01223	1.2358	1.42131	1.57262	-4.05362	2.95863	-1.70765	-4.94802	-2.10065	10.8699	0.153975	0.153975	0.122945	-1.70665	972.344	-2.06955	27.3955	11.6935	-1.10034	12.3935	13.3913	13.9991	14.3625	14.5589	14.6941
[Dataset1]TCGA-BH-A42V-01A	-1.01495	1.32895	2.11111	2.79347	3.14793	3.34224	3.63162	3.67418	3.85549	4.00135	-4.97591	61.6539	-1.77688	0.903176	0.225153	0.225153	0.169192	-1.6155	1303.61	0.858844	1.0805	1.0025	1.54572	0.832154	1.10334	1.32058	1.50058	1.64733	-3.93709	3.17053	-1.64893	-4.68438	-2.01387	14.4451	0.135501	0.135501	0.134504	-1.23331	938.17	-1.92636	36.2158	14.8318	-1.10378	12.425	13.4089	14.0091	14.3679	14.5612	14.6943
[Dataset1]TCGA-BH-A5IZ-01A	0.60175	3.61266	4.44148	5.19074	5.56889	5.76559	6.08948	6.11456	6.31744	6.48051	-3.60039	746.097	1.22049	8.07696	3.83568	3.83568	3.3655	-0.0623185	1174.73	2.3651	2.64403	2.63156	3.25828	2.48099	2.80028	3.05663	3.26871	3.44199	-3.30705	17.9188	0.93774	-3.52802	0.659339	34.6038	2.96512	2.96512	1.9688	0.761745	845.89	-0.0760554	245.813	34.2974	0.675564	14.0581	15.0769	15.7041	16.0927	16.3044	16.4501
[Dataset1]TCGA-BH-A5J0-01A	0.229989	3.04501	3.86909	4.60729	4.98275	5.18125	5.49856	5.5296	5.72852	5.88848	-4.64868	411.691	0.45625	4.64599	1.79774	1.79774	1.57876	-0.469945	1279.57	2.2739	2.48858	2.44853	3.08369	2.21222	2.52896	2.78223	2.99208	3.16338	-3.78692	12.8363	0.651728	-4.35525	0.843034	23.2105	2.40645	2.40645	2.30856	-0.599776	912.13	1.52229	556.945	18.4628	0.299057	13.6786	14.7003	15.3268	15.7155	15.9282	16.0746
[Dataset1]TCGA-BH-A6R8-01A	-0.0196226	2.69285	3.47688	4.17721	4.53556	4.72672	5.02748	5.06071	5.24958	5.40148	-4.14147	251.327	-0.212676	3.56108	0.786664	0.786664	0.81091	1.62494	1127.58	1.88082	2.08347	2.03933	2.605	1.87938	2.17163	2.40748	2.6033	2.76315	-3.56343	9.225	-0.247508	-3.90099	-0.402673	37.1419	0.687001	0.687001	0.674902	1.17677	793.643	-1.44658	84.5265	35.5359	-0.598714	12.9473	13.911	14.5049	14.8679	15.0646	15.2
[Dataset1]TCGA-BH-A6R9-01A	0.00110049	2.90895	3.73915	4.48319	4.86118	5.06014	5.38014	5.41012	5.61068	5.77199	-4.60637	366.821	0.469327	3.94926	1.2606	1.2606	1.61136	-2.52204	1357.58	1.84087	2.17788	2.20505	2.86396	2.0606	2.38672	2.64885	2.86638	3.04441	-3.56347	11.1275	0.763378	-4.30668	1.28258	26.9378	3.8156	3.8156	3.59937	-2.26579	998.266	-0.921567	99.6795	21.0708	-0.106559	13.3173	14.3479	14.9729	15.3472	15.5491	15.6879
[Dataset1]TCGA-BH-A8FY-01A	0.0030724	3.38421	4.20396	4.9596	5.33349	5.52047	5.85001	5.85994	6.06573	6.23111	-3.01965	582.46	1.08389	6.56047	3.43321	3.43321	2.94577	1.16746	1133.11	2.19465	2.40306	2.37179	3.05129	2.09802	2.42837	2.69052	2.90778	3.08529	-2.59001	10.9949	1.16192	-2.86502	1.58827	47.4074	4.69567	4.69567	4.91588	1.40256	780.431	3.40108	1723.44	51.0811	-0.319203	13.1576	14.1433	14.7505	15.1245	15.3266	15.4657
[Dataset1]TCGA-BH-A8FZ-01A	-1.21789	1.39282	2.17244	2.86071	3.21635	3.40866	3.70346	3.74102	3.92595	4.0749	-5.34484	66.5268	-1.62734	0.973681	0.161059	0.161059	0.19539	-2.31965	1315.3	0.972687	1.146	1.04703	1.58811	0.830392	1.10271	1.32292	1.5064	1.65657	-4.03637	2.9808	-1.12667	-4.86154	-1.03733	13.7669	0.351379	0.351379	0.356119	-1.55912	941.211	-1.67775	59.7102	15.3695	-1.26324	12.2912	13.2553	13.8474	14.2074	14.4025	14.5368
[Dataset1]TCGA-BH-A8G0-01A	-0.445688	2.44306	3.26999	4.01587	4.39686	4.59822	4.92242	4.95348	5.15757	5.32207	-4.57721	234.61	-0.0013748	2.55085	1.08837	1.08837	1.00309	-0.739413	1265.98	1.55984	1.76951	1.73329	2.35646	1.53958	1.84755	2.09637	2.30348	2.47367	-3.67472	6.46885	-0.0361965	-4.36146	0.222529	20.3417	1.28787	1.28787	1.25066	-0.539139	906.518	1.7619	388.558	25.4575	-0.613944	12.8405	13.8376	14.4498	14.8251	15.0288	15.1691
[Dataset1]TCGA-BH-AB28-01A	-0.0814849	2.82966	3.6581	4.40358	4.78418	4.98539	5.30841	5.33989	5.54299	5.70661	-4.49629	344.328	0.392538	3.7186	1.47156	1.47156	1.48295	-0.0872085	1201.34	1.82589	2.0992	2.07524	2.70687	1.92608	2.237	2.48661	2.69363	2.86343	-3.78527	9.68159	0.323592	-4.16632	0.424901	22.846	1.77864	1.77864	1.51874	0.100505	844.347	1.1281	411.821	20.063	-0.196234	13.2496	14.2527	14.8681	15.2462	15.4517	15.5931
[Dataset1]TCGA-C8-A12L-01A	1.5177	4.3053	5.1344	5.87586	6.25404	6.45545	6.77321	6.80807	7.00741	7.16772	-1.82154	1479.47	1.66418	16.3678	4.18632	4.18632	5.32713	-1.08533	1228.54	3.07907	3.45605	3.50601	4.15772	3.38848	3.72045	3.98404	4.2018	4.37916	-2.26124	46.8037	1.47219	-1.87784	1.02093	58.5372	2.74386	2.74386	2.79181	-0.18042	912.648	-0.273014	329.753	50.7025	1.17358	14.5493	15.5681	16.194	16.5839	16.7971	16.9436
[Dataset1]TCGA-C8-A12M-01A	1.14974	4.39718	5.20376	5.94957	6.3177	6.50084	6.82633	6.83468	7.03794	7.20137	-2.23544	1534.24	2.0206	18.6566	5.63031	5.63031	7.50812	1.42887	1046.68	2.81533	3.12865	3.15905	3.80247	2.99	3.30802	3.56002	3.76855	3.93873	-2.47655	28.1516	1.62274	-2.61678	1.63489	60.9971	4.6805	4.6805	5.13222	1.05366	720.25	-0.140209	300.38	56.7052	0.77008	14.2117	15.2139	15.8288	16.2074	16.4125	16.5536
[Dataset1]TCGA-C8-A12N-01A	-0.425826	2.29884	3.10494	3.82117	4.18996	4.38832	4.69615	4.73304	4.92641	5.08213	-4.78431	183.214	-0.483154	2.29824	0.80819	0.80819	0.621159	0.63208	1245.27	1.63057	1.8788	1.83223	2.41484	1.62009	1.91146	2.14662	2.34266	2.50348	-3.66065	6.91468	-0.453018	-4.40126	-0.202761	21.8362	0.951756	0.951756	0.827346	0.116288	877.356	0.551615	162.197	22.8303	-0.0248961	13.4659	14.448	15.055	15.4269	15.6285	15.7672
[Dataset1]TCGA-C8-A12O-01A	0.54282	3.59072	4.39732	5.12917	5.50057	5.69464	6.01327	6.03923	6.23947	6.40084	-3.84914	688.098	1.14832	8.2583	2.9173	2.9173	3.17325	0.139118	1245.24	2.57491	2.81694	2.78893	3.39976	2.62833	2.9281	3.16816	3.36772	3.53098	-3.1716	19.3265	0.868115	-3.62941	0.898113	40.9385	2.01537	2.01537	2.48563	0.11321	895.213	1.73758	590.877	35.555	0.579027	13.993	14.9983	15.6194	16.004	16.2131	16.357
[Dataset1]TCGA-C8-A12P-01A	1.49078	4.47861	5.29487	6.03822	6.41162	6.60387	6.92665	6.94766	7.14998	7.31273	-2.8997	1714.41	2.05731	19.838	5.57992	5.57992	7.75993	1.12101	1197.22	3.31893	3.7234	3.71931	4.37001	3.41728	3.7418	4.00065	4.21414	4.38859	-2.77288	42.1643	2.20608	-2.72363	2.02533	52.2545	6.46611	6.46611	7.67058	0.630761	873.287	0.345428	304.581	49.9824	1.53636	14.878	15.9158	16.5541	16.9502	17.1659	17.3142
[Dataset1]TCGA-C8-A12Q-01A	0.471475	3.72975	4.5256	5.25712	5.62374	5.81103	6.13083	6.14852	6.34944	6.51119	-2.03779	768.554	1.30199	9.73844	2.44508	2.44508	3.68283	-0.0602097	1207.92	2.893	3.00161	2.91828	3.53892	2.58978	2.89921	3.14723	3.35308	3.52215	-1.25662	17.7782	1.04074	-1.94151	1.20571	55.9932	1.56023	1.56023	3.40449	-0.104626	853.911	3.32768	2091.04	68.2837	0.200181	13.6997	14.6856	15.2883	15.6565	15.8559	15.9929
[Dataset1]TCGA-C8-A12U-01A	0.0833625	2.79833	3.5868	4.29236	4.65278	4.84442	5.14817	5.17977	5.37019	5.52347	-3.76062	284.207	-0.0773348	3.94286	0.933609	0.933609	0.920995	1.14656	1130.15	1.82389	2.1116	2.11633	2.70235	1.99659	2.29566	2.53607	2.73552	2.8994	-3.06591	10.7468	-0.050917	-3.57531	-0.336195	36.2543	0.583888	0.583888	0.716486	0.707644	794.204	-3.56355	19.2774	40.8631	-0.00775156	13.5207	14.4943	15.0914	15.4558	15.6525	15.7877
[Dataset1]TCGA-C8-A12V-01A	-1.28148	1.21642	1.99302	2.67821	3.03131	3.22153	3.51477	3.55036	3.73406	3.88191	-5.5148	54.8104	-1.80733	0.821004	0.180791	0.180791	0.162934	-2.34592	1361.69	0.447733	0.674527	0.614272	1.1414	0.524282	0.786316	0.996354	1.17105	1.31375	-4.04969	2.33052	-2.16325	-5.01971	-2.41828	10.7695	0.0853472	0.0853472	0.0886972	-3.28026	1026.86	-5.52234	3.26266	15.1443	-1.64046	11.9469	12.9169	13.5083	13.8589	14.0477	14.1777
[Dataset1]TCGA-C8-A12W-01A	0.449313	3.50686	4.33379	5.08776	5.47014	5.66947	5.99901	6.02496	6.23229	6.39944	-4.24913	690.402	1.16337	7.43242	4.75089	4.75089	3.20436	0.99344	1180.99	2.41687	2.65739	2.63798	3.25117	2.45548	2.76301	3.00967	3.21463	3.38213	-3.36394	16.7825	0.831278	-4.15801	0.559272	33.1164	1.53278	1.53278	1.76667	0.616512	829.726	0.0614994	245.181	36.2788	0.147241	13.6083	14.6221	15.2423	15.6106	15.8081	15.9439
[Dataset1]TCGA-C8-A12X-01A	0.416611	3.29527	4.07433	4.77678	5.13071	5.31449	5.61674	5.63968	5.82854	5.98029	-2.64787	448.209	0.427208	6.55374	1.53769	1.53769	1.52338	2.06505	1154.33	2.21804	2.47856	2.45545	3.04636	2.28292	2.58058	2.81842	3.01527	3.17577	-2.39174	13.9255	0.154466	-3.65692	0.0939252	32.9019	1.49205	1.49205	1.10758	1.33253	825.089	-0.695316	130.384	37.7466	0.329281	13.8145	14.7992	15.4038	15.7756	15.9765	16.1147
[Dataset1]TCGA-C8-A12Y-01A	0.153754	3.32717	4.16355	4.92	5.30347	5.50428	5.83221	5.85985	6.06563	6.23125	-4.73442	582.828	1.00707	5.9872	3.60839	3.60839	2.75281	0.866049	1162.61	2.29108	2.58727	2.57873	3.22051	2.34051	2.66102	2.91712	3.12992	3.30401	-3.75902	14.5148	0.681525	-4.32058	1.07969	28.1424	2.64303	2.64303	2.99217	1.24516	812.684	2.51337	521.854	22.2807	-0.140328	13.285	14.3003	14.924	15.3012	15.5051	15.6453
[Dataset1]TCGA-C8-A12Z-01A	1.41888	4.75578	5.55426	6.28785	6.65329	6.83771	7.15771	7.17097	7.3711	7.53214	-1.94931	2131.84	2.39672	26.777	6.18954	6.18954	10.8576	2.02622	1115.52	3.48399	3.67004	3.65974	4.29342	3.44002	3.75327	4.00344	4.21026	4.37932	-2.14616	42.7845	1.96785	-1.93212	2.1818	71.81	13.4413	13.4413	8.91621	1.74742	786.768	3.27608	2895.8	66.3967	1.76887	15.1489	16.1534	16.7744	17.1713	17.3888	17.5385
[Dataset1]TCGA-C8-A130-01A	0.373079	3.11826	3.89853	4.59939	4.95634	5.14471	5.44698	5.47629	5.66616	5.81903	-4.51045	381.861	0.34924	5.41419	0.972069	0.972069	1.42521	0.729772	1195.7	2.34577	2.54496	2.47911	3.05038	2.28624	2.57158	2.80129	2.99158	3.14689	-3.59609	13.4198	0.601564	-4.09187	0.337794	34.3505	1.26422	1.26422	1.40328	0.172766	858.057	2.83791	745.913	29.4323	0.322631	13.7793	14.7714	15.3802	15.7534	15.9551	16.0937
[Dataset1]TCGA-C8-A131-01A	0.259438	2.7261	3.53882	4.25231	4.62301	4.82649	5.13024	5.17574	5.36678	5.52047	-4.49263	283.47	-0.213798	3.49429	0.89543	0.89543	0.807046	0.132487	1210.52	1.96911	2.21728	2.19502	2.77421	2.12483	2.42079	2.6595	2.85748	3.0202	-3.48607	12.2243	-0.0797201	-4.28179	-0.353525	28.8453	0.563656	0.563656	0.706102	0.592405	890.763	-0.7298	126.476	29.9811	0.554752	13.9447	14.9705	15.5976	15.9812	16.1898	16.3333
[Dataset1]TCGA-C8-A132-01A	-0.187568	2.92936	3.75553	4.50575	4.88485	5.08137	5.40764	5.43114	5.63574	5.80047	-4.11359	378.521	0.66192	4.08188	1.98652	1.98652	1.94552	-1.3312	1272.83	1.92756	2.20083	2.17239	2.79104	1.94564	2.25381	2.50116	2.70672	2.87465	-3.32465	9.42277	0.535351	-3.93817	0.939628	27.4425	2.18147	2.18147	2.56209	-1.06624	897.12	-0.51464	130.547	27.1114	-0.162784	13.3041	14.3025	14.9134	15.2822	15.4821	15.6197
[Dataset1]TCGA-C8-A134-01A	-0.546234	1.78264	2.56775	3.25008	3.60641	3.80358	4.09234	4.13917	4.32053	4.46646	-5.02199	98.1927	-1.28757	1.40831	0.381695	0.381695	0.278336	-1.79275	1273.42	1.05115	1.35408	1.3344	1.87012	1.32413	1.59816	1.81714	1.99829	2.14525	-3.87012	5.4694	-1.43756	-4.68812	-1.712	19.2725	0.15487	0.15487	0.180316	-2.71177	927.62	-4.10196	7.79672	22.0528	-0.596453	12.8786	13.8773	14.4891	14.857	15.0553	15.1918
[Dataset1]TCGA-C8-A135-01A	1.19222	4.71896	5.5514	6.32783	6.71228	6.90346	7.24627	7.25408	7.46925	7.64252	-2.48795	2405.47	2.75215	24.3452	13.8519	13.8519	15.6174	0.153927	1191.81	3.25204	3.51173	3.46874	4.09834	3.22857	3.53878	3.78761	3.9938	4.1629	-2.7644	34.3325	1.92724	-2.66963	2.00711	57.7494	4.29035	4.29035	7.51554	0.286012	852.181	2.60259	1503.74	47.4828	1.67534	14.9634	16.0076	16.6511	17.0572	17.2795	17.4325
[Dataset1]TCGA-C8-A137-01A	0.756063	4.00769	4.79003	5.50751	5.86542	6.04673	6.35927	6.37361	6.56916	6.72654	-2.0274	949.683	1.45106	13.1228	3.39687	3.39687	4.28941	0.873246	1153.37	2.79467	3.04848	3.00019	3.57507	2.77495	3.06548	3.29619	3.48698	3.64229	-1.9843	21.5024	0.680577	-2.15003	0.58582	64.0149	0.869634	0.869634	1.84063	1.07226	814.042	1.33666	432.887	63.982	0.693176	14.1714	15.1527	15.7555	16.1301	16.3342	16.4745
[Dataset1]TCGA-C8-A138-01A	-0.752934	1.61121	2.39119	3.06951	3.42389	3.61954	3.90732	3.9528	4.13344	4.27891	-4.59576	81.3527	-1.45399	1.19521	0.261459	0.261459	0.232193	-0.588416	1300.61	1.06974	1.32764	1.27288	1.82441	1.12991	1.40027	1.61405	1.79091	1.93451	-3.66877	4.2841	-1.47194	-4.3805	-2.11584	27.6474	0.128463	0.128463	0.118637	-0.947861	916.76	-1.63723	37.9427	26.0467	-0.37951	13.1433	14.128	14.7286	15.0889	15.2832	15.4168
[Dataset1]TCGA-C8-A1HE-01A	-0.240623	2.54024	3.33887	4.05586	4.42289	4.61775	4.92787	4.95974	5.15473	5.31177	-4.57943	230.76	-0.100845	2.95568	1.17286	1.17286	0.907696	0.998874	1141.88	1.71364	1.90466	1.84569	2.42609	1.68155	1.96851	2.19774	2.38791	2.5432	-3.58511	7.43638	-0.346084	-4.23946	-0.563297	25.291	0.505441	0.505441	0.572133	1.14119	788.817	0.0833071	162.078	26.0751	-0.424982	13.0831	14.0652	14.6672	15.0303	15.2261	15.3608
[Dataset1]TCGA-C8-A1HF-01A	-0.477201	1.8716	2.63303	3.29859	3.64439	3.83347	4.11652	4.15719	4.33474	4.47767	-4.47516	99.0414	-1.36554	1.6317	0.193213	0.193213	0.252871	0.0503576	1279.15	1.28409	1.50887	1.4287	1.92663	1.27749	1.52933	1.73039	1.89611	2.03106	-3.5167	4.92061	-1.703	-4.29898	-2.48419	36.2406	0.0848043	0.0848043	0.083817	-1.18163	944.449	-3.35574	22.1238	33.7818	-0.238922	13.3186	14.2814	14.8731	15.234	15.4287	15.5626
[Dataset1]TCGA-C8-A1HG-01A	0.660709	3.77792	4.56896	5.28834	5.65022	5.83753	6.14927	6.17109	6.36643	6.52354	-2.92533	775.187	1.23088	10.1978	3.8452	3.8452	3.47571	0.0661236	1249.38	2.69598	2.97351	2.95761	3.54135	2.80245	3.10032	3.3386	3.53551	3.69576	-2.54519	23.2004	0.841964	-2.79677	0.922789	48.7324	1.34638	1.34638	2.56595	-0.987692	893.679	0.873925	366.425	47.8097	0.376618	13.8439	14.8458	15.4606	15.8308	16.0303	16.1674
[Dataset1]TCGA-C8-A1HI-01A	-0.0059221	2.71335	3.51773	4.22925	4.59489	4.79098	5.09543	5.13112	5.32171	5.47504	-3.8505	270.796	-0.0430917	3.43444	0.950135	0.950135	0.951917	-0.673775	1241.47	1.80944	2.16504	2.1581	2.75271	2.01117	2.30412	2.5384	2.73293	2.89195	-3.15732	10.3274	0.00638501	-3.54451	0.065318	42.8146	1.22812	1.22812	1.08441	-0.202759	870.313	-0.556686	101.764	39.6642	0.205437	13.6323	14.6457	15.2661	15.6425	15.8462	15.9863
[Dataset1]TCGA-C8-A1HJ-01A	-0.374177	1.28042	2.05273	2.69913	3.04932	3.25491	3.52304	3.59276	3.76217	3.89875	-5.04588	55.2259	-2.27329	0.879009	0.0649758	0.0649758	0.102971	-2.19936	1274.98	1.05693	1.41856	1.37502	1.8385	1.33995	1.58177	1.77673	1.93751	2.06849	-3.57497	5.44552	-1.89003	-4.73195	-2.99041	38.6825	0.0496984	0.0496984	0.0496018	-1.76569	925.978	-6.16105	3.82272	45.7449	0.00994751	13.5747	14.5325	15.114	15.4652	15.6551	15.7856
[Dataset1]TCGA-C8-A1HK-01A	1.32158	4.5905	5.39657	6.13693	6.50669	6.69469	7.01738	7.0335	7.23578	7.39851	-1.969	1867.93	2.25954	22.4406	6.99907	6.99907	9.53596	0.963977	1120.21	3.11446	3.44638	3.45107	4.06337	3.28447	3.59146	3.83616	4.03819	4.20329	-1.93626	37.6126	1.61175	-1.76473	1.45875	70.4833	2.65739	2.65739	4.38126	0.675711	795.102	0.728982	466.117	67.0016	1.64524	14.9663	15.9916	16.6255	17.0272	17.2472	17.3985
[Dataset1]TCGA-C8-A1HL-01A	0.525223	3.22305	4.03067	4.75089	5.12101	5.31936	5.62947	5.66545	5.86044	6.0175	-4.22801	467.318	0.476293	5.79299	1.47462	1.47462	1.58994	1.12038	1139.87	2.37976	2.65957	2.64688	3.267	2.41728	2.72348	2.96751	3.16934	3.335	-3.43999	15.9343	0.442782	-4.00757	0.213956	33.7839	1.33497	1.33497	1.22511	1.34957	803.004	-0.57221	184.215	35.8028	0.517328	13.9889	14.979	15.5843	15.9568	16.1588	16.2977
[Dataset1]TCGA-C8-A1HM-01A	0.0388449	2.86185	3.63462	4.33198	4.68575	4.87075	5.17281	5.19785	5.38726	5.53978	-3.92782	288.745	0.101629	4.26569	0.839493	0.839493	1.10981	-0.382589	1231.95	2.2472	2.37986	2.27842	2.84425	2.02391	2.30376	2.52694	2.71192	2.86237	-3.04537	10.0559	-0.00870665	-3.48381	-0.190388	47.6678	0.546776	0.546776	0.817151	-1.68218	878.581	1.71353	519.406	48.8201	-0.193742	13.363	14.3311	14.9254	15.2855	15.4797	15.6134
[Dataset1]TCGA-C8-A1HN-01A	0.754216	4.02955	4.8294	5.56772	5.93556	6.12099	6.44461	6.45736	6.66027	6.82353	-3.72005	1051.71	1.65835	13.0783	4.49045	4.49045	5.24844	1.72428	1125.35	2.96317	3.16851	3.13282	3.78217	2.81567	3.13375	3.38889	3.60062	3.77455	-2.98819	22.2993	1.57943	-3.44021	1.81846	43.7808	4.38635	4.38635	6.25888	1.83258	775.054	1.06488	659.791	57.7521	0.95211	14.3737	15.3802	15.9992	16.3799	16.5854	16.7266
[Dataset1]TCGA-C8-A1HO-01A	-0.619144	1.86433	2.62913	3.29863	3.64675	3.83783	4.1222	4.16471	4.34306	4.4867	-4.83388	99.9879	-1.31249	1.6007	0.236355	0.236355	0.269871	0.867037	1132.04	1.22729	1.51317	1.45937	1.9664	1.33996	1.6032	1.81383	1.98845	2.13012	-3.57032	5.28816	-1.65232	-4.44867	-2.18591	31.1342	0.0953921	0.0953921	0.114581	1.02363	781.514	-2.95446	21.1094	37.7269	-0.725075	12.8846	13.8344	14.4178	14.773	14.9647	15.0967
[Dataset1]TCGA-C8-A26V-01A	0.660346	3.54371	4.31623	5.00973	5.36032	5.54387	5.84106	5.86721	6.05326	6.20277	-3.11937	558.825	0.619368	8.4417	0.903049	0.903049	1.84778	0.739388	1175.51	2.50011	2.81806	2.81385	3.40463	2.65826	2.95721	3.1954	3.39268	3.55352	-2.99765	19.4085	0.884295	-2.98493	1.08591	50.1297	3.27238	3.27238	2.94524	-0.256059	830.319	-0.394671	171.062	43.0673	0.0649157	13.5462	14.5309	15.1354	15.5063	15.708	15.8467
[Dataset1]TCGA-C8-A26W-01A	-0.514618	2.08026	2.8901	3.60901	3.98332	4.18785	4.49806	4.54175	4.73778	4.89593	-5.29165	152.426	-0.588861	1.83256	0.698473	0.698473	0.560721	-0.138043	1232.1	1.77235	1.8842	1.7709	2.34413	1.52382	1.80816	2.03618	2.22574	2.38096	-3.82555	6.21545	-0.564274	-4.69936	-0.665347	24.1835	0.355558	0.355558	0.511769	0.035296	873.41	1.85015	357.295	22.0834	-0.247757	13.2232	14.2105	14.8173	15.1903	15.393	15.5325
[Dataset1]TCGA-C8-A26X-01A	-0.0855966	2.03198	2.81105	3.4835	3.83722	4.03551	4.31905	4.37071	4.54897	4.69255	-4.3262	122.827	-1.17275	1.83408	0.232881	0.232881	0.308444	-1.67495	1307.85	1.77783	2.01741	1.94809	2.47686	1.76312	2.03929	2.25959	2.44169	2.58978	-3.48864	8.35305	-0.609145	-4.07687	-1.20217	32.1697	0.271068	0.271068	0.296575	-2.24043	957.953	0.83351	199.422	28.2826	-0.20787	13.2912	14.2711	14.8721	15.2423	15.4436	15.582
[Dataset1]TCGA-C8-A26Y-01A	0.438568	3.32085	4.12192	4.84374	5.21151	5.4062	5.71792	5.74909	5.94508	6.10282	-3.05445	509.155	0.575065	6.49268	1.86883	1.86883	1.78095	0.946666	1174.31	1.95998	2.33712	2.36791	2.99475	2.26524	2.57994	2.83063	3.03846	3.2083	-2.66253	14.738	0.256191	-3.3944	-0.325472	36.7104	0.590815	0.590815	0.739433	0.838523	862.438	-2.3587	61.53	40.1223	0.532883	13.9603	14.9737	15.5946	15.9781	16.1866	16.3298
[Dataset1]TCGA-C8-A26Z-01A	0.853878	3.53557	4.32612	5.02957	5.38721	5.57644	5.87646	5.90688	6.09424	6.24476	-3.82921	583.144	0.699064	8.02958	1.52526	1.52526	1.97852	0.829134	1143.49	2.57309	2.88693	2.88192	3.49854	2.72376	3.02899	3.2694	3.46782	3.62894	-3.1166	21.7298	0.917433	-3.58467	0.653261	43.9465	2.3122	2.3122	1.91525	1.42667	795.534	0.135113	252.519	45.7335	0.584471	14.0078	15.0205	15.6413	16.0166	16.2192	16.3585
[Dataset1]TCGA-C8-A273-01A	-0.439041	2.12606	2.90465	3.59078	3.94843	4.14508	4.4385	4.48313	4.66812	4.81719	-5.10468	139.793	-0.906936	2.03578	0.422673	0.422673	0.407624	0.272981	1191.66	1.51656	1.75612	1.68773	2.21422	1.55652	1.83429	2.05949	2.24724	2.40127	-3.78919	6.70939	-0.878507	-4.67626	-1.22262	20.469	0.237351	0.237351	0.300737	0.848975	838.883	-2.89365	30.6873	27.9818	-0.596642	12.9435	13.9118	14.5049	14.8675	15.0646	15.2003
[Dataset1]TCGA-C8-A274-01A	0.227872	2.9565	3.75533	4.4697	4.83487	5.0291	5.33621	5.36879	5.56153	5.71657	-4.16736	345.309	0.148836	4.53342	1.52299	1.52299	1.16986	2.26696	1081.88	1.94505	2.28746	2.2813	2.87799	2.12178	2.41999	2.66023	2.85891	3.02154	-3.33038	11.5434	0.161666	-3.91149	0.213425	43.1424	1.27263	1.27263	1.23141	1.81631	747.523	-2.39718	59.1488	43.5663	0.403147	13.8446	14.8395	15.4546	15.8359	16.0432	16.1859
[Dataset1]TCGA-C8-A275-01A	0.0877305	3.00534	3.79964	4.51587	4.87978	5.07063	5.38095	5.40756	5.6022	5.75893	-4.56046	360.768	0.330463	4.75704	1.47739	1.47739	1.39024	-0.560533	1242.23	2.05032	2.34013	2.30426	2.88655	2.12199	2.41329	2.64377	2.83505	2.99079	-3.22635	11.1548	0.425964	-3.82345	0.649488	37.8888	1.70649	1.70649	1.90576	-1.18892	893.407	0.215022	191.757	40.5376	-0.176751	13.3824	14.359	14.9524	15.3076	15.4993	15.6312
[Dataset1]TCGA-C8-A278-01A	0.153623	2.81857	3.60767	4.31189	4.6728	4.86549	5.16851	5.20183	5.39208	5.54525	-4.20534	290.496	-0.019473	3.9999	1.09411	1.09411	0.985409	-0.548894	1285.04	2.03727	2.29119	2.25528	2.80586	2.08179	2.36155	2.58518	2.77013	2.92122	-3.14151	11.2655	-0.310724	-3.92576	-0.695485	33.8957	0.302333	0.302333	0.510773	-1.44016	922.626	-0.65335	81.0848	38.4007	0.495617	13.969	14.9513	15.5563	15.9311	16.1349	16.2751
[Dataset1]TCGA-C8-A27A-01A	-0.183309	1.99347	2.78403	3.46122	3.82258	4.02987	4.3149	4.37674	4.55649	4.70144	-4.42467	124.083	-1.12508	1.71368	0.309013	0.309013	0.327884	1.05657	1122.91	1.67951	1.97183	1.94433	2.47653	1.86864	2.14806	2.37411	2.56222	2.71594	-3.0854	9.46717	-0.654874	-3.98554	-1.0028	38.5942	0.405114	0.405114	0.367778	1.38428	768.297	-4.36928	8.05346	52.1089	-0.925587	12.7045	13.6417	14.2166	14.5613	14.7467	14.8742
[Dataset1]TCGA-C8-A27B-01A	-0.578082	1.78992	2.58956	3.28708	3.65006	3.84966	4.14546	4.19054	4.37607	4.52534	-3.72907	104.413	-1.33643	1.41564	0.297657	0.297657	0.262416	-2.94746	1299.24	1.29274	1.48563	1.43055	2.01553	1.30599	1.59434	1.82612	2.01839	2.17584	-2.63465	5.23125	-1.29489	-4.36697	-1.2702	23.5034	0.266071	0.266071	0.280287	-3.02241	970.478	-4.39346	12.445	40.1278	-0.103911	13.3742	14.3716	14.9846	15.3587	15.5612	15.7005
[Dataset1]TCGA-C8-A3M7-01A	-0.676455	1.96301	2.73664	3.42127	3.77281	3.96102	4.25408	4.28745	4.47097	4.61863	-3.70048	114.479	-0.97709	1.7226	0.427717	0.427717	0.369208	-1.07379	1249.18	1.43554	1.5892	1.50299	2.053	1.27721	1.54982	1.76911	1.95103	2.0998	-3.06297	4.6539	-0.852532	-3.68346	-0.850396	47.0386	0.34654	0.34654	0.429399	-0.777051	889.123	1.5642	264.683	45.3689	-1.01698	12.5292	13.4999	14.0917	14.4491	14.6425	14.7756
[Dataset1]TCGA-C8-A3M8-01A	0.576732	3.2653	4.05977	4.77011	5.13323	5.32649	5.63157	5.66463	5.85625	6.01044	-4.05684	462.874	0.532176	6.11969	1.36123	1.36123	1.68327	0.763321	1138.98	2.30126	2.58381	2.54722	3.14756	2.39412	2.69809	2.94124	3.14198	3.30643	-3.49005	16.3489	0.346065	-3.84787	0.115902	40.5228	0.997151	0.997151	1.09001	1.22966	792.645	0.896544	267.551	29.6813	0.405177	13.8093	14.8239	15.4443	15.8271	16.0359	16.1795
[Dataset1]TCGA-C8-A8HP-01A	-0.276541	3.04812	3.82252	4.54132	4.89723	5.07391	5.3899	5.39674	5.59454	5.7537	-4.22806	359.557	0.587616	5.13769	1.24169	1.24169	1.77018	-0.812823	1255.82	1.94303	2.11167	2.04698	2.65308	1.74935	2.04429	2.27836	2.47181	2.62973	-3.50473	7.20964	0.524666	-3.86517	1.00658	30.0887	2.13357	2.13357	2.64766	-1.54835	918.32	-0.521626	158.332	25.5582	-0.559391	13.0365	13.9909	14.5741	14.927	15.1175	15.2484
[Dataset1]TCGA-C8-A8HQ-01A	0.0771779	2.90514	3.71156	4.43593	4.80431	4.99784	5.31052	5.33879	5.53486	5.69262	-4.89137	337.853	0.345729	4.16126	0.983115	0.983115	1.39629	-0.275014	1241.65	1.88096	2.14188	2.11009	2.70304	1.98434	2.2797	2.51435	2.7076	2.86509	-3.76135	10.2332	0.209118	-4.46921	0.0148943	22.5948	0.942103	0.942103	0.999402	-0.48647	901.896	0.969147	199.09	17.3274	-0.00356393	13.4446	14.4486	15.065	15.439	15.6408	15.7796
[Dataset1]TCGA-C8-A8HR-01A	-0.552599	2.28369	3.07536	3.78425	4.14556	4.33647	4.64209	4.67157	4.86319	5.01743	-4.86041	171.497	-0.431239	2.28519	0.58179	0.58179	0.650439	-1.28425	1292.88	1.49036	1.69437	1.63821	2.23516	1.43242	1.72604	1.96112	2.15647	2.31622	-3.94835	5.70263	-0.477984	-4.53983	-0.566786	15.6527	0.498673	0.498673	0.570863	-0.771036	931.812	0.424514	160.026	14.1527	-0.611514	12.8658	13.8602	14.4694	14.8409	15.0421	15.1806
[Dataset1]TCGA-D8-A13Y-01A	0.670597	3.41912	4.21958	4.92575	5.28941	5.48525	5.78751	5.82432	6.01371	6.16595	-3.98569	540.052	0.736565	6.89749	2.43067	2.43067	2.04368	1.76507	1165.33	2.86343	3.10787	3.05858	3.67965	2.80441	3.10736	3.34843	3.54754	3.71049	-3.15851	22.6234	0.872238	-3.7028	0.86273	55.9911	3.31909	3.31909	2.40538	2.0748	801.638	2.58695	582.88	53.2396	1.16373	14.5699	15.5744	16.1947	16.5818	16.7934	16.9388
[Dataset1]TCGA-D8-A13Z-01A	0.474662	3.30499	4.09859	4.8124	5.17371	5.36202	5.6701	5.69491	5.88776	6.04291	-4.09315	478.526	0.678852	6.32029	1.19619	1.19619	1.94187	-0.143665	1216.57	2.41438	2.60608	2.54653	3.15122	2.33131	2.63129	2.87083	3.06921	3.23129	-3.44418	14.169	0.668971	-3.94069	0.4832	35.8344	1.72428	1.72428	1.60414	-0.34714	879.318	2.3465	847.591	30.3457	0.343581	13.8016	14.7937	15.4016	15.7771	15.9814	16.122
[Dataset1]TCGA-D8-A140-01A	-0.594642	1.85272	2.65863	3.36583	3.7338	3.93563	4.23722	4.28205	4.47143	4.62395	-4.89398	115.533	-1.06244	1.47606	0.314501	0.314501	0.345538	-0.296364	1185	1.28399	1.56266	1.52266	2.09702	1.39977	1.68889	1.92167	2.11501	2.27332	-3.79386	5.7613	-0.686614	-4.55551	-0.865634	23.7555	0.487778	0.487778	0.422369	-0.350501	828.853	-3.10364	20.3802	21.7864	-1.03037	12.5688	13.5248	14.1114	14.4677	14.6599	14.7921
[Dataset1]TCGA-D8-A141-01A	-0.947769	1.75116	2.56268	3.285	3.65608	3.85475	4.16547	4.20064	4.3956	4.55259	-5.22674	107.992	-0.939954	1.31235	0.383382	0.383382	0.392255	-1.16893	1300.52	1.00352	1.26265	1.22952	1.81281	1.0445	1.33377	1.56609	1.75945	1.91762	-4.02078	3.90896	-1.04164	-4.95172	-0.911187	12.3273	0.384915	0.384915	0.398448	-1.45745	931.482	-1.71701	41.8477	13.9029	-1.02808	12.546	13.5186	14.1133	14.4665	14.656	14.7864
[Dataset1]TCGA-D8-A142-01A	0.77048	3.60872	4.4493	5.20663	5.59163	5.79413	6.12155	6.15175	6.3574	6.52302	-3.40397	780.119	1.17142	7.98586	3.17917	3.17917	3.23165	-1.81002	1278.69	2.56551	2.84695	2.86038	3.51916	2.70584	3.0331	3.29501	3.5125	3.69107	-2.96919	21.7101	1.36198	-3.1044	1.61306	40.1835	4.22563	4.22563	4.9792	-1.45879	929.056	2.16838	760.633	31.3571	0.966272	14.3143	15.348	15.9831	16.3755	16.5888	16.7354
[Dataset1]TCGA-D8-A143-01A	1.05026	3.57685	4.40238	5.13543	5.51273	5.71621	6.03015	6.06993	6.26729	6.42621	-2.57334	704.158	0.806253	8.04248	1.45688	1.45688	2.2348	-1.49933	1233.02	2.13111	2.558	2.64745	3.30832	2.6818	3.01479	3.28081	3.50164	3.68265	-2.35977	23.9611	0.915604	-3.69577	0.248605	45.6224	1.4315	1.4315	1.33499	-1.94441	943.048	-2.6929	55.2777	44.5354	1.48437	14.7936	15.8427	16.4853	16.8846	17.1021	17.2516
[Dataset1]TCGA-D8-A145-01A	-0.748964	1.7993	2.62326	3.3494	3.72686	3.93323	4.24444	4.2886	4.48431	4.64199	-4.48753	118.165	-0.860093	1.33703	0.760305	0.760305	0.426036	-1.20195	1256.62	1.09466	1.41404	1.3962	1.97711	1.25052	1.54246	1.77807	1.97388	2.13409	-3.60997	4.95128	-0.946363	-4.35014	-0.995735	28.8661	0.326748	0.326748	0.371825	-0.698859	875.16	-2.27927	28.1952	26.1685	-0.79893	12.69	13.6813	14.2889	14.6561	14.8547	14.9914
[Dataset1]TCGA-D8-A146-01A	-0.169224	2.55912	3.37108	4.0968	4.46794	4.66516	4.97756	5.01036	5.2064	5.36422	-4.48953	243.303	-0.0880935	2.93746	1.07998	1.07998	0.911358	-0.399934	1246.03	1.93128	2.11833	2.06098	2.66365	1.82712	2.12733	2.36762	2.56735	2.73068	-3.61587	8.40583	0.217501	-4.19768	0.4025	24.7582	1.38204	1.38204	1.49658	-0.277174	878.905	1.05786	311.879	23.0899	-0.427855	13.0684	14.0501	14.6518	15.0201	15.22	15.3575
[Dataset1]TCGA-D8-A147-01A	-0.830337	1.82378	2.6071	3.30209	3.65861	3.84883	4.14725	4.17973	4.36672	4.51726	-5.38553	103.691	-1.05566	1.48018	0.38386	0.38386	0.344431	-1.44244	1255.37	1.12089	1.37215	1.33644	1.91013	1.1361	1.421	1.64969	1.83989	1.99547	-3.87928	4.1067	-0.799707	-4.51931	-0.416448	19.9476	0.765888	0.765888	0.64293	-1.6369	911.504	-1.66676	64.9125	21.1636	-0.698418	12.8203	13.7957	14.3971	14.7654	14.9656	15.1036
[Dataset1]TCGA-D8-A1J8-01A	0.696811	3.2037	3.9725	4.65412	5.00242	5.18782	5.47885	5.51026	5.69234	5.83868	-2.70649	387.296	0.236332	6.03319	0.733132	0.733132	1.25376	0.15449	1221.52	2.56793	2.76914	2.71796	3.28969	2.5421	2.82871	3.05787	3.24681	3.40093	-2.29338	17.1952	0.705655	-2.24106	0.555054	69.1568	1.85969	1.85969	1.70282	-0.18629	884.961	-0.0183332	230.541	63.3736	0.481035	13.9683	14.9372	15.5325	15.9065	16.1109	16.2516
[Dataset1]TCGA-D8-A1J9-01A	1.2588	4.27004	5.07684	5.80882	6.17589	6.36513	6.681	6.70235	6.89996	7.05881	-3.87275	1325.53	1.68704	16.362	4.63836	4.63836	5.41107	1.50413	1133.42	3.23018	3.49314	3.47703	4.11898	3.27241	3.59447	3.85122	4.06344	4.23674	-3.01695	36.7374	1.98975	-3.44004	2.39104	45.6991	10.5292	10.5292	10.7877	1.10903	791.161	2.84504	1212.16	50.3272	1.35953	14.7209	15.7265	16.3511	16.7499	16.9688	17.1194
[Dataset1]TCGA-D8-A1JA-01A	1.44549	4.15628	4.94325	5.64903	6.01016	6.20229	6.50659	6.53911	6.73066	6.88484	-2.20204	1109.89	1.3523	15.3413	2.79121	2.79121	3.88264	1.17636	1135.81	3.36335	3.54974	3.48425	4.0801	3.32492	3.62103	3.8547	4.04772	4.20526	-1.93132	38.9531	1.33163	-1.98815	1.10099	75.6606	1.72122	1.72122	3.01666	1.69917	820.439	1.67668	799.771	78.6397	2.03307	15.3489	16.3537	16.9791	17.3887	17.6159	17.7722
[Dataset1]TCGA-D8-A1JB-01A	0.038765	2.92551	3.72772	4.44974	4.81609	5.00832	5.3201	5.34733	5.54278	5.70004	-4.63096	340.252	0.308382	4.28356	1.30799	1.30799	1.36446	-1.60004	1280.33	1.90929	2.17081	2.15201	2.74592	1.98476	2.28135	2.51918	2.71649	2.87781	-3.75516	10.179	-0.115192	-4.4208	-0.0817298	23.8151	0.697722	0.697722	0.923929	-1.3604	929.86	0.825755	277.293	20.1119	-0.34984	13.0698	14.0786	14.6979	15.0792	15.2871	15.4303
[Dataset1]TCGA-D8-A1JC-01A	1.4464	4.71523	5.5175	6.25553	6.62215	6.80714	7.12842	7.14182	7.3429	7.50462	-3.78759	2075.3	2.37556	25.4034	13.0462	13.0462	10.8307	0.716019	1181.68	3.52785	3.77931	3.76838	4.41278	3.5247	3.84105	4.09156	4.29881	4.46727	-3.13105	46.5352	2.08471	-3.45086	2.26201	49.7201	7.96095	7.96095	9.6223	0.499291	832.813	3.93154	3366.08	42.253	1.21099	14.5067	15.5455	16.1871	16.5889	16.8087	16.96
[Dataset1]TCGA-D8-A1JD-01A	0.574114	3.39514	4.21548	4.95577	5.33388	5.53399	5.85519	5.88693	6.08923	6.25224	-4.31095	593.935	0.875073	6.7429	2.2928	2.2928	2.4247	0.805151	1203.36	2.41206	2.7333	2.7207	3.33279	2.55661	2.86168	3.10496	3.3074	3.47338	-3.28646	18.0864	0.974647	-3.57403	1.0366	39.5565	2.17831	2.17831	2.85317	0.442972	843.266	0.670428	246.585	33.8501	1.00055	14.3694	15.3862	16.0146	16.4076	16.6221	16.7696
[Dataset1]TCGA-D8-A1JE-01A	0.448626	3.32705	4.15214	4.90046	5.28164	5.48174	5.80828	5.83636	6.04185	6.2075	-2.44844	569.262	0.851973	6.34092	4.5917	4.5917	2.34454	1.92032	1174.09	2.15608	2.42515	2.41083	3.00244	2.2935	2.58959	2.82573	3.02192	3.18238	-2.01368	14.328	0.249894	-3.07982	0.05541	53.4139	1.07679	1.07679	1.06844	1.66803	834.529	-0.0149867	166.986	59.4622	0.885044	14.3224	15.311	15.9234	16.3103	16.5219	16.6674
[Dataset1]TCGA-D8-A1JF-01A	1.41254	4.0677	4.85405	5.56029	5.92056	6.11154	6.41584	6.44721	6.63864	6.79278	-3.66602	1012.2	1.27038	13.9937	1.81122	1.81122	3.60678	0.166181	1217.28	3.46309	3.62037	3.55816	4.16022	3.29393	3.59517	3.83893	4.0413	4.20724	-2.3093	37.4274	1.57228	-3.52093	1.37269	51.5224	2.198	2.198	4.07809	-0.277401	884.399	1.8269	1150.35	64.5805	1.50888	14.8992	15.9148	16.5374	16.9257	17.1376	17.2831
[Dataset1]TCGA-D8-A1JH-01A	-0.176352	2.44998	3.26039	3.97783	4.34683	4.54543	4.85247	4.8898	5.08231	5.23728	-4.55042	213.786	-0.259508	2.60939	0.704381	0.704381	0.771241	-1.10595	1263.68	1.68137	1.96557	1.95032	2.54646	1.79923	2.0956	2.33225	2.52868	2.68924	-3.68691	8.46124	-0.148306	-4.28408	-0.156579	20.8877	0.926433	0.926433	0.856247	-0.674657	890.071	-0.565426	112.504	21.6472	-0.36943	13.1232	14.1204	14.7287	15.0917	15.2872	15.4217
[Dataset1]TCGA-D8-A1JI-01A	-0.697896	2.18869	2.95234	3.64212	3.99245	4.17573	4.47461	4.49972	4.68733	4.83839	-4.48948	143.022	-0.612427	2.20987	0.326672	0.326672	0.543381	1.82756	1039.43	1.38016	1.61744	1.53775	2.07797	1.33646	1.60706	1.82436	2.00565	2.15349	-3.58174	4.92883	-0.616528	-4.34109	-0.577343	37.0615	0.363149	0.363149	0.554364	2.3772	666.976	-2.57162	32.7065	40.2995	-1.16616	12.4944	13.4159	13.9814	14.3257	14.5111	14.6386
[Dataset1]TCGA-D8-A1JJ-01A	0.279345	2.75926	3.56924	4.2809	4.64881	4.84864	5.15178	5.19269	5.38278	5.53577	-4.68077	287.687	-0.0425542	3.57582	0.805211	0.805211	0.944803	0.730008	1218.5	2.22611	2.46025	2.40879	3.00713	2.20154	2.49651	2.73171	2.92635	3.08518	-3.53452	12.6293	0.151778	-4.34892	0.246114	31.2977	1.56876	1.56876	1.25138	0.364297	852.779	-1.02817	85.9486	44.3409	0.899104	14.3479	15.3424	15.9552	16.3315	16.5356	16.6758
[Dataset1]TCGA-D8-A1JK-01A	0.432031	3.02837	3.82897	4.53819	4.90166	5.09658	5.39914	5.43492	5.62444	5.77691	-3.75286	365.898	0.17633	4.78141	1.01372	1.01372	1.19021	-1.83056	1283.88	2.11875	2.43688	2.43733	3.03726	2.31189	2.61046	2.84944	3.04746	3.20927	-3.13107	14.4725	0.0711311	-3.64659	-0.0998191	32.821	0.721265	0.721265	0.90091	-2.28259	958.448	-0.189409	142.387	28.6921	0.216953	13.6866	14.6791	15.2886	15.6657	15.8711	16.0123
[Dataset1]TCGA-D8-A1JL-01A	0.046822	3.12922	3.90542	4.60843	4.96004	5.14009	5.44306	5.46109	5.65021	5.80218	-4.77355	375.149	0.50895	5.3751	1.15629	1.15629	1.67821	-1.57228	1273.42	1.65045	2.04102	2.0421	2.59955	1.94928	2.23893	2.47135	2.6643	2.82125	-3.71371	10.1492	-0.325788	-4.7544	-0.400076	26.3446	0.717363	0.717363	0.673445	-1.99314	930.475	-2.99923	30.0525	33.4505	-0.547502	13.0223	13.9857	14.5745	14.9299	15.1222	15.2544
[Dataset1]TCGA-D8-A1JM-01A	0.608004	2.97812	3.74868	4.42378	4.77307	4.96332	5.24966	5.28993	5.46926	5.61388	-4.13637	308.852	-0.249799	4.84452	0.750381	0.750381	0.777595	0.0507924	1255.22	2.51536	2.82078	2.78112	3.35842	2.50257	2.78784	3.0179	3.20946	3.36526	-3.10123	15.5437	1.01069	-3.60031	1.44551	52.9664	7.53125	7.53125	3.97115	-0.468001	932.312	0.403478	252.819	55.0049	1.00821	14.3435	15.3803	16.0193	16.4196	16.6397	16.7912
[Dataset1]TCGA-D8-A1JN-01A	0.372821	3.005	3.79775	4.50012	4.85814	5.04872	5.34723	5.37965	5.56606	5.71572	-4.33215	343.389	0.128328	4.70443	1.32583	1.32583	1.12879	1.0414	1094.35	2.30339	2.49202	2.4397	3.03152	2.23258	2.53195	2.76988	2.96591	3.12554	-3.36967	12.7354	0.433384	-3.99673	0.428009	40.9434	1.46298	1.46298	1.51678	1.20822	751.021	0.688947	446.71	40.6012	0.248867	13.6944	14.677	15.2826	15.6647	15.8739	16.0178
[Dataset1]TCGA-D8-A1JP-01A	1.42575	4.50497	5.32548	6.07378	6.44699	6.63727	6.9612	6.97875	7.18138	7.34428	-2.86771	1769.52	2.21494	19.7308	9.01284	9.01284	9.21398	0.598828	1234.76	3.14805	3.46363	3.49206	4.13996	3.32058	3.64969	3.91046	4.12524	4.2999	-2.76457	41.2735	1.9915	-2.97337	1.91979	45.2359	7.14654	7.14654	6.82865	-0.0263148	874.559	3.07796	1908.47	39.6849	1.40634	14.6997	15.7351	16.375	16.7783	16.9991	17.1508
[Dataset1]TCGA-D8-A1JS-01A	0.792303	4.30894	5.09943	5.83622	6.19665	6.37268	6.69506	6.69697	6.89809	7.05959	-4.07676	1329.39	2.01249	17.2926	5.37058	5.37058	7.50831	2.26232	1054.85	2.92688	3.15612	3.13686	3.78291	2.8806	3.19732	3.45012	3.65962	3.83032	-3.34998	23.1174	1.89218	-3.52522	2.33617	46.6834	9.54372	9.54372	10.3394	1.56419	702.778	3.20451	1622.84	45.7746	0.0247203	13.5495	14.5201	15.1178	15.4843	15.6823	15.8184
[Dataset1]TCGA-D8-A1JT-01A	1.25151	4.52161	5.29707	6.00711	6.36162	6.54211	6.85071	6.86658	7.05974	7.21505	-2.49987	1545.48	1.89346	22.1984	7.96651	7.96651	6.70438	2.08841	1097.66	3.20707	3.51963	3.51334	4.12503	3.34984	3.65222	3.89136	4.0892	4.25046	-2.5707	39.5909	1.4066	-2.38402	1.54986	72.3805	4.78245	4.78245	4.78443	2.08199	756.038	2.49507	969.526	67.611	1.14695	14.5152	15.5126	16.1347	16.5316	16.7501	16.9006
[Dataset1]TCGA-D8-A1JU-01A	-0.0168351	2.44469	3.23437	3.92499	4.28161	4.47574	4.76814	4.80868	4.9916	5.13865	-4.57459	192.43	-0.54744	2.6866	0.617629	0.617629	0.581279	-1.57874	1304.51	1.77379	2.05828	2.0333	2.62119	1.8927	2.18658	2.42034	2.61381	2.77157	-3.72324	9.52627	-0.418798	-4.28346	-0.4144	28.3672	0.843945	0.843945	0.658017	-1.48982	937.482	-0.249292	124.159	22.5873	-0.237272	13.2127	14.2189	14.8345	15.2096	15.4132	15.5532
[Dataset1]TCGA-D8-A1X5-01A	1.10462	3.84515	4.66516	5.40167	5.77746	5.97677	6.29445	6.32697	6.52662	6.68728	-4.02028	915.777	1.25312	10.5648	6.01779	6.01779	3.48093	0.732848	1210.19	2.94618	3.25568	3.23076	3.84418	3.0103	3.32352	3.57183	3.77766	3.94568	-2.91187	29.7138	1.24132	-3.57447	1.20423	45.2045	3.80749	3.80749	3.35672	0.490998	858.995	0.050683	335.638	53.3758	0.953416	14.3828	15.376	15.9868	16.3698	16.58	16.7245
[Dataset1]TCGA-D8-A1X6-01A	0.256496	3.62187	4.4502	5.21895	5.60445	5.80032	6.14035	6.15614	6.37032	6.54302	-3.92713	800.826	1.51946	8.32696	4.96724	4.96724	4.58082	1.5693	1120.94	2.56228	2.70271	2.64025	3.2963	2.38113	2.70519	2.96747	3.18691	3.36785	-3.22684	14.7089	1.53002	-3.77443	2.03216	42.075	9.86738	9.86738	7.68152	1.60259	760.399	4.08675	2625.11	46.9812	0.141039	13.6659	14.633	15.2283	15.5962	15.796	15.9334
[Dataset1]TCGA-D8-A1X7-01A	0.968767	4.09737	4.90841	5.64558	6.01526	6.205	6.52417	6.54396	6.74368	6.90423	-3.87427	1137.3	1.72375	13.4559	3.19201	3.19201	5.52632	1.3993	1174.83	3.00579	3.28565	3.24814	3.87744	3.03683	3.35063	3.60234	3.81002	3.98	-3.15071	29.6012	1.41196	-3.57231	1.63259	44.6941	5.65439	5.65439	5.04479	0.91919	822.417	1.845	971.931	42.4592	0.828825	14.2843	15.2837	15.8966	16.2718	16.4743	16.6134
[Dataset1]TCGA-D8-A1X8-01A	-0.474061	1.8834	2.69071	3.39613	3.7672	3.97383	4.27526	4.32638	4.51657	4.66993	-4.65765	121.081	-0.997107	1.51316	0.397826	0.397826	0.367385	-0.643561	1210.61	1.35377	1.58885	1.53313	2.0932	1.43593	1.7166	1.94323	2.13165	2.28625	-3.70452	6.01303	-0.977673	-4.36949	-1.30955	20.2846	0.329089	0.329089	0.265566	0.293419	848.003	-1.78935	47.3791	19.0538	-0.721783	12.7793	13.7753	14.3826	14.7439	14.9385	15.0724
[Dataset1]TCGA-D8-A1X9-01A	0.81034	3.80714	4.59756	5.31572	5.67537	5.85984	6.17041	6.18909	6.38322	6.53928	-3.89701	786.654	1.2167	10.547	2.98217	2.98217	3.34201	1.42698	1149.17	2.49943	2.84896	2.85709	3.46967	2.70738	3.01175	3.25367	3.4539	3.61716	-3.43323	21.012	1.01282	-3.63643	1.00373	34.5223	2.31164	2.31164	2.72905	1.07198	811.347	0.128609	187.341	35.815	0.532788	13.9551	14.9645	15.5854	15.9631	16.1674	16.3079
[Dataset1]TCGA-D8-A1XA-01A	-0.161424	2.44768	3.24469	3.95141	4.31515	4.51093	4.8138	4.85069	5.04062	5.19351	-5.03801	204.26	-0.424345	2.71472	0.537995	0.537995	0.653665	0.444953	1170	1.59258	1.9066	1.8885	2.46863	1.75579	2.04732	2.27918	2.47206	2.6294	-3.71399	8.1339	-0.23974	-4.52183	-0.328336	25.9034	0.922064	0.922064	0.724922	0.55108	808.419	-2.12265	48.2024	27.5634	-0.288143	13.2068	14.1909	14.7961	15.167	15.3684	15.507
[Dataset1]TCGA-D8-A1XB-01A	-0.410348	2.11009	2.89508	3.58471	3.94053	4.13332	4.42648	4.46517	4.64868	4.79625	-4.83866	136.701	-0.890846	1.9625	0.362331	0.362331	0.410288	0.572806	1229.38	1.47335	1.72884	1.69305	2.26107	1.52951	1.81167	2.03729	2.22452	2.3771	-3.8587	6.35828	-0.770201	-4.63204	-0.791312	20.1376	0.583073	0.583073	0.454231	0.486144	865.676	-0.294251	97.9376	17.5986	-0.412507	13.0695	14.0699	14.6828	15.0502	15.2483	15.3846
[Dataset1]TCGA-D8-A1XC-01A	1.20524	4.68671	5.49207	6.24623	6.61679	6.79874	7.13097	7.13449	7.34261	7.51008	-0.975845	2096.67	2.55668	24.854	8.07245	8.07245	12.7316	2.81203	1054.52	3.38727	3.63073	3.60442	4.26883	3.30451	3.6336	3.89787	4.11687	4.29629	-1.06938	36.9167	2.33614	-1.26139	2.83343	71.2121	15.7846	15.7846	16.8002	2.13179	706.148	3.54366	3508.43	73.6006	0.825836	14.2972	15.2808	15.8863	16.2623	16.466	16.606
[Dataset1]TCGA-D8-A1XD-01A	-0.176389	2.08131	2.87386	3.56898	3.92918	4.12542	4.42121	4.46232	4.64784	4.79711	-4.43534	137.037	-0.911853	1.90243	0.377766	0.377766	0.397118	1.65623	1154.13	1.66856	1.85897	1.78136	2.33163	1.58221	1.86057	2.08531	2.27193	2.42408	-3.48206	6.62801	-0.524745	-4.09283	-0.74915	36.7381	0.482905	0.482905	0.475931	2.04326	800.622	-0.8885	83.3343	44.0729	0.570368	13.9178	14.9398	15.5726	15.9638	16.1767	16.3233
[Dataset1]TCGA-D8-A1XF-01A	0.304078	3.01372	3.85493	4.59953	4.98499	5.1951	5.51369	5.55803	5.75831	5.9195	-3.90651	425.124	0.51539	4.33622	3.18996	3.18996	1.69872	0.910349	1124.16	2.11276	2.4288	2.46094	3.08759	2.35381	2.68159	2.94998	3.17323	3.35784	-3.05065	16.1855	0.488386	-3.7762	0.892302	38.4854	3.76789	3.76789	2.4432	1.10794	782.778	-0.410604	152.55	42.8177	-0.17524	13.3239	14.3227	14.9334	15.2965	15.4918	15.6261
[Dataset1]TCGA-D8-A1XG-01A	0.678137	3.70624	4.51387	5.25044	5.61997	5.80915	6.12942	6.1481	6.34882	6.51038	-3.69898	767.792	1.28539	9.29752	2.75995	2.75995	3.5467	0.951593	1192.43	2.79832	2.98166	2.94637	3.58391	2.68238	2.99383	3.24358	3.45072	3.62018	-2.99392	19.5713	1.34236	-3.54974	1.91632	40.9143	7.80709	7.80709	6.49606	0.415753	851.643	3.39429	1579.1	43.4433	0.590041	14.0153	15.0154	15.6318	16.0115	16.2176	16.3594
[Dataset1]TCGA-D8-A1XJ-01A	1.01829	3.73803	4.53454	5.24395	5.60783	5.80228	6.10709	6.14139	6.33276	6.48674	-3.19468	745.274	1.00307	9.78339	1.67886	1.67886	2.6985	2.11449	1127.12	3.02705	3.17438	3.07782	3.64602	2.93482	3.2265	3.46044	3.65358	3.81089	-2.09833	26.7583	0.916236	-2.85169	0.624882	61.8423	1.99472	1.99472	1.91156	1.68564	806.328	0.927315	472.752	67.103	1.54485	14.961	15.9581	16.5732	16.9579	17.167	17.3107
[Dataset1]TCGA-D8-A1XK-01A	0.0992212	2.97539	3.77292	4.48066	4.84089	5.03208	5.33347	5.36535	5.55364	5.70486	-3.87407	340.074	0.278415	4.41488	0.845975	0.845975	1.34124	-2.7444	1314.76	2.10471	2.40521	2.40646	3.04057	2.22728	2.54414	2.7976	3.00839	3.1805	-2.83014	13.0213	0.691744	-3.79846	0.998089	41.4113	3.88145	3.88145	2.74399	-2.18883	960.788	0.306025	252.118	46.6451	-0.619331	12.9459	13.9277	14.5247	14.8735	15.0596	15.1874
[Dataset1]TCGA-D8-A1XL-01A	0.190488	3.37442	4.19372	4.94308	5.31936	5.51234	5.83956	5.85846	6.06358	6.22866	-3.93147	581.002	1.0294	6.55785	3.83969	3.83969	2.79437	-0.0963791	1235.13	2.07034	2.3707	2.3864	3.01837	2.21354	2.52952	2.78195	2.99152	3.1633	-3.52434	12.9811	0.71444	-3.88818	1.01929	32.282	3.0443	3.0443	2.74333	-0.97872	887.94	1.31044	331.787	30.1481	-0.0510452	13.4437	14.4478	15.0622	15.4286	15.6251	15.7602
[Dataset1]TCGA-D8-A1XM-01A	-0.277553	2.27557	3.08087	3.78999	4.15762	4.35805	4.66112	4.70323	4.89361	5.04689	-4.78516	176.507	-0.550025	2.2335	0.713705	0.713705	0.580593	-0.627848	1263.99	1.60308	1.86547	1.82614	2.39489	1.68567	1.97249	2.20346	2.39534	2.55271	-3.8097	7.73592	-0.805092	-4.50029	-0.834479	19.8742	0.417551	0.417551	0.440651	-1.13021	903.447	-1.01198	72.9255	15.1488	-0.336587	13.1609	14.1539	14.761	15.1245	15.32	15.4545
[Dataset1]TCGA-D8-A1XO-01A	0.0263031	2.53859	3.34392	4.05718	4.42412	4.6217	4.92708	4.9642	5.15571	5.30981	-4.72285	229.705	-0.325465	2.94094	0.992001	0.992001	0.717237	0.426503	1222.82	1.95198	2.13801	2.07231	2.64551	1.86087	2.15232	2.38718	2.58196	2.7413	-3.7119	8.94824	-0.055676	-4.45819	-0.0675916	21.5649	1.03099	1.03099	0.930798	0.424532	878.485	0.595926	236.727	20.666	0.0647435	13.524	14.5282	15.1432	15.5159	15.7173	15.8558
[Dataset1]TCGA-D8-A1XQ-01A	0.484119	3.21981	4.02736	4.74923	5.11638	5.31022	5.62026	5.65039	5.84449	6.00058	-3.52246	459.024	0.457809	5.76702	1.55288	1.55288	1.56256	-0.764334	1233.77	2.40633	2.59183	2.54217	3.13382	2.34305	2.64346	2.88336	3.0825	3.24464	-2.9092	14.7782	0.565598	-4.13889	0.438594	27.194	2.67936	2.67936	1.52938	-1.53573	913.517	4.03848	2450.62	33.4179	-0.0401038	13.4171	14.4293	15.0474	15.4194	15.6208	15.7593
[Dataset1]TCGA-D8-A1XR-01A	-0.318476	2.62496	3.42512	4.14848	4.51563	4.70764	5.0212	5.04728	5.24409	5.40255	-4.31401	252.97	0.00109231	3.22789	1.06063	1.06063	0.995752	1.25564	1115.18	1.92998	2.09765	2.04199	2.64743	1.77309	2.06852	2.30531	2.50293	2.66485	-3.38453	7.57993	0.118709	-3.99302	0.699861	34.5139	1.67131	1.67131	1.96583	1.93628	754.906	1.15806	379.223	35.7506	-0.645301	12.9081	13.8683	14.4588	14.8193	15.0143	15.1486
[Dataset1]TCGA-D8-A1XS-01A	0.282175	2.8214	3.64151	4.36797	4.74391	4.94793	5.25986	5.30119	5.49742	5.65548	-4.49493	325.684	0.0946683	3.79897	1.38004	1.38004	1.10194	1.50465	1165.01	1.98644	2.29933	2.30772	2.92608	2.20866	2.51435	2.75941	2.96343	3.131	-3.54831	13.2099	0.411281	-4.20912	0.456173	29.6121	1.99875	1.99875	1.59466	1.57675	804.29	0.385926	149.429	32.5981	0.606865	14.0062	15.0239	15.6483	16.0295	16.2357	16.3776
[Dataset1]TCGA-D8-A1XT-01A	-0.0172512	2.95701	3.72651	4.42014	4.77327	4.95901	5.25956	5.28667	5.47544	5.62743	-3.83472	315.069	0.167281	4.72367	0.755065	0.755065	1.1766	0.960424	1189.76	2.16623	2.34092	2.24301	2.80453	2.01184	2.29259	2.51774	2.70506	2.85838	-3.20743	10.0192	-0.276191	-3.41234	-0.19339	39.2574	0.665948	0.665948	0.812244	0.947206	875.692	0.914358	331.72	40.57	-0.201585	13.3746	14.3316	14.9201	15.2795	15.4735	15.6069
[Dataset1]TCGA-D8-A1XU-01A	1.04984	4.08653	4.93375	5.70201	6.08988	6.29154	6.62465	6.64994	6.8588	7.02692	-3.8978	1294.03	1.88425	12.5452	6.92603	6.92603	6.54073	0.312489	1207.64	3.27472	3.50357	3.47549	4.15259	3.16464	3.50123	3.77063	3.99398	4.17643	-3.15711	31.9588	2.42981	-3.56649	3.18703	40.1456	24.5116	24.5116	23.893	0.416627	843.687	3.4775	2070.8	34.9094	0.939439	14.2819	15.3125	15.9459	16.3386	16.5534	16.701
[Dataset1]TCGA-D8-A1XV-01A	1.00636	3.9258	4.71263	5.42367	5.7814	5.96644	6.27301	6.29489	6.48665	6.64078	-3.31927	869.292	1.2579	11.9842	1.94082	1.94082	3.43539	2.67455	1065.3	3.0809	3.34123	3.30887	3.9334	3.07764	3.38635	3.63251	3.83569	4.00148	-2.90802	28.8369	1.5805	-3.0801	2.0293	52.3545	6.3604	6.3604	7.34581	1.90909	711.579	0.849315	499.124	53.1522	0.844048	14.3018	15.2895	15.8973	16.2748	16.4797	16.6205
[Dataset1]TCGA-D8-A1XW-01A	0.170269	3.14914	3.94665	4.67177	5.03364	5.21769	5.53177	5.54721	5.74324	5.90083	-4.93714	416.013	0.568032	5.42861	3.07043	3.07043	1.74688	-1.40668	1257.84	2.1706	2.35208	2.26743	2.85662	2.0236	2.31893	2.55572	2.75204	2.91189	-3.62417	10.2487	0.297883	-4.60819	0.514767	25.1486	1.43675	1.43675	1.68076	-2.30283	921.552	0.389874	216.065	30.3593	0.0688385	13.5465	14.5297	15.1333	15.5073	15.7108	15.8507
[Dataset1]TCGA-D8-A1XY-01A	0.753759	3.55169	4.32549	5.01947	5.37268	5.55902	5.85784	5.88665	6.07411	6.225	-3.83613	572.158	0.714907	8.44994	1.58203	1.58203	2.04648	1.43887	1166.86	2.6686	2.94018	2.91891	3.50887	2.71921	3.00554	3.23267	3.42142	3.57524	-3.27387	20.6829	0.614353	-3.55526	0.489541	44.8672	1.98845	1.98845	1.625	1.89047	826.248	2.37306	889.688	41.4704	0.183012	13.6309	14.6279	15.2387	15.6118	15.8137	15.9526
[Dataset1]TCGA-D8-A1XZ-01A	0.339454	3.31284	4.09582	4.80435	5.16109	5.34534	5.65195	5.67291	5.86464	6.01879	-4.77521	466.756	0.624228	6.54283	1.67938	1.67938	1.84688	0.64945	1210.25	2.64624	2.78318	2.70137	3.28104	2.40709	2.69485	2.92614	3.11843	3.27543	-3.07556	14.0839	1.15725	-4.31988	1.25507	34.7355	3.42479	3.42479	3.63482	-0.0297866	857.38	-0.519869	208.018	47.6445	0.197562	13.7058	14.6883	15.2908	15.6539	15.8499	15.9847
[Dataset1]TCGA-D8-A1Y0-01A	-0.86852	1.48606	2.29429	2.99175	3.36087	3.56926	3.86482	3.92065	4.10662	4.25642	-4.72422	79.8405	-1.51208	1.00661	0.271282	0.271282	0.222254	-1.06799	1249.61	1.06019	1.32305	1.29259	1.86908	1.22081	1.50775	1.73758	1.92924	2.08668	-3.74887	4.8402	-1.17192	-4.33354	-1.02255	28.9239	0.46043	0.46043	0.361333	-0.299484	880.971	-2.04234	33.6835	21.0544	-0.601138	12.8756	13.8684	14.4791	14.8551	15.0595	15.2002
[Dataset1]TCGA-D8-A1Y1-01A	0.25928	3.22325	4.02399	4.74915	5.11635	5.3077	5.62253	5.64725	5.84478	6.00376	-2.97181	461.71	0.618438	5.8606	1.81265	1.81265	1.86518	2.51475	1153.22	2.2409	2.51287	2.48009	3.09397	2.2663	2.56604	2.80663	3.00665	3.17013	-2.7034	13.0019	0.674088	-2.81489	0.838585	53.1486	2.76607	2.76607	2.31217	2.3303	804.626	1.66884	485.315	59.5181	0.565992	13.9927	14.9941	15.6147	15.9996	16.2086	16.3524
[Dataset1]TCGA-D8-A1Y2-01A	0.540005	3.64657	4.46118	5.20563	5.57959	5.77134	6.09641	6.11529	6.31913	6.48324	-4.28006	748.913	1.29951	8.62502	3.32257	3.32257	3.63386	-0.307008	1262.3	2.54383	2.77934	2.74992	3.36711	2.50707	2.81271	3.0579	3.26103	3.4278	-3.44198	16.895	0.987396	-4.02651	1.0117	34.9492	2.40995	2.40995	2.80421	-0.881709	911.538	1.26299	450.864	31.6558	0.520187	13.964	14.976	15.5948	15.969	16.1712	16.3101
[Dataset1]TCGA-D8-A1Y3-01A	0.531251	3.78874	4.57049	5.28734	5.64556	5.82726	6.14041	6.1547	6.35084	6.50858	-3.18627	764.106	1.42928	10.3029	3.15453	3.15453	4.11996	1.96893	1134.78	2.74757	2.94238	2.89349	3.47839	2.69939	2.98322	3.21072	3.39949	3.55415	-2.53615	18.96	1.27273	-2.62415	1.37143	57.2938	3.00444	3.00444	3.91424	1.92885	783.176	3.65052	1639.54	56.8989	0.566236	13.9982	15.0037	15.624	16.0028	16.2079	16.349
[Dataset1]TCGA-D8-A27E-01A	0.843748	4.04159	4.84852	5.58952	5.95846	6.14522	6.46754	6.48232	6.68416	6.84648	-3.34174	1075.05	1.72507	12.8382	2.99701	2.99701	5.61164	1.27482	1131.45	2.92453	3.21731	3.19551	3.83196	2.92947	3.24554	3.49844	3.708	3.87927	-3.12035	25.2036	1.64291	-3.14669	1.97187	52.3452	5.80747	5.80747	7.05312	0.995607	774.394	2.01598	890.916	40.0314	0.485214	13.9461	14.9368	15.5451	15.9199	16.1231	16.2628
[Dataset1]TCGA-D8-A27F-01A	0.114952	2.48424	3.28979	3.99512	4.36374	4.56772	4.86798	4.91674	5.10618	5.25883	-4.41244	218.048	-0.496847	2.78956	0.521291	0.521291	0.60253	-1.05559	1230.44	1.87672	2.13919	2.08268	2.64716	1.97378	2.26023	2.49193	2.68444	2.84224	-3.35667	10.5245	-0.643946	-4.08785	-1.07071	39.266	0.345035	0.345035	0.337153	0.216222	893.732	-3.11509	28.7896	38.7629	0.184628	13.6613	14.65	15.2552	15.6255	15.8262	15.9642
[Dataset1]TCGA-D8-A27G-01A	0.709747	3.75404	4.5686	5.30861	5.67951	5.86986	6.19007	6.2099	6.41013	6.57117	-3.49363	815.388	1.35961	9.50045	2.63421	2.63421	3.89246	-1.13573	1269.9	2.60203	2.91372	2.9297	3.59303	2.70654	3.0347	3.29659	3.51331	3.69068	-3.23754	21.1339	1.53116	-3.41874	1.75004	37.2946	8.14971	8.14971	5.78809	-1.29834	904.062	2.07524	831.375	25.8698	0.128736	13.6198	14.6187	15.229	15.5946	15.7907	15.9255
[Dataset1]TCGA-D8-A27H-01A	0.237631	2.93652	3.78072	4.52888	4.91441	5.12256	5.44315	5.48377	5.68521	5.84737	-4.23346	395.853	0.320042	4.05837	2.00133	2.00133	1.3682	-2.12098	1276.9	1.95422	2.20712	2.18493	2.79495	2.10457	2.41165	2.6559	2.85822	3.02359	-3.42711	12.6893	-0.446235	-3.94242	-0.605379	33.4155	0.541393	0.541393	0.548328	-1.67608	926.224	0.93144	212.682	36.048	0.597519	13.9686	14.9984	15.6299	16.0207	16.2349	16.3823
[Dataset1]TCGA-D8-A27I-01A	-0.0203443	2.60815	3.41456	4.12887	4.4968	4.69523	5.00134	5.03934	5.23154	5.3863	-4.32544	248.112	-0.154688	3.09425	1.02287	1.02287	0.858549	-1.59057	1292.49	1.85204	2.10901	2.07949	2.67443	1.95681	2.25253	2.48819	2.68368	2.84325	-3.66988	9.99789	5.53529378536396e-06	-4.15726	-0.030837	30.4015	0.901436	0.901436	0.97663	-0.967136	919.788	1.06621	292.513	23.6322	-0.0351651	13.3673	14.3801	15.002	15.3861	15.5955	15.7396
[Dataset1]TCGA-D8-A27K-01A	-0.565987	1.96677	2.78015	3.49811	3.87041	4.07324	4.38076	4.42308	4.61643	4.77221	-5.10129	134.383	-0.766551	1.61721	0.585284	0.585284	0.467642	-0.382884	1233.77	1.15842	1.44056	1.42188	1.997	1.32104	1.61175	1.84588	2.04037	2.19978	-3.9243	5.47915	-0.969708	-4.82956	-1.35854	21.2587	0.237745	0.237745	0.262427	-0.476954	861.149	-2.03879	41.6837	18.7588	-0.571512	12.9334	13.9211	14.5256	14.8914	15.0895	15.2258
[Dataset1]TCGA-D8-A27L-01A	-0.767727	1.86274	2.68563	3.41236	3.78899	3.99376	4.30551	4.34725	4.54318	4.70102	-5.0785	125.368	-0.788334	1.42741	0.783256	0.783256	0.457279	-0.872667	1286.77	1.0645	1.36599	1.35648	1.94713	1.25137	1.5448	1.7796	1.97501	2.13473	-3.85577	4.95933	-0.900996	-4.73188	-0.968889	17.2188	0.368675	0.368675	0.387441	-0.787501	891.853	0.0550804	87.0583	20.7751	-0.425928	13.0455	14.0466	14.6595	15.029	15.2288	15.3664
[Dataset1]TCGA-D8-A27M-01A	-0.803941	1.83045	2.63961	3.35258	3.72158	3.92237	4.22707	4.26846	4.45981	4.61389	-5.16797	114.552	-0.968645	1.41533	0.563598	0.563598	0.381106	-2.35805	1350.53	1.19507	1.45519	1.40679	1.96422	1.23002	1.5126	1.7399	1.929	2.08377	-3.78504	4.77292	-1.26483	-4.81339	-1.22652	19.9949	0.237724	0.237724	0.295169	-2.74684	1004.58	-2.58795	20.082	24.3862	-1.01455	12.5117	13.4975	14.1006	14.4636	14.6602	14.7955
[Dataset1]TCGA-D8-A27N-01A	0.525564	3.40607	4.20456	4.92682	5.29218	5.48255	5.79536	5.82027	6.01649	6.17443	-4.25249	547.08	0.726885	7.08734	1.86293	1.86293	2.04754	0.741441	1204.47	2.65703	2.8937	2.83666	3.43485	2.53829	2.83737	3.07506	3.27215	3.4325	-3.45525	16.7483	1.08544	-3.81198	1.23153	34.1162	2.86644	2.86644	3.33645	0.365427	861.03	1.85478	706.386	30.1903	0.0766133	13.5656	14.5478	15.1507	15.5224	15.7248	15.8639
[Dataset1]TCGA-D8-A27P-01A	-0.0513666	2.82362	3.6385	4.37093	4.74505	4.94336	5.26002	5.29181	5.49081	5.65111	-4.36281	324.845	0.293212	3.7912	1.8211	1.8211	1.34783	0.302608	1183.59	1.84415	2.1162	2.10662	2.71654	1.9482	2.25069	2.49256	2.69384	2.85848	-3.63935	9.89507	0.0852979	-4.16931	0.181786	26.8902	1.02059	1.02059	1.21173	1.02607	828.163	0.859175	231.987	26.8861	-0.381486	13.0488	14.0537	14.6722	15.0499	15.2549	15.396
[Dataset1]TCGA-D8-A27R-01A	0.777644	3.99454	4.80168	5.54127	5.91182	6.10103	6.42376	6.44148	6.64391	6.80686	-3.97276	1034	1.67777	12.2492	2.82127	2.82127	5.38991	-0.146254	1193.71	2.81334	3.05583	3.0209	3.62765	2.80479	3.11072	3.3589	3.56443	3.73243	-3.08682	22.9363	1.23229	-3.62984	1.29803	45.5125	3.14288	3.14288	3.69003	-0.362774	831.035	1.80799	729.658	42.5306	0.799084	14.2038	15.2221	15.8459	16.2279	16.4353	16.5779
[Dataset1]TCGA-D8-A27T-01A	-0.906397	1.33628	2.11804	2.7948	3.15066	3.34946	3.63609	3.68605	3.86618	4.0113	-4.69399	62.2433	-1.85191	0.918738	0.186291	0.186291	0.157023	-0.679524	1298.08	1.14729	1.31305	1.22803	1.7742	1.05309	1.32604	1.54568	1.72851	1.87817	-3.75953	3.87875	-1.40552	-4.37531	-1.42774	19.9948	0.28237	0.28237	0.240863	-0.983003	922.09	-0.389521	75.4747	18.1381	-0.598541	12.9717	13.9297	14.5175	14.8767	15.0709	15.2045
[Dataset1]TCGA-D8-A27V-01A	-0.0296231	2.62229	3.39775	4.08071	4.43057	4.6184	4.90824	4.9426	5.12352	5.26886	-3.5767	218.883	-0.353807	3.27749	1.05452	1.05452	0.706414	-0.23804	1191.34	1.89163	2.16101	2.1124	2.68568	1.95466	2.24289	2.47009	2.65833	2.81079	-3.16407	9.67806	-0.194456	-3.48897	-0.150693	43.2702	0.910445	0.910445	0.873099	0.495677	838.285	-0.764455	104.343	41.9111	-0.274892	13.1878	14.1724	14.7785	15.1526	15.3562	15.4963
[Dataset1]TCGA-D8-A27W-01A	0.551411	3.25377	4.05329	4.76791	5.13464	5.33045	5.63887	5.67285	5.86667	6.02282	-3.85327	469.453	0.507469	6.06197	1.7021	1.7021	1.64977	0.751862	1180.61	2.23765	2.58729	2.57727	3.13103	2.4582	2.73922	2.96485	3.15176	3.30408	-2.95955	16.7382	0.254591	-3.69419	-0.128897	43.4232	1.00127	1.00127	0.872212	0.558635	828.839	-3.58603	25.9568	48.9805	0.272465	13.772	14.771	15.3789	15.7413	15.9359	16.0697
[Dataset1]TCGA-D8-A3Z5-01A	-0.946673	1.43578	2.18524	2.83834	3.17664	3.36155	3.6375	3.67728	3.84986	3.98856	-4.77225	60.5105	-1.90947	1.06993	0.152855	0.152855	0.148118	-1.97758	1287.47	1.0193	1.19417	1.11602	1.65845	0.908807	1.18102	1.40064	1.58275	1.73172	-3.7333	3.38225	-1.66034	-4.49427	-1.80041	23.7924	0.188965	0.188965	0.169747	-1.7029	925.48	-0.0862742	100.943	24.4731	-1.2651	12.2923	13.2566	13.8469	14.2042	14.3973	14.5303
[Dataset1]TCGA-D8-A3Z6-01A	-0.0132019	3.03825	3.84904	4.58427	4.95684	5.15143	5.47056	5.49672	5.69718	5.85852	-4.10309	400.072	0.549876	4.73615	2.54459	2.54459	1.75392	0.899371	1169.39	1.91957	2.16003	2.1456	2.7566	1.99189	2.29759	2.54373	2.74861	2.91646	-3.55935	10.17	0.518593	-4.09773	0.637715	28.2808	1.78746	1.78746	1.94613	1.48428	821.943	-0.00479778	163.053	25.8868	-0.401911	13.0398	14.0364	14.6502	15.0292	15.2356	15.3778
[Dataset1]TCGA-D8-A4Z1-01A	-0.523627	2.05201	2.84956	3.55428	3.91775	4.11426	4.4157	4.45419	4.64333	4.79555	-4.60595	137.145	-0.797885	1.80584	0.494798	0.494798	0.452181	-1.51877	1280.06	1.31141	1.5435	1.50687	2.09849	1.37426	1.66825	1.90303	2.09775	2.25661	-3.6764	5.61755	-0.649734	-4.35847	-0.835166	22.5953	0.523949	0.523949	0.44353	-0.748589	918.066	-0.00663137	146.052	26.9662	-0.828762	12.6651	13.6505	14.2539	14.6201	14.8182	14.9545
[Dataset1]TCGA-D8-A73U-01A	-0.347935	2.26754	3.06467	3.77459	4.1376	4.33093	4.63561	4.66834	4.85926	5.01288	-4.32441	170.616	-0.523271	2.2544	0.408195	0.408195	0.586971	-1.45103	1314.57	1.45766	1.67165	1.61531	2.18485	1.45987	1.74359	1.96931	2.15515	2.30624	-3.35474	6.09621	-0.706432	-4.09681	-1.26069	31.2093	0.300358	0.300358	0.281696	-2.40692	961.893	-1.24047	73.9676	31.9969	-1.00134	12.5116	13.4974	14.1024	14.4695	14.668	14.8045
[Dataset1]TCGA-D8-A73W-01A	0.336514	3.67177	4.46945	5.20646	5.5726	5.75638	6.079	6.09037	6.2925	6.45513	-2.17618	727.103	1.36057	9.07712	2.21607	2.21607	3.87227	1.31615	1179.39	2.5854	2.74445	2.67949	3.3186	2.38795	2.70406	2.95715	3.16687	3.33864	-2.49057	14.8399	0.970769	-2.36071	1.36011	57.7816	5.11799	5.11799	3.74009	1.03744	838.821	4.21505	2701.55	55.8108	-0.191532	13.3626	14.3232	14.9133	15.2801	15.4793	15.6162
[Dataset1]TCGA-D8-A73X-01A	-0.407229	2.14201	2.92627	3.61642	3.97137	4.1629	4.45624	4.49329	4.67679	4.82428	-4.97575	140.573	-0.877165	2.02663	0.408859	0.408859	0.416938	0.274783	1231.67	1.54652	1.76496	1.70063	2.28708	1.52072	1.81043	2.04231	2.23436	2.39128	-3.83548	6.30673	-0.490721	-4.59173	-0.506121	21.8836	0.727175	0.727175	0.612993	0.101198	871.315	1.08519	201.465	25.7692	-0.286528	13.1854	14.1769	14.7873	15.1609	15.363	15.5021
[Dataset1]TCGA-E2-A105-01A	-0.144374	2.57917	3.34212	4.0225	4.369	4.5522	4.8434	4.87266	5.05503	5.20163	-4.62078	204.881	-0.416063	3.25678	0.294491	0.294491	0.666764	1.84186	1095.4	1.81703	2.11187	2.05916	2.6231	1.83549	2.11319	2.33506	2.51865	2.66794	-3.54321	8.29086	-0.349212	-4.16903	-0.591067	35.5451	0.355421	0.355421	0.566652	1.95285	738.654	-1.56088	61.2892	33.3692	-0.273325	13.271	14.2347	14.8242	15.1818	15.3746	15.5072
[Dataset1]TCGA-E2-A106-01A	-0.585066	1.66138	2.44392	3.1195	3.47574	3.67597	3.96107	4.01366	4.19269	4.33682	-5.4274	86.1083	-1.59857	1.27848	0.243843	0.243843	0.201166	1.22608	1121.73	1.36012	1.55645	1.49373	2.03925	1.36229	1.63673	1.85648	2.03904	2.18806	-3.71925	5.57723	-1.46311	-4.87115	-1.66452	22.6288	0.200253	0.200253	0.189377	1.48809	770.757	-2.40517	29.8007	27.0988	-0.463091	13.0597	14.0442	14.6475	15.0066	15.1995	15.3322
[Dataset1]TCGA-E2-A107-01A	-0.421484	2.41871	3.22389	3.94543	4.31534	4.51212	4.82425	4.85685	5.05291	5.21079	-4.17126	208.745	-0.245312	2.5993	1.13035	1.13035	0.787281	1.75756	1113.34	1.50112	1.70912	1.66416	2.24113	1.54521	1.83232	2.06445	2.25783	2.41638	-3.43316	6.46213	-0.446849	-4.02095	-0.310304	32.8774	0.84441	0.84441	0.734723	2.31815	758.557	0.353974	138.051	27.4585	-0.145644	13.3112	14.3041	14.9131	15.29	15.4952	15.6366
[Dataset1]TCGA-E2-A108-01A	-0.145085	2.59581	3.39741	4.11214	4.47706	4.67084	4.97779	5.00945	5.2017	5.35642	-4.44133	240.779	-0.133875	3.08008	0.736429	0.736429	0.877094	-3.03973	1376.87	1.76115	1.99346	1.96145	2.55504	1.81024	2.10235	2.33479	2.52707	2.68389	-3.61162	8.6323	-0.39357	-4.23614	-0.47682	25.5756	0.488406	0.488406	0.623481	-3.2194	1009.11	0.724262	220.456	23.2863	0.0518144	13.4522	14.4731	15.0993	15.4852	15.6953	15.84
[Dataset1]TCGA-E2-A109-01A	-0.26152	2.44161	3.23427	3.94048	4.306	4.50387	4.8088	4.84793	5.04014	5.19518	-4.91447	205.028	-0.349105	2.72432	0.553862	0.553862	0.706364	1.21884	1119.46	1.71373	1.91526	1.86788	2.41636	1.7732	2.05261	2.27835	2.46675	2.62106	-3.49439	8.21863	-0.38894	-4.25753	-0.457492	30.026	0.559954	0.559954	0.628016	0.959327	764.748	-2.50537	36.4441	31.2126	-0.473725	13.0663	14.0339	14.6297	14.9953	15.1935	15.3299
[Dataset1]TCGA-E2-A10A-01A	-0.0693521	2.88465	3.71572	4.468	4.85319	5.05699	5.38551	5.41703	5.62407	5.79104	-4.53204	375.785	0.511976	3.99251	2.09298	2.09298	1.65522	2.47844	1106.67	2.00994	2.26915	2.21267	2.81442	1.98709	2.28655	2.52683	2.72726	2.89145	-3.61441	9.94796	0.330991	-4.1249	0.588583	33.6449	1.77535	1.77535	1.78411	2.47936	756.735	0.950713	282.869	31.2144	-0.0995445	13.4066	14.3895	14.9932	15.3604	15.5596	15.6968
[Dataset1]TCGA-E2-A10B-01A	-0.36915	2.53113	3.34684	4.07825	4.45077	4.64712	4.96286	4.99188	5.1895	5.34853	-4.68098	239.768	-0.0111151	2.82569	1.39282	1.39282	0.988792	0.931206	1176.51	1.85603	2.0569	1.98886	2.58867	1.73377	2.02919	2.26599	2.46254	2.62276	-3.66102	7.54981	-0.0994371	-4.08011	0.328332	33.0178	1.49047	1.49047	1.38241	0.607488	805.539	0.260236	185.167	22.3871	-0.273021	13.2312	14.2163	14.8203	15.1871	15.3855	15.5219
[Dataset1]TCGA-E2-A10C-01A	-0.454315	2.55095	3.34403	4.06405	4.4302	4.62175	4.93573	4.96163	5.15916	5.31836	-5.11405	232.719	0.0354609	3.0124	1.3347	1.3347	1.04206	0.116533	1194.43	1.75596	1.89227	1.8321	2.42807	1.60943	1.9043	2.14237	2.34048	2.50311	-3.58843	6.65656	-0.148662	-4.56892	0.14483	23.1703	0.975389	0.975389	1.14409	-0.475772	826.751	1.52429	400.363	27.0515	-0.439147	13.1155	14.0714	14.6608	15.0244	15.2214	15.3571
[Dataset1]TCGA-E2-A10E-01A	0.379665	3.06408	3.84657	4.54535	4.90141	5.08954	5.38936	5.41904	5.60686	5.75792	-4.1521	358.664	0.236999	5.12158	0.878667	0.878667	1.27133	-0.0634422	1207.84	2.16629	2.44377	2.4143	2.99145	2.26836	2.55419	2.78206	2.97011	3.12321	-3.40168	13.3742	0.129719	-3.89249	0.158956	32.5326	1.32991	1.32991	1.14622	-0.439663	862.907	-0.0754391	191.962	25.1	0.194613	13.6542	14.6461	15.2543	15.6283	15.8314	15.9711
[Dataset1]TCGA-E2-A10F-01A	-0.889751	1.47026	2.26101	2.95094	3.31088	3.50924	3.80265	3.84783	4.03198	4.18018	-5.26151	73.8725	-1.5787	1.03201	0.19981	0.19981	0.2048	0.432776	1241.51	0.934888	1.1961	1.14084	1.69626	1.01016	1.28614	1.50621	1.6888	1.83792	-3.98118	3.81812	-1.32952	-4.85676	-1.50072	12.3248	0.2686	0.2686	0.219702	0.459351	877.431	-2.50798	24.6997	9.98833	-0.657687	12.8426	13.8346	14.4419	14.8099	15.0089	15.1459
[Dataset1]TCGA-E2-A14N-01A	0.0810112	2.83128	3.61568	4.31178	4.66938	4.86092	5.15943	5.19418	5.38172	5.53268	-3.98277	286.358	0.0208434	3.99015	0.533874	0.533874	1.02773	-0.665186	1242.06	2.06811	2.34861	2.29766	2.84901	2.0948	2.36708	2.58734	2.76962	2.91918	-3.23828	10.9283	-0.369915	-3.90398	-0.454038	37.2891	0.541263	0.541263	0.626149	-1.0698	915.275	-1.71776	49.6157	38.5083	0.203207	13.7345	14.7034	15.2962	15.6613	15.8597	15.996
[Dataset1]TCGA-E2-A14O-01A	0.827452	3.66574	4.46832	5.19399	5.56081	5.75164	6.06567	6.09011	6.28702	6.44547	-3.48834	717.742	1.05986	9.05615	2.07646	2.07646	2.86505	1.92317	1113.49	2.59944	2.85001	2.8205	3.41596	2.66939	2.96678	3.20527	3.40284	3.56432	-2.80267	19.919	1.09952	-3.08525	0.991754	52.0975	2.64217	2.64217	2.68285	1.41953	762.576	1.83246	654.625	47.8238	1.33546	14.7066	15.7283	16.3553	16.7453	16.9576	17.1036
[Dataset1]TCGA-E2-A14P-01A	0.425945	3.15929	3.96609	4.68717	5.05806	5.25732	5.56792	5.60531	5.80116	5.95892	-3.92693	440.995	0.448833	5.41721	1.04397	1.04397	1.59905	-0.590422	1224.27	2.41364	2.67728	2.64648	3.24884	2.41646	2.72433	2.97083	3.17554	3.34362	-3.23189	15.6815	0.769283	-3.85715	0.774529	36.6766	0.831027	0.831027	2.20857	-0.736168	873.739	1.01787	272.744	34.2813	0.795135	14.2035	15.2218	15.8427	16.2219	16.4275	16.5687
[Dataset1]TCGA-E2-A14Q-01A	-0.208449	2.41987	3.2278	3.94138	4.30897	4.50741	4.8121	4.85045	5.0414	5.195	-4.82702	204.719	-0.367107	2.56034	1.29991	1.29991	0.694966	-0.545581	1248.06	1.69832	1.96221	1.93991	2.55733	1.78871	2.09503	2.34064	2.54494	2.71242	-3.84351	8.39837	-0.171224	-4.4753	0.158075	14.9657	1.42586	1.42586	1.1977	-0.295614	889.263	0.496511	186.896	15.5211	-0.280647	13.1817	14.1745	14.7826	15.1558	15.359	15.499
[Dataset1]TCGA-E2-A14R-01A	-0.560763	1.76525	2.54511	3.21986	3.57312	3.77016	4.05451	4.10389	4.28244	4.42603	-5.17716	94.103	-1.40021	1.39147	0.227674	0.227674	0.248216	-1.09845	1222.78	1.16403	1.38223	1.35588	1.90221	1.29702	1.58118	1.80881	1.99723	2.15076	-3.81535	5.49488	-1.50781	-5.02725	-2.0719	14.3514	0.114848	0.114848	0.125935	-1.28533	889.018	-3.73376	11.5883	22.5982	-0.844823	12.725	13.6937	14.286	14.6432	14.836	14.9686
[Dataset1]TCGA-E2-A14S-01A	-0.306538	2.40841	3.21241	3.93063	4.30001	4.49833	4.80775	4.84422	5.03891	5.1957	-4.79352	205.427	-0.285604	2.56339	0.76449	0.76449	0.760948	0.40427	1131.06	1.49428	1.75336	1.70994	2.28823	1.61712	1.91041	2.14625	2.34253	2.50335	-3.67638	7.19803	-0.246873	-4.46224	-0.49257	24.3444	0.534388	0.534388	0.623518	0.646047	770.53	-3.66214	21.9055	28.2746	-0.311726	13.1682	14.1515	14.7563	15.1285	15.331	15.4705
[Dataset1]TCGA-E2-A14T-01A	-0.410876	2.19026	2.9894	3.69558	4.06113	4.26005	4.56196	4.60324	4.79299	4.94571	-4.9139	159.436	-0.711573	2.09617	0.476312	0.476312	0.495542	0.397352	1151.62	1.57714	1.8315	1.80059	2.383	1.65478	1.94699	2.18308	2.37909	2.53974	-3.65141	7.39814	-0.674555	-4.60845	-0.596628	20.7288	0.320453	0.320453	0.554243	0.457664	782.56	-3.36766	19.9759	26.0566	-0.240078	13.2427	14.2452	14.8593	15.2243	15.4194	15.5536
[Dataset1]TCGA-E2-A14U-01A	-0.648598	1.85258	2.64115	3.33588	3.69272	3.88462	4.18013	4.21605	4.40086	4.54945	-4.93147	106.895	-1.17882	1.51578	0.322188	0.322188	0.307142	-0.687174	1225.39	1.2019	1.42	1.37354	1.95183	1.2127	1.49879	1.72791	1.91818	2.07313	-3.75731	4.58602	-0.935547	-4.57593	-0.832076	17.6749	0.44184	0.44184	0.435582	0.176943	874.661	-1.0359	58.4522	25.0381	-0.765764	12.7374	13.7219	14.3242	14.6859	14.8808	15.0149
[Dataset1]TCGA-E2-A14V-01A	0.485347	3.43136	4.25657	4.99891	5.37771	5.57819	5.89904	5.93083	6.1325	6.2949	-4.16553	619.433	0.946831	6.85335	3.00747	3.00747	2.60577	0.895509	1172.77	2.40252	2.68176	2.68133	3.31141	2.52975	2.84384	3.0962	3.30563	3.47716	-3.18403	17.9597	0.797995	-3.9851	0.9974	37.9815	2.61604	2.61604	2.73045	1.11496	811.123	2.54998	702.866	37.2341	1.05234	14.4218	15.4352	16.0606	16.4541	16.6694	16.8176
[Dataset1]TCGA-E2-A14W-01A	1.31577	4.16365	4.97749	5.71364	6.08569	6.27968	6.59801	6.62348	6.82297	6.98347	-3.31943	1231.23	1.66336	14.5385	4.53883	4.53883	5.23907	3.19226	1054.79	2.80354	3.16041	3.19987	3.81666	3.11864	3.42708	3.67232	3.87528	4.04046	-2.99482	33.5926	1.40401	-3.13867	0.962503	57.2717	2.1325	2.1325	2.66684	3.56904	709.462	0.756343	393.396	54.0378	1.692	15.036	16.0519	16.6836	17.0829	17.3013	17.4514
[Dataset1]TCGA-E2-A14X-01A	0.741273	3.47291	4.32014	5.07402	5.46066	5.66821	5.99142	6.02975	6.23273	6.39614	-4.17414	685.995	1.02773	6.77115	3.94729	3.94729	2.83021	-1.53759	1258.76	2.46366	2.74774	2.76522	3.39725	2.69717	3.01902	3.27586	3.48847	3.66157	-3.54198	22.539	1.15994	-4.01331	0.9996	28.764	2.64349	2.64349	2.80437	-1.96075	907.47	0.55061	328.945	28.4826	0.83703	14.1802	15.2125	15.8469	16.24	16.4544	16.6019
[Dataset1]TCGA-E2-A14Y-01A	0.633998	3.56283	4.36681	5.08618	5.45393	5.6498	5.9594	5.99259	6.18684	6.34315	-3.61869	646.711	0.884232	8.06832	3.26488	3.26488	2.46499	-0.469064	1194.94	2.39891	2.73949	2.72905	3.29392	2.62594	2.9189	3.15439	3.34959	3.5085	-2.81191	20.2257	0.335147	-3.24919	-0.257218	46.2045	0.825928	0.825928	0.816813	0.35934	883.742	-1.53841	83.9074	46.6203	0.760001	14.1883	15.1837	15.7972	16.184	16.3959	16.5417
[Dataset1]TCGA-E2-A14Z-01A	-0.221468	2.63342	3.43842	4.16222	4.53001	4.72337	5.03587	5.06393	5.25985	5.41755	-3.84637	256.624	-0.00229623	3.19633	0.989903	0.989903	1.00527	-0.711047	1277.06	1.83627	2.05998	1.99964	2.60037	1.78118	2.08184	2.32423	2.52589	2.69095	-3.35184	8.0954	0.0468473	-3.59066	0.436288	44.6731	2.08871	2.08871	1.53804	-1.21843	919.07	1.35896	363.326	43.7479	0.0618065	13.4961	14.4935	15.1073	15.4879	15.6953	15.838
[Dataset1]TCGA-E2-A150-01A	0.509343	3.50128	4.2998	5.02423	5.38758	5.57431	5.88762	5.90745	6.10358	6.2613	-3.44287	596.637	0.990657	7.59513	2.16928	2.16928	2.68595	-0.00763253	1236.22	2.41469	2.68192	2.62979	3.24315	2.39053	2.69583	2.94029	3.14387	3.30986	-2.94997	14.9313	0.990168	-3.42137	1.07533	36.2094	3.75422	3.75422	2.94913	-0.209479	947.693	0.0110329	317.695	32.8229	0.144538	13.5919	14.5948	15.2052	15.5802	15.7838	15.9238
[Dataset1]TCGA-E2-A152-01A	1.55365	5.07168	5.88833	6.65048	7.0247	7.20871	7.54336	7.54762	7.75694	7.9253	-3.16701	3177.64	2.9175	35.6882	14.5791	14.5791	18.3975	1.5067	1162.93	3.7252	3.9422	3.8997	4.56314	3.59053	3.91992	4.18235	4.39928	4.57602	-2.88815	48.914	2.76339	-2.96726	3.04508	47.9641	19.6885	19.6885	20.9896	1.64925	832.333	2.925	2175.46	37.7589	1.28072	14.5981	15.6273	16.2644	16.6692	16.8916	17.0446
[Dataset1]TCGA-E2-A153-01A	0.105795	2.96752	3.78805	4.52685	4.90314	5.10146	5.4213	5.45114	5.65208	5.81391	-4.48752	382.763	0.372833	4.3989	1.3404	1.3404	1.44679	1.32923	1192.94	1.74164	2.12669	2.15473	2.77504	2.03206	2.3407	2.58848	2.79451	2.96352	-3.73329	10.7581	0.354267	-4.32951	0.628981	21.4888	2.58995	2.58995	1.85654	1.54614	839.155	-0.257953	112.599	21.1472	0.348397	13.7711	14.7796	15.3987	15.7822	15.9909	16.1345
[Dataset1]TCGA-E2-A154-01A	-0.492693	1.79765	2.57053	3.2452	3.59964	3.79661	4.08445	4.1323	4.31371	4.45999	-4.01258	97.5904	-1.27215	1.47685	0.22142	0.22142	0.279442	3.55616	1117.55	1.42298	1.66199	1.58475	2.11526	1.41427	1.68093	1.89642	2.0756	2.222	-3.1303	5.53643	-0.763326	-3.71185	-1.14874	40.007	0.39282	0.39282	0.31205	3.41342	753.334	-0.936134	60.4862	43.8772	0.177636	13.6963	14.6631	15.2607	15.6274	15.8254	15.9615
[Dataset1]TCGA-E2-A155-01A	1.26133	4.2527	5.06051	5.79214	6.1593	6.34853	6.66367	6.68561	6.88273	7.04116	-3.46696	1301.68	1.68864	15.9203	5.44677	5.44677	5.47336	1.23658	1072.38	3.07474	3.43706	3.46222	4.11221	3.26483	3.58642	3.84203	4.0531	4.22525	-2.67076	36.93	1.93662	-3.17892	1.96069	59.9971	8.37159	8.37159	7.0827	2.01429	724.176	1.69556	875.677	55.1733	1.03109	14.4367	15.444	16.063	16.4471	16.6558	16.7993
[Dataset1]TCGA-E2-A156-01A	-0.033589	3.01329	3.79721	4.51186	4.87105	5.05572	5.36616	5.38572	5.58033	5.73687	-3.99115	352.828	0.349246	4.90682	1.27888	1.27888	1.43345	2.43312	1026.74	2.23935	2.40803	2.3347	2.94249	2.0278	2.32632	2.56513	2.76359	2.92559	-3.17407	9.70655	0.619562	-3.54196	1.0123	52.157	2.42087	2.42087	2.75613	2.63527	678.646	2.81594	809.876	53.9686	-0.439691	13.0982	14.0585	14.6529	15.0157	15.2118	15.3467
[Dataset1]TCGA-E2-A158-01A	-0.60107	1.409	2.16592	2.8087	3.15267	3.35128	3.61963	3.68104	3.8503	3.98646	-4.98046	60.268	-2.17403	1.04007	0.133626	0.133626	0.114369	-1.414	1164.64	0.90301	1.30122	1.26981	1.76763	1.245	1.49947	1.70304	1.87091	2.00775	-3.59509	5.1172	-2.44749	-4.63267	-2.93321	28.338	0.0389045	0.0389045	0.0510395	-1.07665	823.283	-5.91186	4.31409	36.2123	-0.513708	13.0391	13.9953	14.5849	14.9487	15.1467	15.2829
[Dataset1]TCGA-E2-A159-01A	0.704603	3.53214	4.34554	5.08106	5.45068	5.64148	5.95917	5.98056	6.17909	6.33867	-4.04655	645.531	1.00674	7.72268	2.92139	2.92139	2.70075	-0.323729	1236.97	2.46374	2.70568	2.70148	3.35992	2.51754	2.84261	3.10083	3.31423	3.48871	-3.41779	17.5411	1.33602	-3.74024	1.33345	34.8672	4.09581	4.09581	3.79449	-1.16414	914.127	1.32297	666.529	30.2127	0.769759	14.1634	15.1803	15.8031	16.1865	16.3949	16.5382
[Dataset1]TCGA-E2-A15A-01A	0.856895	3.73844	4.55468	5.29167	5.66658	5.86419	6.18341	6.21303	6.41366	6.57518	-4.36966	819.271	1.20525	9.52764	5.75805	5.75805	3.34911	0.715791	1182.63	2.73709	3.01733	3.00925	3.61594	2.84996	3.15979	3.40935	3.61633	3.7857	-3.41753	24.7799	1.12997	-3.99264	1.27981	37.5185	2.9788	2.9788	3.59722	0.201885	835.798	0.413543	265.903	38.1607	0.770344	14.1679	15.1834	15.8077	16.1922	16.4014	16.5454
[Dataset1]TCGA-E2-A15C-01A	-0.283223	2.45465	3.25683	3.97359	4.3403	4.53547	4.8438	4.87663	5.07005	5.22577	-4.49784	211.487	-0.292608	2.70564	0.982103	0.982103	0.754897	-0.347925	1223.75	1.6975	1.89459	1.86004	2.46068	1.6762	1.97322	2.21218	2.41135	2.57434	-3.57361	7.44195	-0.272845	-4.26065	-0.177963	28.2969	0.973051	0.973051	0.864589	-0.239181	865.111	0.492617	201.981	27.0808	-0.465361	13.0224	14.0089	14.6144	14.9839	15.1843	15.3223
[Dataset1]TCGA-E2-A15D-01A	-0.352152	2.39913	3.19004	3.895	4.25423	4.44449	4.74653	4.77679	4.96571	5.11762	-4.68916	189.191	-0.372342	2.57821	0.768505	0.768505	0.688503	-0.14052	1210.11	1.44853	1.7372	1.7059	2.2915	1.56616	1.85852	2.09183	2.28479	2.44243	-3.86	6.89885	-0.741767	-4.51917	-0.922447	20.4083	0.279799	0.279799	0.40389	-0.734031	841.872	0.343695	179.074	22.7489	-0.0382603	13.4383	14.4355	15.0468	15.4215	15.6246	15.7644
[Dataset1]TCGA-E2-A15E-01A	-0.363514	2.19658	2.99705	3.70277	4.0681	4.26675	4.56828	4.60928	4.79869	4.95119	-4.69446	160.29	-0.718452	2.09612	0.521993	0.521993	0.491812	-0.0754499	1195.87	1.48704	1.7589	1.72366	2.31018	1.57714	1.86773	2.10115	2.29577	2.45512	-3.65263	6.73665	-0.559648	-4.37733	-0.413865	26.8308	0.604923	0.604923	0.675231	0.857274	836.799	-1.10701	76.486	28.5514	-0.0599315	13.3675	14.3749	14.9915	15.369	15.5745	15.7159
[Dataset1]TCGA-E2-A15F-01A	-0.0907474	2.94556	3.75784	4.49457	4.86809	5.06303	5.38349	5.40882	5.60992	5.77186	-4.36141	367.046	0.52562	4.30336	1.83274	1.83274	1.692	0.362205	1187.82	1.96407	2.23091	2.17097	2.76072	1.97276	2.26756	2.50528	2.70334	2.86535	-3.56676	9.85292	0.178836	-4.00099	0.444059	35.756	1.54993	1.54993	1.56612	0.878525	827.111	-0.884198	114.234	32.9746	-0.0359452	13.4122	14.4154	15.0303	15.4053	15.6094	15.7499
[Dataset1]TCGA-E2-A15G-01A	-0.249932	2.57437	3.37192	4.08967	4.4543	4.64577	4.95561	4.98309	5.17728	5.33355	-4.66099	235.646	-0.0878298	3.06848	0.82608	0.82608	0.919152	1.43143	1103.87	1.79869	1.9824	1.91918	2.52321	1.69261	1.99136	2.23092	2.42969	2.59236	-3.5223	7.39881	0.0930683	-4.24418	0.199361	33.5719	1.12986	1.12986	1.22648	1.16604	752.298	0.269709	251.689	36.1842	-0.401341	13.1339	14.1033	14.6991	15.0622	15.258	15.3926
[Dataset1]TCGA-E2-A15H-01A	-0.208608	2.49685	3.31173	4.0357	4.41	4.61267	4.92386	4.96429	5.16004	5.31779	-5.07304	232.257	-0.224683	2.76294	0.876724	0.876724	0.80842	0.309858	1177.24	1.89915	2.1252	2.09475	2.70762	1.86017	2.16341	2.4096	2.61481	2.78347	-3.8122	8.87624	0.103781	-4.57374	0.302263	22.3645	1.44062	1.44062	1.37684	0.572847	823.146	0.825204	249.07	22.776	-0.248105	13.2327	14.2346	14.8485	15.2163	15.4141	15.5501
[Dataset1]TCGA-E2-A15I-01A	-1.29053	0.970538	1.75696	2.43875	2.79719	2.99709	3.28619	3.33599	3.51775	3.66411	-5.15899	44.0274	-2.1492	0.630113	0.111254	0.111254	0.11607	-0.215157	1228.56	0.497543	0.748517	0.686704	1.23004	0.569541	0.836834	1.05108	1.22977	1.37591	-3.97573	2.41356	-1.80661	-4.90898	-2.1594	17.8019	0.162972	0.162972	0.11481	0.609504	852.752	-3.49114	13.9845	20.2191	-1.35923	12.2118	13.1854	13.777	14.1241	14.3105	14.4388
[Dataset1]TCGA-E2-A15J-01A	-0.219701	2.76189	3.58111	4.32145	4.69895	4.8979	5.21947	5.24918	5.45145	5.61438	-4.96147	313.83	0.246284	3.58511	1.68793	1.68793	1.28721	2.91024	1071.12	2.04854	2.27069	2.21031	2.82682	1.94179	2.24811	2.49653	2.70398	2.87486	-3.72196	9.2397	0.546239	-4.31416	0.872625	33.6458	2.148	2.148	2.45397	3.22137	711.356	0.160148	225.742	29.938	-0.187928	13.332	14.3112	14.9119	15.2784	15.4767	15.6132
[Dataset1]TCGA-E2-A15K-01A	-0.28362	2.67624	3.49016	4.22611	4.60059	4.79741	5.11687	5.14527	5.346	5.5077	-4.99611	281.791	0.180621	3.29862	1.70669	1.70669	1.20872	-0.190013	1206.84	1.64707	1.87923	1.86316	2.47938	1.69381	2.00009	2.24597	2.45036	2.61827	-3.79911	7.71655	-0.165371	-4.61837	-0.0328688	18.5893	0.890635	0.890635	0.978319	-0.853729	858.819	-0.51726	123.547	17.9059	-0.627722	12.9183	13.8952	14.4924	14.8509	15.0438	15.1765
[Dataset1]TCGA-E2-A15L-01A	0.0901767	2.38501	3.1824	3.87939	4.24212	4.44161	4.73756	4.78272	4.96848	5.11801	-4.66862	188.903	-0.70839	2.5819	0.636877	0.636877	0.490169	1.76725	1142.04	2.03332	2.21768	2.16	2.73372	1.96765	2.25666	2.48739	2.67843	2.83392	-3.57868	9.91801	-0.248496	-4.24565	-0.301909	28.2785	0.814843	0.814843	0.72511	1.76341	791.355	0.0180469	178.233	29.9081	0.0634089	13.5154	14.5096	15.1209	15.4983	15.7043	15.846
[Dataset1]TCGA-E2-A15M-01A	0.0687362	2.70395	3.51396	4.22908	4.59697	4.79534	5.10062	5.13849	5.32972	5.48363	-3.06615	273.268	-0.0143121	3.34859	0.772507	0.772507	0.989439	-1.95129	1289.85	2.18816	2.39273	2.33098	2.93556	2.11408	2.41428	2.65426	2.85351	3.01624	-2.75084	11.5022	0.0629681	-2.95135	0.355739	52.1731	1.56363	1.56363	1.40505	-2.11045	920.507	1.42225	387.399	54.1975	0.106523	13.6151	14.5919	15.1901	15.5601	15.7614	15.8998
[Dataset1]TCGA-E2-A15O-01A	-0.598479	1.91052	2.68008	3.35905	3.71196	3.90449	4.1955	4.23613	4.41923	4.56677	-4.82581	108.699	-1.13145	1.67197	0.421191	0.421191	0.324265	0.546069	1160.7	1.46098	1.65084	1.5708	2.11679	1.3886	1.65886	1.87605	2.057	2.20467	-3.71147	5.28156	-0.598018	-4.36982	-0.55733	28.1445	0.604505	0.604505	0.573917	0.704283	812.184	-1.74241	55.691	25.3684	-0.797113	12.7831	13.7344	14.3172	14.6692	14.8588	14.9893
[Dataset1]TCGA-E2-A15P-01A	-0.907073	1.55477	2.32987	3.00402	3.35514	3.54855	3.83381	3.87782	4.05632	4.19988	-4.97703	75.0517	-1.56833	1.1416	0.210738	0.210738	0.208661	-0.33912	1216.45	1.24586	1.48774	1.42318	1.99947	1.19596	1.47589	1.69875	1.88472	2.03667	-3.88892	4.35679	-1.12869	-4.69717	-0.878056	21.9647	0.387073	0.387073	0.425421	-0.160477	836.443	-0.712862	72.9114	24.7122	-0.953053	12.574	13.5525	14.1527	14.5157	14.7117	14.8466
[Dataset1]TCGA-E2-A15R-01A	0.487328	3.38512	4.18024	4.90357	5.2688	5.45773	5.77213	5.79451	5.99188	6.15079	-4.23394	534.734	0.823043	6.95387	2.12289	2.12289	2.27888	2.16078	1071.44	2.15503	2.52819	2.52703	3.11481	2.36813	2.66182	2.89895	3.09535	3.25569	-3.41966	14.7268	0.836968	-3.90216	0.734338	40.4121	2.0296	2.0296	2.05261	2.8563	716.825	-2.04644	48.4588	41.4769	0.650299	14.0471	15.0577	15.6803	16.0626	16.2693	16.4115
[Dataset1]TCGA-E2-A15S-01A	-0.0208721	2.85341	3.62908	4.3264	4.68366	4.87313	5.17546	5.2061	5.39636	5.54963	-4.37579	291.867	0.114022	4.20323	1.42805	1.42805	1.11712	1.83222	1067.13	2.04476	2.14979	2.05962	2.61081	1.91168	2.18674	2.40664	2.58936	2.73893	-3.42143	9.40966	-0.687404	-4.04486	-1.18277	43.1326	0.24122	0.24122	0.311764	2.35056	724.482	-0.414453	137.698	46.8866	0.192695	13.6281	14.626	15.241	15.6206	15.8268	15.9688
[Dataset1]TCGA-E2-A15T-01A	-0.378078	2.40993	3.19545	3.90084	4.25908	4.44672	4.75104	4.77684	4.96716	5.1202	-4.47378	189.873	-0.331367	2.66189	0.595205	0.595205	0.709426	1.06933	1102.77	1.44322	1.72641	1.68627	2.2673	1.51971	1.80098	2.02418	2.20951	2.36088	-3.30548	6.08073	-0.438648	-4.16541	-0.359424	40.23	0.587832	0.587832	0.70647	1.31037	746.178	-2.20162	23.7187	38.0692	-0.167492	13.34	14.3267	14.9324	15.2967	15.4922	15.6266
[Dataset1]TCGA-E2-A1AZ-01A	-0.303071	2.69582	3.4416	4.1171	4.45767	4.63356	4.92644	4.94646	5.12998	5.27769	-4.62763	221.298	-0.0619102	3.70614	0.532168	0.532168	0.940743	-0.782118	1286.46	2.11098	2.24075	2.13024	2.70378	1.8291	2.10009	2.31668	2.49704	2.64416	-3.51703	7.52898	0.246987	-4.29562	0.468446	24.8237	1.39195	1.39195	1.5733	-0.871584	936.108	1.88468	451.016	23.507	-0.576119	12.9718	13.9431	14.5375	14.895	15.0873	15.2196
[Dataset1]TCGA-E2-A1B0-01A	0.484958	3.40236	4.19029	4.90418	5.2654	5.45337	5.76314	5.78711	5.98152	6.13807	-3.37656	526.965	0.825423	7.07337	1.81626	1.81626	2.27459	-0.0719353	1224.93	2.36242	2.62485	2.57554	3.13973	2.38585	2.67382	2.90625	3.0987	3.25604	-2.63037	15.1221	0.472242	-3.36476	0.00578914	39.7513	0.799298	0.799298	1.02318	-0.0294653	891.732	-0.226735	182.705	39.1119	0.420659	13.8827	14.8625	15.4663	15.8453	16.0522	16.1945
[Dataset1]TCGA-E2-A1B1-01A	-0.838323	1.34513	2.10598	2.75886	3.10211	3.29443	3.56855	3.61792	3.78958	3.92768	-4.52187	56.9117	-1.98473	0.948769	0.124312	0.124312	0.136391	-1.85241	1309.42	1.09214	1.31704	1.24358	1.7711	1.10578	1.36957	1.57965	1.75423	1.89669	-3.60811	4.10495	-1.64776	-4.10845	-1.71811	27.3627	0.219949	0.219949	0.178786	-1.74892	947.64	-1.7405	36.6301	23.9714	-1.02013	12.5303	13.4954	14.0861	14.445	14.6393	14.7731
[Dataset1]TCGA-E2-A1B4-01A	0.0021239	2.72476	3.51987	4.22781	4.58983	4.78293	5.08625	5.11963	5.30977	5.46273	-4.23151	267.425	-0.0965974	3.55753	1.0562	1.0562	0.916752	1.11276	1148.23	1.93727	2.16176	2.12442	2.71167	1.93682	2.23212	2.46918	2.66579	2.82653	-3.41333	9.67119	-0.00464004	-4.05249	-0.0252189	39.922	0.997693	0.997693	0.990826	1.43666	801.756	0.997509	252.717	47.689	-0.31445	13.1615	14.1459	14.7523	15.1245	15.3267	15.4659
[Dataset1]TCGA-E2-A1B5-01A	-0.683761	1.74818	2.55396	3.26187	3.63053	3.83277	4.1355	4.18004	4.37049	4.52399	-5.01808	104.653	-1.15812	1.32696	0.391577	0.391577	0.313698	-2.23651	1319.9	1.11969	1.38443	1.3553	1.92532	1.22468	1.50744	1.73422	1.92291	2.07792	-3.76722	4.72624	-1.08569	-4.68268	-1.23156	17.4199	0.246444	0.246444	0.291111	-2.24017	954.194	-1.34519	58.4251	19.169	-0.815777	12.6895	13.678	14.2808	14.6474	14.8464	14.9834
[Dataset1]TCGA-E2-A1B6-01A	-1.09546	1.35855	2.16565	2.87256	3.24225	3.44632	3.7486	3.7958	3.98624	4.13983	-5.25855	71.2937	-1.50324	0.888914	0.219426	0.219426	0.224393	-2.20001	1308.03	0.901351	1.09158	1.0231	1.57363	0.882598	1.16078	1.38677	1.57534	1.73003	-3.87241	3.39333	-1.64686	-4.87017	-1.59877	16.1641	0.213183	0.213183	0.1957	-2.62972	961.866	-0.420232	103.883	21.3407	-1.58715	11.996	12.9589	13.546	13.896	14.0849	14.2148
[Dataset1]TCGA-E2-A1BC-01A	-0.589505	2.10328	2.89099	3.58906	3.94795	4.14073	4.43951	4.47513	4.66251	4.81335	-4.98268	139.455	-0.815059	1.94631	0.403733	0.403733	0.447074	-0.935883	1235.95	1.46221	1.74749	1.72008	2.30093	1.48527	1.77463	2.00783	2.20224	2.36143	-3.78659	5.82837	-0.505396	-4.55409	-0.0429205	24.6016	0.861956	0.861956	0.970407	-0.340607	866.559	-0.0903235	109.033	29.1384	-0.493729	13.0215	14.0014	14.6027	14.9679	15.1651	15.3007
[Dataset1]TCGA-E2-A1BD-01A	-0.740117	1.71846	2.47693	3.13756	3.47816	3.66343	3.94143	3.97975	4.15304	4.29218	-5.44917	81.9937	-1.50628	1.37575	0.232711	0.232711	0.222834	0.779393	1192.36	1.12559	1.36937	1.31161	1.85791	1.16961	1.44331	1.66307	1.84486	1.99286	-4.0803	4.47341	-1.42741	-5.05996	-1.56047	16.8198	0.180467	0.180467	0.213273	0.259838	826.725	-1.06594	37.914	14.1197	-0.439479	13.0696	14.0554	14.6598	15.0258	15.2229	15.3584
[Dataset1]TCGA-E2-A1IE-01A	0.450577	3.15815	3.93641	4.63074	4.98503	5.17336	5.47053	5.50227	5.68861	5.83847	-4.70341	388.352	0.297139	5.64496	1.05576	1.05576	1.33896	1.17326	1097.16	2.34857	2.60789	2.56282	3.14843	2.38383	2.67773	2.9113	3.10413	3.26114	-3.70038	15.2545	0.221391	-4.36123	0.157713	26.2075	0.784241	0.784241	1.13006	1.71216	750.208	1.26995	293.317	24.6053	0.197096	13.6333	14.6324	15.2464	15.6249	15.83	15.9711
[Dataset1]TCGA-E2-A1IF-01A	-0.173784	2.6806	3.48236	4.19873	4.56454	4.75874	5.06663	5.09871	5.29175	5.44713	-4.77164	263.783	-0.040217	3.35152	1.01746	1.01746	0.967447	-1.23814	1275.53	1.779	2.01092	1.98529	2.5992	1.8295	2.1352	2.38059	2.58412	2.75084	-3.77644	8.95057	-0.184817	-4.45293	-0.143669	14.9006	0.925484	0.925484	0.871325	-0.999495	914.868	1.119	228.654	14.1104	-0.274718	13.2053	14.1983	14.8069	15.1783	15.3795	15.5178
[Dataset1]TCGA-E2-A1IG-01A	0.266275	3.26068	4.08836	4.83779	5.21727	5.41536	5.74029	5.76659	5.97045	6.13457	-4.65951	528.404	0.897461	5.71244	2.92121	2.92121	2.4366	1.0198	1170.37	2.09406	2.38242	2.38992	3.0192	2.22741	2.54225	2.79588	3.00658	3.17962	-3.48496	13.4222	0.619363	-4.34714	0.668258	20.8866	1.58304	1.58304	1.97302	1.52146	819.428	2.02374	372.722	20.4371	0.263245	13.6244	14.6569	15.2944	15.6819	15.892	16.0365
[Dataset1]TCGA-E2-A1IH-01A	0.771934	3.72453	4.52997	5.25892	5.62594	5.8157	6.13111	6.15305	6.35044	6.5092	-3.26437	765.05	1.24587	9.38033	2.82991	2.82991	3.46678	-1.95014	1329.05	2.58579	2.84851	2.82426	3.43187	2.6627	2.96281	3.20053	3.39668	3.55666	-3.14987	20.6408	0.720757	-3.31304	0.464721	46.2579	1.31577	1.31577	1.602	-2.02127	971.342	1.39872	434.941	36.4244	0.911922	14.3054	15.3212	15.9444	16.3317	16.5427	16.6879
[Dataset1]TCGA-E2-A1II-01A	-0.998785	0.578214	1.35028	1.99496	2.34588	2.55308	2.82122	2.89251	3.06178	3.19833	-5.04996	27.4131	-3.1175	0.445958	0.0318896	0.0318896	0.0439334	-1.26876	1298.73	0.640206	0.933074	0.873562	1.36241	0.799835	1.04609	1.2442	1.40889	1.54308	-3.60604	3.05739	-2.21538	-4.49123	-2.88583	31.5004	0.0609661	0.0609661	0.0534465	-1.58652	973.421	-3.74152	12.6727	28.2885	-0.903895	12.6219	13.6107	14.2141	14.5777	14.7746	14.9102
[Dataset1]TCGA-E2-A1IJ-01A	-0.127013	2.58299	3.39238	4.11484	4.48401	4.68015	4.99086	5.02321	5.21799	5.37472	-4.62498	245.643	-0.0906665	3.0104	1.20088	1.20088	0.911749	-1.06312	1313.22	1.5004	1.80619	1.80635	2.4105	1.71124	2.01201	2.25319	2.45316	2.61689	-3.90035	8.14478	-0.3239	-4.38713	-0.486008	17.2098	0.752161	0.752161	0.621911	-1.24746	955.766	-0.518945	89.4771	12.6348	-0.261605	13.1716	14.1853	14.8057	15.1838	15.3887	15.5298
[Dataset1]TCGA-E2-A1IK-01A	0.374335	3.286	4.08823	4.81208	5.17922	5.37168	5.68454	5.71157	5.90788	6.06586	-4.36051	490.825	0.719761	6.1466	1.91745	1.91745	2.04477	-0.327865	1249.33	2.35897	2.63934	2.61598	3.23005	2.4237	2.72755	2.97042	3.17195	3.33728	-3.6209	15.6731	0.478951	-4.06908	0.76109	28.1793	1.66987	1.66987	2.1306	-1.10743	887.224	0.909567	332.283	21.7192	0.226983	13.6818	14.6737	15.2818	15.6577	15.8623	16.0031
[Dataset1]TCGA-E2-A1IL-01A	-0.955185	1.61102	2.37665	3.05033	3.39811	3.58664	3.87333	3.91096	4.09044	4.23477	-4.63624	77.7682	-1.50938	1.24002	0.305157	0.305157	0.223127	-0.331675	1196.35	1.07224	1.28835	1.19934	1.73216	1.03714	1.30282	1.51619	1.69346	1.83784	-3.57339	3.76061	-1.63784	-4.22033	-1.48728	31.7088	0.139186	0.139186	0.229088	-0.423017	840.86	-1.36817	47.3686	34.5449	-0.945372	12.5648	13.5414	14.1448	14.5157	14.7169	14.8555
[Dataset1]TCGA-E2-A1IN-01A	0.407035	2.83894	3.63358	4.33176	4.69123	4.88564	5.18192	5.22064	5.40606	5.55517	-4.56009	292.348	-0.175948	4.0159	0.599037	0.599037	0.83287	1.42067	1191.68	2.1322	2.42745	2.39914	2.97789	2.27031	2.55909	2.78888	2.97906	3.13363	-3.53583	13.4613	0.268581	-4.19507	0.21312	31.3404	1.44783	1.44783	1.22774	1.42922	832.787	-1.95025	50.2712	32.6974	0.854632	14.2235	15.2411	15.8702	16.2631	16.4779	16.6257
[Dataset1]TCGA-E2-A1IO-01A	0.121568	3.26802	4.09826	4.85488	5.23743	5.43615	5.76627	5.79057	5.99796	6.16501	-4.0909	546.12	0.998483	5.73857	4.567	4.567	2.77152	-0.895049	1260.18	2.04114	2.29806	2.30653	2.94362	2.14638	2.46519	2.72068	2.93391	3.10915	-3.41942	12.3904	0.535668	-4.13193	0.663037	23.5711	1.52887	1.52887	2.02756	-0.385216	902.197	2.12109	548.56	23.9549	-0.10588	13.3084	14.3194	14.9419	15.3246	15.5329	15.6763
[Dataset1]TCGA-E2-A1IU-01A	-0.19351	2.65628	3.48047	4.22199	4.60038	4.80038	5.12165	5.15218	5.35385	5.51628	-4.91135	284.383	0.172614	3.18082	1.90267	1.90267	1.19423	-0.217432	1194.19	1.76784	2.02735	2.0094	2.61877	1.80169	2.10726	2.35233	2.55644	2.72345	-3.81641	8.4889	-0.0161904	-4.46357	0.180383	23.977	1.0519	1.0519	1.23814	-0.0960216	826.901	1.41496	265.052	17.7613	-0.360838	13.0828	14.0854	14.7009	15.0752	15.2782	15.418
[Dataset1]TCGA-E2-A1L6-01A	-0.272652	2.57489	3.3893	4.11867	4.49095	4.68811	5.00244	5.03396	5.23119	5.38994	-4.89684	249.856	-0.0123213	2.95047	1.02311	1.02311	0.998857	-0.44975	1228.23	1.80322	2.01037	1.95834	2.54975	1.7577	2.0552	2.29466	2.4936	2.65616	-3.80718	7.97125	-0.0177144	-4.54383	0.146154	16.9376	1.0382	1.0382	1.1848	-0.140335	869.239	-0.200226	126.139	19.8694	-0.432395	13.0806	14.058	14.6562	15.0198	15.2163	15.3515
[Dataset1]TCGA-E2-A1L7-01A	0.0292683	2.85688	3.64334	4.3444	4.70178	4.89116	5.19201	5.2223	5.41069	5.56222	-4.70147	295.067	0.120168	4.0527	1.01304	1.01304	1.13425	-0.438187	1271.62	1.8409	2.1783	2.18168	2.78652	2.03041	2.33032	2.56956	2.76786	2.93011	-3.70107	10.9172	-0.0124399	-4.50469	-0.117971	22.2393	1.00272	1.00272	0.910635	-1.14058	917.228	-0.115472	97.9486	24.1558	-0.0547459	13.4716	14.4478	15.0452	15.4052	15.5987	15.7317
[Dataset1]TCGA-E2-A1L8-01A	-0.510683	1.98469	2.75263	3.42907	3.77816	3.9669	4.25562	4.29246	4.47335	4.61896	-5.0415	114.326	-1.17822	1.81352	0.349108	0.349108	0.309556	-0.0721425	1217.31	1.32393	1.60705	1.57003	2.12767	1.38982	1.66134	1.87782	2.05744	2.20418	-3.91348	5.39878	-1.15666	-4.67962	-1.12723	16.102	0.283005	0.283005	0.324539	-0.604985	867.784	-2.58859	23.3925	19.3833	-0.576363	13.0055	13.9587	14.5432	14.9004	15.0931	15.2256
[Dataset1]TCGA-E2-A1L9-01A	-0.09846	2.77957	3.56428	4.27111	4.63018	4.81837	5.12393	5.15054	5.34227	5.49659	-4.37644	276.971	0.0697137	3.83718	0.73903	0.73903	1.07208	0.707791	1209.67	1.89321	2.16257	2.12326	2.70429	1.89872	2.18608	2.41705	2.60885	2.76572	-3.71419	8.81289	0.0810429	-4.19813	0.279941	27.7928	1.18344	1.18344	1.32076	0.757954	864.657	-1.4597	72.9667	24.4944	-0.0862369	13.4249	14.3998	14.9982	15.3668	15.567	15.7047
[Dataset1]TCGA-E2-A1LA-01A	-0.711401	1.42331	2.20994	2.89094	3.24836	3.44769	3.73567	3.78533	3.9661	4.11161	-5.14654	68.8212	-1.81144	1.00287	0.251906	0.251906	0.163083	-1.38638	1303.44	0.897059	1.17741	1.14283	1.65912	1.07416	1.33819	1.55032	1.7259	1.86934	-4.00609	4.25048	-1.96288	-4.75191	-2.47798	14.3464	0.07468	0.07468	0.0828558	-1.89071	949.622	-2.59005	22.3058	13.1299	-0.696578	12.8241	13.8099	14.414	14.7788	14.9756	15.1111
[Dataset1]TCGA-E2-A1LB-01A	0.531975	2.75376	3.54208	4.22734	4.58825	4.79069	5.08135	5.13419	5.31766	5.46551	-4.34465	267.047	-0.361321	3.76032	0.347989	0.347989	0.690252	0.815416	1188.04	2.10552	2.40133	2.35765	2.88981	2.33346	2.60976	2.83217	3.01625	3.16647	-3.25465	15.3523	-0.344866	-3.95153	-0.931947	32.9602	0.224603	0.224603	0.389659	0.98871	854	-3.01512	32.1614	35.8505	0.674942	14.1441	15.142	15.7517	16.1238	16.3254	16.4638
[Dataset1]TCGA-E2-A1LE-01A	0.472381	3.66585	4.46194	5.19074	5.55475	5.74003	6.05705	6.07319	6.2717	6.43131	-3.1017	708.247	1.20343	9.04626	2.48439	2.48439	3.33667	-0.140729	1209.82	2.59022	2.79164	2.76278	3.38945	2.51788	2.83476	3.08867	3.29852	3.47048	-2.69728	16.8633	1.31914	-2.96867	1.77646	50.8971	4.15448	4.15448	5.80608	0.056838	862.075	3.71119	1520.27	50.3288	0.265672	13.7194	14.7156	15.3259	15.7016	15.9055	16.0457
[Dataset1]TCGA-E2-A1LG-01A	-0.867057	0.966775	1.71792	2.34112	2.68109	2.88298	3.14093	3.21229	3.37474	3.5056	-5.30989	37.0975	-2.71597	0.658971	0.0661157	0.0661157	0.0666537	-0.461355	1179.66	0.889837	1.12234	1.0535	1.53453	0.991269	1.2419	1.44285	1.6095	1.74491	-3.8018	4.01602	-2.69204	-4.95176	-3.8959	20.7811	0.0433764	0.0433764	0.0206318	0.0553321	855.684	-5.37992	4.25137	30.4214	-1.41286	12.3001	13.2319	13.7995	14.1244	14.2961	14.414
[Dataset1]TCGA-E2-A1LH-01A	0.497278	3.18007	4.03052	4.78623	5.17153	5.37677	5.69953	5.73475	5.93669	6.09899	-3.50645	509.074	0.651305	5.05119	2.54386	2.54386	1.92076	-2.17587	1330.12	2.02023	2.38274	2.43247	3.06595	2.36344	2.68522	2.94034	3.15069	3.32179	-3.19233	16.2211	0.499884	-3.23995	0.372548	30.8121	1.41329	1.41329	1.4426	-2.92544	993.661	-0.143061	145.2	22.4796	0.397428	13.7769	14.8073	15.4366	15.8246	16.0363	16.1819
[Dataset1]TCGA-E2-A1LI-01A	-0.656599	1.68938	2.49166	3.19146	3.55739	3.75977	4.05734	4.10508	4.29218	4.4429	-5.31076	96.2714	-1.34839	1.26743	0.374488	0.374488	0.258557	-1.80661	1250.98	1.18072	1.38864	1.33168	1.88921	1.23002	1.51012	1.73359	1.91947	2.07143	-3.93825	4.8025	-1.19675	-4.92357	-1.18259	19.4157	0.323662	0.323662	0.298863	-1.8053	927.923	-0.864052	66.6787	20.1244	-0.414551	13.1258	14.0998	14.6954	15.0562	15.2513	15.3855
[Dataset1]TCGA-E2-A1LK-01A	0.874711	3.86219	4.66038	5.38306	5.74767	5.93716	6.24949	6.27356	6.46938	6.6269	-0.778099	859.918	1.30991	10.9204	3.88569	3.88569	3.7426	0.906919	1120.24	2.68706	2.95992	2.92815	3.51242	2.79498	3.09073	3.3273	3.52391	3.68436	-1.18227	23.1904	0.936888	-0.707502	1.00383	77.5132	2.54775	2.54775	2.68892	0.618606	807.2	2.23776	631.239	74.6319	0.99126	14.3697	15.3767	16.0033	16.3969	16.6125	16.7609
[Dataset1]TCGA-E2-A1LL-01A	0.0265524	2.19248	2.97115	3.63767	3.98843	4.18543	4.46396	4.5166	4.69107	4.83153	-3.46467	140.729	-1.23399	2.15864	0.148432	0.148432	0.289658	-1.1149	1268.62	1.63781	1.9813	1.94245	2.47398	1.86253	2.13224	2.34765	2.52537	2.66972	-2.57597	8.98484	-0.475931	-3.17609	-1.20503	43.4805	0.424767	0.424767	0.301792	0.875981	930.249	-1.69704	50.5913	37.1422	0.909385	14.2686	15.2961	15.9217	16.3116	16.5242	16.6705
[Dataset1]TCGA-E2-A1LS-01A	-0.332375	2.13229	2.88647	3.54097	3.87942	4.06398	4.33944	4.37832	4.55017	4.6881	-5.19105	121.708	-1.28014	2.13476	0.365224	0.365224	0.272248	-2.52784	1288.65	1.78914	2.04212	1.95945	2.51855	1.69773	1.9749	2.20007	2.38691	2.5407	-3.4441	6.96366	-0.761783	-4.57347	0.00322307	36.3703	1.17557	1.17557	0.992044	-1.26799	923.344	-1.67668	125.519	38.3315	0.158211	13.6912	14.6523	15.2377	15.6041	15.8047	15.9427
[Dataset1]TCGA-E2-A2P5-01A	0.348008	3.18951	4.02394	4.77074	5.153	5.35675	5.67863	5.71329	5.91533	6.07794	-3.97801	498.695	0.677815	5.30154	2.90732	2.90732	1.99067	1.03368	1178.38	2.34772	2.58825	2.55966	3.17942	2.37985	2.69457	2.94791	3.15819	3.32982	-3.02498	15.3933	0.777157	-3.57913	0.972138	51.6979	3.33855	3.33855	2.66845	1.00316	820.136	2.67157	899.794	54.4394	0.862781	14.202	15.2207	15.852	16.2533	16.4735	16.625
[Dataset1]TCGA-E2-A2P6-01A	-0.274518	2.35464	3.15276	3.8608	4.22453	4.42032	4.72286	4.76015	4.94987	5.10255	-4.74864	186.466	-0.57226	2.47077	0.809844	0.809844	0.568314	-0.00934039	1149.36	1.55587	1.81013	1.769	2.36652	1.6223	1.93157	2.18038	2.38652	2.55474	-3.78011	7.52741	-0.179283	-4.40935	-0.306227	23.2537	0.956266	0.956266	0.73351	0.640796	801.587	-0.126011	152.209	24.6078	-0.84901	12.6932	13.6575	14.2501	14.6121	14.8082	14.9432
[Dataset1]TCGA-E2-A3DX-01A	-0.343575	2.5792	3.407	4.15498	4.5358	4.73601	5.06112	5.09005	5.29448	5.4592	-4.82194	269.121	0.191561	2.90628	1.46042	1.46042	1.21175	-0.980272	1271.9	1.65832	1.88605	1.8449	2.46287	1.62721	1.93812	2.18938	2.3984	2.57032	-3.89664	7.1677	0.0141583	-4.49863	0.197194	20.4461	1.38422	1.38422	1.22023	-0.867087	913.371	0.809451	222.91	18.7972	-0.624899	12.8542	13.8467	14.4557	14.8292	15.0319	15.1714
[Dataset1]TCGA-E2-A56Z-01A	-0.254806	2.37722	3.12776	3.78841	4.12588	4.30639	4.58598	4.61807	4.79237	4.93225	-5.03416	155.605	-0.833412	2.71055	0.27242	0.27242	0.430045	1.35584	1140.06	1.86978	2.03747	1.94725	2.50566	1.73599	2.01113	2.2289	2.40879	2.55427	-3.85121	7.47542	-0.690578	-4.58334	-0.713057	24.6775	0.353274	0.353274	0.482457	1.29897	784.285	-0.0584616	104.373	23.6133	-0.432823	13.0798	14.0585	14.6597	15.0251	15.2222	15.3578
[Dataset1]TCGA-E2-A570-01A	-0.412531	2.29599	3.10166	3.8148	4.18199	4.37993	4.68488	4.72308	4.91452	5.06858	-5.22972	180.476	-0.499686	2.26549	0.560575	0.560575	0.611958	1.00304	1214.99	1.45447	1.75434	1.72889	2.33192	1.57219	1.86736	2.10305	2.2983	2.45726	-4.04125	6.74447	-0.415782	-4.93541	-0.595335	18.0938	0.582078	0.582078	0.559458	1.30069	839.71	-1.18467	61.8418	20.7573	-0.0346783	13.3983	14.4047	15.0244	15.4039	15.6094	15.7508
[Dataset1]TCGA-E2-A572-01A	-0.503499	2.53135	3.35573	4.09837	4.47542	4.67341	4.99446	5.02261	5.22385	5.38577	-4.25776	249.439	-0.0163049	2.79594	1.46995	1.46995	0.971575	0.721306	1161.14	1.41956	1.73473	1.71982	2.31352	1.49721	1.79839	2.03768	2.23608	2.39752	-3.37851	6.17216	-0.371006	-4.06322	-0.47286	33.4446	0.746933	0.746933	0.628345	0.78017	800.767	-2.53581	34.4982	31.035	-0.882164	12.6279	13.6255	14.2338	14.5964	14.7923	14.9271
[Dataset1]TCGA-E2-A573-01A	-0.556712	1.8176	2.62668	3.33257	3.70024	3.90266	4.20232	4.24862	4.43664	4.58803	-5.30391	111.358	-1.22536	1.42276	0.286359	0.286359	0.293404	-2.65755	1292.98	1.14827	1.41144	1.40412	1.99797	1.31047	1.60603	1.84124	2.0363	2.19536	-4.03539	5.36083	-0.967535	-4.95524	-0.992306	15.1168	0.600834	0.600834	0.361876	-2.64152	961.755	-1.51578	80.4798	18.6191	-0.969504	12.6303	13.592	14.1778	14.5269	14.7146	14.8436
[Dataset1]TCGA-E2-A574-01A	0.663422	3.07599	3.91047	4.63507	5.01278	5.22217	5.52801	5.57839	5.77033	5.92461	-4.04953	424.82	0.113427	4.73704	1.27347	1.27347	1.11144	-0.280741	1175.21	2.43507	2.80064	2.83738	3.48046	2.64888	2.97509	3.23776	3.45587	3.63471	-3.03931	20.7308	0.923986	-3.64542	1.15168	45.8453	5.09538	5.09538	3.15524	0.254412	825.973	1.96462	540.67	44.7477	0.938204	14.3307	15.3603	15.9891	16.3722	16.5808	16.7242
[Dataset1]TCGA-E2-A576-01A	0.158435	3.10648	3.92171	4.65764	5.03066	5.22584	5.54452	5.5709	5.77076	5.93167	-3.76646	430.255	0.540049	5.04854	2.06527	2.06527	1.68772	0.207141	1139.72	2.21067	2.42438	2.38044	3.00273	2.15009	2.45366	2.6963	2.8976	3.0621	-3.1318	11.3721	0.717313	-3.61146	0.97477	40.402	2.48126	2.48126	2.58229	0.725356	781.647	2.16631	731.67	35.4654	-0.0398932	13.3641	14.3798	15.0039	15.386	15.5938	15.7368
[Dataset1]TCGA-E2-A9RU-01A	0.840099	3.62111	4.43114	5.1578	5.52855	5.72511	6.03847	6.07022	6.26718	6.42575	-3.60615	703.797	0.927031	8.59285	1.91986	1.91986	2.48496	1.35431	1191.84	2.77133	2.99954	2.96957	3.58934	2.77487	3.08584	3.33397	3.53935	3.70735	-2.78154	22.4021	1.16691	-3.234	1.29504	49.1363	3.89763	3.89763	3.55739	0.559352	845.983	2.19558	640.782	43.2506	1.09037	14.477	15.4907	16.1129	16.5031	16.7169	16.8639
[Dataset1]TCGA-E9-A1N3-01A	-0.333102	2.28052	3.07165	3.77234	4.13489	4.33154	4.63217	4.6717	4.86075	5.01302	-4.21843	170.487	-0.591523	2.3203	0.591657	0.591657	0.55021	0.825676	1109.07	1.88247	2.10599	2.03114	2.62776	1.77747	2.06932	2.3024	2.49663	2.65573	-3.39999	7.75706	-0.237214	-3.70841	0.0786514	38.1812	0.585259	0.585259	1.08129	0.949569	731.727	-0.0681367	172.827	34.6238	-0.272225	13.2073	14.1989	14.8069	15.1769	15.3777	15.5159
[Dataset1]TCGA-E9-A1N4-01A	-0.678777	2.08648	2.89774	3.62283	3.99619	4.19645	4.51026	4.54612	4.74362	4.90276	-4.95705	153.574	-0.572122	1.846	0.741633	0.741633	0.566125	0.141804	1216.27	1.54564	1.72295	1.6399	2.21932	1.39562	1.68551	1.92085	2.1178	2.28012	-3.83415	5.39847	-0.486456	-4.50886	-0.307193	19.1467	0.692209	0.692209	0.747956	0.508677	854.889	-0.610561	78.0117	17.9301	-1.10785	12.4675	13.4361	14.026	14.3791	14.5697	14.7008
[Dataset1]TCGA-E9-A1N5-01A	-1.01793	1.64958	2.42562	3.11313	3.46614	3.65532	3.94942	3.98349	4.16776	4.31597	-5.22218	84.6181	-1.2379	1.24562	0.169521	0.169521	0.290508	0.0658897	1215.04	0.922958	1.15057	1.08395	1.63485	0.939025	1.21112	1.42779	1.60751	1.75395	-4.01822	3.48509	-1.50295	-4.95519	-1.6086	11.0177	0.185604	0.185604	0.198168	0.374097	850.897	-2.04145	29.2897	16.6922	-0.809008	12.7353	13.7064	14.3031	14.6657	14.8611	14.9955
[Dataset1]TCGA-E9-A1N6-01A	1.23071	4.67453	5.50701	6.27695	6.65863	6.84986	7.18682	7.19772	7.40867	7.5783	-0.918557	2248.7	2.59999	23.2115	11.7105	11.7105	13.5	1.86293	1179.17	3.30759	3.58969	3.58055	4.24685	3.36086	3.69258	3.95902	4.17937	4.35943	-0.605181	40.3079	2.39485	-0.729415	2.93479	77.343	19.5512	19.5512	18.7039	1.51687	833.588	4.23242	3030.68	78.5448	1.84111	15.2095	16.2253	16.8558	17.2528	17.4686	17.617
[Dataset1]TCGA-E9-A1N8-01A	-0.716613	1.85319	2.60162	3.26116	3.59894	3.77963	4.06008	4.0917	4.26689	4.40766	-5.0038	92.173	-1.31704	1.6145	0.263946	0.263946	0.265126	0.0826913	1197.5	1.41894	1.62794	1.56224	2.1046	1.24845	1.5189	1.73639	1.91642	2.06369	-3.69532	4.40943	-1.16573	-4.32857	-0.880071	25.2947	0.300184	0.300184	0.398198	0.223314	854.848	-0.10683	120.333	29.1858	-0.276108	13.2521	14.2234	14.8243	15.1911	15.3898	15.5265
[Dataset1]TCGA-E9-A1N9-01A	0.447298	3.16208	3.95787	4.66616	5.02779	5.21992	5.52331	5.55528	5.74542	5.89835	-4.33945	413.347	0.443564	5.44106	1.00654	1.00654	1.53519	-0.17275	1219.67	2.23671	2.52938	2.51688	3.11904	2.38502	2.68266	2.9194	3.11493	3.27491	-3.50533	15.1473	0.555704	-4.04392	0.546649	33.651	2.24437	2.24437	1.67323	-0.154085	873.225	-0.0290296	225.814	30.3925	0.676578	14.0809	15.1012	15.726	16.1067	16.3125	16.454
[Dataset1]TCGA-E9-A1NA-01A	0.15727	2.78802	3.58766	4.29894	4.66489	4.86112	5.1677	5.20296	5.39548	5.55049	-3.77485	292.471	-0.0273542	3.82936	0.897239	0.897239	0.955095	1.8921	1182.4	1.94037	2.2459	2.20233	2.76438	2.06041	2.34321	2.57035	2.75816	2.91185	-3.18167	11.0101	-0.090975	-3.5124	-0.264216	34.7186	1.01743	1.01743	0.74954	1.3973	850.118	-1.54603	76.9131	31.0166	0.230624	13.7217	14.7064	15.3128	15.6887	15.8928	16.033
[Dataset1]TCGA-E9-A1NC-01A	-0.344759	1.98032	2.78783	3.49036	3.85851	4.06319	4.36157	4.41165	4.59941	4.75067	-5.09415	131.029	-1.0428	1.6679	0.335956	0.335956	0.351226	-2.45461	1311.03	1.33444	1.59286	1.5652	2.14474	1.4842	1.77638	2.01006	2.20429	2.36376	-3.8327	6.60831	-1.2223	-4.72857	-1.57964	19.818	0.233252	0.233252	0.205008	-2.89441	967.686	1.37736	222.996	22.639	-0.119864	13.3288	14.3246	14.938	15.3211	15.5309	15.6754
[Dataset1]TCGA-E9-A1ND-01A	-0.859932	1.46422	2.23081	2.90292	3.25262	3.44434	3.73075	3.77299	3.95299	4.09795	-5.17645	67.8612	-1.69847	1.07771	0.130431	0.130431	0.182162	-0.883714	1261.29	0.825141	1.08226	1.01521	1.53241	0.920291	1.18529	1.39902	1.57641	1.72144	-3.95426	3.49879	-1.70047	-4.71214	-2.19236	16.2448	0.0889839	0.0889839	0.110099	-1.94173	943.258	-3.41373	21.2433	18.0779	-1.25471	12.4054	13.346	13.9167	14.2597	14.444	14.5707
[Dataset1]TCGA-E9-A1NE-01A	-0.548169	2.15614	2.97381	3.70058	4.07457	4.27555	4.58809	4.62496	4.82121	4.97925	-5.03922	165.596	-0.460822	1.92916	0.669571	0.669571	0.630225	-1.95243	1307.31	1.19396	1.50306	1.48591	2.06373	1.39677	1.69014	1.92701	2.12423	2.28615	-3.93128	5.85173	-0.713102	-4.78538	-0.751708	13.7243	0.602711	0.602711	0.46995	-1.36198	948.152	-2.13422	34.3237	18.705	-0.569512	12.9078	13.9059	14.5166	14.8864	15.0865	15.2242
[Dataset1]TCGA-E9-A1NF-01A	1.04359	4.08351	4.88926	5.62307	5.99163	6.18147	6.49991	6.52078	6.72043	6.88106	-3.8633	1111.5	1.54084	13.666	3.80604	3.80604	4.67747	0.956421	1214.28	2.87501	3.19765	3.21107	3.85337	2.99388	3.31366	3.57018	3.78303	3.95706	-3.1159	27.763	1.69037	-3.64037	1.89188	48.9289	6.79286	6.79286	6.72786	0.787272	876.541	1.67776	559.735	52.9454	1.08001	14.4691	15.481	16.1052	16.4949	16.7074	16.8535
[Dataset1]TCGA-E9-A1NG-01A	0.694297	3.91276	4.76306	5.54287	5.93358	6.13299	6.47376	6.49218	6.70602	6.87821	-3.5771	1118.97	1.7804	10.6126	5.30839	5.30839	5.89581	-0.13556	1243.91	2.67533	2.96305	2.95336	3.629	2.70793	3.04178	3.30886	3.53122	3.71358	-2.94763	20.8317	1.80753	-3.40221	2.4399	52.2152	10.4729	10.4729	11.3941	-0.222058	897.305	1.70636	606.432	55.4441	0.789181	14.1537	15.1877	15.8211	16.2101	16.422	16.5678
[Dataset1]TCGA-E9-A1NH-01A	-0.169927	2.33584	3.14824	3.86483	4.23581	4.43765	4.74377	4.78597	4.97842	5.13334	-5.06108	192.682	-0.47883	2.35154	0.590453	0.590453	0.622147	0.533198	1210.7	1.71619	1.97975	1.94046	2.53912	1.75306	2.05429	2.29654	2.49774	2.66258	-3.9355	8.09246	0.0193658	-4.63245	0.0177572	19.0108	1.02573	1.02573	1.01636	0.517924	849.748	0.109312	138.026	18.7872	0.0953001	13.5288	14.5313	15.1487	15.5276	15.7329	15.8742
[Dataset1]TCGA-E9-A1NI-01A	-0.168425	2.66908	3.47577	4.19406	4.56475	4.76455	5.0743	5.11242	5.30741	5.46456	-4.64334	268.877	-0.0380648	3.30157	0.846921	0.846921	0.971656	1.65577	1161.42	1.82524	2.12719	2.09648	2.69275	1.92726	2.22157	2.45961	2.65841	2.82177	-3.55828	9.51476	-0.0989284	-4.18454	-0.0512148	30.4526	1.27882	1.27882	0.962745	2.06488	787.624	-0.13712	121.081	39.2262	0.331446	13.8395	14.8173	15.4193	15.7894	15.9901	16.128
[Dataset1]TCGA-E9-A1QZ-01A	-0.849122	1.48696	2.28553	2.98198	3.34696	3.54932	3.84623	3.89434	4.08116	4.23173	-5.22176	77.948	-1.53297	1.03711	0.398363	0.398363	0.215643	-1.79948	1305.43	0.908448	1.17027	1.12106	1.66426	1.02125	1.29425	1.51536	1.69983	1.85144	-4.02051	3.96823	-1.71988	-4.85658	-1.94514	14.934	0.137969	0.137969	0.143258	-1.7043	942.598	-2.62872	18.5634	17.2395	-0.862907	12.6448	13.6346	14.239	14.6027	14.7992	14.9345
[Dataset1]TCGA-E9-A1R0-01A	-1.13529	0.93109	1.69542	2.35248	2.69952	2.89493	3.17158	3.22365	3.39751	3.53751	-5.53604	38.5907	-2.45239	0.634139	0.0935158	0.0935158	0.0864682	-0.737357	1243.39	0.650051	0.844681	0.763456	1.27565	0.642572	0.900092	1.10678	1.27819	1.41832	-4.06145	2.6668	-2.46625	-5.10729	-2.96946	10.2289	0.0428217	0.0428217	0.0515958	-1.13208	879.732	-1.73589	30.708	13.0471	-0.995601	12.5557	13.5283	14.1226	14.4803	14.6731	14.8058
[Dataset1]TCGA-E9-A1R2-01A	0.204862	3.40363	4.19762	4.92368	5.28643	5.47116	5.78672	5.80284	6.00032	6.15908	-4.8799	539.147	0.987615	6.92963	2.20617	2.20617	2.6699	0.2976	1189.71	2.13615	2.39443	2.37822	2.98557	2.203	2.50712	2.75104	2.95331	3.11877	-3.78764	12.5029	0.568128	-4.53252	0.882486	20.9714	2.26328	2.26328	2.40999	0.178935	841.185	0.961334	295.574	22.6467	0.270618	13.6789	14.6902	15.3128	15.6961	15.9042	16.0474
[Dataset1]TCGA-E9-A1R3-01A	0.953774	3.88114	4.72225	5.48026	5.86362	6.06419	6.39095	6.41868	6.6234	6.78804	-3.7783	1016.06	1.46927	10.3956	4.98489	4.98489	4.33642	0.251185	1222.38	2.7375	3.06976	3.10941	3.77584	2.91801	3.24987	3.51579	3.73639	3.91696	-3.27761	26.8406	1.50073	-3.52137	1.78754	37.2638	5.67246	5.67246	6.00552	0.14789	867.352	2.31695	907.768	36.2677	1.07218	14.3844	15.4373	16.0816	16.4784	16.6951	16.8443
[Dataset1]TCGA-E9-A1R4-01A	0.0629118	3.20897	4.01055	4.74764	5.11798	5.30774	5.63091	5.64906	5.85212	6.01567	-4.74368	469.032	0.793025	5.78538	3.8627	3.8627	2.21506	0.380129	1215.52	2.32948	2.46337	2.3948	3.02668	2.11592	2.42687	2.67509	2.8813	3.05041	-3.48202	11.0768	0.833907	-3.80468	1.24693	31.3306	2.58815	2.58815	3.46614	-0.0484591	859.72	3.47712	1878.41	24.0719	0.146002	13.6115	14.5976	15.2052	15.5834	15.7898	15.9318
[Dataset1]TCGA-E9-A1R5-01A	0.592223	3.58595	4.37443	5.08797	5.44936	5.63777	5.94705	5.97202	6.16611	6.32237	-4.01363	633.515	0.921391	8.56811	2.33176	2.33176	2.53498	1.68998	1152.74	2.62835	2.93509	2.91712	3.55511	2.6629	2.96984	3.21644	3.42153	3.59006	-3.27603	19.4973	0.772172	-3.73171	1.22031	45.6687	4.0603	4.0603	3.38969	1.23884	807.623	1.14808	408.46	44.2554	0.437146	13.8993	14.9012	15.5153	15.8878	16.0886	16.2266
[Dataset1]TCGA-E9-A1R6-01A	1.1728	4.44995	5.2704	6.02733	6.40369	6.59342	6.92433	6.93741	7.14463	7.31134	-3.64847	1717.65	2.20462	19.0815	8.18619	8.18619	9.02174	3.1992	1084.1	3.09349	3.37031	3.36578	4.01587	3.149	3.4728	3.73225	3.94727	4.12276	-3.06252	32.7434	2.05482	-2.99205	2.31315	50.1222	14.2599	14.2599	10.0293	3.27582	746.681	3.59561	2004.12	48.8556	1.06544	14.4326	15.4558	16.0871	16.4782	16.691	16.8373
[Dataset1]TCGA-E9-A1R7-01A	1.08385	3.46216	4.27548	4.98327	5.35069	5.5531	5.85104	5.89823	6.08485	6.2348	-4.32474	577.189	0.559548	7.11338	1.80808	1.80808	1.74675	1.16567	1097.77	2.5776	2.89717	2.90876	3.50086	2.86716	3.17277	3.41841	3.62139	3.78715	-3.14511	27.9811	0.334535	-4.21976	-0.179621	41.3576	1.2837	1.2837	0.831497	1.46477	750.168	-0.202118	181.823	52.2318	0.662954	14.0654	15.0994	15.727	16.0971	16.2959	16.4325
[Dataset1]TCGA-E9-A1RA-01A	-0.690432	2.06623	2.88486	3.61454	3.98987	4.19109	4.50549	4.54169	4.73929	4.89845	-4.99791	152.899	-0.49682	1.76004	0.596255	0.596255	0.610996	0.793235	1196.78	1.39859	1.64238	1.58419	2.17949	1.35141	1.64791	1.88704	2.08617	2.24936	-3.94295	5.25774	-0.384241	-4.69441	-0.278355	16.2113	0.64018	0.64018	0.758645	0.735459	822.607	0.301993	152.551	13.604	-0.352662	13.1373	14.1257	14.7324	15.1048	15.3071	15.4464
[Dataset1]TCGA-E9-A1RB-01A	0.534868	3.99191	4.77919	5.51046	5.87323	6.05409	6.37594	6.38442	6.58607	6.74845	-2.24515	974.965	1.64599	12.8447	3.25587	3.25587	5.19719	0.938263	1156.53	3.02596	3.15467	3.07441	3.68002	2.71236	3.00894	3.24787	3.44678	3.60999	-1.66082	19.1367	1.24971	-2.07343	1.79946	70.557	3.49417	3.49417	6.09182	0.384299	810.973	3.83249	2483.42	72.1745	0.701322	14.1989	15.1695	15.7689	16.1443	16.3485	16.489
[Dataset1]TCGA-E9-A1RC-01A	0.236843	3.071	3.88147	4.60479	4.97722	5.17729	5.48916	5.52614	5.72236	5.88047	-4.35431	407.859	0.461513	4.88681	2.46506	2.46506	1.60307	2.79211	1111.64	2.27	2.55248	2.52539	3.14078	2.34141	2.64691	2.89288	3.0977	3.2653	-3.23038	14.518	0.666438	-3.97852	0.785286	44.065	2.69914	2.69914	2.21665	2.88587	745.455	-1.50939	112.26	48.0677	0.628593	14.1052	15.0919	15.7002	16.0739	16.2761	16.4151
[Dataset1]TCGA-E9-A1RD-01A	0.0621031	2.83077	3.63138	4.34773	4.71579	4.91287	5.22217	5.25739	5.45197	5.60875	-4.84721	310.477	0.0732024	3.97886	1.08732	1.08732	1.08262	1.58333	1138.89	2.19224	2.4046	2.3347	2.92327	2.11457	2.40795	2.64441	2.84128	3.00232	-3.68917	11.1343	0.435718	-4.33083	0.552093	30.1073	1.93549	1.93549	1.74884	1.67987	784.602	0.496757	248.27	28.8084	-0.177754	13.3253	14.2961	14.8945	15.2662	15.4689	15.6084
[Dataset1]TCGA-E9-A1RE-01A	0.685181	3.35263	4.1468	4.8557	5.21748	5.40993	5.71345	5.74618	5.93645	6.08949	-4.47164	500.457	0.513801	6.72763	1.90202	1.90202	1.68299	0.831383	1105.88	2.60951	2.86085	2.84559	3.44853	2.6675	2.96778	3.20805	3.40769	3.5704	-3.24895	19.8839	0.916554	-3.96913	1.07123	40.8183	2.61832	2.61832	2.86792	0.734191	759.773	1.4479	544.986	46.6748	0.28975	13.7827	14.771	15.3766	15.741	15.937	16.0717
[Dataset1]TCGA-E9-A1RF-01A	-0.248123	1.83364	2.59174	3.2458	3.5887	3.77968	4.05485	4.10287	4.2756	4.41459	-4.76736	92.6711	-1.58474	1.5817	0.115924	0.115924	0.203177	0.353629	1237.83	1.63497	1.78258	1.69749	2.24361	1.5589	1.83224	2.05147	2.23259	2.38029	-3.72659	6.48985	-0.639096	-4.45562	-1.0526	20.566	0.425101	0.425101	0.340953	-0.426932	885.431	-1.0678	93.9688	22.0883	-0.357823	13.2005	14.1704	14.7609	15.1158	15.3067	15.4379
[Dataset1]TCGA-E9-A1RG-01A	0.559647	3.56658	4.37578	5.11219	5.48464	5.67809	5.9988	6.02296	6.22458	6.38694	-3.35122	679.219	1.10212	8.08651	3.15943	3.15943	3.03867	1.24301	1175.28	2.51656	2.72374	2.69472	3.31146	2.48497	2.79654	3.04859	3.25801	3.42957	-2.99039	17.0297	1.00267	-3.1786	0.974127	42.5068	2.43369	2.43369	2.68351	0.724085	825.814	-0.601545	223.159	41.0083	0.715981	14.1002	15.1184	15.7438	16.1308	16.3417	16.4867
[Dataset1]TCGA-E9-A1RH-01A	0.917987	3.49827	4.30979	5.02543	5.39662	5.59935	5.90483	5.94882	6.14107	6.29591	-3.53181	616.102	0.800645	7.41397	2.35894	2.35894	2.26754	-0.857838	1262.33	2.74174	3.03669	3.01575	3.6323	2.88831	3.19782	3.44616	3.6524	3.82119	-2.50767	26.9961	0.75861	-3.05359	0.719651	55.3551	1.87286	1.87286	2.07565	-0.821198	933.313	-0.372783	157.819	52.6857	1.37163	14.7381	15.7616	16.3957	16.7897	17.0038	17.1509
[Dataset1]TCGA-E9-A1RI-01A	-0.580257	2.01628	2.78918	3.47333	3.82608	4.01628	4.30955	4.34577	4.52975	4.67791	-4.93576	121.528	-0.991647	1.84123	0.35756	0.35756	0.372609	0.114582	1249.51	1.37958	1.67534	1.6368	2.18644	1.42676	1.69947	1.91845	2.10092	2.25	-3.75924	5.48104	-0.837435	-4.56764	-0.756622	20.924	0.535087	0.535087	0.472333	0.0437391	894.19	-2.05176	31.9735	22.8247	-1.03093	12.5665	13.5249	14.1121	14.4602	14.6464	14.7745
[Dataset1]TCGA-E9-A226-01A	1.26039	4.34294	5.19487	5.97234	6.36644	6.5719	6.91164	6.9386	7.15248	7.32483	-1.79763	1749.51	2.01234	16.8267	10.3459	10.3459	7.48569	1.87157	1134.91	3.28539	3.51572	3.47538	4.11308	3.22285	3.55039	3.81525	4.03528	4.21612	-1.34442	37.1809	1.61744	-2.19988	1.87855	75.8449	6.58364	6.58364	6.63057	1.56471	811.003	3.95109	2651.72	79.5343	1.29655	14.6601	15.6773	16.3084	16.7011	16.9156	17.0632
[Dataset1]TCGA-E9-A227-01A	-0.20865	2.261	3.0533	3.74805	4.1085	4.30561	4.60115	4.6439	4.82939	4.97865	-4.9115	164.306	-0.69319	2.24407	0.495612	0.495612	0.50132	-0.152689	1230.09	1.47065	1.80295	1.7873	2.37197	1.69511	1.98328	2.21382	2.40526	2.56238	-3.88031	7.83153	-0.655291	-4.52462	-0.857772	17.6378	0.55176	0.55176	0.426288	-0.280688	871.536	-2.88683	25.9789	13.995	-0.513599	12.999	13.98	14.5797	14.9429	15.1388	15.2736
[Dataset1]TCGA-E9-A228-01A	0.301842	3.33247	4.11755	4.83469	5.19531	5.38065	5.69332	5.71248	5.90867	6.06659	-4.1423	491.213	0.777859	6.68883	1.76803	1.76803	2.15346	2.42535	1077.27	2.40837	2.69409	2.65783	3.26185	2.33728	2.63409	2.87259	3.07067	3.23283	-3.26393	13.2596	1.07364	-3.55299	1.37393	42.7959	3.64982	3.64982	3.86118	2.59524	726.419	0.548479	211.168	43.9406	0.0386238	13.5599	14.5419	15.1417	15.5013	15.6943	15.8269
[Dataset1]TCGA-E9-A229-01A	-1.00158	1.48002	2.27992	2.98027	3.34718	3.55026	3.84984	3.89741	4.08607	4.23812	-5.37397	78.551	-1.45734	1.0296	0.324719	0.324719	0.23381	0.525086	1246.04	1.05855	1.27446	1.19692	1.74855	1.02716	1.30299	1.52636	1.71277	1.86588	-3.98662	3.84131	-1.53093	-4.93068	-1.48131	13.804	0.209323	0.209323	0.228507	0.254645	886.338	-1.66197	33.9474	13.6852	-0.992506	12.581	13.5526	14.1472	14.4989	14.6876	14.8174
[Dataset1]TCGA-E9-A22A-01A	0.58617	3.4388	4.23514	4.94761	5.3101	5.50159	5.80797	5.8374	6.02914	6.18334	-3.73326	550.279	0.657073	7.29774	2.39516	2.39516	1.92951	-0.0982727	1285.1	2.60412	2.89644	2.86513	3.47044	2.67207	2.97492	3.21786	3.41939	3.58424	-3.24965	19.8977	0.823685	-3.5237	1.45298	40.8544	5.19426	5.19426	4.20263	-0.989788	938.224	1.84903	466.821	35.6255	0.697152	14.111	15.1228	15.7454	16.1307	16.3403	16.4845
[Dataset1]TCGA-E9-A22B-01A	0.579099	3.2589	4.05046	4.75238	5.1103	5.30071	5.59978	5.63217	5.8191	5.96928	-4.41533	442.669	0.386937	6.06938	1.11392	1.11392	1.45883	0.133957	1199.61	2.29852	2.62631	2.63123	3.21588	2.53325	2.82866	3.06603	3.26254	3.42299	-3.45821	17.7119	0.61558	-4.09512	0.791017	28.9241	2.75612	2.75612	2.17278	0.219139	845.395	-0.703992	100.34	29.3805	0.641985	14.0488	15.066	15.6877	16.069	16.2763	16.4189
[Dataset1]TCGA-E9-A22D-01A	-0.598647	1.86	2.64967	3.34383	3.70244	3.89692	4.19274	4.23171	4.41703	4.56615	-5.18641	108.752	-1.11817	1.5207	0.318366	0.318366	0.324888	-0.955832	1267.12	1.40977	1.63725	1.57179	2.148	1.3488	1.63406	1.86311	2.05284	2.20813	-3.88374	5.20056	-0.860532	-4.68583	-0.875178	25.5066	0.374615	0.374615	0.410971	-1.88202	913.888	-2.52193	29.8382	24.0585	-1.04136	12.5445	13.5156	14.1071	14.4561	14.6429	14.7714
[Dataset1]TCGA-E9-A22E-01A	0.514517	3.1629	3.97397	4.6924	5.06179	5.26088	5.56803	5.60615	5.79892	5.95401	-3.82629	437.832	0.384062	5.36955	1.50889	1.50889	1.46409	0.733743	1270.37	2.36281	2.67136	2.66009	3.27477	2.49089	2.80023	3.0481	3.25401	3.42271	-3.32094	17.1152	0.718773	-3.5893	0.912214	37.3201	2.91932	2.91932	2.47567	0.489845	914.052	1.09447	303.789	30.0942	0.857991	14.2749	15.2911	15.9136	16.2958	16.5032	16.6457
[Dataset1]TCGA-E9-A22G-01A	-0.104723	2.41828	3.21249	3.90628	4.26682	4.46475	4.75878	4.80334	4.98792	5.13634	-4.60225	192.216	-0.608814	2.62964	0.481268	0.481268	0.537111	-0.134886	1161.56	1.62505	1.99642	1.98286	2.55588	1.8674	2.15589	2.38795	2.57961	2.73675	-3.44239	9.1523	-0.552816	-4.00547	-0.664089	31.7307	0.692713	0.692713	0.497991	0.0233815	823.378	-2.34183	41.9201	31.9093	-0.00201388	13.4807	14.4643	15.0717	15.4464	15.6502	15.7905
[Dataset1]TCGA-E9-A22H-01A	-0.521102	1.92133	2.70835	3.39805	3.75804	3.95645	4.25048	4.29604	4.481	4.63002	-5.2921	115.933	-1.07504	1.62883	0.370265	0.370265	0.344843	1.47342	1109.85	1.34967	1.62092	1.57439	2.1156	1.4606	1.73464	1.9556	2.13952	2.2897	-3.79216	5.9005	-0.878447	-4.70506	-1.02178	24.6813	0.350757	0.350757	0.358927	1.28617	755.406	-2.63593	22.771	30.5401	-0.683066	12.8802	13.8366	14.4239	14.7813	14.9743	15.107
[Dataset1]TCGA-E9-A243-01A	-0.755595	1.36095	2.12283	2.77767	3.12321	3.31761	3.59372	3.64508	3.8185	3.95817	-4.90363	58.7481	-2.07545	0.98099	0.111881	0.111881	0.124664	-2.88465	1360.63	1.18091	1.41114	1.32813	1.84287	1.17579	1.43305	1.64219	1.81567	1.95773	-3.47226	4.33109	-1.53159	-4.60255	-1.78447	26.5285	0.157521	0.157521	0.165174	-3.39248	1001.02	-3.98839	13.0304	34.6427	-0.961647	12.6443	13.5988	14.1824	14.537	14.7287	14.8606
[Dataset1]TCGA-E9-A244-01A	0.875729	3.22613	4.05054	4.77496	5.15101	5.35649	5.66536	5.71023	5.90455	6.06105	-4.01555	487.873	0.499259	5.5577	1.46571	1.46571	1.65091	0.0811386	1180.23	2.38803	2.66794	2.65987	3.27082	2.53026	2.83587	3.0821	3.28649	3.45472	-3.23381	19.3266	0.389579	-3.9905	-0.252871	41.913	1.22466	1.22466	0.774097	0.313403	859.124	2.61137	621.779	41.4668	1.21036	14.5538	15.5846	16.2163	16.6069	16.8198	16.9663
[Dataset1]TCGA-E9-A245-01A	0.0648658	2.72289	3.53045	4.24931	4.61868	4.81693	5.12577	5.16191	5.35589	5.51205	-4.68177	281.701	0.0669828	3.46908	1.47037	1.47037	1.0683	0.327994	1202.43	1.90891	2.21438	2.1842	2.77717	2.05636	2.35254	2.58912	2.78466	2.94408	-3.72073	11.1582	-0.0695429	-4.30555	-0.235215	24.0943	0.597474	0.597474	0.796793	0.0859554	838.985	-0.918767	87.0992	25.302	-0.0227235	13.4475	14.4407	15.0503	15.4203	15.6201	15.7575
[Dataset1]TCGA-E9-A247-01A	-0.301999	2.35103	3.12952	3.81855	4.17417	4.36618	4.66168	4.6985	4.8839	5.0332	-4.80189	173.535	-0.579673	2.52962	0.651446	0.651446	0.559	1.03986	1140.42	1.73216	2.02669	1.9937	2.58259	1.77369	2.05879	2.28667	2.47649	2.63204	-3.63713	7.69554	-0.153621	-4.18409	0.175188	32.4474	1.20223	1.20223	1.18001	1.40237	794.124	0.734034	131.148	31.5056	-0.387087	13.1232	14.1017	14.7024	15.0641	15.2588	15.3927
[Dataset1]TCGA-E9-A248-01A	-0.338957	1.99915	2.79648	3.4934	3.8578	4.05913	4.35633	4.40327	4.5903	4.74104	-4.6425	129.722	-1.03186	1.74369	0.288107	0.288107	0.354727	-0.851494	1276.3	1.62249	1.83897	1.76269	2.31204	1.58726	1.85908	2.07812	2.25977	2.40853	-3.25925	6.6035	-0.614513	-4.11441	-0.95671	32.6837	0.298125	0.298125	0.38333	-1.52788	916.59	-0.940371	109.862	35.804	-0.0102535	13.5061	14.5019	15.1076	15.4677	15.661	15.7938
[Dataset1]TCGA-E9-A249-01A	-0.8874	1.44123	2.22639	2.91097	3.2696	3.46842	3.7597	3.80703	3.99025	4.13777	-5.13147	70.7784	-1.57745	1.00858	0.207455	0.207455	0.20722	2.75454	1100.78	0.971275	1.23078	1.18007	1.73329	1.05048	1.32454	1.54509	1.72842	1.87854	-3.91331	3.86848	-1.10922	-4.73679	-1.30754	25.682	0.24932	0.24932	0.267767	2.48947	740.754	-1.39582	38.3804	25.1518	-0.509773	13.0569	14.0233	14.6163	14.9734	15.1652	15.2971
[Dataset1]TCGA-E9-A24A-01A	0.423158	3.49367	4.31855	5.07203	5.45122	5.64652	5.97506	5.99609	6.20228	6.36827	-4.48566	668.617	1.13035	7.36497	4.57354	4.57354	3.10241	1.22481	1187.2	2.48742	2.73996	2.6963	3.33362	2.44193	2.75751	3.01076	3.22145	3.39434	-3.56312	15.8788	1.04689	-4.12586	1.45984	32.1459	4.05472	4.05472	4.29497	0.938075	840.641	1.46444	459.675	35.1275	0.334529	13.7802	14.7675	15.3783	15.7612	15.9706	16.1147
[Dataset1]TCGA-E9-A295-01A	-0.0751336	2.48605	3.27126	3.96296	4.31899	4.51117	4.80565	4.84284	5.02732	5.17569	-4.42975	199.937	-0.436079	2.82579	0.662513	0.662513	0.646719	0.493175	1201.35	1.66338	1.98735	1.96306	2.51972	1.84777	2.12591	2.34856	2.5334	2.68357	-3.48049	8.78079	-0.521588	-3.78423	-0.717854	27.7618	0.514468	0.514468	0.482505	1.14153	851.224	-1.12367	63.9733	24.7265	-0.121779	13.3105	14.3168	14.9323	15.3064	15.5089	15.6481
[Dataset1]TCGA-E9-A2JS-01A	1.07941	4.40178	5.21565	5.96468	6.33835	6.52802	6.85523	6.87056	7.07567	7.24068	-3.19152	1598.35	2.08857	18.3939	9.33603	9.33603	8.09415	1.66648	1153.59	3.15147	3.42127	3.43432	4.09351	3.21935	3.54332	3.80245	4.01711	4.19281	-2.39484	34.4414	2.01971	-2.93702	2.59701	64.0549	9.43909	9.43909	13.3721	1.51916	806.581	4.09525	2866.14	67.8961	1.14803	14.4849	15.5256	16.1668	16.5593	16.7717	16.9177
[Dataset1]TCGA-E9-A2JT-01A	-0.802108	2.04805	2.87654	3.62442	4.0048	4.20442	4.52917	4.55716	4.76119	4.9256	-4.88289	157.799	-0.311109	1.69885	0.691826	0.691826	0.727946	-1.84434	1329.02	1.13854	1.31347	1.24991	1.83965	1.06301	1.3573	1.59356	1.78939	1.94967	-3.73186	4.09662	-0.934593	-4.659	-1.14054	15.6636	0.233105	0.233105	0.314932	-2.54156	971.895	-0.750665	85.0632	18.7254	-0.857018	12.6086	13.6164	14.233	14.6053	14.8064	14.9449
[Dataset1]TCGA-E9-A3HO-01A	-1.0089	1.74278	2.50633	3.18591	3.53442	3.72035	4.01248	4.0442	4.22735	4.3748	-4.92638	89.7	-1.17042	1.40345	0.356562	0.356562	0.310614	0.624607	1233.3	1.13124	1.25081	1.14581	1.70574	0.927394	1.20402	1.42556	1.60969	1.76066	-3.84591	3.53735	-1.8047	-4.70419	-2.09635	22.8343	0.160292	0.160292	0.122749	-0.371376	883.425	0.776705	167.038	21.9823	-0.933045	12.6778	13.6086	14.1827	14.5384	14.7308	14.8632
[Dataset1]TCGA-E9-A3Q9-01A	-0.325661	2.34091	3.14608	3.86297	4.23139	4.42905	4.73734	4.77325	4.96692	5.1229	-4.51835	190.86	-0.469065	2.41243	0.750507	0.750507	0.625377	-1.10876	1179.61	1.59599	1.86923	1.82101	2.41843	1.64733	1.94237	2.17716	2.37204	2.53138	-3.58161	7.12267	-0.412685	-4.21487	-0.431438	23.5444	0.498462	0.498462	0.647077	-0.589579	818.984	0.459363	255.1	29.9026	-0.505704	12.9981	13.9743	14.5741	14.9426	15.1427	15.2805
[Dataset1]TCGA-E9-A3QA-01A	-0.885632	1.91106	2.71502	3.43158	3.79879	3.9942	4.30292	4.33551	4.52921	4.6852	-5.24581	123.214	-0.735104	1.54087	0.45056	0.45056	0.478489	-2.14129	1333.01	1.203	1.37734	1.29157	1.85014	1.1285	1.40342	1.62468	1.80846	1.95863	-3.92017	4.1443	-1.19579	-4.75282	-0.978359	16.5813	0.422286	0.422286	0.363775	-2.73106	994.796	-0.640888	93.1567	19.3053	-1.00391	12.5387	13.5183	14.1178	14.4796	14.6757	14.8107
[Dataset1]TCGA-E9-A3X8-01A	-0.337225	2.3826	3.18629	3.90116	4.26439	4.45645	4.76157	4.79195	4.98265	5.13585	-5.10576	192.858	-0.395531	2.46359	0.52298	0.52298	0.671111	-1.67924	1320.57	1.50302	1.78267	1.76863	2.38741	1.57752	1.88167	2.12305	2.32254	2.48478	-3.86673	6.63757	-0.0491068	-4.74581	0.0185053	17.8176	1.17627	1.17627	1.0085	-2.269	960.716	-0.44107	97.8081	18.0926	-0.855279	12.6134	13.6279	14.2464	14.6141	14.8122	14.9485
[Dataset1]TCGA-E9-A54X-01A	0.511932	3.30366	4.0874	4.78886	5.14683	5.33685	5.6383	5.66948	5.85863	6.01068	-3.03823	462.241	0.463252	6.55535	1.59756	1.59756	1.58588	3.96086	1035.62	2.47594	2.71739	2.67214	3.273	2.48456	2.78413	3.02337	3.22241	3.38526	-2.40571	16.5681	0.560695	-3.39053	0.663386	53.8358	1.60373	1.60373	1.99778	2.49508	704.158	1.61924	548.159	54.194	0.713846	14.2283	15.1939	15.7884	16.1572	16.3577	16.4955
[Dataset1]TCGA-E9-A54Y-01A	-0.738881	1.87382	2.61514	3.27688	3.61588	3.79656	4.08072	4.11197	4.29044	4.43407	-3.7698	94.8794	-1.30684	1.70137	0.166376	0.166376	0.269523	2.8815	1005.85	1.34237	1.45061	1.34445	1.83219	1.13727	1.38693	1.58485	1.74882	1.88163	-2.71862	4.00337	-1.02556	-3.47768	-1.67137	43.2629	0.122194	0.122194	0.186259	2.25754	671.452	-4.1878	15.9053	45.4688	-1.3878	12.2303	13.1801	13.763	14.1078	14.2917	14.4183
[truncated: 725 more rows]
[truncated: 68 more columns]
