# Supplementary material for: Investigating the Prognostic Role of Telomerase-Related Cellular Senescence Gene Signatures in Breast Cancer Using Machine Learning
Source: Biomedicines. 2025 Mar 30;13(4):826. doi: 10.3390/biomedicines13040826 (PMC12024799; doi:10.3390/biomedicines13040826)
Supplement: Supplementary file 1 [file biomedicines-13-00826-s001.zip › biomedicines-3473716-Supplementary Table S11.xlsx]

## Sheet: Supplementary Table S11
Gene	cor	p-value
TACR1	-0.368693	0
JAK2	-0.407429	0
MAN1B1	-0.0283616	0.354916
PLA2G2A	-0.243424	8.88178e-16
PLA2G2E	-0.0666508	0.0295559
PIM1	-0.177034	5.90796e-09
TOP1	0.351049	0
KCNT2	-0.205525	1.245e-11
TRPV4	-0.0794955	0.00941609
NOS1	-0.223039	1.74971e-13
NOS2	0.106026	0.000525446
NOS3	-0.185395	1.06774e-09
HPGD	-0.130554	1.90404e-05
AR	0.0485981	0.112788
ESR1	0.0694254	0.023403
ESR2	-0.344102	0
NR1H4	-0.0305654	0.318758
NR1I2	-0.242248	1.11022e-15
NR3C1	-0.100414	0.00102736
PGR	-0.148278	1.15934e-06
CCNB1	0.33488	0
CDK1	0.306162	0
CDK5	0.0610061	0.0464428
GSK3B	0.413533	0
MAN2A1	0.171011	1.92805e-08
KCNN1	-0.182101	2.11522e-09
KCNN2	0.219455	4.31655e-13
KCNN3	-0.0731853	0.016854
KCNN4	-0.12503	4.2496e-05
DBI	0.14317	2.69032e-06
RHO	-0.0682036	0.0259603
SRC	0.14384	2.41278e-06
GJA1	-0.00201804	0.947528
GJA10	-0.0216644	0.479823
GJA3	0.160938	1.2716e-07
GJA4	-0.243365	8.88178e-16
GJA5	-0.00884118	0.773095
GJA8	-0.0148409	0.628379
GJA9	-0.086489	0.00471597
GJB1	0.0324423	0.289934
GJB2	0.236478	5.10703e-15
GJB3	-0.0998843	0.00109259
GJB4	-0.0454995	0.137658
GJB5	-0.0626007	0.0410032
GJB6	-0.0121059	0.692987
GJB7	0.0184889	0.546509
GJC1	0.0880246	0.00402511
GJC2	-0.245423	4.44089e-16
GJC3	-0.179877	3.33234e-09
GJD2	-0.0445096	0.146435
GJD3	-0.197085	8.52749e-11
GJD4	-0.0193419	0.528155
GJE1	-0.00185691	0.951713
HTR3A	-0.0905879	0.00307357
HTR3B	-0.0403359	0.188193
ADRA1A	-0.190831	3.36236e-10
ADRA2A	-0.245236	4.44089e-16
ADRB1	-0.316029	0
ADRB2	-0.372937	0
DRD1	-0.102107	0.000842115
FOLH1	0.143335	2.61893e-06
BCL2L1	0.0681253	0.0261321
TXN	0.232026	1.68754e-14
APP	0.134511	1.04998e-05
HBB	-0.228348	4.4631e-14
HTR4	-0.152765	5.40622e-07
CA12	0.000621613	0.983827
CA14	-0.0552159	0.0715393
CA2	-0.0453266	0.139161
CA6	-0.237332	3.9968e-15
CA9	0.171374	1.79745e-08
TRPC1	-0.049298	0.107692
TRPC3	-0.156023	3.06358e-07
TRPC4	0.0467089	0.127491
TRPC5	-0.0724601	0.0179749
TRPC6	-0.103316	0.000729346
TRPC7	0.136512	7.72008e-06
TRPM2	-0.0179321	0.558658
TRPM3	-0.244152	6.66134e-16
TRPM6	-0.333193	0
TRPV1	-0.298893	0
TRPV6	0.055766	0.0687557
ADRA2B	-0.16294	8.82085e-08
ADRA2C	-0.0269026	0.380221
MAOA	-0.181369	2.45799e-09
MAOB	-0.121773	6.71921e-05
ADORA1	-0.0201476	0.511111
ADORA2A	-0.247167	2.22045e-16
ADORA2B	-0.0459967	0.133405
ADORA3	0.0652551	0.0331447
DRD2	-0.125641	3.89502e-05
DRD4	-0.158979	1.81128e-07
SLC2A1	0.234071	9.76996e-15
SLC2A2	-0.0729573	0.0171997
SLC2A3	-0.0877962	0.00412171
SLC2A4	-0.190391	3.69735e-10
LCT	0.0775892	0.0112733
GABBR1	-0.308319	0
GABBR2	0.00434089	0.887425
MTNR1A	-0.0169113	0.581265
MTNR1B	-0.00436566	0.886787
NQO2	0.105864	0.00053597
COMT	0.090415	0.00313065
CYP19A1	-0.0863097	0.00480326
CYP1A1	-0.060154	0.0495905
CYP1B1	-0.0777638	0.0110907
HIF1A	0.255942	0
TUBB	0.231946	1.73195e-14
HTR1B	0.196148	1.05041e-10
HTR1D	-0.0325074	0.288966
HTR1E	0.00977023	0.750009
HTR1F	0.0358322	0.242439
HTR6	-0.0174953	0.568277
GPR119	-0.0111337	0.716532
OXGR1	-0.0187709	0.540407
ABAT	-0.181519	2.38347e-09
AGXT2	-0.0569969	0.0628491
PC	-0.0113954	0.710168
PDHB	0.0465408	0.128868
PKLR	-0.194979	1.36057e-10
PKM	0.254135	0
SLC16A1	0.0904978	0.00310322
SLC16A2	0.203546	1.96951e-11
SLC16A3	0.16312	8.5331e-08
SLC16A4	-0.120541	7.96671e-05
SLC16A5	-0.182709	1.86634e-09
SLC16A6	0.0265241	0.386962
SLC16A7	-0.173415	1.20851e-08
SLC16A8	-0.246808	4.44089e-16
HRH1	0.0736612	0.0161522
ALOX12	-0.370852	0
GRM5	0.0215142	0.482873
IFNG	-0.235187	7.32747e-15
PI3	-0.121897	6.60428e-05
GRM8	0.25882	0
GRM1	0.224305	1.26787e-13
CHRM1	-0.0611147	0.0460541
SLC6A2	-0.187792	6.44217e-10
SLC6A3	-0.0466564	0.12792
SLC6A4	-0.0962183	0.00166025
PARP1	0.196068	1.06926e-10
HK2	0.216074	9.97424e-13
GRIN1	-0.0784135	0.0104337
GRIN2A	-0.119392	9.32493e-05
GRIN2B	-0.163809	7.5153e-08
GRIN2C	-0.0535355	0.0806167
AHCY	0.265427	0
EZH2	0.138561	5.61029e-06
B2M	-0.182793	1.83427e-09
HLA-A	-0.238175	3.10862e-15
TRAC	-0.306773	0
TRBC1	-0.392198	0
PFKFB3	-0.000304226	0.992084
HTR2A	-0.217786	6.53699e-13
AKT1	0.0597571	0.0511164
CHEK1	0.291385	0
CSNK2A1	0.347107	0
LCK	-0.346801	0
MAP2K1	0.258001	0
MAPK1	0.360659	0
MAPK11	-0.182396	1.99083e-09
MAPK12	-0.0201228	0.511633
MAPK14	0.241519	1.33227e-15
MAPK8	0.0457904	0.135157
PRKCA	-0.097963	0.00136282
ROCK1	0.097747	0.00139677
RPS6KB1	0.205252	1.32649e-11
SGK1	-0.165172	5.83579e-08
SLC22A6	-0.107661	0.000429572
CHRNA7	-0.0997669	0.00110757
GRM2	-0.14079	3.94343e-06
PLAUR	0.113279	0.000210451
FFAR2	0.118199	0.000109645
CHRM2	-0.0155183	0.612784
CHRM3	-0.036545	0.233191
CHRM4	-0.0249845	0.415127
CHRM5	-0.146411	1.58238e-06
EIF4E	0.319263	0
EIF4G1	0.32565	0
AMY2B	-0.407204	0
SIGMAR1	0.102083	0.000844517
MIF	-0.00246701	0.935877
DPP4	-0.0239493	0.434725
ESRRA	-0.0931708	0.00232641
ESRRB	-0.172849	1.3497e-08
ESRRG	-0.0322351	0.293027
FASN	0.132139	1.50322e-05
HRH4	-0.044821	0.14363
ERN1	-0.0114602	0.708594
HDAC1	0.0442147	0.149131
GLRA2	0.0111767	0.715485
GRIN2D	0.0640435	0.0365558
ALAD	-0.119667	8.98145e-05
P2RX4	-0.194861	1.39659e-10
HTR1A	-0.165394	5.59877e-08
HTR2B	-0.131654	1.61639e-05
HTR2C	0.0856144	0.00515573
HTR5A	0.058026	0.0582379
HTR7	-0.167966	3.45152e-08
DPYD	-0.197875	7.14766e-11
TYMS	0.141535	3.50051e-06
SLC36A1	0.210293	4.04365e-12
SLC36A2	-0.0670779	0.0285266
DRD3	-0.170064	2.31364e-08
MARK3	-0.00904081	0.768117
PDPK1	0.216171	9.73888e-13
ACHE	-0.256581	0
PRKG1	0.164853	6.19291e-08
CHEK2	0.192005	2.60813e-10
MARK1	0.0513226	0.0939726
PRKCB	-0.365443	0
PRKCD	0.0944333	0.00202531
PRKCE	-0.100522	0.00101444
PRKCG	-0.0806585	0.00842178
ANO1	-0.0470517	0.124718
CLCN1	-0.134845	9.97764e-06
GSK3A	0.139293	4.99928e-06
RBP4	-0.260831	0
PNKP	-0.262315	0
ICAM1	-0.180696	2.82054e-09
SELE	-0.236531	5.10703e-15
P2RX3	-0.0879792	0.00404417
EHMT1	-0.154236	4.18902e-07
EHMT2	-0.0813037	0.00791154
P2RX7	-0.10466	0.000620464
ADRA1B	0.0265083	0.387245
ADRA1D	-0.0503719	0.10023
PIK3CA	0.194541	1.49839e-10
PKIA	-0.0963659	0.00163295
PRKACA	0.0989494	0.00121722
CALY	-0.194258	1.59454e-10
SCN10A	0.123018	5.64729e-05
CHRNA3	0.15171	6.48167e-07
CHRNA4	0.0182002	0.552793
DGAT1	0.19707	8.55724e-11
SCD	0.345194	0
TRPA1	0.150309	8.23084e-07
AVPR1A	0.0395704	0.196721
CCR1	-0.0254153	0.407126
TACR2	-0.0818324	0.00751426
GABRA1	0.0862884	0.00481373
GABRA4	-0.21963	4.13225e-13
GABRB3	-0.0561908	0.0666676
MMP9	0.0254007	0.407396
SPHK2	-0.219726	4.03455e-13
CDK4	0.276423	0
CDK6	-0.0183483	0.549565
CYP11B1	0.03605	0.239587
CYP17A1	-0.150698	7.70474e-07
HRH2	-0.128871	2.44005e-05
HRH3	0.112381	0.000236402
PTAFR	-0.202947	2.26099e-11
CACNA1G	-0.199877	4.5546e-11
CACNA1H	0.0710481	0.020346
CACNA1I	-0.0752257	0.0140223
ADK	0.271137	0
BCL2	-0.175567	7.91092e-09
BCL2L2	-0.0641012	0.0363868
RARB	-0.252801	0
F2RL1	0.065832	0.0316183
PARP2	0.13609	8.24065e-06
RARA	-0.0248925	0.416846
CSF1R	-0.236589	4.88498e-15
FLT3	-0.293844	0
KIT	-0.209319	5.09881e-12
PDGFRA	-0.102076	0.000845166
PDGFRB	-0.00933921	0.760693
UTS2R	-0.391925	0
BTK	-0.256062	0
PIK3CB	0.294693	0
PIK3CD	-0.373718	0
GABRA2	-0.177042	5.89891e-09
GABRA3	0.205293	1.31402e-11
GABRA5	0.0966833	0.00157564
GABRA6	0.0244511	0.42516
GABRB1	-0.114177	0.000187196
GABRB2	0.249168	0
GABRD	0.146048	1.68028e-06
GABRE	-0.164851	6.19439e-08
GABRG1	-0.155293	3.48272e-07
GABRG2	0.0713886	0.0197506
GABRG3	-0.112302	0.000238818
GABRP	-0.256221	0
GABRQ	0.150236	8.33286e-07
GRIN3A	-0.0911579	0.00289205
GRIN3B	-0.228178	4.66294e-14
AMY2A	-0.0504436	0.0997469
GAA	0.0141455	0.644563
MGAM	-0.203831	1.8443e-11
SI	0.0159441	0.603069
SCN5A	-0.228176	4.66294e-14
PTGS2	-0.207562	7.72626e-12
PTGS1	-0.0703838	0.0215526
AZGP1	-0.0676597	0.0271742
CES1	-0.073381	0.0165623
MBL2	0.0411154	0.179792
REG1A	0.000418283	0.989117
SELP	-0.428159	0
SIGLEC1	-0.0914356	0.00280719
VKORC1	0.202838	2.31855e-11
AQP1	-0.284264	0
CA1	-0.00587342	0.848101
CA3	-0.30264	0
CA4	-0.334813	0
CA7	-0.0770839	0.0118172
ABCC8	-0.0756634	0.0134725
KCNJ1	-0.128525	2.56683e-05
KCNJ10	-0.189557	4.42247e-10
KCNJ11	-0.130437	1.93725e-05
MMP12	0.0696452	0.0229669
HSD11B1	-0.313504	0
HSD11B2	0.115729	0.000152586
CHRNA2	-0.169176	2.74191e-08
ACY1	-0.120126	8.43386e-05
CHUK	0.301447	0
GSS	0.144856	2.04396e-06
IKBKB	-0.162377	9.78025e-08
RELA	0.0198323	0.517747
SLC7A11	0.228222	4.61853e-14
PPARG	-0.239359	2.22045e-15
GAST	-0.00715449	0.815513
HCAR2	-0.19948	4.98264e-11
HCAR3	-0.133139	1.29312e-05
RARG	-0.0653936	0.0327725
RBP1	-0.0625381	0.0412059
RXRA	-0.101073	0.000951113
RXRB	-0.129539	2.21204e-05
RXRG	-0.129376	2.26579e-05
STAT3	-0.0462902	0.130942
CTPS1	0.239854	1.9984e-15
TOP2A	0.28454	0
EDNRA	0.0938886	0.00215053
EDNRB	-0.275532	0
HCRTR1	-0.292548	0
HCRTR2	-0.0296524	0.333435
KDR	-0.0292455	0.340115
TEK	-0.228577	4.21885e-14
HDAC2	0.393518	0
HDAC3	0.0148016	0.62929
HDAC6	-0.072906	0.0172782
HDAC8	-0.147451	1.33133e-06
PNP	0.268676	0
AKR1B1	-0.122271	6.26877e-05
IGF2R	0.306009	0
M6PR	0.151079	7.21986e-07
CCR5	-0.295158	0
AMD1	0.271958	0
CBS	0.0670989	0.0284767
GNMT	-0.112494	0.000232995
MAT1A	-0.0894247	0.00347663
MAT2A	0.100784	0.000983937
ACACB	-0.283321	0
ACP1	0.268031	0
APRT	0.086364	0.00477667
MTAP	0.110844	0.000287906
PECR	0.0541987	0.0769285
SRPK2	0.20883	5.72653e-12
PI4K2A	0.0242739	0.428523
PI4K2B	0.185047	1.14846e-09
TRPM4	-0.16506	5.95881e-08
ACSL1	0.107272	0.000450781
ACSS1	-0.182279	2.03939e-09
ACSS2	0.0211698	0.489909
ADCY1	-0.0974314	0.00144779
CREB1	0.153447	4.80476e-07
FBP1	-0.0588453	0.0547709
HINT1	0.127351	3.04501e-05
PDE4B	-0.0665184	0.0298814
PDE4D	0.0157387	0.607747
PRKAA1	0.0243973	0.426178
PRKAB1	-0.107835	0.00042038
PRKAB2	0.173389	1.21462e-08
PYGL	0.0723462	0.0181568
ABCA1	0.0409504	0.181546
ABCB1	-0.42249	0
ABCB11	-0.226702	6.83897e-14
ABCC2	0.0366744	0.231538
ABCC9	0.0157352	0.607827
ABCG1	0.0147217	0.631142
ABL1	-0.0223708	0.465614
ABL2	0.161462	1.15606e-07
ACVR1	0.0934845	0.002248
ACVR1B	0.0833205	0.00649022
ACVRL1	-0.255065	0
AFG3L2	0.226366	7.4607e-14
ALK	0.0352026	0.25082
AMHR2	-0.0904113	0.00313188
APAF1	0.103052	0.000752672
ARAF	-0.0515654	0.0924258
ASNS	-0.136377	7.88267e-06
ASS1	0.0541377	0.0772618
CDK15	-0.0634911	0.0382076
GPR17	-0.316535	0
ITPR1	-0.0693223	0.02361
NAE1	0.305222	0
NT5C2	0.120616	7.88461e-05
P2RY1	0.0595273	0.0520177
P2RY11	-0.239744	2.22045e-15
P2RY13	-0.359145	0
P2RY2	0.100884	0.000972423
P2RY4	-0.132189	1.49183e-05
RYR1	-0.197116	8.46974e-11
RYR2	-0.0624569	0.0414707
RYR3	-0.256474	0
SLC25A4	0.100514	0.00101546
TNK2	-0.211566	2.98161e-12
TRPM7	0.0191741	0.531741
CHRNA1	0.227008	6.32827e-14
ADIPOR1	0.25994	0
ADIPOR2	0.196104	1.06076e-10
OPRD1	0.0527892	0.0849375
EGFR	-0.134866	9.9451e-06
ERBB2	0.0611023	0.0460984
ERBB4	-0.0581703	0.0576144
FGFR2	-0.121933	6.5715e-05
FGFR3	-0.049936	0.103208
SORT1	0.245154	4.44089e-16
PLD1	0.0303483	0.322209
PRKCQ	-0.33099	0
PRKCZ	-0.0988728	0.00122799
IGF1R	-0.049616	0.105438
JAK3	-0.340339	0
CDK2	0.268385	0
IDH1	0.147601	1.29835e-06
IDH2	0.152152	6.0074e-07
METAP2	0.284383	0
ASIC3	-0.183307	1.64945e-09
CACNA1B	0.044071	0.150459
NISCH	-0.353794	0
PTGDR	-0.370505	0
PTGER1	-0.168239	3.27751e-08
PTGER2	-0.132957	1.3292e-05
PTGER3	-0.169698	2.48171e-08
FFAR4	-0.0517261	0.0914138
CBFB	0.167932	3.47417e-08
SIRT2	-0.0489636	0.110104
ALOX5	-0.314299	0
ACE	-0.0228231	0.456641
AARS2	-0.170845	1.99065e-08
AGXT	-0.0676939	0.0270964
GPRC6A	0.0790452	0.00982834
GPT	-0.149916	8.7978e-07
GPT2	0.174937	8.96076e-09
KYNU	0.0158774	0.604586
NFS1	0.252575	0
PHYKPL	-0.473727	0
SLC1A4	0.113162	0.000213689
SLC7A8	-0.013332	0.663713
GNRH1	-0.378311	0
TUBA1A	0.137866	6.25511e-06
TUBB4B	0.0761379	0.0128982
CYP3A4	-0.19847	6.25486e-11
SERPINA6	-0.0846573	0.00567914
ALDH2	-0.205893	1.14269e-11
MET	-0.0953426	0.00183103
ATP6V1A	0.353843	0
FDPS	0.177075	5.85995e-09
PTPN4	0.0194933	0.524931
PTPRE	-0.209444	4.94982e-12
PTPRS	0.103487	0.000714573
PTPMT1	0.14785	1.24549e-06
CYP27B1	0.00352423	0.9085
VDR	0.102565	0.000797624
KCNH2	0.0319378	0.297504
AURKA	0.347076	0
REN	0.0308715	0.313934
XDH	-0.0806945	0.00839251
SLC6A9	0.0990714	0.00120024
ATP1A1	0.157271	2.45682e-07
CASP8	-0.166281	4.74271e-08
CTSG	-0.321986	0
PIK3CG	-0.250339	0
HMGCR	0.323983	0
ELOVL4	0.128715	2.49652e-05
FADS1	0.219946	3.81917e-13
FADS2	0.231961	1.73195e-14
FFAR1	-0.258384	0
SLC8A1	-0.101136	0.000944166
CATSPER1	-0.113428	0.000206416
CATSPER2	-0.282434	0
CATSPER3	-0.0750623	0.0142325
CATSPER4	-0.215471	1.15641e-12
PTGER4	-0.308929	0
PTGIR	-0.170158	2.27214e-08
CHRNB2	-0.0923484	0.002544
HSP90AA1	0.480663	0
OPRK1	0.1049	0.000602699
OPRM1	-0.0472657	0.123011
CDK7	0.122242	6.29438e-05
CDK8	0.275514	0
CDK9	-0.145222	1.92506e-06
PYGM	-0.3501	0
CNR1	-0.259034	0
CNR2	-0.387973	0
GPR18	-0.364885	0
GPR55	-0.412912	0
FAAH	-0.17296	1.32074e-08
ALOX5AP	-0.127608	2.93366e-05
ANXA1	-0.125222	4.13476e-05
CXCR4	-0.0386168	0.207736
MDM2	0.148834	1.05613e-06
CXCR3	-0.368151	0
MAPK13	0.145548	1.8246e-06
AURKB	0.193175	2.02142e-10
AURKC	-0.184861	1.19394e-09
EIF2AK4	0.145043	1.98227e-06
PRMT1	-0.0205446	0.502821
ADRB3	-0.160298	1.42802e-07
ENPP1	0.245234	4.44089e-16
AOC1	-0.0744565	0.0150364
ASIC1	0.163852	7.45506e-08
ASIC2	-0.0324229	0.290222
PKD2	-0.0422252	0.168316
PKD2L1	-0.00337947	0.912243
PLAU	0.248385	2.22045e-16
SCNN1A	0.000497062	0.987067
SCNN1B	0.0334572	0.275102
SCNN1D	-0.3505	0
SCNN1G	-0.0087053	0.776489
SLC9A1	0.0627406	0.0405528
TRPV2	-0.20617	1.07092e-11
LPA	-0.039444	0.198156
PLAT	-0.148029	1.20886e-06
PLG	-0.046163	0.132006
CYP11A1	-0.231968	1.73195e-14
PDE3A	0.00364191	0.905459
PDE3B	-0.17086	1.98514e-08
PDE4A	-0.0956285	0.00177357
PDE4C	-0.0823599	0.00713579
DHFR	0.271204	0
SLC46A1	0.0392703	0.200141
IMPDH1	0.06589	0.0314682
CACNA2D2	-0.0497105	0.104776
KCNA7	-0.0412096	0.178796
KCNA1	-0.255467	0
KCND2	0.12344	5.32211e-05
KCND3	-0.151985	6.18276e-07
KCNQ2	-0.00623659	0.838834
KCNQ3	0.0907991	0.00300515
NTRK1	-0.234527	8.88178e-15
NTRK2	-0.309452	0
FGF1	-0.0618666	0.0434365
IL3	-0.0719183	0.0188546
S100A12	-0.051699	0.0915836
S100A13	-0.0713601	0.0197997
CACNA1C	-0.0982158	0.00132406
CACNA1D	-0.136774	7.41309e-06
CACNA1F	-0.321645	0
CACNA1S	0.0549845	0.0727374
CACNA2D1	-0.164348	6.80161e-08
CACNA2D3	-0.281556	0
CACNB1	-0.0829987	0.00670043
CACNB2	-0.215466	1.15774e-12
SMPD1	-0.0572077	0.0618807
SLCO1B1	0.0558371	0.0684025
SLCO1B3	0.0276004	0.367982
HCAR1	0.0712938	0.0199147
GRM7	-0.312658	0
HNMT	-0.11189	0.000251851
TOP2B	0.178611	4.30495e-09
DRD5	-0.0209306	0.494828
CYP2C19	-0.0416487	0.174207
SLC15A1	0.0592779	0.0530108
SLC15A2	-0.00507118	0.868646
GRIA1	-0.254436	0
GRIA2	-0.14475	2.0798e-06
GRIA3	0.0387145	0.206587
GRIA4	-0.299923	0
TNF	-0.173674	1.14869e-08
CASP3	0.232875	1.35447e-14
NPR1	-0.277472	0
CETP	-0.187264	7.20439e-10
GHSR	0.0488508	0.110926
GLRA1	0.0542816	0.0764771
KCNA2	-0.310391	0
KCNK3	-0.0689348	0.0244024
KCNK9	0.0202544	0.508874
TRPM8	-0.0268889	0.380463
NFKB1	-0.163406	8.09609e-08
SLC5A1	-0.0736169	0.0162164
GGCX	0.377455	0
RPL10L	-0.0398953	0.193067
RPL11	-0.188832	5.16365e-10
RPL13A	-0.186744	8.04249e-10
RPL15	-0.00693294	0.821127
RPL19	-0.0100721	0.742554
RPL23	-0.0167666	0.584503
RPL23A	0.0537828	0.0792254
RPL26L1	0.212475	2.39542e-12
RPL3	-0.103849	0.000684146
RPL37	-0.083198	0.00656953
RPL8	0.113366	0.000208091
RSL24D1	0.0731648	0.0168848
CRHR1	-0.192204	2.49775e-10
CDC25B	0.147043	1.42481e-06
CYCS	0.339018	0
BRD3	0.0537266	0.0795396
CSK	-0.106581	0.000490855
RET	0.0582853	0.0571214
AKT2	-0.113366	0.00020809
AKT3	-0.0791915	0.00969268
CFTR	-0.0945648	0.00199607
HSD17B1	-0.0693128	0.0236291
F10	-0.373045	0
NOX4	0.187707	6.55992e-10
BCHE	-0.0453079	0.139324
TP53	-0.020581	0.502064
ADAM17	0.191114	3.16315e-10
MMP1	0.301586	0
MMP13	0.259406	0
CALM1	0.298491	0
KLF4	-0.251286	0
IL12A	-0.198189	6.66165e-11
IL12B	-0.328958	0
PIKFYVE	0.0263738	0.38966
CLCN2	0.100245	0.00104775
KCNJ4	-0.0132686	0.665214
KCNK10	-0.310063	0
KCNK18	-0.011894	0.698095
KCNK2	-0.0544366	0.0756392
TYR	0.00917749	0.764714
CCND1	0.0672068	0.0282221
SERPINC1	-0.0489614	0.11012
SERPIND1	-0.00502691	0.869782
F2	-0.0669179	0.0289085
FNTA	0.134449	1.05988e-05
KIF11	0.28961	0
LYZ	-0.0643916	0.0355464
JUN	-0.256777	0
MAPK3	0.0437684	0.153283
TXNRD1	0.375646	0
CYP2B6	0.0212339	0.488596
S100B	-0.35535	0
BRD4	-0.00584344	0.848867
INPP5D	-0.377046	0
IRAK4	-0.0863509	0.0047831
MAP2K2	-0.097804	0.00138775
KCNA3	-0.31213	0
KCNA5	-0.279096	0
FKBP1A	0.119487	9.20428e-05
ALKBH2	-0.0284572	0.353295
ALKBH3	-0.110568	0.000298178
BBOX1	-0.195855	1.12114e-10
DBH	-0.355047	0
EGLN1	0.039216	0.200764
EGLN2	-0.249372	0
EGLN3	0.100355	0.00103445
KDM5D	0.0620687	0.0427548
OGFOD1	0.257256	0
OGFOD2	-0.0979862	0.00135922
P3H1	0.0295606	0.334935
P3H2	-0.248749	2.22045e-16
P3H3	-0.040463	0.186804
P4HA1	0.473308	0
P4HTM	-0.152284	5.87312e-07
PAM	0.0280239	0.360676
PHYH	0.217219	7.52287e-13
PLOD1	0.170212	2.2488e-08
PLOD2	0.314668	0
PLOD3	0.105235	0.000578712
SLC23A1	-0.0909713	0.00295036
SLC23A2	0.0198468	0.517442
TMLHE	0.103218	0.000737891
TAS1R2	-0.00347994	0.909645
AKR1C1	-0.165902	5.0911e-08
HSPA5	0.233637	1.11022e-14
NFKB2	-0.329909	0
NFKBIA	-0.285539	0
PRKAA2	-0.0144044	0.638518
PRKAG1	0.293337	0
PRKAG2	-0.116757	0.000133092
PRKAG3	-0.0287026	0.349158
RPS6KA3	-0.0700984	0.0220898
KCNH1	-0.0322549	0.292732
ROCK2	0.212802	2.21334e-12
SGK3	-0.121099	7.37706e-05
RPS6KA6	0.0679046	0.0266217
STK17A	-0.0617389	0.0438719
DMD	-0.232995	1.31006e-14
ITGA5	0.107495	0.000438503
ITGAV	0.184534	1.27818e-09
ITGB1	0.259304	0
ITGB3	-0.00529193	0.862983
AHR	-0.146606	1.53203e-06
AVPR1B	-0.0818908	0.00747151
AVPR2	-0.4109	0
OXTR	-0.18199	2.16396e-09
DHODH	0.0020389	0.946987
GRIK1	-0.222244	2.14051e-13
PRDX5	0.0498316	0.103932
PRKCI	0.322645	0
ENPP2	-0.368362	0
PSEN1	0.164027	7.21765e-08
PDE5A	-0.0696623	0.0229332
MPL	-0.105325	0.000572386
MRGPRX1	0.00217111	0.943555
YES1	0.250187	0
IMPDH2	-0.00453439	0.882443
CSF1	-0.325301	0
FLT1	0.108313	0.000396112
FLT4	-0.229459	3.33067e-14
PLK4	0.23604	5.77316e-15
DHH	-0.341111	0
DYRK1B	-0.199823	4.61031e-11
ATR	0.155182	3.55088e-07
MTOR	0.158561	1.95226e-07
SMYD2	0.110102	0.000316337
BRAF	-0.0123881	0.686207
RAF1	0.16495	6.08211e-08
DNMT1	0.0504745	0.0995395
DNMT3A	0.0216757	0.479592
HPRT1	0.300147	0
PPAT	0.350953	0
PIM2	-0.255112	0
PIM3	-0.126829	3.28377e-05
P2RY12	-0.350584	0
JAK1	-0.0483005	0.115011
PTGDR2	-0.2826	0
BACE1	0.127667	2.90836e-05
ALAS1	0.123988	4.9265e-05
ALAS2	-0.119818	8.79742e-05
BAAT	0.0019694	0.948791
GATM	-0.0792188	0.00966755
GCAT	0.0788595	0.010003
GCSH	-0.0180036	0.557091
GLDC	0.0740754	0.0155623
GLRA3	-0.112819	0.000223414
GLRB	-0.0019127	0.950264
GLYAT	-0.293042	0
GLYATL1	0.0938878	0.00215073
GLYATL2	0.0710845	0.0202816
PIPOX	-0.0841777	0.00595899
SHMT1	-0.0700562	0.0221702
SHMT2	0.327535	0
SLC32A1	-0.176228	6.93758e-09
SLC6A5	0.0038652	0.899693
FGFR1	0.0292548	0.33996
FGFR4	0.129933	2.08743e-05
CXCR2	-0.17294	1.32614e-08
BIRC2	0.0197554	0.519372
BIRC3	-0.403281	0
XIAP	0.147107	1.40975e-06
PDK1	0.150311	8.22815e-07
ERBB3	0.0800496	0.00893001
ELANE	-0.288825	0
AKR1D1	-0.0495265	0.106069
SRD5A2	0.059961	0.0503274
AGER	-0.416469	0
AGTR1	-0.16102	1.25298e-07
AGTR2	-0.201166	3.39901e-11
KCNE1	-0.302328	0
KCNQ1	-0.103193	0.000740071
MLNR	-0.00540246	0.86015
SLC12A1	0.0118382	0.699443
SLC12A2	0.0768684	0.0120561
A2M	-0.191637	2.82476e-10
IDE	0.352449	0
KCTD12	-0.187838	6.37928e-10
KCTD16	-0.0210211	0.492964
KCTD8	-0.112448	0.000234389
BCR	0.113293	0.000210075
LYN	-0.108006	0.000411543
GLO1	0.369562	0
PREP	0.300086	0
SELL	-0.350155	0
CTSK	0.0327418	0.285502
BAX	-0.091666	0.00273851
OPRL1	-0.107288	0.000449895
GRIK2	0.1698	2.43341e-08
GPI	0.278303	0
ADAM28	-0.29583	0
ADAMTS5	-0.0163041	0.594911
MMP16	0.011633	0.704406
MMP2	-0.0320037	0.296507
MMP8	0.133781	1.17323e-05
PDE2A	-0.316492	0
SYK	-0.0537261	0.0795426
ZNF215	-0.148118	1.19097e-06
CFD	-0.239267	2.44249e-15
HDAC10	-0.286876	0
HDAC11	-0.0669038	0.0289423
HDAC4	-0.109842	0.00032691
HDAC5	-0.188476	5.57085e-10
HDAC7	-0.341273	0
HDAC9	-0.120672	7.82485e-05
KCNMA1	0.0205287	0.503151
SLC12A3	-0.339121	0
CYP1A2	-0.131064	1.76522e-05
SULT2A1	-0.0542348	0.0767319
UGT1A1	0.0580605	0.0580883
DDC	0.109886	0.000325125
HPN	-0.149332	9.71044e-07
ABCC1	0.225123	1.02807e-13
DAO	-0.0462747	0.131072
RAB9A	0.0805377	0.00852051
CCKAR	-0.168561	3.08278e-08
CCKBR	-0.0947929	0.00194632
LIPE	-0.304487	0
CACNA1A	-0.216773	8.39773e-13
KCNQ4	-0.0557285	0.0689427
PDE1A	-0.215054	1.28031e-12
PDE1B	-0.253194	0
TNNC1	-0.322216	0
LDLR	0.166638	4.43486e-08
IL1B	-0.124603	4.51532e-05
GLP1R	-0.101129	0.000944869
GPBAR1	-0.320112	0
PPARA	-0.0406687	0.184571
PPARD	0.0199553	0.515153
ATP2A1	-0.163023	8.68758e-08
PLK1	0.308518	0
PLK2	-0.0997953	0.00110392
PLK3	-0.163651	7.7371e-08
CALCA	0.053398	0.0813995
CALCRL	-0.0846127	0.00570461
RAMP1	-0.0943484	0.00204436
TERT	-0.0235551	0.442326
HSPA1A	0.116996	0.000128901
HSPB1	0.106592	0.000490207
RPS6KA1	-0.151596	6.60943e-07
RPS6KA2	-0.10835	0.000394267
AKR1C3	-0.158461	1.98749e-07
PTGFR	-0.269948	0
CCL2	-0.192186	2.50752e-10
CCL7	0.132299	1.46742e-05
CCL8	-0.0481317	0.116288
ITGA4	-0.127493	2.98275e-05
ACACA	0.230898	2.28706e-14
HLCS	0.282267	0
MCCC1	0.17302	1.30539e-08
MCCC2	0.0970942	0.00150418
PCCA	0.0362361	0.237168
PCCB	0.220775	3.10196e-13
SLC5A6	0.0855533	0.0051878
CTSC	-0.0726782	0.0176311
PTPN1	0.125903	3.75156e-05
SIRT1	0.0404014	0.187476
MCL1	-0.128976	2.40273e-05
MAP2K5	-0.0440462	0.150689
MAPK7	-0.0856401	0.00514229
MYH2	-0.0555932	0.0696204
LIG1	-0.0068425	0.823422
LIG3	0.189913	4.09668e-10
FABP4	-0.282183	0
MC1R	-0.162128	1.02381e-07
CCNE1	0.210411	3.93197e-12
ITGAL	-0.334076	0
ITGB2	-0.194652	1.46229e-10
AXL	-0.0707315	0.0209135
MERTK	-0.0426545	0.164027
MST1R	-0.126572	3.40744e-05
TYRO3	0.0888285	0.00370128
SMO	-0.0604603	0.048439
CDC7	0.169116	2.77371e-08
LPAR1	0.00303467	0.921166
CCR2	-0.348184	0
CMA1	-0.327549	0
CTSA	0.191993	2.61501e-10
CTSF	0.00170473	0.955665
CTSL	0.086161	0.00487676
CTSS	-0.159284	1.7147e-07
PSMA1	0.0746914	0.01472
PSMA2	-0.204657	1.52336e-11
PSMA3	0.19793	7.06089e-11
PSMA4	0.20328	2.0941e-11
PSMA5	0.171944	1.6095e-08
PSMA6	0.0624123	0.0416163
PSMA7	0.261529	0
PSMA8	-0.216745	8.45546e-13
PSMB1	0.283714	0
PSMB10	-0.307511	0
PSMB11	-0.0856565	0.00513374
PSMB2	0.209786	4.56346e-12
PSMB3	0.132176	1.49485e-05
PSMB4	0.132999	1.3208e-05
PSMB5	0.22987	2.9976e-14
PSMB6	0.0664486	0.0300541
PSMB7	0.207827	7.25775e-12
PSMB8	-0.330201	0
PSMB9	-0.320733	0
PSMD1	0.455779	0
PSMD2	0.399678	0
CAMK1D	0.0366361	0.232027
CAMK2G	0.0677882	0.0268832
FRK	0.121238	7.2367e-05
FYN	-0.214553	1.44729e-12
HCK	-0.18579	9.8294e-10
MAP3K2	0.150844	7.51476e-07
MAP4K5	0.137512	6.60978e-06
STK10	-0.176324	6.80669e-09
STK24	0.098259	0.00131753
STK4	0.0249841	0.415134
TXK	-0.344151	0
RALA	0.373776	0
RALB	0.0728456	0.0173713
ARF1	0.241094	1.33227e-15
CYTH2	-0.198277	6.5318e-11
MC2R	0.0551689	0.0717813
MC3R	-0.039734	0.194875
MC4R	0.0150519	0.623504
MC5R	0.141637	3.44372e-06
CA5A	-0.0571189	0.0622871
SV2A	-0.098137	0.00133603
LPL	-0.18659	8.30799e-10
PDE7A	0.0964998	0.00160855
PDE7B	-0.241984	1.11022e-15
KIF18A	0.28374	0
ITGA2	0.0520474	0.0894161
GPR35	-0.34342	0
SLC12A4	-0.164272	6.89717e-08
SLC12A5	0.0199202	0.515894
SCN4A	-0.331262	0
TPP2	0.0393901	0.198771
SQLE	0.429048	0
GCLM	0.276719	0
PTPN11	0.362405	0
PTPN2	-0.10427	0.000650355
CCR4	-0.254143	0
CELA1	-0.136089	8.24168e-06
FFAR3	-0.127321	3.05842e-05
LTA4H	-0.00832484	0.786015
PLA2G1B	-0.276618	0
SOD1	0.284239	0
TLR4	-0.105024	0.000593689
EP300	0.195499	1.21306e-10
TUBA4A	0.0541216	0.0773501
TUBB1	0.0217347	0.478397
CLCA1	-0.0337776	0.270528
ATM	-0.14872	1.07647e-06
ITPR2	-0.019348	0.528025
ITPR3	0.100456	0.00102225
PDE10A	0.123984	4.92899e-05
PDE11A	-0.107037	0.000464064
PDE1C	-0.272433	0
PDE6A	0.0276456	0.367198
PDE6B	-0.23279	1.37668e-14
PDE6C	-0.28122	0
PDE8A	0.0160288	0.601144
PDE8B	-0.0927489	0.00243582
PDE9A	-0.108698	0.000377511
PRKDC	0.37079	0
CASR	-0.1537	4.59871e-07
CAMK2A	-0.02569	0.402073
CAMK4	-0.272986	0
MYLK	-0.0661329	0.0308466
PRSS1	-0.0344951	0.260476
SLC5A2	-0.197925	7.06777e-11
NR3C2	-0.147568	1.30555e-06
RRM1	0.273282	0
SCN11A	-0.258835	0
SCN1A	0.00180301	0.953113
SCN2A	-0.134331	1.07915e-05
SCN3A	-0.338127	0
SCN7A	-0.248223	2.22045e-16
SCN8A	0.0805065	0.00854613
SCN9A	-0.140958	3.83871e-06
PANX1	0.241485	1.33227e-15
PANX2	0.0711533	0.0201604
PANX3	0.0342071	0.26448
TPO	-0.210173	4.16156e-12
CXCL8	0.163493	7.96721e-08
CTNNB1	0.0624334	0.0415472
CPS1	-0.130464	1.92955e-05
GSR	0.115018	0.000167624
NDUFC2	0.0747102	0.0146949
NPPB	-0.0390403	0.20279
VCAM1	-0.0333622	0.276467
VEGFA	0.143176	2.68744e-06
CDC42	0.189393	4.58025e-10
GBA	0.263236	0
CTSB	0.167116	4.05302e-08
CTSV	0.161557	1.13614e-07
VCP	0.272613	0
GLS	0.0954985	0.00179951
RHOC	0.0241554	0.430782
SRF	-0.174236	1.02871e-08
RGS4	0.064941	0.0340016
RGS8	0.051209	0.0947034
HSP90AB1	0.434156	0
RAPGEF3	-0.390567	0
SLC22A8	-0.0303752	0.321781
PON1	-0.170046	2.32143e-08
MPO	-0.207024	8.7681e-12
INSR	0.00853475	0.780755
TSSK1B	-0.0420017	0.170582
PNLIP	-0.00486385	0.87397
GNRHR	0.027546	0.368929
LHCGR	-0.159071	1.78171e-07
MKNK1	-0.247672	2.22045e-16
MKNK2	-0.1995	4.95934e-11
NPY5R	-0.22672	6.81677e-14
CD55	0.277725	0
TSPO	-0.0280765	0.359776
SLC37A4	0.153593	4.6844e-07
CHRNA10	-0.233607	1.11022e-14
GSTA2	0.215866	1.04983e-12
TLR9	-0.138388	5.76445e-06
ORM1	0.053734	0.0794982
ORM2	-0.00264836	0.931175
RORA	-0.106016	0.000526114
ADH1C	-0.290315	0
COX4I1	0.00386301	0.899749
COX5A	0.234822	7.99361e-15
COX5B	0.02333	0.4467
COX6A2	-0.146949	1.44732e-06
COX6B1	0.15022	8.35654e-07
COX6C	0.134797	1.00501e-05
COX7A1	-0.172937	1.32687e-08
COX7B	0.188867	5.12503e-10
COX7C	0.0693361	0.0235821
COX8A	0.167693	3.63464e-08
FABP6	0.140141	4.37164e-06
FECH	0.16078	1.30874e-07
MT-CO1	0.12143	7.04619e-05
MT-CO2	0.216697	8.5576e-13
MT-CO3	0.149512	9.42086e-07
PCYT1A	0.318436	0
PCYT1B	-0.00478294	0.876049
PHOSPHO1	-0.225982	8.26006e-14
PLD2	-0.270006	0
GM2A	0.0367815	0.230178
SLC6A1	0.164868	6.17517e-08
ACAT1	0.136574	7.64623e-06
PKD1	-0.140623	4.04954e-06
DPEP1	-0.252693	0
SLC29A4	0.0370938	0.226242
SLC47A1	-0.0298805	0.329728
SLC47A2	-0.176196	6.98162e-09
CYSLTR1	-0.273395	0
CYP2D6	-0.258004	0
NR1I3	0.0497322	0.104624
MMP3	-0.109538	0.000339725
ACO2	0.210248	4.08806e-12
GRM3	-0.121132	7.34303e-05
GRM6	-0.162167	1.01644e-07
SLC1A2	0.10044	0.00102425
ANG	-0.124962	4.29115e-05
BHMT	-0.252201	0
C8G	-0.262322	0
CPB1	-0.031798	0.299625
CS	0.392222	0
CTDSP1	-0.272868	0
HGS	0.0249915	0.414997
HS3ST3A1	-0.00811657	0.791243
IL4I1	-0.106863	0.000474108
ITPA	-0.0389374	0.203984
LSM6	-0.0317961	0.299654
MDH2	0.251546	0
PLEKHA1	0.149934	8.77196e-07
RNASE1	0.0511168	0.0952999
RNASE3	-0.116869	0.000131101
TNFSF13B	-0.110088	0.000316893
UCK2	0.146845	1.47234e-06
ACTR2	0.33177	0
ACTR3	0.280324	0
ARPC1B	-0.188432	5.62285e-10
ARPC2	0.154377	4.08735e-07
ARPC3	0.157567	2.33078e-07
ARPC4	0.0265437	0.386611
ARPC5	0.182977	1.76592e-09
STAT1	-0.0876597	0.00418044
CSNK1G2	-0.215296	1.20703e-12
UCP1	-0.192796	2.196e-10
UCP2	-0.0650827	0.0336128
UCP3	-0.308095	0
ADA	-0.0721575	0.0184616
POLA1	0.254254	0
POLE	0.0206724	0.500166
POLE2	0.169786	2.44005e-08
POLE3	0.217171	7.61169e-13
POLE4	0.00191814	0.950122
RRM2	0.318041	0
RRM2B	0.359959	0
NGF	-0.12372	5.11634e-05
SLC25A5	0.315951	0
SLC25A6	-0.12973	2.15061e-05
POLD1	-0.0640667	0.0364876
GSTP1	-0.0947129	0.00196365
TBXA2R	-0.0528259	0.0847212
CYP3A43	-0.121274	7.2003e-05
CYP3A5	0.0123108	0.688062
CYP3A7	-0.110423	0.00030374
ACAT2	0.345679	0
CRAT	-0.06474	0.03456
KAT2A	-0.127693	2.89778e-05
KAT2B	-0.100265	0.00104531
KAT5	-0.12072	7.77284e-05
AASS	-0.348913	0
ACADS	-0.265685	0
ADH1A	-0.270549	0
ADH1B	-0.333238	0
ADH4	-0.279088	0
ADH5	0.0515692	0.092402
ADH7	-0.00236132	0.938619
AKR1C2	-0.0865831	0.00467073
AKR1C4	-0.000186287	0.995153
ALDH1A1	-0.249865	0
ALDH1A2	-0.280902	0
ALDH1A3	-0.099463	0.00114721
ALDH1B1	0.205354	1.2955e-11
ALDH3A1	-0.286636	0
ALDH3A2	-0.0133571	0.663117
ALDH3B1	-0.0404504	0.186941
ALDH3B2	0.0941957	0.00207908
ALDH4A1	0.0603024	0.0490295
ALDH5A1	0.116055	0.000146131
ALDH6A1	-0.00629016	0.837469
ALDH7A1	0.145374	1.87745e-06
ALDH9A1	0.102213	0.000831628
AMT	-0.247124	2.22045e-16
BDH1	0.0378715	0.21665
BLVRA	-0.0453358	0.139081
BLVRB	0.0454191	0.138356
CDO1	-0.27542	0
CYB5R3	0.0816229	0.00766951
CYP4A11	-0.159211	1.73744e-07
DHCR7	0.316464	0
DLAT	0.330065	0
DLD	0.270659	0
EHHADH	-0.052175	0.0886323
GAPDH	0.366462	0
GAPDHS	-0.101136	0.000944137
GLUD1	0.151019	7.29437e-07
GLUD2	0.174765	9.26932e-09
GPD1	-0.308017	0
H6PD	-0.242282	8.88178e-16
HADH	0.0294651	0.3365
HADHA	0.155947	3.10446e-07
HIBADH	0.148949	1.03594e-06
HMOX1	0.0507038	0.0980092
HMOX2	0.116594	0.000136007
HSD17B10	0.170615	2.08078e-08
HSD17B2	-0.0608496	0.0470079
HSD17B3	-0.0586543	0.0555633
HSD17B4	0.0390007	0.203249
HSD17B7	-0.0457823	0.135226
HSD17B8	-0.122708	5.89819e-05
HSD3B1	-0.126714	3.3384e-05
HSD3B2	-0.143334	2.61943e-06
IDH3A	0.183782	1.49468e-09
IDH3B	0.0328061	0.284556
IDH3G	0.0563231	0.0660282
LDHA	0.389909	0
LDHAL6A	-0.0117344	0.701952
LDHAL6B	-0.0112418	0.7139
LDHB	-0.0394399	0.198203
LDHC	0.0434705	0.156102
MDH1	0.269964	0
ME1	0.263202	0
ME2	0.18657	8.34185e-10
ME3	-0.335228	0
MSMO1	0.357267	0
MTHFD1	0.248917	0
MTHFD2	0.363409	0
MT-ND1	0.0594474	0.052334
MT-ND2	0.163312	8.23627e-08
MT-ND3	0.0964366	0.00162002
MT-ND4	0.209728	4.62697e-12
MT-ND4L	0.237527	3.9968e-15
MT-ND5	0.0864397	0.00473986
MT-ND6	-0.0348143	0.256088
NDUFA1	0.165555	5.43311e-08
NDUFA10	0.0330393	0.281145
NDUFA11	-0.212464	2.40186e-12
NDUFA12	0.198136	6.7421e-11
NDUFA13	-0.257263	0
NDUFA2	0.0181082	0.554802
NDUFA3	-0.0188552	0.53859
NDUFA4	0.170265	2.22588e-08
NDUFA4L2	-0.0495892	0.105627
NDUFA5	0.052651	0.0857579
NDUFA6	0.177926	4.94157e-09
NDUFA7	-0.209609	4.76019e-12
NDUFA8	0.148802	1.06182e-06
NDUFA9	0.030807	0.314947
NDUFAB1	0.322729	0
NDUFB1	0.0190233	0.534973
NDUFB10	0.108983	0.000364261
NDUFB2	0.0738729	0.0158483
NDUFB3	0.261169	0
NDUFB4	0.223358	1.61426e-13
NDUFB5	0.267008	0
NDUFB6	0.0773769	0.0114991
NDUFB7	-0.0875625	0.00422271
NDUFB8	-0.0878584	0.00409522
NDUFB9	0.307267	0
NDUFC1	0.0984616	0.00128733
NDUFS1	0.367469	0
NDUFS2	0.17484	9.133e-09
NDUFS3	0.0695326	0.0231895
NDUFS4	0.161087	1.23781e-07
NDUFS5	0.0660446	0.0310712
NDUFS6	0.053574	0.0803987
NDUFS7	-0.148095	1.19547e-06
NDUFS8	0.00779183	0.799414
NDUFV1	-0.0759471	0.0131264
NDUFV2	-0.247313	2.22045e-16
NDUFV3	0.113172	0.000213418
NNT	0.0903873	0.00313989
NSDHL	0.275041	0
OGDH	0.153845	4.48409e-07
PDHA1	0.235037	7.54952e-15
PDHA2	-0.0149256	0.626421
PHGDH	0.0381241	0.213599
PYCR1	0.280576	0
PYCR2	-0.0353671	0.248611
QDPR	-0.0767465	0.0121931
RDH5	-0.355784	0
SORD	0.184905	1.18297e-09
UGDH	0.128531	2.5647e-05
TUBA1B	0.370526	0
TUBA1C	0.421615	0
TUBA3C	-0.0650367	0.0337384
TUBA3D	-0.151377	6.86167e-07
TUBA3E	-0.139693	4.69324e-06
TUBB2A	0.0163704	0.593413
TUBB2B	-0.189051	4.92813e-10
TUBB3	0.116223	0.000142913
TUBB4A	-0.0034939	0.909285
TUBB6	-0.0135537	0.658472
TUBB8	-0.192639	2.27214e-10
ADCY2	-0.0666137	0.0296466
ADCY5	-0.18376	1.50157e-09
HAL	-0.108831	0.000371295
HDC	-0.261344	0
SLC15A3	-0.164864	6.17936e-08
SLC15A4	0.147523	1.3155e-06
SLC38A3	0.10739	0.000444252
SLC38A5	0.0107099	0.726883
NCOA1	0.00698211	0.81988
MAP3K8	-0.297278	0
CYP2A6	-0.103658	0.000700005
CPA1	-0.353797	0
CPA2	-0.144876	2.03744e-06
CCNA2	0.321668	0
CKB	0.0469102	0.125857
CKM	-0.0527369	0.0852476
CKMT1A	0.112501	0.000232771
CKMT2	-0.197538	7.70739e-11
GAMT	-0.0751591	0.0141076
SLC6A8	0.289716	0
NUDT1	0.0281078	0.35924
KCNJ8	-0.0533772	0.0815181
S100P	0.0767042	0.012241
TLR3	-0.319928	0
PIK3R1	-0.169991	2.34602e-08
IHH	-0.077102	0.0117973
DNMT3B	0.208337	6.4353e-12
TLR1	-0.135415	9.14284e-06
TLR2	-0.113725	0.000198587
CSNK2A2	0.236236	5.55112e-15
DAPK3	-0.078357	0.0104894
HIPK3	0.0483442	0.114682
MMAA	0.0392799	0.20003
MMACHC	0.0476705	0.119831
MTHFR	-0.217691	6.69242e-13
MTR	-0.00541279	0.859886
MTRR	0.151514	6.70223e-07
CNGA3	-0.0311751	0.309196
HCN2	0.181734	2.2808e-09
PRKAR1A	0.187146	7.38671e-10
PRKAR2B	-0.0584244	0.0565298
SULT1E1	-0.021295	0.487345
CYP2C18	0.0318975	0.298114
CYP2C8	-0.164234	6.94632e-08
CYP2C9	-0.107517	0.000437297
PPP3CA	0.181452	2.4164e-09
CAMLG	0.0212356	0.48856
FPR1	-0.116468	0.000138316
PPIA	0.312011	0
PPIF	0.0791054	0.00977233
PPP3R2	-0.0586464	0.0555963
SLC10A1	-0.163918	7.36541e-08
FXYD2	-0.373715	0
ABCG2	-0.168483	3.12868e-08
S1PR4	-0.429969	0
NPBWR1	0.0567582	0.0639605
S1PR1	-0.348512	0
S1PR2	-0.14904	1.02008e-06
S1PR3	0.0652293	0.0332143
NPY2R	-0.284985	0
SST	-0.132906	1.33934e-05
POLB	0.112434	0.000234799
CHRNA6	-0.117654	0.000118001
CHRNB4	0.0577775	0.0593251
ACTB	0.117965	0.00011316
LRRK2	-0.137602	6.51787e-06
CSNK1A1	0.181684	2.30445e-09
CSNK1D	-0.011525	0.707023
TGFB1	-0.2078	7.30394e-12
LIMK1	-0.0262477	0.391931
NEK11	-0.126976	3.2148e-05
SIK1	-0.0859749	0.00497018
PGD	0.175703	7.70037e-09
POLA2	-0.0487659	0.111549
POLR2A	0.0468171	0.126611
KCNA10	0.0828654	0.00678921
KCNA4	-0.0510137	0.0959705
KCNA6	-0.218319	5.72875e-13
KCNB1	-0.140682	4.0116e-06
KCNB2	-0.0142695	0.641666
KCNC1	-0.0633809	0.0385446
KCNC2	-0.181311	2.48747e-09
KCNC3	-0.142923	2.79975e-06
KCNC4	-0.173157	1.27091e-08
KCND1	-0.290108	0
KCNF1	0.0699863	0.022304
KCNG1	0.024626	0.421854
KCNG2	-0.226506	7.19425e-14
KCNG3	0.111864	0.000252676
KCNG4	0.019658	0.521434
KCNH3	-0.237771	3.55271e-15
KCNH4	-0.293637	0
KCNH5	-0.10323	0.000736814
KCNH6	-0.0164172	0.592356
KCNH7	-0.0491894	0.108471
KCNH8	-0.323113	0
KCNJ13	-0.0605331	0.0481685
KCNJ5	-0.0498936	0.103501
KCNQ5	-0.1066	0.000489764
KCNS1	-0.134051	1.12606e-05
KCNS2	-0.240798	1.55431e-15
KCNS3	0.144097	2.31393e-06
KCNV1	0.0145605	0.634886
KCNV2	-0.0672452	0.0281319
KDM2A	0.0453611	0.138861
KDM7A	0.0426755	0.163819
PHF8	0.152239	5.91902e-07
GNRHR2	-0.0466926	0.127624
SLK	0.114908	0.000170082
PLA2G7	0.0133834	0.662496
BLK	-0.438833	0
EPHA2	-0.142204	3.14422e-06
FGR	-0.312578	0
SRMS	0.00422353	0.890449
STAT5B	-0.177542	5.33693e-09
TBXAS1	-0.163467	8.0052e-08
DDR1	0.0605401	0.0481427
DDR2	-0.0320854	0.295276
PTK2	0.415751	0
UGT1A6	0.0558386	0.0683955
G6PD	0.313424	0
SULT2B1	0.110054	0.000318295
KRAS	0.292764	0
SLC18A2	-0.121184	7.29081e-05
ATP1A2	-0.299788	0
ATP1A3	-0.0287909	0.347677
ATP1A4	-0.160335	1.41854e-07
ATP1B1	0.0130245	0.671007
ATP1B2	-0.226043	8.12683e-14
ATP1B3	0.257628	0
NR0B1	-0.150666	7.74629e-07
GRM4	0.011174	0.71555
SERPINB3	0.0140312	0.647241
SMAD2	0.246917	4.44089e-16
TAOK2	-0.129719	2.15438e-05
ATP4A	-0.213181	2.01972e-12
ATP4B	-0.0258964	0.398302
TAAR1	0.033421	0.275622
CYBA	-0.19698	8.72991e-11
CYBB	-0.118106	0.000111023
NCF1	-0.250743	0
NCF2	-0.0341984	0.2646
NCF4	-0.312339	0
PGRMC1	0.180801	2.76057e-09
RAC1	0.281959	0
RAC2	-0.359567	0
GABRR1	0.0231395	0.450423
GABRR2	-0.12549	3.97986e-05
GABRR3	-0.0544501	0.0755669
CRYZ	-0.0142275	0.642646
NQO1	0.188466	5.58252e-10
SLC29A1	0.0995746	0.00113251
CACNG1	0.0274211	0.371104
KEAP1	-0.109689	0.000333302
PDE6D	0.0591173	0.0536585
PDE6G	-0.221397	2.65121e-13
PDE6H	-0.0096427	0.753165
HBA1	-0.119323	9.41245e-05
MAP2	-0.0106393	0.728613
MAP4	0.11619	0.000143528
MAPT	-0.106085	0.000521656
TLR7	-0.103404	0.000721686
KCNJ12	-0.0350947	0.252276
POU2F2	-0.289273	0
BMPR1A	0.241192	1.33227e-15
BMPR1B	-0.0237403	0.438746
CRH	0.0190326	0.534775
PARP3	-0.448128	0
CACNB3	0.118823	0.000100753
CACNB4	-0.124576	4.53293e-05
PAH	-0.0443837	0.147582
ITGA2B	-0.0718848	0.0189102
SRD5A1	0.191054	3.20435e-10
DNM1	-0.148419	1.13232e-06
DNM1L	0.293681	0
DNM2	-0.0937495	0.00218364
APH1A	0.106405	0.000501586
APH1B	-0.172897	1.33733e-08
PSENEN	0.0727209	0.0175646
TNKS	0.0286565	0.349934
TNKS2	0.168084	3.37507e-08
ALB	-0.210221	4.11404e-12
NOXO1	0.0321207	0.294745
CYP51A1	0.0570786	0.0624721
NPY1R	-0.187597	6.7146e-10
TRPV5	-0.0292006	0.340856
EED	-0.00558825	0.855393
ARG2	0.0887915	0.00371565
ODC1	0.0618048	0.0436467
NRP1	-0.0188149	0.539457
RAC3	0.0984446	0.00128985
XPO1	0.252523	0
UGCG	-0.18605	9.30798e-10
CA5B	0.00507327	0.868592
BDKRB1	0.0905105	0.003099
RPS2	0.0143873	0.638918
ERO1A	0.259714	0
ATP2C1	0.315433	0
CYP2J2	0.0302216	0.324235
AOX1	-0.194578	1.48632e-10
CMPK1	0.189433	4.54059e-10
NTRK3	-0.306953	0
ROS1	0.178531	4.3754e-09
IDO1	-0.179967	3.27207e-09
MMP14	0.0984935	0.00128263
CHD1	-0.0369058	0.228606
CYP7A1	-0.254914	0
PTGIS	-0.113494	0.000204654
TUBA8	-0.232968	1.33227e-14
SAA1	-0.37106	0
DOT1L	-0.0744183	0.0150883
PRMT5	0.173436	1.20346e-08
PRMT6	0.0462306	0.13144
VDAC2	0.385241	0
RAPGEF4	-0.169327	2.6638e-08
GPER1	-0.221185	2.79776e-13
MAP1A	0.0819484	0.00742954
ACLY	0.312896	0
PORCN	-0.0214532	0.484116
F12	0.0797807	0.00916306
CA13	-0.0386548	0.207288
HMGB1	0.13226	1.47621e-05
CPT1A	0.161705	1.10606e-07
SOD2	-0.0172537	0.573635
TGFBR1	0.229235	3.55271e-14
GHRHR	-0.00379244	0.901571
CDH2	0.263047	0
ANPEP	-0.20445	1.5981e-11
NPC1L1	0.106475	0.000497302
SOAT1	0.0712956	0.0199116
UTRN	-0.0459504	0.133796
GLB1	0.253592	0
HRAS	-0.0481805	0.115917
TNNC2	-0.0883609	0.00388666
TPH1	-0.257385	0
TPH2	0.0241852	0.430212
MMP25	-0.160957	1.26742e-07
SLC5A8	-0.00207083	0.946158
TYK2	-0.411191	0
S1PR5	-0.0955636	0.00178648
NAMPT	0.0898217	0.00333395
ACAD8	-0.114935	0.00016946
ACADM	0.0159569	0.602779
ACOX1	0.225851	8.52651e-14
AIFM1	0.303526	0
CYB5R1	0.0706509	0.0210601
FDXR	-0.0340734	0.266353
GCDH	-0.13632	7.95317e-06
GFER	-0.0947477	0.0019561
IVD	-0.0356223	0.245211
POR	0.0690184	0.0242294
DCK	0.174497	9.77247e-09
TRPM5	-0.00331413	0.913933
PRLR	0.135093	9.60581e-06
IKBKG	-0.102113	0.000841523
PSEN2	-0.192502	2.341e-10
PLA2G4A	-0.15092	7.41811e-07
FOLR2	-0.198455	6.27667e-11
FOLR3	-0.0852531	0.00534797
SLC19A1	0.229562	3.24185e-14
AKR1A1	-0.0055702	0.855855
CAT	-0.0524826	0.0867659
GNAS	0.274139	0
CDH5	-0.202834	2.32023e-11
WNT5A	-0.0409341	0.181721
PAK1	-0.0328505	0.283905
PAK2	0.278713	0
PAK3	-0.210761	3.61622e-12
PAK4	0.0938191	0.00216701
CACNA1E	-0.170091	2.3013e-08
CACNA2D4	-0.261864	0
CACNG2	0.0510728	0.0955859
CACNG3	-0.157008	2.57401e-07
CACNG4	0.0833417	0.00647658
CACNG5	-0.00143113	0.962775
CACNG6	-0.0330762	0.280607
CACNG7	0.0230752	0.451683
CACNG8	-0.0343112	0.263027
TPSAB1	-0.203004	2.23155e-11
CHRNA5	0.199298	5.19138e-11
CHRNA9	0.0639543	0.0368182
CHRNB1	-0.192232	2.48288e-10
CHRNB3	-0.0554561	0.0703126
CHRND	-0.0867545	0.00458936
CHRNE	-0.238875	2.66454e-15
CHRNG	-0.101617	0.000892191
ATP2A2	0.424051	0
GLI1	-0.443484	0
GLI2	-0.275103	0
BIRC7	-0.00532821	0.862053
MAP3K9	0.19205	2.5831e-10
SLCO2B1	-0.129825	2.1207e-05
NCOA2	0.252235	0
PTK2B	-0.391401	0
HSPA8	0.417186	0
LRP2	-0.128257	2.66913e-05
GGT1	0.087404	0.00429244
CDKN1A	0.0684847	0.0253514
TGM2	-0.119396	9.31982e-05
GCK	-0.202858	2.30791e-11
NOX1	0.118776	0.000101399
GLUL	-0.0721408	0.0184889
ESD	0.0387061	0.206686
GLRX	-0.135405	9.15667e-06
GLRX2	0.232769	1.39888e-14
GPX1	-0.13053	1.91097e-05
GPX2	-0.0391003	0.202096
GPX3	-0.203704	1.89899e-11
GPX4	-0.014998	0.624748
GPX5	-0.0742304	0.0153465
GPX6	0.0338663	0.269271
GPX7	-0.0277707	0.365034
GPX8	0.0470969	0.124356
GSTA1	-0.111867	0.000252599
GSTA3	0.111916	0.000250987
GSTA4	0.13636	7.90411e-06
GSTA5	0.0097509	0.750487
GSTK1	-0.228267	4.57412e-14
GSTM1	-0.0463259	0.130646
GSTM2	-0.394695	0
GSTM3	-0.0826741	0.00691856
GSTM4	-0.193128	2.0424e-10
GSTM5	-0.219151	4.6585e-13
GSTO1	0.0299075	0.329291
GSTO2	0.0296273	0.333846
GSTZ1	-0.107908	0.000416604
HAGH	0.0243571	0.426942
HPGDS	-0.130364	1.9585e-05
LTC4S	-0.306057	0
MGST1	0.192226	2.48574e-10
MGST2	0.0141399	0.644696
MGST3	0.18853	5.50643e-10
TXNDC12	0.0122748	0.688925
GBF1	0.136685	7.51585e-06
TAC1	-0.248701	2.22045e-16
KRT12	-0.0472042	0.123499
BTRC	-0.0214712	0.483749
GRPR	-0.103789	0.00068911
EPHX2	-0.26271	0
SLC10A2	-0.0134175	0.661689
EIF2AK3	0.193373	1.93601e-10
MYLK2	0.0975192	0.00143343
BAZ2A	0.0876869	0.00416867
BAZ2B	-0.0979685	0.00136197
PPM1D	0.183119	1.71472e-09
KDM1A	0.180304	3.05498e-09
SGK2	-0.26545	0
PAK6	0.0908065	0.00300275
PRKX	-0.00521772	0.864886
CENPE	0.309568	0
KDM6B	-0.169421	2.61647e-08
KDM6A	0.0261241	0.394165
DLG4	-0.246445	4.44089e-16
OXER1	-0.308236	0
SLC6A11	0.0680364	0.0263285
SLC6A12	0.0661434	0.0308198
SLC6A13	-0.0780028	0.0108449
NR1H2	-0.145782	1.75554e-06
NR1H3	-0.335821	0
MCHR1	-0.0748928	0.0144534
LPAR3	-0.0828463	0.00680205
COL1A1	0.0476148	0.120264
GNG2	-0.254194	0
KCNJ3	-0.0367417	0.230682
KCNJ6	0.180419	2.98424e-09
KCNK12	-0.0321316	0.29458
KCNK13	-0.13762	6.49964e-06
KCNK15	-0.0427685	0.162902
NPSR1	-0.0338471	0.269543
NEDD4	0.0897896	0.0033453
SMURF2	0.173744	1.13308e-08
WWP1	0.159397	1.68015e-07
MTTP	-0.0338341	0.269728
SOAT2	-0.219018	4.81393e-13
SDHD	-0.00151388	0.960625
PGF	-0.13045	1.93349e-05
NUAK1	0.10334	0.000727242
C1QBP	0.162527	9.51639e-08
CD44	0.0101416	0.740842
HABP2	-0.0516401	0.0919543
HAPLN1	0.296087	0
HAPLN3	-0.226561	7.10543e-14
HAPLN4	-0.0554017	0.0705889
HMMR	0.291372	0
NCAN	-0.057813	0.0591684
VCAN	0.127524	2.96963e-05
AOC3	-0.208318	6.46372e-12
BRD2	-0.0202437	0.509099
BRD9	-0.131755	1.59212e-05
BMX	-0.343219	0
IL6	-0.256732	0
FABP2	-0.076732	0.0122095
THBD	-0.194382	1.55156e-10
GHR	0.0424056	0.166503
KCNK1	0.262627	0
KCNK6	-0.00986937	0.747558
CSNK1E	-0.0515927	0.0922531
BDKRB2	0.109611	0.000336595
CREBBP	0.0334916	0.274608
LTB4R2	-0.190838	3.35779e-10
ACSL3	0.233334	1.19904e-14
ACSL4	-0.0481651	0.116034
TCF4	-0.0506376	0.0984491
INS	-0.0100023	0.744275
ENOX2	0.178834	4.11605e-09
SPHK1	-0.0659211	0.0313882
ACAN	0.229221	3.55271e-14
CHRFAM7A	-0.0362082	0.237529
TLR8	-0.127542	2.9619e-05
NFATC1	-0.27489	0
CDK5R1	0.239849	2.22045e-15
PTGR2	-0.197046	8.60219e-11
CXCR1	-0.1185	0.000105263
NDC80	0.239001	2.66454e-15
CDIPT	0.0709359	0.0205455
ITGB6	0.0135026	0.659677
KDM3A	0.170296	2.21252e-08
KDM4C	-0.159077	1.77971e-07
KDM5C	0.0158979	0.60412
TOP1MT	0.0107398	0.726152
STS	-0.00799831	0.794216
HBE1	-0.0476821	0.119741
HBG1	-0.0286276	0.350419
ACADSB	-0.0437399	0.153551
BCAT1	0.25233	0
BCAT2	-0.0937832	0.00217557
IARS2	0.308491	0
CYP2E1	-0.241987	1.11022e-15
PIK3R2	-0.24763	2.22045e-16
PIK3R3	0.0992507	0.00117568
GUCY1A2	0.0840549	0.00603257
GUCY1B2	0.0371599	0.225415
EIF2A	0.211313	3.16813e-12
NEUROD1	-0.0156259	0.610322
TGFBR2	-0.202078	2.75997e-11
TRIO	0.0636726	0.0376581
USP14	0.186881	7.81259e-10
HCN1	-0.0481264	0.116328
HCN3	-0.0501773	0.101551
HCN4	0.00467657	0.878785
KDM4E	-0.248826	0
PDK2	0.0106947	0.727256
GPR139	-0.0311438	0.309682
BRDT	0.00852749	0.780937
P2RY10	-0.292041	0
IL10	-0.0407134	0.184089
MGLL	0.0216413	0.480291
APC	0.223159	1.69642e-13
AXIN1	-0.0988283	0.00123429
BMP1	0.0421183	0.169397
ALOX15B	-0.0691337	0.0239929
UGT3A1	-0.0333561	0.276555
GRIK3	-0.0452926	0.139458
GRIK4	-0.154775	3.81329e-07
GRIK5	-0.198768	5.85014e-11
FLNA	0.0129645	0.672436
MME	-0.0540051	0.0779905
SLC18A1	-0.263473	0
CYP21A2	-0.235331	7.10543e-15
CLK1	-0.357685	0
CLK3	-0.288843	0
DYRK1A	0.119387	9.33145e-05
KHK	0.063596	0.0378889
TACC3	0.0931371	0.00233497
CRY1	0.154712	3.85551e-07
CRY2	-0.25372	0
CD38	-0.298033	0
DKK1	0.0679185	0.0265907
GCGR	-0.161829	1.08131e-07
PTGES	-0.125995	3.70219e-05
IMPA1	0.20454	1.56521e-11
FNTB	-0.0320905	0.295199
PGGT1B	0.118697	0.000102497
CXCL2	-0.359144	0
ASL	-0.0736443	0.0161766
AZIN2	-0.310398	0
SLC7A1	0.253287	0
SLC7A3	-0.391231	0
SLC7A4	-0.267503	0
ASRGL1	-0.0298421	0.33035
NARS2	0.225793	8.65974e-14
SLC1A5	0.2025	2.50524e-11
ACY3	-0.295281	0
ASPA	-0.322082	0
ASPH	0.239987	1.9984e-15
CAD	0.0917359	0.00271797
DARS2	0.304208	0
GOT1	0.324841	0
GOT2	0.343626	0
PAICS	0.392317	0
SLC1A1	-0.0426844	0.163731
SLC25A12	-0.25029	0
SLC25A13	0.366552	0
ACTA1	-0.0240516	0.432765
SPIRE2	-0.0434652	0.156153
GPR84	-0.0428295	0.162302
HNF4A	0.0031674	0.91773
LTF	-0.30571	0
LY96	-0.124238	4.75521e-05
DDAH1	0.0978502	0.00138045
DDAH2	-0.18133	2.47781e-09
OTC	-0.225066	1.04361e-13
PADI1	0.119562	9.11148e-05
PADI2	-0.0112172	0.7145
PADI3	0.102499	0.000803843
PADI4	-0.247933	2.22045e-16
PADI6	-0.0365803	0.232739
CARS2	-0.130078	2.0431e-05
CSAD	-0.330254	0
CTH	-0.00914358	0.765558
GCLC	0.171519	1.74784e-08
MGMT	-0.10413	0.000661452
SLC19A3	-0.27319	0
HMGCS2	-0.124445	4.61766e-05
PAPOLA	0.325269	0
PRDX2	0.176223	6.94494e-09
CTNS	-0.0771715	0.0117212
SLC3A1	-0.0962884	0.00164724
SLC7A9	-0.245592	4.44089e-16
RIPK2	0.212038	2.66187e-12
CRBN	-0.076882	0.012041
TNFSF11	-0.0874472	0.00427335
SLC22A12	-0.231156	2.13163e-14
ALPL	-0.288726	0
NTSR2	0.0404102	0.18738
GPR143	0.0783057	0.0105402
TRPV3	0.00111202	0.971071
THRA	-0.0623193	0.0419221
THRB	0.0211224	0.490881
AADAT	0.19883	5.76896e-11
ALDH18A1	0.307452	0
DNPEP	-0.0165036	0.59041
EARS2	0.245187	4.44089e-16
ENPEP	0.191957	2.63532e-10
FPGS	-0.190398	3.69153e-10
FTCD	-0.0758066	0.0132968
GAD1	-0.128202	2.69073e-05
GAD2	0.0221283	0.470466
GATB	0.0840996	0.00600571
GLS2	-0.117291	0.000123907
GMPS	0.440721	0
GRID1	-0.170679	2.05567e-08
GRID2	-0.0558921	0.0681305
LGSN	-0.00437578	0.886527
NADSYN1	-0.172634	1.40744e-08
NAGS	-0.231006	2.22045e-14
OPLAH	0.0418309	0.172328
PFAS	-0.0922387	0.0025744
PSAT1	0.060444	0.0484996
SLC1A3	0.00858381	0.779527
SLC1A6	0.0756065	0.0135429
SLC1A7	-0.193402	1.92385e-10
SLC25A18	0.0740809	0.0155545
SLC25A22	-0.0771399	0.0117558
TAT	-0.16224	1.00289e-07
CYP26A1	-0.0855813	0.00517312
GUCY2C	-0.11345	0.000205827
INSRR	-0.0881228	0.00398426
ACE2	-0.127848	2.83296e-05
LARS2	0.0954356	0.00181216
LCMT1	0.173252	1.24759e-08
LCMT2	0.0986946	0.00125338
SLC7A2	0.00725125	0.813063
NGFR	-0.417522	0
SMN1	0.220146	3.63265e-13
EIF5A	0.108609	0.000381742
GART	0.286307	0
STMN4	-0.197348	8.04212e-11
NRAS	0.152601	5.56059e-07
POMC	-0.248469	2.22045e-16
LPAR2	-0.0124051	0.685799
L3HYPDH	-0.331744	0
P4HA2	0.394694	0
PARS2	0.142775	2.86769e-06
PPIB	0.0865638	0.00468
PPIC	0.0836181	0.00630113
PPIG	0.0575545	0.0603144
PPIH	-0.0807139	0.00837685
PRODH	-0.0948866	0.00192621
SLC6A14	-0.124166	4.8039e-05
SLC6A7	-0.0540695	0.0776361
LTB4R	-0.349055	0
TARS2	-0.0122521	0.689471
THNSL1	0.132943	1.33192e-05
LIMK2	0.0693804	0.0234931
PLCB2	-0.343053	0
PLCB3	0.0126373	0.68024
PLCD1	-0.321682	0
PLCG1	-0.0481743	0.115964
PLCG2	-0.290636	0
MMP10	-0.00845416	0.782773
MMP11	0.186027	9.35254e-10
MMP15	0.140852	3.90441e-06
MMP17	-0.133119	1.29695e-05
MMP19	-0.115607	0.000155073
MMP20	-0.251454	0
MMP21	-0.243613	8.88178e-16
MMP23A	-0.0912103	0.00287586
MMP24	-0.129493	2.2273e-05
MMP26	-0.00436679	0.886758
MMP27	-0.282134	0
MMP28	-0.181649	2.32085e-09
MMP7	-0.194382	1.55159e-10
GADL1	-0.0234314	0.444728
IGSF10	-0.248936	0
MOCOS	0.0194415	0.526032
OAT	0.156985	2.58451e-07
PDXDC1	0.240926	1.55431e-15
PDXP	0.0239198	0.435292
PNPO	0.186954	7.69393e-10
PYGB	0.0714225	0.0196922
SCLY	-0.273233	0
SDS	0.0408938	0.182152
SDSL	-0.0558445	0.0683662
SEPSECS	-0.100059	0.0010707
SGPL1	0.169305	2.6753e-08
SPTLC1	0.213634	1.80944e-12
SPTLC2	0.0681544	0.0260682
SPTLC3	-0.0236461	0.440566
SRR	-0.0779627	0.0108858
NLRP3	-0.363064	0
AADACL2	-0.0843471	0.00585873
NTSR1	-0.000217944	0.994329
ASMT	-0.310948	0
CALR	0.179191	3.82883e-09
EPX	-0.0452981	0.13941
RORB	-0.0106216	0.729045
BGLAP	-0.341343	0
F7	-0.151321	6.92761e-07
F9	0.0659391	0.0313418
PROC	-0.173089	1.28793e-08
PROS1	-0.211687	2.89591e-12
PROZ	-0.168517	3.10857e-08
VKORC1L1	0.332727	0
PLA2G6	-0.311458	0
PLCL1	-0.115203	0.000163585
MALT1	-0.0427658	0.162929
BHMT2	-0.218616	5.32241e-13
CYP2A13	0.0171093	0.576845
APEX1	0.0710749	0.0202986
FCGR1A	0.0106675	0.727921
TH	0.155615	3.2915e-07
PI4KB	-0.0629536	0.0398749
KCNMB1	-0.32096	0
KCNMB2	0.0105916	0.72978
KCNMB3	-0.175891	7.41811e-09
KCNMB4	0.0206855	0.499896
GANAB	0.313879	0
GANC	-0.144565	2.14387e-06
CASP1	-0.322574	0
GGPS1	0.148787	1.06448e-06
VWF	-0.231171	2.13163e-14
FDX1	0.0531471	0.0828427
WEE1	0.0202306	0.509373
MAPKAPK2	-0.023615	0.441166
BRS3	-0.0562546	0.066359
NMBR	-0.00718887	0.814642
CLK4	-0.352311	0
NR5A2	-0.220135	3.64153e-13
STK33	-0.133551	1.21499e-05
USP1	0.198084	6.82074e-11
KDM4A	-0.0656139	0.032188
LYPLA1	0.304176	0
TTK	0.322828	0
P2RY6	-0.0290041	0.344117
B4GALT1	0.109357	0.000347532
B4GALT2	0.0740336	0.0156209
B4GALT3	0.0905942	0.00307151
B4GALT4	0.234192	9.54792e-15
NAGK	-0.0708532	0.0206937
NAGLU	-0.136186	8.11892e-06
NAGPA	-0.190136	3.90563e-10
RENBP	-0.115136	0.000165041
CHIT1	-0.190214	3.84053e-10
DHPS	-0.389579	0
GALE	0.12917	2.33532e-05
C1R	-0.267093	0
PTGR1	-0.061405	0.045028
SLCO1A2	-0.230615	2.4647e-14
SLC52A2	0.294047	0
C5AR1	0.0427018	0.16356
HSP90B1	0.304663	0
RIPK1	-0.0133791	0.662598
CYSLTR2	-0.254363	0
BMP2	-0.195133	1.31513e-10
LIF	-0.263595	0
BRD1	-0.0499873	0.102854
BRPF1	0.034662	0.258175
BRPF3	0.0906721	0.00304612
DGAT2	-0.058462	0.0563708
NNMT	-0.078917	0.00994865
QPRT	0.139712	4.6792e-06
BST1	-0.0742622	0.0153025
SIRT5	0.0411401	0.179531
CHAT	0.0419624	0.170983
CLCNKA	-0.165001	6.02361e-08
CLCNKB	-0.260079	0
UGT1A9	-0.0353825	0.248405
HPD	-0.185381	1.071e-09
NFE2L2	0.085906	0.00500517
CLCN7	0.0249297	0.416152
SENP2	0.120845	7.63978e-05
USP2	0.014004	0.647879
USP7	0.360863	0
KDM4B	-0.217462	7.08322e-13
CDC25A	0.262834	0
CDC25C	0.261824	0
UBE2N	0.385206	0
CERK	0.162073	1.03402e-07
EPHB4	0.132554	1.41222e-05
POU5F1	-0.0894187	0.00347881
SSTR1	-0.271857	0
SSTR2	-0.0511763	0.0949151
SSTR3	-0.352776	0
SSTR5	0.0734231	0.0165001
WDR5	0.0936404	0.00220993
S100A1	-0.179508	3.591e-09
S100A2	-0.082102	0.00731862
TPMT	0.0279408	0.362102
MYBPC3	-0.360307	0
TNFSF10	-0.115853	0.000150101
DAGLA	-0.0847571	0.00562238
DAGLB	-0.057592	0.0601471
LIPF	-0.119533	9.14674e-05
ARG1	-0.114423	0.00018126
OAZ1	0.00948709	0.757022
OAZ2	0.0437103	0.153829
OAZ3	-0.0423665	0.166896
SLC25A15	0.169244	2.70639e-08
SLC25A2	-0.184635	1.25152e-09
NEU1	0.147924	1.23011e-06
NEU2	0.0339375	0.268265
MELK	0.263826	0
SPR	0.0960461	0.00169263
CPT1B	-0.350058	0
ITK	-0.36529	0
SH2B3	-0.147969	1.22096e-06
PKMYT1	0.17058	2.0951e-08
MAP3K1	-0.104172	0.000658089
CD274	-0.263856	0
ATIC	0.29775	0
TRDMT1	0.0706336	0.0210918
NT5E	0.112652	0.00022828
CTSD	-0.0559533	0.0678285
CPT2	0.0507617	0.0976253
UBA3	0.081272	0.00793596
FES	-0.362818	0
MBTPS1	0.100934	0.00096671
PBRM1	0.139089	5.16339e-06
SMARCA4	0.136983	7.17672e-06
MAPK10	0.108974	0.000364693
MAPK9	0.207081	8.65219e-12
AQP9	0.190564	3.56182e-10
CLCN3	0.256936	0
SLC5A11	-0.0610314	0.0463519
SLC5A3	0.27435	0
PCTP	0.206198	1.0639e-11
IRF3	-0.281572	0
AMY1A	0.012785	0.676714
HCRT	-0.0717294	0.0191698
IGLC1	NA	NA
KRTAP5-2	-0.00290126	0.924621
TFF2	-0.070237	0.0218275
PIK3C3	0.0789135	0.00995194
FURIN	0.104317	0.000646682
CRHR2	-0.190423	3.67138e-10
EEF2	-0.102701	0.000784814
PARP15	-0.339855	0
ACKR3	0.116093	0.000145392
YARS2	0.195938	1.10059e-10
PASK	-0.278976	0
IL5	-0.0720993	0.0185567
MUC2	0.121919	6.58413e-05
KRT7	0.0262502	0.391887
SLC22A11	-0.336236	0
SLCO1C1	-0.26494	0
F13A1	0.0161128	0.59924
DIO1	0.0728924	0.0172992
[truncated: 203 more rows]
