# Supplementary material for: Investigating the Prognostic Role of Telomerase-Related Cellular Senescence Gene Signatures in Breast Cancer Using Machine Learning
Source: Biomedicines. 2025 Mar 30;13(4):826. doi: 10.3390/biomedicines13040826 (PMC12024799; doi:10.3390/biomedicines13040826)
Supplement: Supplementary file 1 [file biomedicines-13-00826-s001.zip › biomedicines-3473716-Supplementary Table S12.xlsx]

## Sheet: Supplementary Table S12
Gene	logFC	AveExpr	t	P.Value	adj.P.Val	B
PCMT1	0.563186	11.8582	18.5164	1.41787e-66	8.42597e-62	140.317
UBA7	-0.873248	11.0502	-16.9265	4.24448e-57	1.26118e-52	118.785
IRF1-AS1	-0.819242	7.91601	-16.0556	4.11033e-52	8.14216e-48	107.457
TNFRSF14	-0.832882	10.8385	-15.6909	4.51884e-50	6.71352e-46	102.82
PGK1	0.618944	14.5418	15.3127	5.50563e-48	6.54366e-44	98.0826
LINC00926	-1.10555	6.44965	-14.9345	6.22442e-46	6.16497e-42	93.4193
N4BP2L1	-0.728664	9.33884	-14.9003	9.51646e-46	8.07907e-42	93.0006
VTA1	0.472923	11.5903	14.8211	2.53363e-45	1.88208e-41	92.0348
DCAF13	0.666536	11.8722	14.7768	4.37512e-45	2.88889e-41	91.496
TCP1	0.543432	13.2028	14.6757	1.51507e-44	9.00363e-41	90.271
PTGES3	0.387737	14.2082	14.541	7.86556e-44	4.24933e-40	88.6468
TVP23A	-0.828316	5.46961	-14.5193	1.02404e-43	4.73512e-40	88.3866
PTCH2	-0.965938	7.02714	-14.5184	1.03584e-43	4.73512e-40	88.3753
TBC1D10C	-1.13345	8.31534	-14.4835	1.58441e-43	6.72549e-40	87.9562
BPNT2	0.539283	13.1083	14.4361	2.81466e-43	1.11511e-39	87.3896
YWHAZ	0.635717	15.8281	14.4198	3.4304e-43	1.27411e-39	87.1945
AZIN1	0.613992	13.7584	14.1883	5.58904e-42	1.95376e-38	84.4427
DERL1	0.517019	12.7007	14.1441	9.4986e-42	3.13596e-38	83.9198
MRPL13	0.630657	11.3325	14.004	5.04759e-41	1.57875e-37	82.2729
PARP3	-0.653185	10.2221	-13.9543	9.10918e-41	2.70666e-37	81.6909
ABCA10	-1.33837	5.99392	-13.8775	2.26038e-40	6.2317e-37	80.7949
MTFR1	0.708001	10.9486	13.8758	2.30699e-40	6.2317e-37	80.7748
MTDH	0.554159	13.5653	13.8596	2.79272e-40	7.08634e-37	80.5864
TNFRSF14-AS1	-1.0944	6.72522	-13.8575	2.86187e-40	7.08634e-37	80.5623
CAPN3	-0.962907	6.06589	-13.7822	6.9476e-40	1.6515e-36	79.688
MYO15B	-0.957251	10.3436	-13.7676	8.24983e-40	1.88562e-36	79.5186
XPOT	0.537305	12.7431	13.7584	9.19001e-40	2.02272e-36	79.4122
AC020659.1	-1.64469	4.3878	-13.6322	4.02631e-39	8.54541e-36	77.956
ARMC1	0.507248	11.5564	13.6134	5.01477e-39	9.83252e-36	77.7396
VDAC1	0.42149	13.617	13.6133	5.0206e-39	9.83252e-36	77.7384
AC116366.1	-0.865522	6.17939	-13.6114	5.12912e-39	9.83252e-36	77.7173
TOMM70	0.385125	12.7278	13.5929	6.36559e-39	1.18215e-35	77.5045
HSP90AA1	0.584266	16.3047	13.5796	7.42924e-39	1.33787e-35	77.3522
RAB2A	0.443534	13.4692	13.5024	1.82054e-38	3.18204e-35	76.4687
PSMD1	0.356422	12.8872	13.475	2.50294e-38	4.24978e-35	76.1549
CADM3-AS1	-1.68819	3.6964	-13.4713	2.61158e-38	4.31106e-35	76.1131
HSPD1	0.556243	14.3149	13.3913	6.57884e-38	1.05665e-34	75.2025
IL3RA	-0.639519	8.96882	-13.3446	1.12614e-37	1.76113e-34	74.6727
CLEC9A	-1.33901	4.09529	-13.3277	1.36694e-37	2.0829e-34	74.4817
HCG27	-0.860688	5.53634	-13.3245	1.41763e-37	2.10614e-34	74.4458
C11orf21	-1.24774	5.19797	-13.315	1.5821e-37	2.29316e-34	74.3377
AC008105.3	-1.06684	6.19847	-13.308	1.71422e-37	2.42551e-34	74.2586
AC136475.2	-0.77017	5.06087	-13.2683	2.70074e-37	3.73249e-34	73.8106
TMED2	0.425574	14.3471	13.2365	3.88713e-37	5.25001e-34	73.4518
ACAP1	-0.982756	8.78512	-13.1754	7.80254e-37	1.0304e-33	72.7651
NIBAN3	-1.41768	4.96651	-13.0632	2.79161e-36	3.55047e-33	71.509
ADCY4	-0.797545	8.81531	-13.0627	2.80802e-36	3.55047e-33	71.5032
ZDHHC9	0.456819	12.1797	13.0294	4.09459e-36	5.06935e-33	71.1315
AC114490.3	-0.721644	5.16354	-12.8863	2.05022e-35	2.4865e-32	69.5443
CBX7	-0.697992	10.2658	-12.884	2.10363e-35	2.50025e-32	69.519
FLT3LG	-0.889523	2.72947	-12.8773	2.26857e-35	2.64341e-32	69.4446
ARMH1	-0.851104	6.36345	-12.8705	2.44566e-35	2.79496e-32	69.3705
JMJD7-PLA2G4B	-0.902556	6.5001	-12.852	3.00849e-35	3.37331e-32	69.1665
APOL3	-0.803534	10.7832	-12.8446	3.27123e-35	3.59999e-32	69.084
UBE2V2	0.503676	11.8721	12.766	7.86759e-35	8.43606e-32	68.2194
AC006254.1	-0.830623	4.60529	-12.765	7.94957e-35	8.43606e-32	68.2092
ZAP70	-1.29702	7.4645	-12.7355	1.10407e-34	1.15108e-31	67.8856
ELOC	0.527137	11.5528	12.6935	1.76004e-34	1.80334e-31	67.4262
CLEC17A	-1.49701	4.12211	-12.6863	1.90733e-34	1.92114e-31	67.347
LRRC4B	-1.07299	4.69055	-12.6714	2.25004e-34	2.22855e-31	67.1842
CROCCP2	-0.630661	9.61983	-12.6653	2.40548e-34	2.34345e-31	67.1184
CSE1L	0.49723	13.1141	12.6308	3.52601e-34	3.37968e-31	66.7417
ECE1-AS1	-0.800518	3.52469	-12.6257	3.72998e-34	3.51844e-31	66.6863
DNAH1	-0.611393	8.75792	-12.6105	4.40943e-34	4.07868e-31	66.5215
AL133410.1	-1.10113	5.00354	-12.6095	4.46117e-34	4.07868e-31	66.51
PHYKPL	-0.45312	10.4284	-12.6034	4.77066e-34	4.29555e-31	66.4439
CD1C	-1.46059	6.02644	-12.5954	5.20741e-34	4.61882e-31	66.3576
MIR223HG	-1.05213	4.31362	-12.5769	6.38738e-34	5.5821e-31	66.1564
GIMAP1	-0.796232	8.0318	-12.5534	8.27878e-34	7.11251e-31	65.9009
ODF3B	-0.85778	9.57653	-12.5523	8.37794e-34	7.11251e-31	65.8892
YTHDF3	0.459137	12.4307	12.5233	1.15247e-33	9.64615e-31	65.5751
SRSF5	-0.434797	13.1295	-12.4873	1.71064e-33	1.41192e-30	65.1861
GIMAP7	-0.867483	8.99039	-12.4822	1.80867e-33	1.46741e-30	65.1312
CCT5	0.515809	13.3489	12.4813	1.82726e-33	1.46741e-30	65.1211
RASGRP2	-0.989566	7.46929	-12.4732	1.99521e-33	1.58092e-30	65.0345
AL135818.1	-0.785028	5.08451	-12.4375	2.95132e-33	2.30774e-30	64.6489
HSPA9	0.383906	14.2162	12.4258	3.35351e-33	2.58817e-30	64.5231
STIP1	0.479476	13.3721	12.4228	3.46265e-33	2.63814e-30	64.4915
NUDCD1	0.580724	10.7419	12.4128	3.86413e-33	2.90676e-30	64.3835
MOB3C	-0.376538	9.95829	-12.4113	3.92558e-33	2.91607e-30	64.3679
TFAP2E-AS1	-0.805377	3.51192	-12.3643	6.55526e-33	4.80937e-30	63.8629
AL139246.3	-0.838713	3.22996	-12.3576	7.05266e-33	5.1112e-30	63.7909
MST1	-0.89768	7.54794	-12.3559	7.18209e-33	5.14229e-30	63.773
ESRP1	0.62161	13.0845	12.3488	7.75509e-33	5.48645e-30	63.6974
CCT2	0.466842	13.3137	12.2711	1.80159e-32	1.25957e-29	62.8673
CCT8	0.385146	13.3192	12.2534	2.18155e-32	1.50748e-29	62.6788
RASAL3	-0.841343	8.81764	-12.2285	2.85673e-32	1.95134e-29	62.4133
P4HA1	0.599925	12.0427	12.2262	2.92698e-32	1.97661e-29	62.3894
ARHGEF1	-0.503331	12.1217	-12.2193	3.15244e-32	2.10494e-29	62.3163
GSTM2	-1.14752	8.05818	-12.2141	3.335e-32	2.2021e-29	62.2609
MEOX1	-1.52945	7.09461	-12.2067	3.61088e-32	2.35806e-29	62.1826
GARS1	0.44903	12.7345	12.1884	4.40147e-32	2.84311e-29	61.9876
LINC01359	-0.982817	4.75743	-12.1862	4.50429e-32	2.87824e-29	61.9649
APOBEC3G	-0.861355	9.24289	-12.1808	4.774e-32	3.01814e-29	61.9076
RAD51-AS1	-0.598712	8.3109	-12.1647	5.67924e-32	3.55263e-29	61.7367
CCL14	-1.38025	2.9943	-12.1595	6.00128e-32	3.71498e-29	61.6823
TSPAN32	-0.913243	5.37367	-12.1484	6.76734e-32	4.146e-29	61.5641
AC108134.3	-0.808457	4.95168	-12.1231	8.86941e-32	5.37839e-29	61.2977
PLD4	-1.11282	8.11063	-12.1132	9.87031e-32	5.92488e-29	61.1924
VILL	-0.758301	8.71296	-12.0762	1.46612e-31	8.71273e-29	60.8028
TNFRSF13B	-1.55599	3.75858	-12.0697	1.5725e-31	9.25237e-29	60.7339
YWHAG	0.362551	13.7386	12.0446	2.05567e-31	1.19767e-28	60.47
ITM2A	-1.01411	9.6401	-12.0411	2.13344e-31	1.23091e-28	60.4335
POLR2K	0.501312	11.7292	12.0369	2.23168e-31	1.27521e-28	60.3892
TNNT3	-1.55629	4.77282	-12.0325	2.33744e-31	1.32292e-28	60.3436
STT3B	0.396091	13.5741	12.0316	2.35981e-31	1.32299e-28	60.3342
GLI1	-1.10438	5.8075	-12.0219	2.61673e-31	1.45331e-28	60.2324
AKNA	-0.62296	10.7972	-12.0108	2.94635e-31	1.62123e-28	60.1156
TAF10	-0.490748	6.76651	-12.0027	3.21262e-31	1.75152e-28	60.0304
PTDSS1	0.539595	12.3642	11.9953	3.47555e-31	1.87765e-28	59.953
AC119396.1	-0.963967	3.93964	-11.9813	4.03316e-31	2.15927e-28	59.8065
CLUHP3	-0.680611	8.98677	-11.9679	4.65136e-31	2.46801e-28	59.6661
AC016957.2	-0.823532	4.60773	-11.9438	6.00367e-31	3.15735e-28	59.4148
CCL19	-2.0029	8.27941	-11.9332	6.71761e-31	3.50182e-28	59.3042
CROCCP3	-0.590482	7.1449	-11.9069	8.88201e-31	4.58983e-28	59.0293
ATP6V1C1	0.492104	12.3571	11.8934	1.02363e-30	5.24405e-28	58.8896
NFKBID	-0.572229	7.87992	-11.8904	1.05674e-30	5.36741e-28	58.8582
ACKR1	-1.95116	8.74153	-11.8886	1.07778e-30	5.42788e-28	58.8388
TMEM68	0.512989	10.4433	11.8753	1.23967e-30	6.19073e-28	58.701
HSPA8	0.511834	16.0065	11.8587	1.47685e-30	7.31371e-28	58.5287
MATN1-AS1	-0.596723	6.17698	-11.8449	1.70803e-30	8.34648e-28	58.3855
TRAF1	-0.724277	9.41222	-11.8446	1.71348e-30	8.34648e-28	58.3824
ECHDC2	-0.593109	11.4238	-11.8317	1.96353e-30	9.48672e-28	58.2483
TMIGD2	-1.16085	3.21661	-11.8237	2.13537e-30	1.02337e-27	58.1657
RBM5	-0.369487	11.767	-11.8229	2.15441e-30	1.02424e-27	58.157
EGFL8	-0.808391	4.8471	-11.8204	2.21223e-30	1.04338e-27	58.1309
STAG3L5P	-0.874631	7.06234	-11.8191	2.24275e-30	1.04945e-27	58.1174
DNASE1L3	-1.28643	5.16419	-11.7991	2.76565e-30	1.28402e-27	57.9111
UBAP1L	-0.706084	7.37311	-11.7943	2.91154e-30	1.34127e-27	57.8605
MST1P2	-1.01427	5.90825	-11.7935	2.93575e-30	1.34202e-27	57.8524
GMPS	0.426678	12.5288	11.792	2.98044e-30	1.35205e-27	57.8375
PLAC8	-1.19707	6.21617	-11.7699	3.76147e-30	1.69343e-27	57.6084
TMEM70	0.452137	10.5594	11.769	3.79603e-30	1.69614e-27	57.5994
MRPL3	0.346512	12.3346	11.7618	4.09164e-30	1.81458e-27	57.5256
YWHAB	0.310503	14.6161	11.7377	5.2704e-30	2.32003e-27	57.2764
EMC2	0.430809	11.3768	11.7363	5.34804e-30	2.33689e-27	57.262
PTK2	0.44046	13.0067	11.731	5.65078e-30	2.45116e-27	57.2078
TUBA1C	0.519546	11.7667	11.7259	5.96113e-30	2.56704e-27	57.1552
AC093726.2	-0.579394	4.40443	-11.7099	7.04643e-30	3.01258e-27	56.9905
GIMAP5	-1.05563	4.65342	-11.6912	8.56779e-30	3.63684e-27	56.7981
GSK3B	0.355057	12.3149	11.6865	8.99321e-30	3.79035e-27	56.7504
AC021188.1	-0.863238	1.89123	-11.6729	1.0365e-29	4.33776e-27	56.6107
LCN10	-1.00029	1.13645	-11.6712	1.05557e-29	4.38666e-27	56.5928
RACGAP1	0.637907	11.2448	11.6569	1.2248e-29	5.0546e-27	56.4464
CLEC10A	-1.46459	6.80686	-11.6145	1.90417e-29	7.80408e-27	56.0121
KLHL33	-0.901728	3.45432	-11.6019	2.16837e-29	8.82601e-27	55.8842
RPN2	0.420113	14.6287	11.5961	2.30347e-29	9.31212e-27	55.8248
TRAM1	0.441732	13.8246	11.5937	2.36058e-29	9.47854e-27	55.8007
CASP4LP	-0.711525	6.5357	-11.5881	2.50209e-29	9.97932e-27	55.7434
RUFY4	-1.31033	5.01003	-11.5873	2.52413e-29	1.00001e-26	55.7347
IL33	-1.46837	8.26506	-11.5861	2.55523e-29	1.00563e-26	55.7227
TLR10	-1.16486	6.09933	-11.5762	2.82998e-29	1.10643e-26	55.6222
RTP5	-1.0105	1.60483	-11.5701	3.01695e-29	1.17182e-26	55.5592
NAA50	0.383819	13.142	11.5604	3.33507e-29	1.28697e-26	55.4606
TAF5LP1	-1.08425	5.00762	-11.5558	3.49678e-29	1.34067e-26	55.414
CACYBP	0.434566	12.3297	11.5436	3.96914e-29	1.51201e-26	55.2893
CLEC2D	-0.624746	9.13474	-11.5409	4.08111e-29	1.54477e-26	55.2619
KIF1C-AS1	-0.701399	3.16491	-11.5225	4.93208e-29	1.85505e-26	55.0755
TNFRSF25	-0.810373	8.33615	-11.5067	5.80425e-29	2.16936e-26	54.9153
SEMA3F-AS1	-0.625199	5.09084	-11.5061	5.84088e-29	2.16941e-26	54.9091
GZMM	-1.24572	5.61612	-11.5	6.21934e-29	2.29563e-26	54.8473
ABCB1	-0.971519	7.5387	-11.4864	7.15776e-29	2.6257e-26	54.709
KIF17	-0.624137	6.19702	-11.463	9.10842e-29	3.32077e-26	54.4718
AC053545.1	-1.24818	2.83574	-11.4543	9.95927e-29	3.60884e-26	54.384
HSP90AB1	0.417254	16.5553	11.4509	1.03124e-28	3.71413e-26	54.3497
SPATA6L	-0.99863	6.50522	-11.4488	1.0541e-28	3.77362e-26	54.3281
NUP43	0.354167	11.3679	11.4386	1.16929e-28	4.16093e-26	54.2261
TIMM17A	0.388929	12.1129	11.427	1.31824e-28	4.66303e-26	54.1081
FAM91A1	0.488188	12.1305	11.4203	1.41204e-28	4.96529e-26	54.0404
CD300LG	-1.80454	5.2599	-11.4111	1.55045e-28	5.4199e-26	53.9484
RBM6	-0.337241	11.9353	-11.3913	1.89903e-28	6.59961e-26	53.7489
JAK2	-0.520102	10.3761	-11.3833	2.06154e-28	7.12276e-26	53.6681
AC004687.1	-1.17377	4.9588	-11.3798	2.1359e-28	7.3163e-26	53.6332
RGL4	-0.92699	4.28136	-11.3795	2.14219e-28	7.3163e-26	53.6303
TM9SF3	0.320336	13.9513	11.3771	2.19627e-28	7.45814e-26	53.6058
NGFR	-1.36263	8.57131	-11.3753	2.23635e-28	7.55112e-26	53.588
LTBP4	-0.646113	11.1941	-11.3702	2.35725e-28	7.91436e-26	53.5362
PRR33	-0.962532	5.70437	-11.3661	2.45772e-28	8.20533e-26	53.4951
FREM1	-1.25384	6.71871	-11.3501	2.89478e-28	9.61052e-26	53.3341
DEF6	-0.562063	10.2015	-11.3459	3.02057e-28	9.97241e-26	53.2923
AC107464.2	-1.2137	5.00082	-11.3418	3.14992e-28	1.0342e-25	53.251
PTOV1-AS2	-0.645411	5.89165	-11.3405	3.19021e-28	1.04167e-25	53.2385
AMY2B	-0.828484	7.43357	-11.3316	3.49551e-28	1.13512e-25	53.1486
SEC31B	-0.759144	7.91087	-11.3266	3.67756e-28	1.18775e-25	53.0986
MEF2C-AS1	-0.824423	3.83695	-11.3236	3.79145e-28	1.21792e-25	53.0686
ASB2	-0.916735	6.12214	-11.3107	4.32336e-28	1.38131e-25	52.9394
LTB	-1.38517	7.85734	-11.3098	4.36435e-28	1.38695e-25	52.9302
LRRC2	-0.981108	4.66631	-11.3084	4.42708e-28	1.39941e-25	52.9161
INTS8	0.456556	11.4344	11.3077	4.45525e-28	1.40086e-25	52.9099
NEIL1	-0.81247	9.24222	-11.3065	4.51301e-28	1.41155e-25	52.8972
SQLE	0.771389	12.2036	11.3055	4.56008e-28	1.41881e-25	52.887
ATOH8	-1.03265	6.43166	-11.2896	5.35891e-28	1.65867e-25	52.7282
GIGYF1	-0.453863	11.8748	-11.2869	5.50618e-28	1.69542e-25	52.7015
CPNE3	0.528758	13.4463	11.285	5.6112e-28	1.71885e-25	52.6829
SPNS3	-0.944332	4.75697	-11.2774	6.06682e-28	1.84889e-25	52.6061
SH3BP5-AS1	-0.569929	8.35043	-11.2764	6.1261e-28	1.85743e-25	52.5966
TSBP1-AS1	-1.00162	3.45673	-11.2739	6.28283e-28	1.89528e-25	52.5717
SHFL	-0.547364	9.56094	-11.2687	6.62191e-28	1.98748e-25	52.52
PHF1	-0.409283	11.4466	-11.2655	6.84062e-28	2.0428e-25	52.488
PNO1	0.316939	10.5747	11.2647	6.89572e-28	2.04896e-25	52.4801
AC123912.4	-1.40503	3.54253	-11.2624	7.06012e-28	2.08737e-25	52.4569
UTS2R	-1.04682	2.1281	-11.2571	7.44812e-28	2.19118e-25	52.4043
FAM110D	-0.847765	6.73405	-11.2511	7.91676e-28	2.31758e-25	52.3443
UBXN11	-0.630542	10.2848	-11.2505	7.96699e-28	2.32085e-25	52.3381
AL021707.6	-0.803839	4.96708	-11.2471	8.24447e-28	2.38997e-25	52.3044
AP006621.2	-0.831577	4.08902	-11.2404	8.82181e-28	2.54492e-25	52.2378
APOBEC3D	-0.835301	3.81812	-11.2346	9.36052e-28	2.68728e-25	52.1795
LINC02084	-1.02127	3.79409	-11.2304	9.76069e-28	2.7887e-25	52.1383
AGER	-0.703549	7.07012	-11.2268	1.01219e-27	2.87807e-25	52.1026
S1PR4	-1.10259	6.18227	-11.2146	1.14532e-27	3.24109e-25	51.981
AC135050.3	-0.830307	3.53995	-11.1996	1.33274e-27	3.75359e-25	51.8319
AL928654.2	-0.751052	5.98128	-11.199	1.34085e-27	3.75863e-25	51.8259
LDHA	0.475732	15.0469	11.1976	1.3609e-27	3.79691e-25	51.8113
KANK3	-0.818735	6.92756	-11.1968	1.37144e-27	3.80843e-25	51.8037
TARS1	0.413141	12.5223	11.1923	1.43571e-27	3.96149e-25	51.7587
CCDC69	-0.783116	9.87523	-11.192	1.43989e-27	3.96149e-25	51.7558
CS	0.303074	13.1956	11.1838	1.56403e-27	4.2832e-25	51.6745
PSMD2	0.369929	13.7954	11.1833	1.57196e-27	4.28519e-25	51.6695
USHBP1	-0.646514	6.65357	-11.1749	1.71075e-27	4.64223e-25	51.5863
ZNF623	0.471275	11.6377	11.1734	1.73564e-27	4.67071e-25	51.5721
PPM1M	-0.396095	10.2124	-11.1734	1.73696e-27	4.67071e-25	51.5713
NAA15	0.38629	11.8006	11.171	1.77888e-27	4.76186e-25	51.5479
BIN3	-0.427809	8.98501	-11.1705	1.7875e-27	4.76348e-25	51.5431
MFNG	-0.647249	8.93617	-11.1672	1.84903e-27	4.90545e-25	51.5098
PRCD	-0.660976	4.72254	-11.1444	2.32525e-27	6.14146e-25	51.2844
AL662844.4	-0.606625	6.2279	-11.143	2.35933e-27	6.20388e-25	51.2701
SLC25A45	-0.507475	9.16042	-11.139	2.45523e-27	6.42762e-25	51.2309
CCDC88B	-0.821459	9.06694	-11.1259	2.79995e-27	7.29792e-25	51.1017
UTP23	0.499702	10.7142	11.1231	2.88014e-27	7.47415e-25	51.0739
OR52N4	-0.946566	1.98385	-11.1214	2.93108e-27	7.57326e-25	51.0566
MS4A4E	-0.870499	4.41182	-11.1201	2.96946e-27	7.63922e-25	51.0438
C8orf33	0.47829	12.0177	11.1153	3.11519e-27	7.97958e-25	50.9967
PSMD14	0.350749	11.9863	11.0945	3.83924e-27	9.79203e-25	50.7912
ATP5F1B	0.322564	14.8704	11.0934	3.87941e-27	9.81836e-25	50.7809
NMD3	0.334449	11.7694	11.0933	3.8826e-27	9.81836e-25	50.7801
AC243960.1	-1.03285	4.65656	-11.0898	4.0245e-27	1.01341e-24	50.7448
PGAM1	0.352913	11.0091	11.086	4.18057e-27	1.04827e-24	50.7074
IGHA2	-1.93276	11.0228	-11.079	4.48304e-27	1.11939e-24	50.6387
MYH3	-0.627596	6.59356	-11.0773	4.5588e-27	1.13354e-24	50.6222
NLN	0.412978	11.2683	11.0762	4.60854e-27	1.14113e-24	50.6115
CLDN15	-0.537507	8.31724	-11.0729	4.7674e-27	1.17557e-24	50.5782
AC090589.3	-0.572556	4.71688	-11.072	4.80856e-27	1.17896e-24	50.5697
AL359220.1	-0.634656	6.13369	-11.0717	4.82469e-27	1.17896e-24	50.5664
RAB4B	-0.605573	5.30509	-11.0713	4.84068e-27	1.17896e-24	50.5632
HBS1L	0.393543	11.7742	11.0696	4.92352e-27	1.19425e-24	50.5465
FBXO45	0.416364	10.9046	11.0565	5.61532e-27	1.35651e-24	50.4172
ADGRG5	-1.11332	6.29663	-11.055	5.70085e-27	1.3716e-24	50.4023
CHMP4A	-0.531332	5.50235	-11.0261	7.60698e-27	1.82249e-24	50.1186
AC010175.1	-0.855297	1.91408	-11.0257	7.63626e-27	1.82249e-24	50.1148
AHSA2P	-0.57223	10.4588	-11.0239	7.77763e-27	1.8488e-24	50.0968
BLK	-1.56173	4.33407	-11.0212	7.98636e-27	1.89086e-24	50.0707
ITGA7	-0.86906	9.08615	-11.0158	8.429e-27	1.98774e-24	50.0177
NRIP2	-0.514955	7.80973	-11.0116	8.79026e-27	2.06474e-24	49.9764
AC027601.2	-0.733711	2.4728	-11.0102	8.91092e-27	2.07702e-24	49.963
PRELID3B	0.430592	12.388	11.0102	8.91246e-27	2.07702e-24	49.9628
RAB1A	0.259827	13.37	10.9999	9.87501e-27	2.29235e-24	49.862
PEF1-AS1	-0.747983	3.6612	-10.998	1.00611e-26	2.32645e-24	49.8436
PAPLN	-0.776014	8.91121	-10.9883	1.10806e-26	2.55227e-24	49.7487
SELP	-1.45589	7.82582	-10.9873	1.11925e-26	2.56809e-24	49.7388
EBI3	-0.893973	6.73821	-10.9867	1.12591e-26	2.57344e-24	49.733
AC104530.1	-0.835533	5.56107	-10.9787	1.21927e-26	2.77161e-24	49.6546
AC068587.2	-0.936638	2.22753	-10.9785	1.22194e-26	2.77161e-24	49.6525
PRAM1	-0.699255	6.78793	-10.9688	1.34555e-26	3.04037e-24	49.5577
IL18RAP	-1.06797	4.63798	-10.9666	1.3752e-26	3.08737e-24	49.5363
CEMIP	1.12677	9.36263	10.9665	1.37674e-26	3.08737e-24	49.5352
DBH-AS1	-0.930575	5.21268	-10.963	1.42498e-26	3.18355e-24	49.5013
SLC7A3	-1.54309	3.1674	-10.9611	1.45294e-26	3.23385e-24	49.4822
CLASRP	-0.501226	10.6363	-10.9514	1.59981e-26	3.54746e-24	49.3875
MST1L	-1.08415	4.20425	-10.9503	1.61763e-26	3.57364e-24	49.3766
TTC34	-1.07765	5.35896	-10.9493	1.6325e-26	3.59312e-24	49.3676
AMPD1	-1.37595	3.6656	-10.9482	1.65024e-26	3.61877e-24	49.357
ITGB2-AS1	-0.97358	5.92506	-10.9438	1.72487e-26	3.76853e-24	49.3135
MAP3K14	-0.505645	9.58447	-10.9406	1.78077e-26	3.8764e-24	49.2821
NDUFAF6	0.521055	10.6322	10.9393	1.80386e-26	3.91233e-24	49.2694
SRPRB	0.388281	12.1931	10.9331	1.91761e-26	4.14391e-24	49.2093
ZNF224	-0.402785	8.97768	-10.9248	2.08208e-26	4.47945e-24	49.1284
AL162586.1	-0.660755	5.88124	-10.9245	2.08795e-26	4.47945e-24	49.1256
TBC1D27P	-1.25114	2.72818	-10.9227	2.12667e-26	4.5461e-24	49.1075
OSGIN2	0.485584	11.4508	10.9218	2.14434e-26	4.55861e-24	49.0994
CCT6A	0.389759	13.6661	10.9215	2.15198e-26	4.55861e-24	49.0959
CROCC	-0.643088	10.2019	-10.9213	2.15553e-26	4.55861e-24	49.0943
TAMALIN	-0.677452	8.21525	-10.9205	2.17299e-26	4.57924e-24	49.0864
MRPL15	0.501133	11.417	10.9199	2.18519e-26	4.58867e-24	49.0809
TCEA1	0.401609	12.2628	10.9159	2.2748e-26	4.76002e-24	49.0413
GIMAP2	-0.659607	8.94562	-10.9124	2.35342e-26	4.89495e-24	49.0079
CPT1B	-0.818487	4.08902	-10.9123	2.35575e-26	4.89495e-24	49.0069
JAML	-0.959349	8.43425	-10.9104	2.40115e-26	4.97188e-24	48.9882
DSCC1	0.723344	8.98874	10.9089	2.4379e-26	5.03046e-24	48.9732
CIITA	-0.815872	10.1433	-10.9075	2.47156e-26	5.08226e-24	48.9598
FAM122C	-0.437703	7.19828	-10.9058	2.51364e-26	5.15096e-24	48.9432
TBX21	-1.12399	5.41467	-10.8996	2.67268e-26	5.45804e-24	48.8828
GRIK1-AS1	-1.46756	3.98287	-10.8974	2.73132e-26	5.55871e-24	48.8615
TPD52	0.654376	13.48	10.8934	2.83974e-26	5.75963e-24	48.8232
AVPR2	-1.06159	5.0738	-10.8847	3.09662e-26	6.25928e-24	48.738
PSMB8-AS1	-0.675235	7.74738	-10.8842	3.11151e-26	6.26805e-24	48.7333
C7	-1.95988	8.25382	-10.877	3.33885e-26	6.68373e-24	48.664
LINC00528	-0.810171	3.93415	-10.877	3.34035e-26	6.68373e-24	48.6635
CD1E	-1.3395	5.88433	-10.8729	3.47929e-26	6.93839e-24	48.6235
DHPS	-0.779982	6.26797	-10.8609	3.91669e-26	7.78451e-24	48.507
CD79B	-1.14667	6.44243	-10.8531	4.22953e-26	8.37828e-24	48.4315
HSPD1P1	0.772639	4.58264	10.8503	4.34641e-26	8.56772e-24	48.4047
MCM4	0.622284	12.7946	10.8501	4.354e-26	8.56772e-24	48.4029
CCDC180	-0.785937	5.31072	-10.8388	4.86899e-26	9.54949e-24	48.293
PPIAP22	0.387718	10.7161	10.836	5.00093e-26	9.77599e-24	48.2667
ECRG4	-1.63492	5.67643	-10.8317	5.2199e-26	1.01461e-23	48.2246
CCNL2	-0.501802	12.0895	-10.8316	5.22441e-26	1.01461e-23	48.2237
SCARA5	-1.7658	5.63498	-10.83	5.30505e-26	1.02692e-23	48.2087
PI16	-1.91309	6.64257	-10.8185	5.94116e-26	1.14632e-23	48.0973
MAPRE1	0.302323	13.1612	10.8154	6.12612e-26	1.17818e-23	48.0672
CLTC	0.540914	15.1544	10.8137	6.2281e-26	1.19039e-23	48.051
CCNE2	0.803209	8.05221	10.8137	6.22968e-26	1.19039e-23	48.0507
TMEM132C	-1.80767	5.00604	-10.8091	6.52027e-26	1.24192e-23	48.0059
NLRC3	-0.60371	8.32664	-10.7955	7.44836e-26	1.41417e-23	47.875
SPTBN5	-0.898603	8.50378	-10.7899	7.86596e-26	1.4887e-23	47.8214
LINC01160	-0.656771	3.43013	-10.7855	8.21373e-26	1.54783e-23	47.7789
AC114490.1	-0.72048	3.65865	-10.7853	8.2305e-26	1.54783e-23	47.7769
MTCH2	0.328094	12.5268	10.7849	8.26555e-26	1.54952e-23	47.7727
ATP2A2	0.363018	13.9806	10.7813	8.5632e-26	1.60027e-23	47.7379
CFP	-0.711606	3.57339	-10.7777	8.87012e-26	1.65243e-23	47.7033
AC008894.3	-0.711709	5.1372	-10.7762	9.00216e-26	1.67179e-23	47.6887
HSPD1P5	0.887801	3.29374	10.7733	9.26045e-26	1.7144e-23	47.6609
VPS35	0.3916	13.1658	10.7671	9.83722e-26	1.81552e-23	47.6015
CD69	-1.00776	7.74898	-10.766	9.94958e-26	1.83057e-23	47.5904
GTF2IRD2	-0.504864	7.73415	-10.7644	1.0101e-25	1.8527e-23	47.5755
CD247	-1.04571	7.62483	-10.7616	1.03873e-25	1.89934e-23	47.548
BTN3A1	-0.537257	10.9235	-10.7579	1.0768e-25	1.96292e-23	47.5126
DPP9-AS1	-0.757154	3.44763	-10.7568	1.08855e-25	1.97827e-23	47.502
UBE2W	0.406553	11.2294	10.7561	1.09595e-25	1.98563e-23	47.4953
SCML4	-1.22759	5.73292	-10.7509	1.15293e-25	2.08253e-23	47.4455
AC007686.3	-0.563982	5.4723	-10.7346	1.35167e-25	2.43411e-23	47.2891
PLEKHG5	-0.590368	9.56386	-10.7287	1.43231e-25	2.57154e-23	47.2322
ARID5A	-0.674831	10.8344	-10.728	1.44238e-25	2.58182e-23	47.2253
AC009242.1	-0.824341	2.43887	-10.7259	1.47242e-25	2.62767e-23	47.205
TNXB	-1.06736	8.98163	-10.7251	1.48359e-25	2.63969e-23	47.1976
WBP1	-0.560575	7.92763	-10.7246	1.49141e-25	2.64567e-23	47.1924
IQANK1	0.616628	11.4964	10.7241	1.49758e-25	2.6487e-23	47.1884
TESPA1	-1.02007	6.88663	-10.7208	1.54708e-25	2.71434e-23	47.1564
EIF2AK1	0.296771	13.8076	10.7208	1.5477e-25	2.71434e-23	47.156
UBE2N	0.311058	12.4631	10.7205	1.55155e-25	2.71434e-23	47.1535
STRAP	0.349849	12.9263	10.7204	1.55296e-25	2.71434e-23	47.1527
AC018638.5	-0.540269	8.0408	-10.7138	1.65701e-25	2.88772e-23	47.0889
AL451123.1	-0.69305	5.10328	-10.7109	1.70468e-25	2.9621e-23	47.061
TEPP	-1.11963	2.55491	-10.7067	1.77523e-25	3.0757e-23	47.0211
TMC8	-0.782827	9.1279	-10.7057	1.79258e-25	3.09673e-23	47.0116
TCEAL5	-1.32451	3.17113	-10.7005	1.88627e-25	3.24914e-23	46.9615
FYTTD1	0.323102	12.3584	10.6982	1.92918e-25	3.31345e-23	46.9394
AC012368.1	-0.855418	4.96062	-10.6927	2.03433e-25	3.48398e-23	46.8872
POP1	0.536908	9.42967	10.6825	2.24679e-25	3.83678e-23	46.7896
STAU1	0.301028	13.3742	10.6815	2.26889e-25	3.86343e-23	46.7799
SEC63	0.386448	12.9663	10.6736	2.45021e-25	4.16024e-23	46.7044
CADM3	-1.43623	5.2545	-10.6707	2.52163e-25	4.26366e-23	46.6761
TUBGCP6	-0.436883	11.016	-10.6705	2.52546e-25	4.26366e-23	46.6746
RAN	0.336737	13.7481	10.67	2.53787e-25	4.27246e-23	46.6698
APOBEC3F	-0.606654	8.92883	-10.6625	2.7288e-25	4.58092e-23	46.5985
ARHGAP45	-0.615585	10.7324	-10.6562	2.90154e-25	4.85718e-23	46.5381
AL365272.1	-0.710881	4.22897	-10.6479	3.14445e-25	5.24903e-23	46.4591
ARHGAP9	-0.771489	8.35065	-10.6412	3.35812e-25	5.59001e-23	46.3945
AC008267.3	-0.600969	4.54278	-10.6357	3.54095e-25	5.87787e-23	46.3424
SNAI3	-0.651626	5.80096	-10.6267	3.86537e-25	6.39834e-23	46.2562
AURKA	0.787814	10.1504	10.6263	3.87711e-25	6.39834e-23	46.2532
STAG3L5P-PVRIG2P-PILRB	-0.750503	2.56769	-10.6261	3.88679e-25	6.39834e-23	46.2508
ITIH3	-0.821468	5.36036	-10.622	4.04259e-25	6.63644e-23	46.2121
FAM160A2	-0.30978	10.9555	-10.6171	4.24168e-25	6.94409e-23	46.1649
KCNIP1	-0.950004	3.91098	-10.6154	4.30953e-25	7.03578e-23	46.1493
GPRASP1	-0.687889	8.19935	-10.6121	4.45146e-25	7.24759e-23	46.1174
FAM13A-AS1	-0.650028	6.37816	-10.6108	4.50562e-25	7.31573e-23	46.1055
KLRK1	-1.01905	2.83704	-10.5964	5.17925e-25	8.38658e-23	45.9686
PAICS	0.415209	13.2842	10.5951	5.24514e-25	8.47019e-23	45.9562
IRF1	-0.616893	11.0055	-10.5821	5.94655e-25	9.57685e-23	45.8328
ABCD4	-0.34065	10.5059	-10.5813	5.99154e-25	9.5989e-23	45.8254
SEPTIN1	-0.675539	8.28896	-10.5813	5.99255e-25	9.5989e-23	45.8252
NUP155	0.428708	11.7361	10.5767	6.26909e-25	1.00149e-22	45.7809
AC073548.1	-0.652747	5.98436	-10.5748	6.38324e-25	1.01699e-22	45.7631
SEMA3G	-0.823799	9.94963	-10.5706	6.64721e-25	1.05621e-22	45.7233
MAN2C1	-0.408293	10.6407	-10.5699	6.69291e-25	1.06064e-22	45.7166
TATDN1	0.445683	10.2344	10.5616	7.25252e-25	1.14627e-22	45.6376
MAP4K1	-0.782504	7.97879	-10.5521	7.94613e-25	1.25256e-22	45.5479
BIRC3	-0.924996	10.3194	-10.5447	8.53063e-25	1.34114e-22	45.4781
CARD11	-0.780919	8.2746	-10.5439	8.59674e-25	1.34598e-22	45.4705
CCT4	0.339909	12.8692	10.5438	8.6067e-25	1.34598e-22	45.4694
SLC25A13	0.411261	10.5932	10.5323	9.61864e-25	1.50028e-22	45.3601
ZNF767P	-0.46181	9.20887	-10.5267	1.01481e-24	1.57872e-22	45.3075
ETF1	0.266516	12.9701	10.5233	1.04835e-24	1.62664e-22	45.2755
KPNA2	0.646349	12.8875	10.5195	1.08752e-24	1.68303e-22	45.2395
CCDC130	-0.45531	10.2251	-10.5157	1.12767e-24	1.74063e-22	45.2038
AC048341.1	-0.539837	7.17153	-10.515	1.13495e-24	1.74732e-22	45.1975
VAPB	0.376931	12.308	10.5123	1.16483e-24	1.78869e-22	45.172
FCRL6	-0.938671	5.48365	-10.511	1.18015e-24	1.80754e-22	45.1591
LINC00996	-1.05617	4.10819	-10.5096	1.19629e-24	1.82756e-22	45.1458
ACTL6A	0.38005	11.5435	10.5033	1.27026e-24	1.93558e-22	45.0868
LENG8	-0.521808	12.2738	-10.5	1.31076e-24	1.99219e-22	45.056
STK3	0.428571	11.0643	10.4988	1.32687e-24	2.01154e-22	45.0439
CAND1	0.387531	13.3348	10.4981	1.33505e-24	2.01877e-22	45.0379
PSTPIP1	-0.887234	7.65276	-10.4946	1.38121e-24	2.08328e-22	45.0045
PRKDC	0.571714	14.0239	10.4917	1.41944e-24	2.13552e-22	44.9777
MTHFD2	0.488391	12.0077	10.4837	1.5333e-24	2.301e-22	44.9018
WASHC5	0.489068	12.2613	10.4795	1.59639e-24	2.38963e-22	44.8622
PABPC1	0.523957	16.3857	10.4779	1.62177e-24	2.42153e-22	44.8467
IGFN1	-1.34257	3.62641	-10.4759	1.65295e-24	2.4619e-22	44.828
PATL2	-0.870864	5.6714	-10.4677	1.78739e-24	2.65548e-22	44.7511
NPHP3	-0.403741	8.20498	-10.4663	1.81099e-24	2.68383e-22	44.7383
GFAP	-1.20092	4.57855	-10.4655	1.82496e-24	2.69781e-22	44.7307
CD27	-1.033	6.54186	-10.465	1.83379e-24	2.70413e-22	44.726
HSPH1	0.495908	13.0907	10.4648	1.83844e-24	2.70429e-22	44.7235
LGALS2	-1.02142	6.12821	-10.4559	2.00062e-24	2.93557e-22	44.6404
WSB2	0.34374	12.0066	10.4515	2.08738e-24	3.05533e-22	44.5987
CD1D	-0.658927	6.55503	-10.4509	2.09887e-24	3.0646e-22	44.5933
AC012313.6	-0.656873	5.42723	-10.4497	2.12322e-24	3.09256e-22	44.5819
EDN3	-1.90313	3.73212	-10.4435	2.2537e-24	3.27459e-22	44.5233
CLDN19	-1.56161	3.49788	-10.4414	2.2981e-24	3.33095e-22	44.5042
NLRP1	-0.635756	9.32219	-10.4396	2.33886e-24	3.38179e-22	44.4869
MIR3671	-0.756791	2.2516	-10.4196	2.83024e-24	4.08235e-22	44.2995
RNF139	0.428104	11.7971	10.4157	2.93738e-24	4.22662e-22	44.263
WASH2P	-0.520038	7.20223	-10.4121	3.04087e-24	4.36497e-22	44.2289
MYH7B	-0.677405	5.9565	-10.4108	3.07823e-24	4.40796e-22	44.2169
ARFGEF1	0.508212	12.8508	10.4047	3.26285e-24	4.65328e-22	44.1597
SCARF1	-0.469377	8.83792	-10.4046	3.26521e-24	4.65328e-22	44.159
USP39	0.269437	11.909	10.3888	3.79597e-24	5.39672e-22	44.011
AL096870.2	-0.653377	2.92927	-10.3885	3.8081e-24	5.40105e-22	44.0079
OCM	-0.751891	2.4396	-10.386	3.89944e-24	5.51743e-22	43.9846
LY9	-1.1004	6.54707	-10.3836	3.98733e-24	5.62838e-22	43.9627
MAD2L1	0.658303	10.2124	10.3814	4.07153e-24	5.73362e-22	43.9421
SRP72	0.316694	13.0201	10.3802	4.11989e-24	5.788e-22	43.9305
TTC24	-1.12019	2.70466	-10.3719	4.45676e-24	6.24651e-22	43.8533
DHX58	-0.560627	10.3457	-10.3708	4.50357e-24	6.29726e-22	43.843
TMEM41A	0.294948	11.0279	10.369	4.58345e-24	6.39391e-22	43.8258
EPRS1	0.407865	13.754	10.367	4.66901e-24	6.49801e-22	43.8076
AC072022.2	-0.843724	4.45027	-10.3649	4.76491e-24	6.61599e-22	43.7876
GAPDH	0.505468	15.984	10.3594	5.02011e-24	6.95408e-22	43.7363
NUS1	0.388976	10.8756	10.3445	5.78569e-24	7.99595e-22	43.5969
TRG-AS1	-0.864648	6.02222	-10.3434	5.84307e-24	8.05653e-22	43.5872
DHX9	0.247502	13.7434	10.3367	6.2282e-24	8.56767e-22	43.5245
AL513477.1	-0.70014	7.02726	-10.3355	6.29588e-24	8.64077e-22	43.5138
CAVIN2	-1.05564	7.95724	-10.3335	6.41856e-24	8.78885e-22	43.4949
TTLL3	-0.573534	9.07305	-10.3316	6.53629e-24	8.92947e-22	43.477
LCN6	-0.647791	0.708447	-10.3272	6.81385e-24	9.28731e-22	43.4362
PGM5P4	-0.7371	1.26024	-10.3264	6.86432e-24	9.33469e-22	43.4289
DENR	0.284295	12.356	10.326	6.89375e-24	9.35331e-22	43.4247
LYL1	-0.65672	7.60183	-10.3255	6.9215e-24	9.36956e-22	43.4208
CAPN11	-0.789779	5.65847	-10.3202	7.27996e-24	9.83241e-22	43.3711
NTN5	-0.901246	4.45297	-10.3181	7.42965e-24	1.00118e-21	43.3511
PDGFRL2P	-0.913535	2.22901	-10.3079	8.17678e-24	1.09937e-21	43.257
KCNIP2	-0.989163	6.59921	-10.3073	8.22736e-24	1.10367e-21	43.2509
AC010201.1	-0.753381	3.16718	-10.3058	8.34583e-24	1.11704e-21	43.2369
EIF2S2	0.343322	12.3591	10.3038	8.507e-24	1.13361e-21	43.2181
LINC02361	-0.803602	5.79592	-10.3037	8.50776e-24	1.13361e-21	43.218
ENY2	0.399503	11.8206	10.2998	8.83172e-24	1.17414e-21	43.1813
IRF9	-0.685719	7.15244	-10.2904	9.65358e-24	1.28054e-21	43.0939
ZMYND15	-0.624624	7.54149	-10.2895	9.7327e-24	1.28816e-21	43.0858
ATP6V1H	0.395731	11.9845	10.2804	1.06092e-23	1.40106e-21	43.0011
TMEM91	-0.63829	6.97206	-10.2774	1.09137e-23	1.43807e-21	42.9733
TMEM273	-0.67597	8.24958	-10.2765	1.10008e-23	1.44634e-21	42.9655
SLC7A14-AS1	-0.945086	1.772	-10.2746	1.12061e-23	1.47008e-21	42.9474
PSMD12	0.431317	12.1791	10.2722	1.14597e-23	1.50004e-21	42.9254
AL450384.2	-0.666954	5.84952	-10.2697	1.17371e-23	1.53297e-21	42.9019
ADGRD2	-1.3848	2.21489	-10.2647	1.2302e-23	1.60323e-21	42.8557
CDRT4	-0.761905	4.32164	-10.2617	1.26533e-23	1.6454e-21	42.828
RALA	0.272814	12.1807	10.2567	1.32644e-23	1.7211e-21	42.7817
MIR145	-0.986597	2.268	-10.252	1.38588e-23	1.79061e-21	42.7386
KLRB1	-1.00635	5.96003	-10.252	1.38603e-23	1.79061e-21	42.7385
PDCD10	0.319501	11.2498	10.2497	1.41663e-23	1.82616e-21	42.7171
RAPGEF3	-0.696852	9.30432	-10.249	1.42556e-23	1.83369e-21	42.7109
RSRP1	-0.484526	10.8883	-10.2469	1.45392e-23	1.86613e-21	42.6915
N4BP2L2-IT2	-0.529808	6.45169	-10.2444	1.48976e-23	1.90802e-21	42.6676
GRSF1	0.276419	12.7825	10.2419	1.52475e-23	1.94863e-21	42.6448
KPNA1	0.279516	11.4085	10.2404	1.54659e-23	1.9723e-21	42.6308
RERE-AS1	-0.713949	2.82716	-10.2379	1.58373e-23	2.01131e-21	42.6075
GIMAP8	-0.587253	9.29856	-10.2378	1.58395e-23	2.01131e-21	42.6074
GPS2	-0.605855	3.82154	-10.2365	1.60424e-23	2.03274e-21	42.5949
PLA2G4B	-0.835801	2.78862	-10.2326	1.66338e-23	2.10319e-21	42.5593
STIMATE-MUSTN1	-0.693472	3.13158	-10.2278	1.74092e-23	2.19655e-21	42.5146
TYK2	-0.308068	11.868	-10.2271	1.75265e-23	2.20667e-21	42.508
ECT2	0.564272	11.5071	10.2187	1.89563e-23	2.38164e-21	42.4309
FAM193B	-0.437463	10.7787	-10.2136	1.98993e-23	2.49485e-21	42.3832
AC090948.1	-0.587864	3.67345	-10.2121	2.01827e-23	2.52504e-21	42.3693
STAM	0.297641	10.623	10.2106	2.04556e-23	2.55382e-21	42.3561
ACCS	-0.54706	9.12892	-10.2095	2.06772e-23	2.57607e-21	42.3455
RN7SL834P	-0.786053	3.73234	-10.2091	2.07597e-23	2.58093e-21	42.3416
COL17A1	-1.69402	9.17493	-10.2027	2.20325e-23	2.72853e-21	42.2832
CNTRL	-0.388474	10.495	-10.2027	2.20387e-23	2.72853e-21	42.2829
SURF4	0.27274	13.9367	10.2007	2.24473e-23	2.77334e-21	42.2649
RPL10P19	-0.809275	2.4063	-10.1997	2.26737e-23	2.7955e-21	42.255
LAPTM4B	0.793118	13.1495	10.1993	2.27556e-23	2.79979e-21	42.2515
PAK5	-1.39034	3.17925	-10.1981	2.30076e-23	2.82494e-21	42.2406
AC009093.6	-0.829457	3.04746	-10.1965	2.33468e-23	2.86068e-21	42.2263
AC010319.3	-0.684061	3.02796	-10.1948	2.37384e-23	2.90268e-21	42.2099
AL645929.1	-0.795492	4.36914	-10.1933	2.40729e-23	2.93753e-21	42.1962
CLEC4F	-1.18504	4.50282	-10.1903	2.47628e-23	3.01553e-21	42.1684
TXNRD1	0.476127	12.2392	10.1891	2.50351e-23	3.04245e-21	42.1577
AL360181.3	-0.633797	4.12993	-10.1862	2.57153e-23	3.11391e-21	42.1313
SRL	-0.750917	5.15375	-10.1862	2.57278e-23	3.11391e-21	42.1309
UBQLN1	0.294489	13.1977	10.1828	2.65514e-23	3.20072e-21	42.0999
MAMDC4	-0.737225	7.63425	-10.1828	2.65529e-23	3.20072e-21	42.0999
PTGDS	-1.15611	4.25315	-10.181	2.70005e-23	3.24809e-21	42.0834
WNT1	-0.863614	2.32612	-10.1795	2.73999e-23	3.28949e-21	42.069
AC009133.1	-0.642961	5.34773	-10.1789	2.75414e-23	3.29546e-21	42.064
EBAG9	0.384733	10.8104	10.1788	2.75606e-23	3.29546e-21	42.0633
AL022328.2	-0.675053	4.48434	-10.1766	2.81344e-23	3.35732e-21	42.043
ANKRD55	-0.919072	3.27269	-10.1752	2.85261e-23	3.39723e-21	42.0294
LINC02371	-0.681872	3.14463	-10.1745	2.87045e-23	3.41164e-21	42.0233
TMEM97	0.628379	10.8788	10.171	2.96681e-23	3.51913e-21	41.9909
RAD23B	0.280202	13.7613	10.1532	3.50164e-23	4.14289e-21	41.8281
AC018638.1	-0.587792	4.93969	-10.1531	3.50661e-23	4.14289e-21	41.8267
P2RX1	-1.01232	5.59343	-10.1512	3.56741e-23	4.20636e-21	41.8098
IGHA1	-1.65832	13.6122	-10.1508	3.58393e-23	4.21746e-21	41.8053
MYO7B	-0.803338	5.15451	-10.1408	3.93482e-23	4.62124e-21	41.7135
VAMP1	-0.546674	8.65654	-10.1379	4.04185e-23	4.73758e-21	41.6872
ZGLP1	-0.671222	4.98086	-10.1373	4.06221e-23	4.75206e-21	41.6822
NSMCE2	0.40592	10.4706	10.1328	4.23812e-23	4.94811e-21	41.6406
FUT7	-0.984794	4.31403	-10.1312	4.30203e-23	5.01288e-21	41.6259
JCHAIN	-1.61674	11.3762	-10.1283	4.41758e-23	5.13745e-21	41.5998
LTB4R	-0.558026	8.99314	-10.1254	4.54121e-23	5.27091e-21	41.5727
CHKB	-0.675364	3.86376	-10.1248	4.56672e-23	5.29019e-21	41.5672
BTN3A3	-0.569725	10.4239	-10.1241	4.59568e-23	5.31337e-21	41.561
AL590434.1	-0.778631	1.45666	-10.119	4.81916e-23	5.56093e-21	41.5144
MS4A1	-1.75505	6.52366	-10.1187	4.83198e-23	5.56492e-21	41.5118
TCP1P3	0.710946	1.85438	10.1167	4.92614e-23	5.6624e-21	41.4928
CCDC146	-0.552787	8.33793	-10.1151	5.00057e-23	5.73685e-21	41.4781
RILPL2	-0.445951	10.3534	-10.1124	5.12785e-23	5.87154e-21	41.4534
RRM2B	0.504224	11.4568	10.1078	5.34946e-23	6.1135e-21	41.4118
MMGT1	0.360487	10.9515	10.099	5.80837e-23	6.62522e-21	41.331
AC010201.2	-0.694092	5.03778	-10.0979	5.86884e-23	6.68138e-21	41.3208
GCSAM	-0.73883	7.01364	-10.0967	5.93087e-23	6.73908e-21	41.3105
LAT	-0.751451	3.56918	-10.0955	6.00065e-23	6.80536e-21	41.299
AC010976.2	-0.894886	2.4992	-10.0888	6.38417e-23	7.22652e-21	41.2382
AC037459.4	-0.74011	3.84447	-10.0876	6.45494e-23	7.29273e-21	41.2273
ZNF252P	0.433664	11.0984	10.0846	6.63785e-23	7.48515e-21	41.1999
AC104964.3	-0.865582	4.52063	-10.0838	6.68549e-23	7.52459e-21	41.1929
MRNIP	-0.441983	9.38089	-10.0818	6.81598e-23	7.65696e-21	41.1739
STAU2	0.424065	11.5949	10.0812	6.84885e-23	7.67937e-21	41.1692
YWHAZP4	0.670052	5.99037	10.0793	6.97698e-23	7.8083e-21	41.151
LMNTD2	-0.866119	6.97597	-10.0776	7.08405e-23	7.91323e-21	41.136
TMEM198B	-0.40514	9.30066	-10.075	7.25697e-23	8.09118e-21	41.1123
PRDX1	0.416671	13.7621	10.0715	7.49813e-23	8.3444e-21	41.0802
SPRING1	0.417674	11.6432	10.0689	7.68087e-23	8.5318e-21	41.0566
AC004148.1	-0.518966	6.97351	-10.0642	8.02121e-23	8.89322e-21	41.014
RAD21	0.534635	14.3003	10.0633	8.09064e-23	8.95349e-21	41.0055
AL096816.1	-1.10872	3.54612	-10.063	8.11672e-23	8.96565e-21	41.0023
SCNN1D	-0.814843	7.42857	-10.0576	8.5313e-23	9.40611e-21	40.9534
TSPAN7	-0.855222	8.16321	-10.0564	8.62156e-23	9.4837e-21	40.9431
RNF207	-0.620714	8.53477	-10.0563	8.63359e-23	9.4837e-21	40.9417
BRI3BP	0.438271	10.9536	10.05	9.15079e-23	1.00333e-20	40.8846
HDAC2	0.430665	12.6834	10.0447	9.61423e-23	1.05133e-20	40.8361
CENATAC	-0.444306	9.07725	-10.0446	9.62393e-23	1.05133e-20	40.8351
AC136475.1	-0.729481	5.15222	-10.0443	9.64784e-23	1.05195e-20	40.8326
MRPL19	0.296223	11.5606	10.0439	9.68114e-23	1.05195e-20	40.8292
AC012485.2	-0.977347	1.55618	-10.0439	9.68274e-23	1.05195e-20	40.8291
ARGLU1	-0.437442	11.9269	-10.0417	9.88542e-23	1.07201e-20	40.8087
PLEKHA4	-0.773986	10.4086	-10.0394	1.01004e-22	1.09332e-20	40.7876
TEX52	-0.804736	4.45458	-10.0371	1.03128e-22	1.11429e-20	40.7672
PPP1R16B	-0.851901	8.75042	-10.0366	1.0362e-22	1.11757e-20	40.7625
PSMD10	0.284606	11.5481	10.0263	1.13973e-22	1.22701e-20	40.669
CD1B	-1.3284	3.36003	-10.0254	1.14913e-22	1.23489e-20	40.6609
RAB22A	0.320251	11.9965	10.0201	1.20699e-22	1.29473e-20	40.6127
PPAT	0.426058	10.3308	10.0134	1.28482e-22	1.37573e-20	40.5513
XCR1	-1.14421	5.33041	-10.0122	1.29808e-22	1.38743e-20	40.5412
LCAT	-0.584847	7.54318	-10.003	1.4139e-22	1.50851e-20	40.4573
AC006058.1	-1.27983	3.00397	-10	1.45332e-22	1.54778e-20	40.4303
ACTR2	0.316115	14.1664	9.99577	1.51129e-22	1.60665e-20	40.3919
STAT4	-0.801763	6.82576	-9.99116	1.57703e-22	1.67354e-20	40.3501
GSPT1	0.319746	13.6474	9.99016	1.59157e-22	1.68596e-20	40.341
OPA1	0.322705	12.2947	9.98799	1.62374e-22	1.71698e-20	40.3214
ENPP2	-0.826912	10.2114	-9.98445	1.67764e-22	1.77082e-20	40.2893
AL157786.1	-0.555349	4.0703	-9.98128	1.72738e-22	1.82009e-20	40.2606
MORC4	0.446511	10.9034	9.97627	1.80908e-22	1.9028e-20	40.2153
SSR1	0.319969	13.5224	9.97441	1.84036e-22	1.93228e-20	40.1984
UBASH3A	-1.05638	6.06401	-9.97267	1.86993e-22	1.95987e-20	40.1828
AC087500.1	-0.588524	6.39441	-9.97028	1.91154e-22	1.99995e-20	40.1612
P2RY13	-0.820994	7.47598	-9.96653	1.97883e-22	2.06671e-20	40.1272
NISCH	-0.339949	12.2986	-9.9626	2.05166e-22	2.13901e-20	40.0917
C9orf139	-0.636989	5.03568	-9.96237	2.05597e-22	2.13976e-20	40.0896
GIMAP6	-0.59282	9.94696	-9.9587	2.12656e-22	2.20935e-20	40.0565
DCUN1D1	0.332216	11.1982	9.95301	2.24088e-22	2.32406e-20	40.0051
CD40LG	-1.12026	5.43478	-9.95061	2.29084e-22	2.37174e-20	39.9834
BTNL9	-0.972945	7.83958	-9.94986	2.30681e-22	2.38412e-20	39.9766
IRAG2	-0.673206	7.44361	-9.94784	2.35006e-22	2.4246e-20	39.9584
CCDC47	0.426706	12.8695	9.94721	2.36367e-22	2.43441e-20	39.9527
MOSPD1	0.300601	9.61645	9.94574	2.39577e-22	2.46321e-20	39.9394
GDF10	-1.27002	4.76907	-9.93682	2.60047e-22	2.66905e-20	39.8589
TTC16	-0.847831	5.21761	-9.93546	2.63301e-22	2.69779e-20	39.8467
LINC01089	-0.612735	8.57383	-9.93205	2.71675e-22	2.77719e-20	39.816
FUCA2	0.409901	11.2187	9.93193	2.71985e-22	2.77719e-20	39.8149
CMTM4	0.558629	11.7585	9.92558	2.88305e-22	2.93878e-20	39.7576
RNF31	-0.535951	4.46305	-9.92475	2.90516e-22	2.95625e-20	39.7501
WAS	-0.635404	8.99666	-9.92413	2.92152e-22	2.96782e-20	39.7446
BGLAP	-0.817437	3.00905	-9.9239	2.92787e-22	2.96919e-20	39.7425
Z97832.2	-0.552765	6.02375	-9.92253	2.96486e-22	3.00158e-20	39.7302
PGM5P4-AS1	-0.678478	1.06599	-9.91412	3.20251e-22	3.23452e-20	39.6545
BISPR	-0.714105	7.99623	-9.91401	3.20583e-22	3.23452e-20	39.6534
FBXO5	0.533844	9.1673	9.91174	3.27327e-22	3.29696e-20	39.633
PSMB8	-0.620993	11.9194	-9.91043	3.31281e-22	3.33114e-20	39.6212
SHMT2	0.405706	12.2004	9.90893	3.35851e-22	3.37139e-20	39.6078
CLK1	-0.382438	11.9388	-9.90538	3.46944e-22	3.47687e-20	39.5759
OTUD6B-AS1	0.385569	10.5809	9.90463	3.49331e-22	3.49489e-20	39.5691
RNASEK	-0.493085	5.28986	-9.9031	3.54272e-22	3.53837e-20	39.5553
PER1	-0.653454	10.653	-9.90024	3.63675e-22	3.6262e-20	39.5296
GOLGA8B	-0.838996	8.90845	-9.89899	3.67854e-22	3.66172e-20	39.5184
AC006435.2	-0.686395	5.57153	-9.89751	3.72877e-22	3.70551e-20	39.5051
PARVG	-0.619551	8.91809	-9.89647	3.76445e-22	3.73472e-20	39.4957
ICAM3	-0.932987	5.32878	-9.8949	3.8188e-22	3.78233e-20	39.4817
P4HA2	0.434382	11.5118	9.89385	3.85593e-22	3.81275e-20	39.4722
GGCX	0.277464	11.5688	9.89114	3.95255e-22	3.90179e-20	39.4479
PIGU	0.350633	10.8603	9.88988	3.99841e-22	3.94052e-20	39.4365
CD22	-0.915326	8.41315	-9.88915	4.0252e-22	3.95638e-20	39.43
CCNB1	0.593797	11.3311	9.88908	4.02782e-22	3.95638e-20	39.4293
GPR55	-1.07267	4.31435	-9.8867	4.11639e-22	4.03366e-20	39.408
U62631.1	-0.870052	1.83162	-9.88661	4.12007e-22	4.03366e-20	39.4071
AGBL2	-0.738804	6.3187	-9.88422	4.21107e-22	4.11597e-20	39.3857
ARL6IP1	0.39195	14.0078	9.88213	4.29228e-22	4.18846e-20	39.3669
HINT3	0.365028	11.3054	9.88078	4.34545e-22	4.23339e-20	39.3548
VBP1	0.295638	11.4188	9.88042	4.35962e-22	4.24024e-20	39.3516
CPA1	-0.974641	1.89112	-9.87986	4.38209e-22	4.25514e-20	39.3466
USP20	-0.302367	10.9342	-9.87962	4.39166e-22	4.25747e-20	39.3444
PDCD1	-1.10678	5.91971	-9.87814	4.45146e-22	4.30842e-20	39.3311
TACR1	-1.23747	6.25014	-9.87644	4.52142e-22	4.36901e-20	39.3158
TNFRSF1B	-0.604454	10.8994	-9.8759	4.54368e-22	4.3834e-20	39.311
YWHAZP6	0.667683	3.48517	9.87308	4.66206e-22	4.49031e-20	39.2858
RTN3	0.369466	13.783	9.86963	4.81159e-22	4.62684e-20	39.2548
CNR2	-1.22564	3.64385	-9.86888	4.84474e-22	4.65118e-20	39.248
LINC01929	1.17644	5.61321	9.86108	5.20235e-22	4.98645e-20	39.1781
MIRLET7A1HG	-0.489114	7.37898	-9.85994	5.25653e-22	5.03027e-20	39.1679
NOP53	-0.550176	13.5122	-9.84781	5.87146e-22	5.60711e-20	39.0593
SCAMP1-AS1	-0.355291	8.54791	-9.84769	5.87819e-22	5.60711e-20	39.0582
DBH	-0.831553	3.59705	-9.84563	5.98933e-22	5.70397e-20	39.0398
FAM83D	0.886773	9.53641	9.83775	6.43539e-22	6.11898e-20	38.9693
ZNF436-AS1	-0.52196	6.31487	-9.8368	6.49144e-22	6.1624e-20	38.9608
PSMD7	0.411511	10.2983	9.83647	6.51079e-22	6.17093e-20	38.9579
KPNA4	0.275062	12.661	9.83465	6.61934e-22	6.26382e-20	38.9416
AC007566.1	-0.514552	6.47264	-9.83203	6.77943e-22	6.40511e-20	38.9182
AL442128.2	-0.659067	3.5337	-9.83102	6.84194e-22	6.4539e-20	38.9091
PTK2B	-0.477038	10.8065	-9.82897	6.97124e-22	6.56545e-20	38.8908
AC006369.1	-0.941713	2.83451	-9.82846	7.00328e-22	6.58519e-20	38.8863
HSP90AA2P	0.643596	4.85507	9.82668	7.11805e-22	6.68253e-20	38.8703
LINC00324	-0.569647	7.4575	-9.82606	7.15799e-22	6.70943e-20	38.8648
GUSBP11	-0.522514	6.53345	-9.82455	7.25698e-22	6.78874e-20	38.8513
IGHD	-1.817	6.41042	-9.82436	7.26977e-22	6.78874e-20	38.8496
CD19	-1.3926	4.8957	-9.82425	7.27687e-22	6.78874e-20	38.8486
IL11RA	-0.523976	8.47036	-9.82141	7.46724e-22	6.95542e-20	38.8233
CD8A	-0.960857	8.85156	-9.81856	7.66351e-22	7.12706e-20	38.7978
C1RL-AS1	-0.583337	7.30388	-9.81795	7.70623e-22	7.15559e-20	38.7924
FAM180B	-1.04669	2.69529	-9.81745	7.74135e-22	7.17699e-20	38.7879
CRIP3	-0.924805	3.5165	-9.8155	7.88003e-22	7.29418e-20	38.7705
TFRC	0.638078	12.8577	9.80709	8.50604e-22	7.86141e-20	38.6954
TRIM22	-0.625277	11.3492	-9.80679	8.52884e-22	7.87024e-20	38.6928
VDAC2	0.303048	11.8149	9.80425	8.72772e-22	8.04127e-20	38.6702
CD79A	-1.43319	7.73854	-9.80326	8.80716e-22	8.1019e-20	38.6613
AC254562.3	-0.66211	3.75708	-9.80034	9.04358e-22	8.30653e-20	38.6353
RALGDS	-0.404178	8.99153	-9.79176	9.77604e-22	8.96544e-20	38.5588
STX3	0.340793	11.4649	9.78992	9.94041e-22	9.10214e-20	38.5425
CYCS	0.379374	12.617	9.78712	1.0196e-21	9.3218e-20	38.5175
RAB7A	0.250189	14.0359	9.78594	1.03063e-21	9.40822e-20	38.507
OSR1	-1.36395	7.15494	-9.78205	1.06766e-21	9.73127e-20	38.4723
TRBJ2-6	-0.558455	0.597742	-9.77806	1.10696e-21	1.0074e-19	38.4368
ZFHX2-AS1	-0.618332	4.83109	-9.77637	1.12399e-21	1.02133e-19	38.4218
AC244157.2	-0.675655	0.857438	-9.77354	1.15325e-21	1.04632e-19	38.3966
AC020907.4	-0.602595	4.39769	-9.77249	1.16424e-21	1.05469e-19	38.3873
HLA-E	-0.504378	14.7527	-9.77116	1.17842e-21	1.06591e-19	38.3754
HLA-F	-0.752074	11.1769	-9.768	1.21262e-21	1.09517e-19	38.3473
LINC01934	-0.956585	3.95704	-9.76537	1.24177e-21	1.1198e-19	38.324
GLO1	0.361913	13.2668	9.76255	1.27397e-21	1.1471e-19	38.2989
LINC00861	-1.15857	5.68581	-9.75964	1.30793e-21	1.17589e-19	38.2731
LINC02422	-0.713518	3.34063	-9.75775	1.33044e-21	1.19432e-19	38.2563
ZNF276	-0.423899	8.9593	-9.75622	1.34898e-21	1.20914e-19	38.2427
AL031846.2	-0.69065	5.44165	-9.75411	1.37503e-21	1.23063e-19	38.224
MRPS35	0.319223	12.0889	9.7522	1.39902e-21	1.25022e-19	38.207
P2RY12	-0.998758	5.46641	-9.74814	1.45135e-21	1.29504e-19	38.1709
VSIR	-0.574999	10.465	-9.7472	1.46365e-21	1.30406e-19	38.1627
RB1CC1	0.42828	12.2371	9.74618	1.47719e-21	1.31415e-19	38.1536
YWHAZP2	0.676948	4.17399	9.74539	1.48781e-21	1.32162e-19	38.1466
AL365205.1	-0.724116	4.56523	-9.74442	1.50093e-21	1.33128e-19	38.138
HLA-J	-0.6072	3.9834	-9.74336	1.51541e-21	1.34212e-19	38.1285
GNPNAT1	0.474856	10.4303	9.74288	1.52201e-21	1.34596e-19	38.1243
FCER1A	-1.1453	6.35128	-9.74181	1.53672e-21	1.35695e-19	38.1148
LEAP2	-0.639443	5.17294	-9.73964	1.56727e-21	1.38187e-19	38.0955
ATP6V1A	0.3094	12.5788	9.73912	1.57458e-21	1.38626e-19	38.091
TRBC1	-1.11536	8.20605	-9.73886	1.57832e-21	1.3875e-19	38.0886
CARMN	-0.844239	8.22995	-9.73679	1.60811e-21	1.4116e-19	38.0703
MRPL35	0.221155	11.3416	9.73411	1.64748e-21	1.44402e-19	38.0465
KLRC1	-0.995369	3.76873	-9.7335	1.6566e-21	1.44987e-19	38.0411
AL109659.2	-0.803199	2.83467	-9.73189	1.68082e-21	1.46891e-19	38.0269
AGO2	0.531798	11.7333	9.7316	1.68521e-21	1.47059e-19	38.0243
AL512306.2	-0.767779	5.6636	-9.72296	1.82198e-21	1.58761e-19	37.9477
GPR18	-0.883912	5.11061	-9.71798	1.90562e-21	1.65805e-19	37.9037
C16orf54	-0.891892	7.0975	-9.71597	1.9405e-21	1.68594e-19	37.8859
DPM1	0.323075	11.0913	9.71325	1.98863e-21	1.72523e-19	37.8618
MFN1	0.315522	11.6113	9.71192	2.0126e-21	1.74348e-19	37.85
CERNA1	-0.560329	4.41307	-9.7114	2.02205e-21	1.74912e-19	37.8454
AL357033.4	-0.67107	6.58206	-9.71121	2.02566e-21	1.74969e-19	37.8437
ABCE1	0.316446	11.8935	9.71032	2.04185e-21	1.76112e-19	37.8359
ZNF540	-0.586258	6.95898	-9.70734	2.09746e-21	1.80646e-19	37.8095
KLF3-AS1	-0.662129	6.47723	-9.70346	2.17213e-21	1.86564e-19	37.7752
FCRL2	-1.37319	3.9173	-9.70344	2.17245e-21	1.86564e-19	37.775
UCHL5	0.340219	11.3696	9.70095	2.22181e-21	1.90527e-19	37.753
LYPLA1	0.480804	12.3855	9.69817	2.2781e-21	1.95073e-19	37.7284
AL136985.3	-0.773411	3.07863	-9.69431	2.35853e-21	2.0167e-19	37.6944
AC020656.2	-1.04699	2.76032	-9.69096	2.43087e-21	2.07557e-19	37.6647
SP100	-0.376079	12.1073	-9.68694	2.52043e-21	2.14895e-19	37.6292
AC006128.1	-0.759112	5.52471	-9.68664	2.52721e-21	2.15164e-19	37.6266
SHCBP1	0.690205	9.15161	9.68095	2.6599e-21	2.26137e-19	37.5764
LRP11	0.441235	6.19626	9.68068	2.6662e-21	2.26349e-19	37.574
CC2D2B	-0.485385	4.82076	-9.67968	2.69034e-21	2.28073e-19	37.5652
PRAG1	-0.690432	10.827	-9.67859	2.71685e-21	2.29721e-19	37.5556
AC018638.2	-0.455832	7.69099	-9.67856	2.71752e-21	2.29721e-19	37.5553
SLC25A5	0.368908	13.5646	9.67795	2.73244e-21	2.30654e-19	37.5499
UBE2A	0.249842	12.0751	9.67777	2.73705e-21	2.30716e-19	37.5483
KLHL29	-0.719559	7.51702	-9.67723	2.75016e-21	2.31493e-19	37.5436
ITPRIPL1	-0.760776	6.47672	-9.67525	2.79962e-21	2.35322e-19	37.5261
NDUFS1	0.29936	12.4083	9.67376	2.83741e-21	2.38162e-19	37.513
AC010319.1	-0.714852	4.26972	-9.66877	2.96742e-21	2.48724e-19	37.469
SMG7	0.272502	12.9989	9.6673	3.00693e-21	2.5168e-19	37.456
ATG16L2	-0.596747	9.92243	-9.66637	3.03203e-21	2.53424e-19	37.4478
SLC22A11	-0.929581	2.41519	-9.66359	3.10866e-21	2.59464e-19	37.4233
LINC02328	-0.693396	4.37559	-9.66157	3.16562e-21	2.63848e-19	37.4055
AJ003147.3	-0.619747	3.95797	-9.64929	3.53435e-21	2.94168e-19	37.2974
PGGHG	-1.02109	11.0511	-9.64865	3.55455e-21	2.95436e-19	37.2918
HOTAIRM1	-0.775555	4.54355	-9.64505	3.67116e-21	3.04702e-19	37.2601
IZUMO4	-0.709638	6.31191	-9.64443	3.69186e-21	3.05992e-19	37.2546
SNRNP70	-0.433949	13.0551	-9.6437	3.71579e-21	3.07546e-19	37.2483
YWHAQ	0.341592	14.0475	9.64091	3.81004e-21	3.14908e-19	37.2237
F10	-0.735836	6.14811	-9.63859	3.89004e-21	3.21074e-19	37.2033
CHMP3	0.240195	12.2536	9.63662	3.9593e-21	3.26337e-19	37.186
KCMF1	0.276738	11.8777	9.6356	3.9956e-21	3.28699e-19	37.177
AC079921.2	-0.632743	3.71535	-9.63551	3.99901e-21	3.28699e-19	37.1762
ZNF706	0.409976	12.1426	9.62878	4.24733e-21	3.48627e-19	37.1171
Z95114.3	-0.677467	3.91386	-9.62468	4.40608e-21	3.61159e-19	37.081
ZNF671	-0.690482	8.34011	-9.62173	4.52384e-21	3.70301e-19	37.0552
IL17B	-1.05462	4.12274	-9.61643	4.74356e-21	3.87752e-19	37.0086
COX7A2L	0.24047	12.4979	9.61541	4.78706e-21	3.9077e-19	36.9997
RDH5	-0.794709	4.3467	-9.61156	4.9545e-21	4.03884e-19	36.9659
GNRH1	-0.628407	5.87611	-9.61075	4.99043e-21	4.06255e-19	36.9588
CCR7	-1.04974	7.70493	-9.60889	5.07425e-21	4.12513e-19	36.9425
CDC6	0.803508	10.105	9.60679	5.17009e-21	4.19731e-19	36.9241
MAL2	0.631425	13.4608	9.60508	5.24988e-21	4.25036e-19	36.9091
FAM220A	0.238389	10.43	9.60491	5.25787e-21	4.25036e-19	36.9076
TRABD2B	-1.00748	7.29981	-9.60487	5.2595e-21	4.25036e-19	36.9073
GIPR	-0.992006	6.72463	-9.60478	5.26405e-21	4.25036e-19	36.9065
SELENOI	0.400208	11.9179	9.60139	5.4256e-21	4.37486e-19	36.8768
SLC25A29	-0.558117	11.0588	-9.59742	5.62149e-21	4.52376e-19	36.842
AC009690.1	-0.74322	2.31731	-9.59734	5.62548e-21	4.52376e-19	36.8413
AC027559.1	-0.71478	3.31082	-9.59551	5.71836e-21	4.59223e-19	36.8252
FCRL1	-1.42945	3.37115	-9.59439	5.7755e-21	4.62709e-19	36.8155
MIGA2	-0.377082	10.1196	-9.59436	5.77734e-21	4.62709e-19	36.8152
TXNIP	-0.5431	14.7145	-9.59333	5.83026e-21	4.66319e-19	36.8062
LCNL1	-0.919409	1.882	-9.59239	5.87948e-21	4.69623e-19	36.798
AGAP10P	-0.670585	3.28299	-9.59167	5.91764e-21	4.72037e-19	36.7916
IDE	0.343042	11.6586	9.59136	5.93365e-21	4.72679e-19	36.789
GPR171	-1.08165	5.63463	-9.5903	5.99031e-21	4.76554e-19	36.7796
CYRIB	0.410315	12.2468	9.58769	6.13163e-21	4.87145e-19	36.7568
SFI1	-0.436629	10.5579	-9.5875	6.14153e-21	4.8728e-19	36.7552
MIR205	-0.992278	1.7966	-9.58392	6.34121e-21	5.02452e-19	36.7238
MTMR9LP	-0.651199	7.4903	-9.5837	6.35366e-21	5.02768e-19	36.7219
GPR132	-0.689496	8.25279	-9.57783	6.69478e-21	5.29057e-19	36.6705
FCER2	-1.42868	3.29555	-9.57582	6.81583e-21	5.37908e-19	36.653
ARRDC2	-0.439188	10.5935	-9.57271	7.00731e-21	5.52285e-19	36.6258
AC037459.2	-0.556502	4.74654	-9.57023	7.16362e-21	5.63857e-19	36.6041
LACTB2	0.472058	8.8822	9.56914	7.23387e-21	5.68634e-19	36.5945
PABPC3	0.647923	5.36703	9.5669	7.37909e-21	5.79283e-19	36.575
TMEM156	-0.941961	6.18102	-9.56365	7.59634e-21	5.95136e-19	36.5466
TP63	-1.3472	8.32509	-9.56351	7.6055e-21	5.95136e-19	36.5454
GID8	0.313747	12.6642	9.56343	7.61108e-21	5.95136e-19	36.5447
HACD2	0.404024	12.2734	9.56321	7.62555e-21	5.95484e-19	36.5428
TDRD10	-0.787631	4.87877	-9.56166	7.73198e-21	6.03003e-19	36.5292
CCDC178	-0.968851	3.60717	-9.55882	7.92985e-21	6.17624e-19	36.5044
NKG7	-1.01492	7.78228	-9.55804	7.98461e-21	6.21075e-19	36.4977
LINC01215	-1.23881	3.53625	-9.54883	8.6662e-21	6.73211e-19	36.4173
DLK2	-0.566268	6.32577	-9.54841	8.69896e-21	6.74874e-19	36.4136
TMEM33	0.314799	12.1993	9.54812	8.72137e-21	6.7573e-19	36.4111
CALU	0.422891	13.8049	9.5456	8.91852e-21	6.90105e-19	36.3891
TTLL10	-0.756125	3.81612	-9.54174	9.23013e-21	7.13288e-19	36.3554
SMPD4BP	-0.481529	10.2493	-9.54119	9.27488e-21	7.15646e-19	36.3507
AC010422.8	-0.609356	5.33555	-9.54095	9.29504e-21	7.15646e-19	36.3485
FTH1P22	-0.953977	3.46159	-9.54093	9.29677e-21	7.15646e-19	36.3484
A2MP1	-0.799011	3.25402	-9.53802	9.54039e-21	7.3345e-19	36.323
NAPSB	-0.821698	8.80641	-9.53478	9.81908e-21	7.539e-19	36.2947
ZNF831	-1.15671	5.94281	-9.53462	9.83293e-21	7.53989e-19	36.2934
PPP2R2B	-0.783648	5.40026	-9.53396	9.89068e-21	7.5744e-19	36.2876
TRMT9B	-1.09851	7.36376	-9.5282	1.04093e-20	7.96129e-19	36.2375
STAT5A	-0.507792	11.38	-9.52252	1.09475e-20	8.36218e-19	36.188
SH2D3C	-0.488335	9.69206	-9.5214	1.10568e-20	8.43486e-19	36.1783
USP7	0.265591	13.3878	9.51832	1.13626e-20	8.657e-19	36.1515
STT3A	0.328513	13.3884	9.51729	1.14673e-20	8.7256e-19	36.1425
NSG1	-1.07689	5.82572	-9.51247	1.19675e-20	9.09454e-19	36.1006
TERF1	0.313721	10.902	9.51164	1.20562e-20	9.15023e-19	36.0934
ZBTB48	-0.364873	9.92471	-9.50703	1.25582e-20	9.5191e-19	36.0533
EIF3H	0.450828	14.2516	9.50562	1.27158e-20	9.62623e-19	36.0411
PCYT1A	0.242838	11.9108	9.50429	1.28667e-20	9.72811e-19	36.0295
CD3D	-1.05192	7.6137	-9.50153	1.31855e-20	9.95651e-19	36.0055
GRPEL2	0.270884	10.3505	9.50117	1.32273e-20	9.97538e-19	36.0024
ANKDD1A	-0.384349	7.5041	-9.50051	1.33045e-20	1.00208e-18	35.9967
PIP4K2C	0.339392	12.1431	9.4979	1.36156e-20	1.02422e-18	35.974
CLK4	-0.345494	10.0679	-9.49697	1.37277e-20	1.03135e-18	35.966
CALCOCO1	-0.351098	11.9637	-9.49549	1.39087e-20	1.04363e-18	35.9531
GZMK	-1.20094	5.70089	-9.49492	1.39793e-20	1.0476e-18	35.9482
CYP2D7	-0.706727	4.84318	-9.49345	1.41622e-20	1.05997e-18	35.9354
FMNL1	-0.517989	10.2101	-9.49175	1.43772e-20	1.07471e-18	35.9206
ARL8B	0.291432	12.8074	9.49021	1.45739e-20	1.08805e-18	35.9073
IARS1	0.345009	13.0372	9.48974	1.46356e-20	1.09128e-18	35.9031
DDX1	0.232881	12.8117	9.48929	1.46936e-20	1.09423e-18	35.8993
GOLGA2P5	-0.585801	9.51428	-9.48557	1.51851e-20	1.12942e-18	35.867
LNPK	0.319773	11.4845	9.48413	1.53795e-20	1.14137e-18	35.8545
IGHJ3P	-1.14463	2.18737	-9.4841	1.53842e-20	1.14137e-18	35.8542
AL365330.1	-0.520922	4.67656	-9.47671	1.64216e-20	1.21682e-18	35.7902
NIPSNAP3B	-0.568735	7.11653	-9.47626	1.64869e-20	1.22013e-18	35.7863
ANKRD29	-0.856796	7.38863	-9.46828	1.76905e-20	1.30758e-18	35.7172
RMDN1	0.352426	11.3362	9.46289	1.85527e-20	1.36961e-18	35.6705
CENPI	0.660994	8.17337	9.4625	1.86176e-20	1.37269e-18	35.6671
MICE	-0.746177	3.53804	-9.45941	1.91309e-20	1.40878e-18	35.6404
MTFR2	0.709561	7.45839	9.45803	1.93659e-20	1.42433e-18	35.6284
MTERF3	0.427822	10.3991	9.45304	2.02369e-20	1.48655e-18	35.5852
PSMD11	0.373458	12.5427	9.4522	2.03871e-20	1.49573e-18	35.578
ALG3	0.407699	11.5066	9.45156	2.05026e-20	1.50235e-18	35.5724
TRMT10B	-0.336493	9.0093	-9.44942	2.08935e-20	1.52911e-18	35.5539
AL035458.1	0.599905	4.95237	9.44774	2.12048e-20	1.5492e-18	35.5394
CYP4F12	-1.34226	5.23236	-9.44766	2.12201e-20	1.5492e-18	35.5387
CCT3	0.338187	14.6052	9.44578	2.15747e-20	1.57315e-18	35.5224
CORO1A	-0.710925	10.8886	-9.44206	2.22931e-20	1.62161e-18	35.4903
TUBA1B	0.369563	12.552	9.44206	2.22938e-20	1.62161e-18	35.4903
DET1	-0.560741	5.91282	-9.44171	2.2361e-20	1.6245e-18	35.4873
REC8	-0.778555	7.93877	-9.44131	2.24398e-20	1.62824e-18	35.4839
MARS1	0.265891	12.4157	9.43525	2.3671e-20	1.71548e-18	35.4315
PRKCB	-0.938896	8.19225	-9.43424	2.3881e-20	1.72859e-18	35.4228
TSPOAP1	-0.779946	9.88475	-9.43104	2.45631e-20	1.7758e-18	35.3952
GLRX3	0.293286	11.3816	9.43086	2.46019e-20	1.77645e-18	35.3936
CD3E	-1.05175	9.10825	-9.42932	2.49379e-20	1.79852e-18	35.3803
AL022328.1	-0.563905	4.52499	-9.42716	2.54162e-20	1.8308e-18	35.3617
PLCH2	-0.923737	8.0803	-9.42673	2.55137e-20	1.83559e-18	35.3579
FXYD2	-0.750788	2.17983	-9.42482	2.59451e-20	1.86438e-18	35.3415
FAM30A	-1.36717	5.13969	-9.42464	2.59858e-20	1.86505e-18	35.34
TRBC2	-1.05971	8.96647	-9.42431	2.60615e-20	1.86822e-18	35.3371
SIT1	-1.00845	6.37705	-9.42404	2.61243e-20	1.87047e-18	35.3347
TGS1	0.361081	10.8017	9.41801	2.75454e-20	1.96985e-18	35.2828
AC132872.3	-0.621938	4.7467	-9.41446	2.84202e-20	2.02996e-18	35.2521
CXCR3	-1.03091	7.21	-9.41155	2.9155e-20	2.07994e-18	35.2271
LINC02325	-0.912975	2.73101	-9.41047	2.94329e-20	2.09725e-18	35.2178
GAB3	-0.539244	7.74023	-9.40957	2.96662e-20	2.11135e-18	35.21
AL645939.5	-0.695914	3.23367	-9.40707	3.03256e-20	2.15569e-18	35.1885
AC097713.1	-0.890571	1.09392	-9.40296	3.14395e-20	2.23221e-18	35.1531
PPP3R1	0.260492	11.1791	9.39924	3.24828e-20	2.30353e-18	35.1211
RELB	-0.529964	10.1464	-9.39768	3.293e-20	2.33246e-18	35.1076
PGM5-AS1	-0.849954	1.49615	-9.39649	3.32753e-20	2.35411e-18	35.0974
AL109811.2	-0.575677	4.65954	-9.39265	3.44177e-20	2.43203e-18	35.0643
AL109741.1	-0.697274	2.9703	-9.38999	3.52285e-20	2.48637e-18	35.0415
G6PD	0.488105	11.7595	9.38835	3.57386e-20	2.51938e-18	35.0274
TAB2	0.347646	12.5064	9.38612	3.6444e-20	2.56606e-18	35.0082
AL021368.2	-0.509595	5.85936	-9.38536	3.66874e-20	2.58015e-18	35.0017
SRP54	0.298182	12.1149	9.38249	3.76229e-20	2.64086e-18	34.977
TMEM65	0.505709	10.9082	9.38244	3.76396e-20	2.64086e-18	34.9765
ERCC6L	0.669604	8.33473	9.38134	3.80034e-20	2.66324e-18	34.9671
Z82188.2	-0.584415	1.01176	-9.38017	3.83955e-20	2.68755e-18	34.957
LDLRAD2	-0.677432	4.58651	-9.37562	3.99559e-20	2.79183e-18	34.918
GDI2	0.30014	14.2397	9.37555	3.99792e-20	2.79183e-18	34.9174
OSBPL7	-0.496442	9.13767	-9.37273	4.09789e-20	2.85828e-18	34.8932
IMMT	0.22994	12.5998	9.36923	4.22529e-20	2.94368e-18	34.8631
RAB10	0.24469	13.3713	9.36699	4.30926e-20	2.99867e-18	34.8438
ST7-AS1	-0.587861	4.83347	-9.36581	4.35379e-20	3.02611e-18	34.8337
CLDN5	-0.870408	8.49119	-9.36341	4.44615e-20	3.08392e-18	34.8132
LRRC58	0.347432	11.9188	9.36338	4.44734e-20	3.08392e-18	34.8129
EIF2S1	0.265603	12.2076	9.36258	4.47873e-20	3.10006e-18	34.806
MIR205HG	-1.52527	8.7175	-9.36252	4.48105e-20	3.10006e-18	34.8055
MYL5	-0.557031	8.72625	-9.36168	4.51394e-20	3.11919e-18	34.7983
RAC2	-0.653666	10.7588	-9.35991	4.58449e-20	3.16425e-18	34.7831
FARSB	0.27797	11.6853	9.35761	4.67751e-20	3.22471e-18	34.7634
ZNF219	-0.593377	9.81881	-9.35716	4.69596e-20	3.23186e-18	34.7595
RAMP3	-0.850031	9.81924	-9.35709	4.69875e-20	3.23186e-18	34.759
PTPN7	-0.770791	8.61154	-9.35412	4.82233e-20	3.30697e-18	34.7335
SENCR	-0.609095	4.44083	-9.35411	4.82309e-20	3.30697e-18	34.7333
GRAP2	-0.787156	7.215	-9.35407	4.82464e-20	3.30697e-18	34.733
SPDYE18	-0.471487	4.20971	-9.35343	4.85157e-20	3.32159e-18	34.7276
NCAPG	0.734444	9.5085	9.35275	4.88042e-20	3.3375e-18	34.7218
COL11A1	1.38973	12.2814	9.34866	5.05822e-20	3.45512e-18	34.6867
GPR25	-0.924131	2.11792	-9.34668	5.14615e-20	3.51114e-18	34.6698
HCST	-0.77572	4.75869	-9.34541	5.20366e-20	3.54631e-18	34.6589
IDI1	0.424811	11.6339	9.34238	5.34334e-20	3.637e-18	34.6329
LINC02587	-1.02478	3.24933	-9.34226	5.34897e-20	3.637e-18	34.6318
RGS18	-0.707431	5.88897	-9.34132	5.39319e-20	3.66084e-18	34.6238
SCD	0.920909	14.6029	9.34125	5.39636e-20	3.66084e-18	34.6232
SPIB	-1.38489	5.55147	-9.33988	5.46107e-20	3.70024e-18	34.6115
HMGB3	0.678731	11.8316	9.33973	5.46836e-20	3.70024e-18	34.6102
TSLP	-1.04391	3.74339	-9.33963	5.47311e-20	3.70024e-18	34.6093
PRKCZ-AS1	-0.470998	6.45901	-9.33714	5.59348e-20	3.775e-18	34.588
AC025271.4	-0.885196	2.73075	-9.33705	5.59784e-20	3.775e-18	34.5872
NOXA1	-0.731385	9.10791	-9.33695	5.60275e-20	3.775e-18	34.5864
ME3	-0.661875	9.05783	-9.33512	5.6928e-20	3.83132e-18	34.5707
POU6F1	-0.415562	8.82132	-9.3315	5.87557e-20	3.94986e-18	34.5398
IDO2	-0.953969	2.52303	-9.32989	5.95845e-20	4.00105e-18	34.526
MCM10	0.856275	9.04753	9.32785	6.0656e-20	4.0684e-18	34.5085
AC074212.1	-0.930919	3.69036	-9.32068	6.45675e-20	4.32588e-18	34.4473
CCNA2	0.725801	9.86643	9.32045	6.46953e-20	4.32955e-18	34.4453
THUMPD3	0.246264	11.0697	9.31357	6.86909e-20	4.59178e-18	34.3865
LGI4	-0.638542	6.92404	-9.31205	6.96107e-20	4.64804e-18	34.3735
TESC	-0.785493	6.33384	-9.31169	6.98263e-20	4.65721e-18	34.3705
PGM5P3-AS1	-0.766576	1.43637	-9.30814	7.20217e-20	4.79824e-18	34.3401
LINC01480	-0.708165	5.75176	-9.30726	7.2572e-20	4.82949e-18	34.3326
SRSF1	0.240204	11.9983	9.30625	7.32128e-20	4.86669e-18	34.324
ANGPTL7	-1.25587	2.62903	-9.30538	7.37717e-20	4.89836e-18	34.3166
GZMA	-0.971506	7.71369	-9.30418	7.45465e-20	4.94428e-18	34.3063
KIF21A	0.538485	10.4936	9.30311	7.52389e-20	4.98464e-18	34.2972
TRBJ2-2P	-0.671409	1.02958	-9.30002	7.72901e-20	5.11483e-18	34.2709
IDUA	-0.559306	9.44966	-9.29882	7.81019e-20	5.16281e-18	34.2606
TRIM73	-0.728177	2.35685	-9.29805	7.86282e-20	5.19182e-18	34.254
AL021707.7	-0.573949	2.72461	-9.29778	7.8812e-20	5.19818e-18	34.2517
CALHM6	-1.00574	4.51884	-9.29494	8.0786e-20	5.32247e-18	34.2275
OCRL	0.334328	11.7982	9.29465	8.09863e-20	5.32976e-18	34.2251
KLRG1	-0.634426	6.25799	-9.29201	8.28699e-20	5.44769e-18	34.2025
AC004947.1	-1.09854	3.2509	-9.29005	8.42907e-20	5.53325e-18	34.1858
SPNS1	-0.558016	4.70748	-9.28996	8.43577e-20	5.53325e-18	34.1851
GHITM	0.272433	13.3325	9.28941	8.47572e-20	5.55332e-18	34.1804
COX6B2	-1.07707	4.00632	-9.28818	8.56684e-20	5.60684e-18	34.1699
MYO1F	-0.539967	10.0029	-9.28762	8.60903e-20	5.62826e-18	34.1651
SDR39U1	-0.420656	7.06017	-9.2863	8.70861e-20	5.6871e-18	34.1538
TRAPPC9	0.384019	11.7316	9.28154	9.07618e-20	5.92064e-18	34.1133
LINC02884	-1.04118	4.98198	-9.27847	9.32125e-20	6.07384e-18	34.0872
AC092809.3	0.621633	2.80397	9.27622	9.50523e-20	6.18694e-18	34.068
CCL21	-1.65009	7.52682	-9.27478	9.62468e-20	6.25783e-18	34.0558
LRP5L	-0.52772	7.8253	-9.27447	9.65011e-20	6.26751e-18	34.0532
CALML6	-0.909728	4.22885	-9.27421	9.67247e-20	6.26839e-18	34.0509
CXCL2	-1.14964	5.79191	-9.27421	9.67256e-20	6.26839e-18	34.0509
BCL2L14	-1.05126	5.72939	-9.27353	9.72948e-20	6.29841e-18	34.0451
LRPPRC	0.311922	13.515	9.27328	9.75031e-20	6.30502e-18	34.043
PNPLA7	-0.686121	9.24692	-9.27275	9.79541e-20	6.3273e-18	34.0385
C1QTNF9	-0.788215	2.1945	-9.27019	1.00158e-19	6.46266e-18	34.0167
ADGRF3	-0.606204	4.78763	-9.26386	1.05809e-19	6.8155e-18	33.9629
AC005387.1	-0.718244	2.17316	-9.26381	1.05856e-19	6.8155e-18	33.9624
CTBP1-AS	-0.566454	5.9547	-9.26265	1.06927e-19	6.87557e-18	33.9526
RRN3P1	-0.601346	6.43153	-9.26253	1.0703e-19	6.87557e-18	33.9516
EAF1	0.327117	10.7247	9.26242	1.07136e-19	6.87557e-18	33.9507
IL2	-0.729792	1.55061	-9.2614	1.08092e-19	6.92943e-18	33.9419
SLC35A2	0.310185	11.6189	9.26114	1.0833e-19	6.93723e-18	33.9398
DCDC2C	-0.649655	0.930588	-9.25887	1.10487e-19	7.06769e-18	33.9205
RRM2	0.753611	11.2344	9.25868	1.10662e-19	7.07127e-18	33.9189
AC018445.5	-0.746314	3.16765	-9.25855	1.10787e-19	7.07171e-18	33.9178
PHF20L1	0.380658	11.7159	9.25839	1.10946e-19	7.07423e-18	33.9164
GRINA	0.43584	14.1237	9.25387	1.15374e-19	7.3487e-18	33.878
DLEC1	-0.728315	5.51037	-9.25228	1.16979e-19	7.44297e-18	33.8645
CTSW	-0.961448	7.3375	-9.24923	1.20106e-19	7.63372e-18	33.8386
DNM1P47	-0.706066	1.61353	-9.24499	1.24599e-19	7.91083e-18	33.8026
RN7SL477P	-0.73857	1.96656	-9.24113	1.2883e-19	8.17075e-18	33.7698
AL136295.2	-0.609422	3.35851	-9.24004	1.30052e-19	8.23943e-18	33.7606
ANLN	0.7694	10.8339	9.23983	1.30284e-19	8.24532e-18	33.7588
SPN	-0.727566	9.01787	-9.23954	1.30611e-19	8.25726e-18	33.7564
IFNG-AS1	-1.11046	3.1243	-9.23822	1.32112e-19	8.34324e-18	33.7452
AC009133.3	-0.878565	2.25699	-9.23745	1.32997e-19	8.39023e-18	33.7386
TLR3	-0.631858	9.05352	-9.23554	1.35217e-19	8.52123e-18	33.7224
BTG2	-0.749159	13.3512	-9.2342	1.36789e-19	8.6112e-18	33.7111
CCDC18-AS1	-0.471429	8.86116	-9.23383	1.37231e-19	8.62985e-18	33.7079
AC104971.3	-0.724479	1.19759	-9.23292	1.38314e-19	8.68881e-18	33.7002
P2RY8	-0.684632	8.26679	-9.23194	1.39488e-19	8.7533e-18	33.6919
RHPN1-AS1	0.551762	7.99981	9.22878	1.43357e-19	8.97796e-18	33.6651
TPX2	0.730587	11.7392	9.22876	1.43371e-19	8.97796e-18	33.665
SLAMF1	-1.01972	6.67887	-9.22839	1.4384e-19	8.99785e-18	33.6618
ANKRD10	-0.366259	12.0398	-9.22794	1.44397e-19	9.02321e-18	33.658
HCCS	0.286493	10.376	9.22625	1.46518e-19	9.14615e-18	33.6437
LINC02481	-0.560016	5.02436	-9.22431	1.49e-19	9.2913e-18	33.6272
PYGM	-0.614544	5.45991	-9.22398	1.49424e-19	9.308e-18	33.6244
EXO1	0.775602	9.23671	9.22163	1.5248e-19	9.48842e-18	33.6046
TRIM74	-0.749658	2.08911	-9.22104	1.53262e-19	9.52712e-18	33.5996
PKN3	-0.473093	9.0922	-9.22091	1.53433e-19	9.52777e-18	33.5985
GINS1	0.588475	9.86055	9.21851	1.56653e-19	9.71753e-18	33.5781
ZNF582-AS1	-0.659199	5.44943	-9.21823	1.57036e-19	9.73119e-18	33.5757
AL031600.1	-0.776871	3.98112	-9.21799	1.57358e-19	9.74097e-18	33.5737
C2orf92	-0.510082	7.24925	-9.2167	1.59122e-19	9.83993e-18	33.5628
ATF7-NPFF	-0.594478	3.15018	-9.21239	1.65145e-19	1.02017e-17	33.5264
GINM1	0.260409	11.3017	9.21155	1.66358e-19	1.0266e-17	33.5192
CAMK1	-0.412645	5.67544	-9.21132	1.66688e-19	1.02757e-17	33.5172
GPR174	-1.08562	6.72185	-9.21034	1.681e-19	1.0352e-17	33.509
LAMP2	0.315753	13.8889	9.20969	1.69046e-19	1.03995e-17	33.5035
RABIF	0.312981	10.5243	9.20957	1.69225e-19	1.03997e-17	33.5024
TNFRSF17	-1.29235	5.04454	-9.20833	1.71032e-19	1.04999e-17	33.492
LINC02298	-0.814499	4.88775	-9.20617	1.74254e-19	1.0686e-17	33.4737
PPIA	0.314088	14.3888	9.20606	1.74422e-19	1.0686e-17	33.4728
RAD51	0.617721	8.8827	9.20533	1.75521e-19	1.07422e-17	33.4666
AC010883.1	-0.572514	3.29218	-9.20321	1.78754e-19	1.09288e-17	33.4487
BTN2A3P	-0.401846	7.16813	-9.20251	1.79839e-19	1.09839e-17	33.4428
ERGIC2	0.314421	11.4141	9.20114	1.81982e-19	1.11033e-17	33.4312
MYBPC2	-0.959952	3.42606	-9.19862	1.85981e-19	1.13357e-17	33.4099
GALNT1	0.343714	12.9065	9.19697	1.88639e-19	1.14859e-17	33.3959
INPP5D	-0.556355	10.2982	-9.19624	1.89824e-19	1.15463e-17	33.3898
AL022328.3	-0.488218	4.51232	-9.19506	1.91771e-19	1.16527e-17	33.3798
ST13	0.269733	13.7762	9.19054	1.99381e-19	1.20974e-17	33.3416
LMBR1	0.322254	11.7144	9.19048	1.99497e-19	1.20974e-17	33.3411
FGD2	-0.617809	8.32758	-9.18717	2.05264e-19	1.24345e-17	33.3131
TRBJ2-3	-0.681314	1.14715	-9.18384	2.11223e-19	1.27824e-17	33.2851
IQCN	-0.811878	7.83735	-9.18012	2.18091e-19	1.31846e-17	33.2537
AC008759.2	-0.717297	2.13907	-9.17935	2.19552e-19	1.32595e-17	33.2472
CD5	-0.930863	8.03101	-9.17896	2.20281e-19	1.329e-17	33.2439
ZBP1	-1.00922	6.96375	-9.17821	2.2172e-19	1.33633e-17	33.2375
ATP1A1-AS1	-0.390001	8.21267	-9.17787	2.22366e-19	1.33886e-17	33.2347
PAIP1	0.255623	11.9479	9.17395	2.29986e-19	1.38334e-17	33.2016
MEI1	-0.730427	6.89658	-9.17341	2.31053e-19	1.38835e-17	33.1971
KIF4A	0.719162	10.2485	9.17285	2.32173e-19	1.39367e-17	33.1924
SLA2	-0.891597	6.70931	-9.17157	2.34739e-19	1.40765e-17	33.1816
ABI3	-0.477067	9.02446	-9.171	2.35896e-19	1.41316e-17	33.1768
RTN4IP1	0.424506	8.73358	9.16968	2.38599e-19	1.42792e-17	33.1656
PNMA8C	-1.00806	2.81464	-9.16907	2.39838e-19	1.43389e-17	33.1605
LINC00612	-0.679012	3.07147	-9.1671	2.43945e-19	1.45697e-17	33.1439
AC008760.1	-0.570935	4.70578	-9.1661	2.46054e-19	1.4681e-17	33.1354
HLA-W	-0.674103	3.03342	-9.1642	2.50097e-19	1.49072e-17	33.1195
DLAT	0.383314	10.8791	9.15884	2.61877e-19	1.55938e-17	33.0743
IPCEF1	-0.705756	6.80346	-9.15837	2.62944e-19	1.56416e-17	33.0704
STAP1	-0.898751	5.33066	-9.15781	2.64204e-19	1.57008e-17	33.0657
LINC00402	-1.05962	2.24668	-9.15677	2.66578e-19	1.58261e-17	33.0569
AL353622.1	-0.727525	6.36052	-9.15435	2.72176e-19	1.61423e-17	33.0365
SPATA1	-0.472957	4.32189	-9.15417	2.72604e-19	1.61516e-17	33.035
AC005674.1	-0.643151	6.25707	-9.15383	2.734e-19	1.61826e-17	33.0321
SPOUT1	-0.606959	2.3244	-9.15371	2.7368e-19	1.61831e-17	33.0311
ABI3BP	-0.934716	9.67651	-9.15307	2.75176e-19	1.62553e-17	33.0258
PPIL1	0.341503	10.8352	9.15283	2.7574e-19	1.62725e-17	33.0238
AC015656.1	-0.732154	1.2328	-9.1523	2.77019e-19	1.63318e-17	33.0192
NRXN2	-0.734067	7.4738	-9.14973	2.83189e-19	1.6679e-17	32.9976
SLC25A34	-0.587485	5.22708	-9.14937	2.84052e-19	1.67132e-17	32.9947
LINC01267	-0.648417	1.22467	-9.1469	2.90136e-19	1.70543e-17	32.9739
CA4	-1.30343	2.92506	-9.14583	2.92826e-19	1.71955e-17	32.9648
HLA-H	-0.659701	10.118	-9.14461	2.95912e-19	1.73595e-17	32.9546
ITIH4	-0.632792	2.75089	-9.14447	2.96267e-19	1.73632e-17	32.9534
PJVK	-0.467927	6.57897	-9.14256	3.01143e-19	1.76316e-17	32.9374
CFAP69	-0.713731	8.27087	-9.14073	3.0591e-19	1.7893e-17	32.922
ITFG1	0.364869	11.5199	9.13667	3.16761e-19	1.85095e-17	32.8878
CNIH1	0.283636	12.1664	9.13654	3.17105e-19	1.85114e-17	32.8867
UBE2T	0.6396	10.0943	9.13581	3.19085e-19	1.86039e-17	32.8806
PARPBP	0.522051	7.94875	9.13573	3.19316e-19	1.86039e-17	32.8799
TXNDC9	0.249037	10.5633	9.13445	3.22825e-19	1.87899e-17	32.8692
DCTN5	0.24947	12.4376	9.13205	3.29546e-19	1.91624e-17	32.849
AL357054.4	-0.928835	5.97084	-9.12993	3.35571e-19	1.94936e-17	32.8313
NTAQ1	0.3737	9.85507	9.12487	3.50437e-19	2.03315e-17	32.7888
TMEM88	-0.637347	6.19095	-9.12479	3.50679e-19	2.03315e-17	32.7881
C1orf43	0.278003	14.1334	9.12364	3.54153e-19	2.05042e-17	32.7784
GOLGA8VP	-0.721669	2.30443	-9.12358	3.54348e-19	2.05042e-17	32.7779
WDR86	-0.82358	6.64297	-9.12204	3.59043e-19	2.07557e-17	32.765
AC021205.3	-0.643691	4.48006	-9.12116	3.61745e-19	2.08916e-17	32.7576
CBX3	0.274335	13.7872	9.121	3.62243e-19	2.09e-17	32.7563
AZIN2	-0.426651	9.12963	-9.12025	3.64593e-19	2.10152e-17	32.7499
KDELR2	0.31926	14.1171	9.11962	3.6655e-19	2.11075e-17	32.7447
AC012485.3	-0.751819	2.396	-9.11595	3.78259e-19	2.17607e-17	32.7139
GHRL	-0.619692	4.82804	-9.11512	3.80958e-19	2.18948e-17	32.7069
IGF1	-0.944874	6.30886	-9.11488	3.81711e-19	2.19168e-17	32.705
PLA2G6	-0.510844	9.30916	-9.11422	3.83888e-19	2.20206e-17	32.6994
CASQ1	-1.00619	5.35554	-9.10988	3.98405e-19	2.28238e-17	32.663
HEXD	-0.47557	10.0139	-9.10981	3.98658e-19	2.28238e-17	32.6624
SAMD3	-0.883212	5.35021	-9.10885	4.01938e-19	2.29894e-17	32.6544
PTPN11	0.346169	12.8972	9.10813	4.0442e-19	2.31091e-17	32.6483
AC069281.2	-0.68025	3.05911	-9.108	4.04873e-19	2.31128e-17	32.6472
AC087741.1	-0.600638	7.48045	-9.10529	4.14353e-19	2.36313e-17	32.6245
COPG1	0.284179	13.9987	9.1042	4.18219e-19	2.38289e-17	32.6154
LINC01786	-0.731116	4.09476	-9.10388	4.19356e-19	2.38707e-17	32.6128
PTGES3P3	0.439166	5.52021	9.09971	4.34598e-19	2.47147e-17	32.5778
CDK5RAP3	-0.639071	7.84653	-9.09751	4.42839e-19	2.51592e-17	32.5594
CHMP2B	0.262912	11.644	9.09684	4.45372e-19	2.52604e-17	32.5538
LENG8-AS1	-0.418199	7.08282	-9.09681	4.45469e-19	2.52604e-17	32.5536
THEMIS	-1.03975	5.92083	-9.09498	4.52484e-19	2.56299e-17	32.5382
AP003059.2	-0.874146	2.18071	-9.09489	4.52848e-19	2.56299e-17	32.5375
LPAR6	-0.418265	10.5785	-9.09426	4.55296e-19	2.5744e-17	32.5322
SCYL2	0.32501	11.9599	9.09405	4.56105e-19	2.57652e-17	32.5304
PRF1	-0.892232	7.66606	-9.0932	4.5941e-19	2.59272e-17	32.5234
LINC00954	-0.704501	4.82034	-9.09217	4.63471e-19	2.61316e-17	32.5147
ABTB1	-0.450771	10.4264	-9.09191	4.6451e-19	2.61654e-17	32.5125
AP002807.1	-0.724397	4.74064	-9.09112	4.6767e-19	2.63184e-17	32.5059
MICAL1	-0.449266	10.8703	-9.08884	4.76842e-19	2.68092e-17	32.4868
PRDX4	0.429378	12.1974	9.08855	4.78049e-19	2.68517e-17	32.4844
DDX39B	-0.408655	11.7261	-9.08545	4.90834e-19	2.75437e-17	32.4585
TRIP13	0.669254	9.82237	9.08348	4.99165e-19	2.79848e-17	32.442
AP1G1	0.324649	12.7383	9.0821	5.05082e-19	2.82898e-17	32.4305
SHISAL2A	-0.699366	4.99678	-9.08107	5.09515e-19	2.85112e-17	32.4219
AC025171.5	-0.651845	3.39764	-9.08091	5.10225e-19	2.85241e-17	32.4205
DLGAP2	-0.780274	3.076	-9.08036	5.12626e-19	2.86314e-17	32.4159
GFI1	-0.783371	6.31625	-9.07835	5.21479e-19	2.90985e-17	32.3991
SOX17	-0.614344	7.22469	-9.07762	5.24745e-19	2.92533e-17	32.393
PDCL3P4	-0.678562	5.75113	-9.07687	5.2811e-19	2.94133e-17	32.3867
AGBL5-IT1	-0.510597	3.91367	-9.07534	5.35036e-19	2.97712e-17	32.374
MOB4	0.270973	10.4642	9.07443	5.39192e-19	2.99744e-17	32.3664
DPH3	0.227756	10.6079	9.07368	5.42682e-19	3.01401e-17	32.3601
HDAC7	-0.303671	12.1143	-9.07044	5.57865e-19	3.09545e-17	32.333
OTUD6B	0.441199	9.61963	9.06916	5.63989e-19	3.12651e-17	32.3223
TREM1	0.885296	7.24752	9.069	5.64745e-19	3.12778e-17	32.321
PIK3CD	-0.573064	9.73624	-9.06733	5.72831e-19	3.16961e-17	32.3071
AC022098.1	-0.396768	6.2247	-9.06697	5.7458e-19	3.17633e-17	32.3041
AC040977.1	-0.524723	5.85977	-9.06544	5.82115e-19	3.21499e-17	32.2913
AC005840.4	-0.519733	4.57289	-9.06524	5.83101e-19	3.21745e-17	32.2897
CCR6	-0.843589	1.87164	-9.06438	5.87414e-19	3.23824e-17	32.2824
AL161756.3	-0.570508	3.19602	-9.06396	5.8949e-19	3.24667e-17	32.279
TAF2	0.451431	11.4186	9.06352	5.91723e-19	3.25596e-17	32.2753
AC020916.1	-0.626448	9.32881	-9.06283	5.95182e-19	3.27196e-17	32.2696
NDUFAB1	0.317867	11.6346	9.0627	5.95854e-19	3.27263e-17	32.2685
OVCH2	-1.12608	2.70819	-9.06029	6.08228e-19	3.3375e-17	32.2483
COLQ	-0.513445	6.28868	-9.05712	6.24838e-19	3.42548e-17	32.2219
ADAM9	0.617415	12.4315	9.05698	6.25581e-19	3.4264e-17	32.2207
JUNB	-0.587468	12.441	-9.05492	6.3664e-19	3.48376e-17	32.2036
DHH	-0.804067	4.93876	-9.05408	6.4124e-19	3.5057e-17	32.1965
HCLS1	-0.574579	10.9381	-9.05359	6.439e-19	3.51701e-17	32.1924
CHCHD4	0.302751	9.69282	9.05306	6.46832e-19	3.52978e-17	32.188
CHRDL1	-1.37348	8.35245	-9.05249	6.49943e-19	3.5435e-17	32.1833
HCP5	-0.667164	10.9763	-9.0485	6.72396e-19	3.66105e-17	32.15
RPE	0.263426	11.0615	9.04844	6.72736e-19	3.66105e-17	32.1495
SDR42E2	-0.647691	2.72421	-9.04729	6.79346e-19	3.69364e-17	32.1399
IGLV3-13	-0.644775	0.875712	-9.04497	6.92844e-19	3.76359e-17	32.1206
FES	-0.512821	9.35806	-9.04473	6.94278e-19	3.76794e-17	32.1186
AIFM1	0.30131	11.7184	9.04434	6.96603e-19	3.7771e-17	32.1153
C8orf76	0.449975	7.33302	9.04371	7.00338e-19	3.79389e-17	32.1101
AC099063.4	-0.767214	2.44552	-9.04346	7.01795e-19	3.79832e-17	32.1081
YME1L1	0.270872	13.4533	9.04287	7.05326e-19	3.81396e-17	32.1031
DBX2	-0.962628	3.03751	-9.04271	7.06323e-19	3.81479e-17	32.1018
AL137847.2	-0.702609	3.55464	-9.04263	7.06763e-19	3.81479e-17	32.1011
AC025034.1	-0.632236	4.59171	-9.04099	7.1667e-19	3.86475e-17	32.0875
VKORC1L1	0.254131	12.1398	9.04031	7.20848e-19	3.88376e-17	32.0818
RUFY1-AS1	-0.573205	4.29129	-9.03992	7.23234e-19	3.89308e-17	32.0786
TRAT1	-1.13747	5.37295	-9.03659	7.43989e-19	4.00118e-17	32.0508
SSR3	0.278965	13.4861	9.03189	7.74268e-19	4.16026e-17	32.0117
PCED1B-AS1	-0.691435	7.65643	-9.03086	7.81106e-19	4.1932e-17	32.0031
AASS	-0.56008	8.97985	-9.03033	7.84637e-19	4.20836e-17	31.9987
IGHV3-72	-1.43325	5.7861	-9.02963	7.89258e-19	4.22933e-17	31.993
DKC1	0.336954	12.2107	9.02913	7.92646e-19	4.24365e-17	31.9888
VEGFD	-1.0783	4.67717	-9.02895	7.93855e-19	4.2463e-17	31.9873
AKAP17A	-0.320563	11.1323	-9.02764	8.02757e-19	4.29006e-17	31.9763
AARS1	0.387832	13.0906	9.02735	8.04709e-19	4.29663e-17	31.974
LINC02362	-1.01803	4.70935	-9.02537	8.18371e-19	4.36565e-17	31.9575
JPT2	0.356717	13.6577	9.02498	8.2105e-19	4.37601e-17	31.9542
FAM229A	-0.603198	6.16799	-9.0247	8.23006e-19	4.38251e-17	31.9519
AC005785.1	-0.614353	4.61129	-9.02443	8.24896e-19	4.38864e-17	31.9497
POU5F1P3	-0.617737	2.8692	-9.02263	8.37563e-19	4.44885e-17	31.9347
STX1B	-0.704575	6.62185	-9.02261	8.3771e-19	4.44885e-17	31.9346
ABCA9	-0.932699	7.13125	-9.01875	8.65628e-19	4.59301e-17	31.9024
DDB1	0.257183	14.2349	9.01775	8.72974e-19	4.62785e-17	31.8942
PAPOLA	0.244486	13.5253	9.01329	9.06585e-19	4.80175e-17	31.8571
PABPN1	-0.464762	8.9177	-9.01148	9.20618e-19	4.87173e-17	31.8421
AC114730.3	-0.683458	2.61368	-9.01108	9.23762e-19	4.88402e-17	31.8387
ARHGAP25	-0.548173	9.33011	-9.00949	9.36246e-19	4.94563e-17	31.8256
NUGGC	-0.982482	5.02499	-9.00788	9.49123e-19	5.0092e-17	31.8122
BTN2A2	-0.382181	9.70068	-9.00354	9.8466e-19	5.19214e-17	31.7762
AC107959.1	-0.497469	5.94409	-9.00316	9.8785e-19	5.20434e-17	31.773
AC034236.2	-0.489251	5.99772	-9.0027	9.91708e-19	5.22004e-17	31.7692
ADNP	0.278206	13.3948	9.00209	9.96861e-19	5.24252e-17	31.7641
ASMTL-AS1	-0.770567	5.71184	-9.00116	1.00469e-18	5.27903e-17	31.7564
GOT2	0.374271	12.6829	9.00058	1.00963e-18	5.3003e-17	31.7516
GTF2IRD2B	-0.376181	8.37631	-9.00032	1.01191e-18	5.30757e-17	31.7494
NLRP3	-0.571976	7.54076	-9.00019	1.01301e-18	5.30864e-17	31.7484
AC025279.1	-0.669932	2.51565	-8.99785	1.03324e-18	5.40654e-17	31.729
YPEL4	-0.586986	5.29392	-8.99782	1.03351e-18	5.40654e-17	31.7287
TRGC2	-0.997667	5.35842	-8.9961	1.04871e-18	5.48122e-17	31.7144
NOLC1	0.295836	12.9682	8.99596	1.0499e-18	5.48174e-17	31.7133
RANBP9	0.345173	11.5268	8.99588	1.05065e-18	5.48174e-17	31.7126
RGS12	-0.332171	10.9871	-8.9896	1.10794e-18	5.77557e-17	31.6606
AC079781.5	-0.619365	5.43975	-8.98904	1.11324e-18	5.79814e-17	31.6559
TTI1	0.302443	10.9951	8.98812	1.12191e-18	5.83814e-17	31.6483
PWP1	0.207465	11.6355	8.98429	1.15882e-18	6.02493e-17	31.6166
AC073611.1	-0.514284	4.63339	-8.9834	1.16757e-18	6.06514e-17	31.6092
LINC02718	-0.702827	2.32238	-8.97944	1.20732e-18	6.26615e-17	31.5764
CRIP1	-0.800555	6.65181	-8.97803	1.22178e-18	6.33568e-17	31.5647
ITK	-1.00824	7.53121	-8.97474	1.25614e-18	6.50818e-17	31.5375
PEX13	0.27808	11.4293	8.97443	1.25945e-18	6.51965e-17	31.535
TNFSF12	-0.423392	9.63114	-8.9728	1.2769e-18	6.60422e-17	31.5215
AL022238.2	-0.58042	2.15406	-8.97224	1.28297e-18	6.62985e-17	31.5168
PRR11	0.758505	9.86309	8.97107	1.29574e-18	6.69002e-17	31.5071
AC007262.2	-0.597229	4.35954	-8.97024	1.30484e-18	6.73112e-17	31.5003
TVP23C	-0.431528	6.85793	-8.96694	1.3417e-18	6.91528e-17	31.473
GMFG	-0.54028	9.39834	-8.96657	1.34587e-18	6.93078e-17	31.4699
CDHR1	-1.06682	4.61171	-8.96631	1.34885e-18	6.94009e-17	31.4678
LINC02580	-0.795759	4.16761	-8.966	1.35241e-18	6.95241e-17	31.4652
ZMPSTE24	0.280412	12.5034	8.96543	1.3589e-18	6.9797e-17	31.4605
GPR35	-0.53331	6.49759	-8.96457	1.36875e-18	7.02425e-17	31.4534
NOL11	0.34991	11.845	8.96357	1.38035e-18	7.07765e-17	31.4451
AC232271.1	-0.422908	6.70112	-8.9629	1.38816e-18	7.11158e-17	31.4396
CH25H	-0.800567	6.60066	-8.96205	1.39818e-18	7.15672e-17	31.4326
HSP90AA3P	0.568589	3.0035	8.95761	1.4515e-18	7.42326e-17	31.3959
CCDC194	-0.892727	3.01367	-8.95482	1.48605e-18	7.59344e-17	31.3728
LINC01355	-0.479053	8.59264	-8.95419	1.49394e-18	7.62718e-17	31.3677
PLK1	0.716565	10.0314	8.9527	1.51291e-18	7.7174e-17	31.3553
PLEKHM1P1	-0.380171	9.20464	-8.95191	1.52299e-18	7.76214e-17	31.3488
IGHV1-45	-1.2666	3.064	-8.95131	1.53065e-18	7.7945e-17	31.3439
ZNF345	-0.337815	7.9697	-8.95018	1.54536e-18	7.8627e-17	31.3345
CSAD	-0.633808	10.0932	-8.94921	1.55804e-18	7.92042e-17	31.3265
TPI1	0.388345	14.4358	8.94522	1.6112e-18	8.18368e-17	31.2936
NCR3	-0.968661	4.06154	-8.94348	1.63509e-18	8.29792e-17	31.2792
MFSD14C	-0.319575	10.2365	-8.94336	1.63668e-18	8.29891e-17	31.2782
RHOXF1	-0.765291	2.44212	-8.94315	1.63962e-18	8.30669e-17	31.2765
AL135999.1	-0.614468	3.43191	-8.94277	1.64489e-18	8.32629e-17	31.2733
BMX	-0.861772	5.4719	-8.94185	1.65761e-18	8.37646e-17	31.2658
AL645929.2	-0.752185	4.99638	-8.94185	1.65762e-18	8.37646e-17	31.2658
DPY19L4	0.40178	10.9897	8.93933	1.69321e-18	8.54904e-17	31.245
XCL2	-0.948714	4.09368	-8.93747	1.71987e-18	8.6763e-17	31.2297
PRRT1	-0.61922	6.9312	-8.93667	1.73155e-18	8.7278e-17	31.223
LINC02033	-0.62041	2.16853	-8.93639	1.73565e-18	8.74105e-17	31.2207
SAMD9L	-0.675239	11.0679	-8.93563	1.74679e-18	8.7897e-17	31.2144
AC245052.4	-0.63722	4.46881	-8.93528	1.75182e-18	8.80755e-17	31.2116
S1PR1	-0.580342	10.0653	-8.93486	1.75804e-18	8.83138e-17	31.2081
TNFRSF13C	-0.979034	6.23724	-8.9336	1.77686e-18	8.91837e-17	31.1977
CANX	0.320919	15.5971	8.92715	1.87587e-18	9.40736e-17	31.1446
TOP1	0.273448	12.7692	8.92572	1.8985e-18	9.51283e-17	31.1328
HPRT1	0.384307	11.0634	8.92518	1.90723e-18	9.54852e-17	31.1283
CCDC188	-0.753386	3.72135	-8.92482	1.91294e-18	9.56906e-17	31.1254
ZFP64	0.256627	10.4216	8.9235	1.93433e-18	9.66789e-17	31.1145
INMT	-0.861735	7.01575	-8.92291	1.94394e-18	9.70776e-17	31.1097
APBB3	-0.437784	9.21818	-8.92172	1.96347e-18	9.79709e-17	31.0999
DBNDD2	-0.792397	5.40997	-8.92118	1.9724e-18	9.83338e-17	31.0954
LRRC59	0.433435	13.1003	8.92039	1.98555e-18	9.89064e-17	31.0889
ZFYVE28	-0.476302	8.80614	-8.91965	1.99793e-18	9.94397e-17	31.0828
CCL5	-0.909505	10.4439	-8.91877	2.01278e-18	1.00095e-16	31.0756
MRPS23	0.373819	11.5696	8.91755	2.03338e-18	1.01035e-16	31.0656
AC012557.2	-0.594906	1.71888	-8.91727	2.03823e-18	1.01191e-16	31.0633
LIPE	-0.898838	9.09678	-8.91688	2.04485e-18	1.01411e-16	31.0601
MZF1	-0.475465	9.84008	-8.91681	2.04608e-18	1.01411e-16	31.0595
CLCN6	-0.282777	9.78025	-8.91619	2.0568e-18	1.01858e-16	31.0544
AC002128.1	-0.579369	4.95901	-8.91538	2.07082e-18	1.02467e-16	31.0477
ANKRD24	-0.764894	6.38156	-8.9142	2.09141e-18	1.034e-16	31.038
PYHIN1	-0.959267	6.09927	-8.91389	2.09687e-18	1.03583e-16	31.0355
SDHAP3	-0.477855	8.76607	-8.91298	2.11301e-18	1.04294e-16	31.028
FAM86B3P	-0.617817	7.28429	-8.91285	2.11524e-18	1.04317e-16	31.0269
FGD3	-0.878033	11.0193	-8.91118	2.14524e-18	1.05709e-16	31.0131
SGO1	0.718292	7.55384	8.91074	2.1531e-18	1.06008e-16	31.0095
HLA-K	-0.730016	6.10909	-8.90923	2.18065e-18	1.07276e-16	30.9971
AC009041.1	-0.713183	1.31348	-8.90824	2.19882e-18	1.0808e-16	30.9889
PRX	-0.568493	8.45364	-8.90734	2.2154e-18	1.08805e-16	30.9816
CARNS1	-0.545596	6.35035	-8.90659	2.22949e-18	1.09407e-16	30.9754
AL139246.2	-0.614709	1.99667	-8.90614	2.23779e-18	1.09724e-16	30.9717
GIMAP4	-0.513457	10.4685	-8.90568	2.24649e-18	1.10059e-16	30.9679
ATAD2	0.594648	11.9867	8.90363	2.28548e-18	1.11877e-16	30.9511
NOMO1	0.316151	11.6906	8.90142	2.32831e-18	1.13795e-16	30.9329
AC008459.1	-0.961391	1.10669	-8.90141	2.32849e-18	1.13795e-16	30.9328
CHKB-CPT1B	-0.692438	2.3269	-8.90042	2.34779e-18	1.14644e-16	30.9247
LST1	-0.562544	8.68519	-8.89917	2.3725e-18	1.15756e-16	30.9145
MRPS16	0.254503	12.1383	8.89899	2.3761e-18	1.15836e-16	30.913
HSP90AA6P	0.706532	2.6111	8.89829	2.39023e-18	1.1643e-16	30.9072
AL009179.1	-1.23214	5.73153	-8.89811	2.3938e-18	1.16508e-16	30.9057
CD2	-0.953896	9.05951	-8.89793	2.39736e-18	1.16586e-16	30.9043
KIF19	-1.03848	4.81714	-8.8965	2.42624e-18	1.17894e-16	30.8925
LINC02723	-0.612502	1.82112	-8.89615	2.43351e-18	1.1815e-16	30.8896
MRPL47	0.334726	11.1309	8.89509	2.4552e-18	1.19106e-16	30.8809
CLIC2	-0.509999	9.20198	-8.89323	2.49364e-18	1.20872e-16	30.8657
AC024337.2	-0.737382	2.61473	-8.89038	2.55403e-18	1.23699e-16	30.8422
AC109460.3	-0.591465	2.78038	-8.88801	2.60522e-18	1.26075e-16	30.8228
AF111169.3	-0.560564	3.51587	-8.88706	2.62596e-18	1.26935e-16	30.815
AC245884.8	-0.578623	5.02643	-8.887	2.62727e-18	1.26935e-16	30.8145
IGKV2-30	-1.4937	6.53458	-8.88665	2.63507e-18	1.27209e-16	30.8116
COPS5	0.316048	11.5025	8.8863	2.6428e-18	1.27479e-16	30.8088
PDE9A-AS1	-0.778149	2.33354	-8.88224	2.73425e-18	1.31783e-16	30.7754
AC068989.1	-0.777862	3.57908	-8.88059	2.77212e-18	1.335e-16	30.762
EIF4G2	0.26472	15.6958	8.87985	2.78947e-18	1.34227e-16	30.7558
PLIN4	-1.4227	9.68416	-8.87871	2.81625e-18	1.35405e-16	30.7465
SCN4A	-0.86288	6.02435	-8.878	2.83307e-18	1.36104e-16	30.7406
ADAMTS8	-1.02021	5.59942	-8.8775	2.84471e-18	1.36553e-16	30.7366
LINC00426	-0.839306	5.20323	-8.87707	2.85512e-18	1.36942e-16	30.7331
ZNF410	-0.503969	4.64793	-8.87136	2.99469e-18	1.43521e-16	30.6863
UMPS	0.231698	11.1642	8.87094	3.00542e-18	1.43919e-16	30.6828
FXR1	0.243105	13.0028	8.86993	3.03078e-18	1.45016e-16	30.6746
JADE2	-0.493124	11.5021	-8.86901	3.05429e-18	1.46024e-16	30.667
AC138230.1	-0.632222	3.18396	-8.86568	3.14033e-18	1.49966e-16	30.6398
AIRE	-0.641457	1.40435	-8.86563	3.1418e-18	1.49966e-16	30.6393
RARS1	0.226608	12.1122	8.86518	3.15352e-18	1.50405e-16	30.6357
BUB1B	0.661375	9.49887	8.86294	3.21323e-18	1.5313e-16	30.6173
ALX4	-1.19314	5.68253	-8.86216	3.23426e-18	1.54008e-16	30.6109
STAMBP	0.203079	11.5179	8.86134	3.25651e-18	1.54944e-16	30.6042
AL132989.1	-0.502534	5.17219	-8.85895	3.32205e-18	1.57935e-16	30.5847
NKAPP1	-0.339164	5.95293	-8.85879	3.32663e-18	1.58027e-16	30.5833
VCPIP1	0.393055	11.4873	8.85742	3.36488e-18	1.59716e-16	30.5721
SRPK1	0.401561	10.9936	8.85716	3.37226e-18	1.59939e-16	30.57
SLC52A2	0.496743	11.7079	8.85642	3.39313e-18	1.608e-16	30.5639
TRBV23-1	-0.726086	1.31551	-8.85331	3.48217e-18	1.64888e-16	30.5385
CENPN	0.544895	8.343	8.85114	3.54605e-18	1.6778e-16	30.5207
AIMP2	0.273083	9.52695	8.84977	3.58661e-18	1.69564e-16	30.5096
PBX4	-0.707188	5.67584	-8.84837	3.62892e-18	1.71427e-16	30.4981
CCL16	-0.757185	1.95838	-8.84792	3.6426e-18	1.71937e-16	30.4944
NLRP13	-0.928277	1.16462	-8.8453	3.72289e-18	1.75588e-16	30.4731
BTG1P1	-0.673977	1.62618	-8.84518	3.72678e-18	1.75632e-16	30.472
CLEC1A	-0.504543	6.96136	-8.84444	3.74971e-18	1.76572e-16	30.466
MAP1LC3C	-0.90013	3.99668	-8.84405	3.76206e-18	1.77013e-16	30.4628
CHL1-AS2	-0.716311	1.29436	-8.84317	3.78989e-18	1.78182e-16	30.4556
RLN1	-0.759646	3.71539	-8.84118	3.85307e-18	1.81009e-16	30.4394
EIF1AD	0.249778	10.898	8.83746	3.97462e-18	1.86572e-16	30.409
AL137779.2	-0.539838	3.74075	-8.83668	4.00055e-18	1.87641e-16	30.4026
EXD3	-0.472364	9.28913	-8.83562	4.03592e-18	1.8915e-16	30.394
AC003070.1	-0.65209	2.57357	-8.83533	4.04591e-18	1.89469e-16	30.3916
TRIM21	-0.372275	10.2669	-8.83466	4.06835e-18	1.9037e-16	30.3861
DRC3	-0.620067	8.27924	-8.8319	4.16314e-18	1.94652e-16	30.3636
PSME3	0.264989	12.7146	8.83108	4.19171e-18	1.95834e-16	30.3569
ZSCAN18	-0.627761	10.1413	-8.83021	4.22209e-18	1.97099e-16	30.3498
CACNA1F	-0.993232	5.92169	-8.82816	4.29492e-18	2.00341e-16	30.3331
AC084759.3	-0.947785	1.79299	-8.82699	4.33674e-18	2.02133e-16	30.3236
HMGCR	0.343634	11.6233	8.8254	4.39481e-18	2.04679e-16	30.3105
ZNF683	-0.970352	6.42272	-8.82483	4.41572e-18	2.0544e-16	30.3059
CHEK1	0.575128	9.60949	8.82476	4.41807e-18	2.0544e-16	30.3054
EML3	-0.328307	11.0408	-8.82391	4.44961e-18	2.06745e-16	30.2984
ZKSCAN2-DT	-0.487029	7.11712	-8.82348	4.46561e-18	2.07326e-16	30.2949
CENPE	0.661241	9.82657	8.8229	4.48713e-18	2.08163e-16	30.2902
AL159169.2	-0.583591	4.99249	-8.82054	4.57617e-18	2.12128e-16	30.2709
YWHAZP3	0.626109	4.52787	8.81978	4.6053e-18	2.13312e-16	30.2647
AC026748.3	-0.714136	4.48468	-8.81444	4.81424e-18	2.22816e-16	30.2212
IGKV3-7	-1.25494	4.09262	-8.81355	4.85004e-18	2.24298e-16	30.214
PLIN1	-1.45092	8.63648	-8.81247	4.89395e-18	2.26153e-16	30.2052
CD37	-0.623148	9.68388	-8.81086	4.96003e-18	2.29028e-16	30.192
LINC02397	-0.979131	2.42624	-8.81048	4.97578e-18	2.29577e-16	30.1889
IGHV4-80	-1.08701	3.10855	-8.81011	4.99108e-18	2.30105e-16	30.1859
AL513320.1	-0.694731	3.7011	-8.8094	5.02042e-18	2.31278e-16	30.1802
UBXN2B	0.361046	11.4172	8.80901	5.03665e-18	2.31846e-16	30.177
HLA-DPB1	-0.604241	13.0645	-8.80375	5.26187e-18	2.42026e-16	30.1342
NRROS	-0.458175	8.24305	-8.79853	5.49525e-18	2.52565e-16	30.0916
LEFTY2	-1.26939	3.62753	-8.79699	5.56567e-18	2.55604e-16	30.0792
LINC01342	-1.00699	3.32081	-8.79582	5.62031e-18	2.57914e-16	30.0696
ADRB2	-0.739781	6.67704	-8.79555	5.6327e-18	2.58283e-16	30.0674
ABHD16A	-0.375374	5.59684	-8.79503	5.65702e-18	2.59198e-16	30.0632
SAA1	-1.39645	9.38914	-8.79433	5.69022e-18	2.60518e-16	30.0575
TMEM167A	0.252138	12.5655	8.79408	5.70213e-18	2.60863e-16	30.0554
COPB2	0.274422	13.9701	8.79359	5.72534e-18	2.61723e-16	30.0515
IGKJ1	-1.18693	3.73262	-8.79295	5.75583e-18	2.62915e-16	30.0463
LARP4	0.326129	11.9579	8.79084	5.85735e-18	2.67346e-16	30.0291
HGH1	0.441255	11.2789	8.78225	6.29011e-18	2.86878e-16	29.9593
LINC02273	-0.996204	3.66025	-8.78084	6.36412e-18	2.90031e-16	29.9479
AC010247.2	-0.692243	3.71063	-8.78006	6.40502e-18	2.91671e-16	29.9416
LINC00398	-0.772253	3.05303	-8.7777	6.5318e-18	2.97217e-16	29.9224
ARHGAP11A	0.589528	9.53542	8.77683	6.5788e-18	2.99126e-16	29.9154
ALOX12	-0.500247	5.83048	-8.77662	6.59059e-18	2.99433e-16	29.9136
PGM3	0.338107	11.1666	8.77553	6.65023e-18	3.01912e-16	29.9048
CFB	-1.05223	7.78343	-8.77423	6.7223e-18	3.04951e-16	29.8942
ANKS3	-0.44723	9.7832	-8.77328	6.77562e-18	3.07136e-16	29.8865
LRATD2	0.509606	12.6714	8.77169	6.86551e-18	3.10973e-16	29.8736
CUL2	0.25035	11.4125	8.77129	6.88831e-18	3.11768e-16	29.8703
TPI1P1	0.521805	5.69969	8.77013	6.95462e-18	3.1453e-16	29.861
BTLA	-1.01701	5.25296	-8.76846	7.05151e-18	3.18669e-16	29.8474
DOCK9-DT	-0.526615	5.54638	-8.76833	7.05898e-18	3.18765e-16	29.8464
SCN3A	-0.99291	4.51619	-8.76754	7.10529e-18	3.20612e-16	29.84
APLN	0.66067	8.57683	8.76607	7.19267e-18	3.24309e-16	29.828
CKAP5	0.344112	13.1876	8.76514	7.24773e-18	3.26543e-16	29.8205
LINC00472	-1.01703	9.22496	-8.76478	7.26959e-18	3.2728e-16	29.8176
CDKN3	0.598345	8.9057	8.76408	7.31206e-18	3.28943e-16	29.8119
LMNTD2-AS1	-0.950468	4.94169	-8.76292	7.38224e-18	3.31849e-16	29.8025
AC006058.4	-0.850307	1.43899	-8.76081	7.51263e-18	3.37455e-16	29.7854
HM13	0.308979	13.4059	8.76061	7.52503e-18	3.37635e-16	29.7838
HEPACAM	-1.06539	2.27893	-8.76056	7.528e-18	3.37635e-16	29.7834
MAS1L	-0.769567	1.47512	-8.75985	7.5724e-18	3.3937e-16	29.7776
RIPOR2	-0.76195	8.39905	-8.75949	7.5949e-18	3.40122e-16	29.7747
HLA-DOB	-0.912037	6.2418	-8.75853	7.65554e-18	3.42579e-16	29.7669
GZMH	-0.90936	6.15018	-8.75794	7.69309e-18	3.44001e-16	29.7621
G3BP2	0.323376	13.1578	8.75522	7.86785e-18	3.51551e-16	29.7401
TTK	0.710265	9.39559	8.75483	7.89317e-18	3.52417e-16	29.737
DCDC2B	-0.648257	3.28237	-8.75423	7.93278e-18	3.5392e-16	29.7321
TREML2	-0.9099	3.56945	-8.75274	8.03134e-18	3.58048e-16	29.72
HERC2P9	-0.429102	8.27211	-8.75178	8.09527e-18	3.60628e-16	29.7122
ZC3H12A	-0.517046	9.69025	-8.74777	8.36784e-18	3.72491e-16	29.6798
HEMK1	-0.394984	10.4559	-8.74676	8.4378e-18	3.75324e-16	29.6716
IGHV3-74	-1.39957	7.82745	-8.74568	8.51397e-18	3.78429e-16	29.6628
GTPBP4	0.364245	11.9741	8.74397	8.63496e-18	3.8352e-16	29.649
AC020917.4	-0.610577	6.55215	-8.74328	8.68428e-18	3.85423e-16	29.6434
CSF1	-0.535587	11.432	-8.74301	8.70381e-18	3.86001e-16	29.6412
NR4A1AS	-1.04052	3.7674	-8.74287	8.71405e-18	3.86007e-16	29.6401
ATP5F1C	0.326923	13.2501	8.74283	8.71693e-18	3.86007e-16	29.6398
CEACAM4	-0.727311	3.04763	-8.74259	8.73402e-18	3.86476e-16	29.6378
AC011498.7	-0.493397	5.61219	-8.74041	8.89255e-18	3.93198e-16	29.6202
TIPRL	0.272157	11.8961	8.73972	8.94337e-18	3.95151e-16	29.6146
PGK1P1	0.560255	2.43171	8.73764	9.09861e-18	4.01711e-16	29.5978
ZC3H15	0.222713	12.0907	8.73669	9.17023e-18	4.04573e-16	29.5901
KLF15	-0.865993	6.10435	-8.73653	9.18215e-18	4.04798e-16	29.5888
AC022239.1	-1.02775	2.09031	-8.73484	9.31092e-18	4.10171e-16	29.5752
IGHJ5	-1.00859	1.9861	-8.73306	9.44921e-18	4.15954e-16	29.5608
TEX261	0.226675	12.4591	8.73086	9.62192e-18	4.23243e-16	29.543
CDH22	-1.08648	3.07438	-8.73051	9.6495e-18	4.24143e-16	29.5402
AC004253.1	-0.53423	3.85547	-8.72998	9.69239e-18	4.25713e-16	29.5359
AC015911.3	-0.858932	3.81357	-8.7296	9.72259e-18	4.26724e-16	29.5328
ICAM2	-0.499149	7.65094	-8.72722	9.91524e-18	4.34858e-16	29.5136
PSMB9	-0.685524	10.5973	-8.72698	9.93483e-18	4.35396e-16	29.5117
CLECL1	-0.720445	4.86848	-8.72589	1.00249e-17	4.3902e-16	29.5028
NELFCD	0.321488	12.6207	8.72416	1.01685e-17	4.4498e-16	29.4889
SDHC	0.278343	12.2399	8.72405	1.01782e-17	4.45076e-16	29.488
GAS2L3	0.522605	8.88408	8.72286	1.02787e-17	4.49142e-16	29.4784
MAGT1	0.269228	12.8161	8.72273	1.02891e-17	4.49267e-16	29.4774
COL27A1	-0.733214	10.1912	-8.72248	1.03104e-17	4.49865e-16	29.4753
ZFP36	-0.671641	12.5395	-8.72154	1.03908e-17	4.53042e-16	29.4677
AL831711.1	-0.634403	4.06731	-8.71989	1.0533e-17	4.58902e-16	29.4544
KNSTRN	0.416314	9.96314	8.71935	1.05801e-17	4.60617e-16	29.4501
ESR2	-0.522054	4.76745	-8.71906	1.06051e-17	4.6137e-16	29.4477
ARL6IP4	-0.74353	3.07649	-8.71285	1.11622e-17	4.85249e-16	29.3976
AL590627.1	-0.541876	4.21529	-8.70999	1.14286e-17	4.96469e-16	29.3745
CIDEC	-1.73099	6.1062	-8.70794	1.16227e-17	5.04529e-16	29.358
CSRNP1	-0.436607	10.9285	-8.70512	1.18963e-17	5.16029e-16	29.3352
ZUP1	0.282428	9.13828	8.70255	1.21497e-17	5.26637e-16	29.3146
TP53RK	0.265373	10.7225	8.69995	1.24133e-17	5.37674e-16	29.2936
CEP55	0.691483	10.001	8.69639	1.27818e-17	5.53231e-16	29.2649
ZRSR2	-0.280704	9.93775	-8.69574	1.28503e-17	5.55788e-16	29.2597
CKAP2L	0.672526	8.93997	8.69357	1.30819e-17	5.65395e-16	29.2422
GOT1	0.310565	11.2827	8.69337	1.31031e-17	5.65898e-16	29.2406
HMGA1P4	-0.613201	3.99655	-8.69029	1.34396e-17	5.80012e-16	29.2158
LINC00893	-0.707064	4.95657	-8.68989	1.34835e-17	5.81484e-16	29.2126
RTN1	-0.929723	9.19574	-8.68961	1.35143e-17	5.82391e-16	29.2104
LRCOL1	-0.887963	1.95911	-8.68778	1.37188e-17	5.90772e-16	29.1957
TSPOAP1-AS1	-0.531407	6.18093	-8.68602	1.39189e-17	5.98955e-16	29.1815
RNF166	-0.406448	9.1076	-8.68177	1.44132e-17	6.1978e-16	29.1473
ABCD2	-0.901607	5.54318	-8.67968	1.46633e-17	6.30077e-16	29.1305
PEX2	0.30262	11.6492	8.67898	1.47481e-17	6.33263e-16	29.1248
FLI1	-0.45693	9.89566	-8.67572	1.51473e-17	6.49935e-16	29.0987
AC015802.3	-0.561337	3.22401	-8.67484	1.52571e-17	6.54171e-16	29.0916
CD7	-0.892987	7.45228	-8.67469	1.52756e-17	6.54495e-16	29.0904
AC060234.2	-0.627429	1.54893	-8.67452	1.52971e-17	6.54944e-16	29.089
CD3G	-0.957946	7.10483	-8.67065	1.57912e-17	6.75473e-16	29.0579
RELN	-1.13235	5.98767	-8.67059	1.57993e-17	6.75473e-16	29.0574
LINC00921	-0.403337	6.10502	-8.66912	1.59909e-17	6.8317e-16	29.0456
STK24-AS1	-0.564285	3.85048	-8.66844	1.60796e-17	6.86468e-16	29.0402
BNIP3	0.470633	11.2252	8.66362	1.67279e-17	7.13632e-16	29.0015
HRAT92	-0.77127	3.74039	-8.66314	1.67941e-17	7.15942e-16	28.9976
AL353763.2	-0.403478	6.71987	-8.65936	1.73229e-17	7.37955e-16	28.9673
AL353898.3	-0.452531	4.32187	-8.65885	1.73949e-17	7.40491e-16	28.9632
BIRC5	0.774011	10.9009	8.6587	1.74159e-17	7.40857e-16	28.962
ABCA8	-1.13021	7.56036	-8.65835	1.74659e-17	7.42452e-16	28.9592
CASP1P2	-0.903099	2.71468	-8.65744	1.75977e-17	7.47516e-16	28.9519
CCR2	-0.898742	7.50152	-8.65698	1.76634e-17	7.49774e-16	28.9482
SYT15	-0.706275	4.1165	-8.65384	1.81234e-17	7.68751e-16	28.923
PLAAT4	-0.865024	12.1343	-8.65222	1.83663e-17	7.78498e-16	28.91
NTF4	-1.02602	3.19333	-8.65157	1.84638e-17	7.82073e-16	28.9048
FXYD7	-0.747323	2.62768	-8.65127	1.85089e-17	7.83424e-16	28.9024
MIB2	-0.51786	9.92571	-8.65111	1.85341e-17	7.83935e-16	28.9011
TRIM38	-0.35709	11.0449	-8.6506	1.86113e-17	7.86639e-16	28.897
IGHV3-7	-1.51715	8.44782	-8.64925	1.88184e-17	7.94826e-16	28.8862
C16orf86	-0.531834	6.07851	-8.64897	1.88609e-17	7.96055e-16	28.884
HLA-F-AS1	-0.584726	5.17874	-8.64876	1.88942e-17	7.96897e-16	28.8822
XPO5	0.345292	11.8929	8.64757	1.90784e-17	8.04095e-16	28.8727
WAKMAR2	-0.504179	5.79412	-8.64706	1.91582e-17	8.06887e-16	28.8687
AC092053.3	-0.636736	4.53514	-8.64685	1.91918e-17	8.07725e-16	28.8669
HERC2P2	-0.518635	9.41909	-8.64607	1.93136e-17	8.1228e-16	28.8607
NSMCE1-DT	-0.537751	4.56107	-8.64305	1.97975e-17	8.32043e-16	28.8365
GSAP	-0.388641	10.0134	-8.64105	2.01235e-17	8.45144e-16	28.8205
KLKB1	-0.724868	3.93916	-8.63964	2.03577e-17	8.54375e-16	28.8092
SLC25A25-AS1	-0.457852	8.22599	-8.6386	2.05316e-17	8.61067e-16	28.8009
CARD8	-0.273204	10.6627	-8.63851	2.05462e-17	8.61071e-16	28.8002
SNHG16	0.373862	10.2193	8.63417	2.12888e-17	8.91564e-16	28.7654
NSF	0.327552	11.7561	8.6335	2.14062e-17	8.95851e-16	28.76
ARHGAP15	-0.561045	8.42099	-8.63192	2.16848e-17	9.06869e-16	28.7474
AL513190.1	-0.534227	3.02642	-8.63163	2.17363e-17	9.08383e-16	28.7451
RN7SL455P	-0.671673	1.10119	-8.6303	2.19731e-17	9.17635e-16	28.7344
PYROXD2	-0.547148	8.78984	-8.62713	2.25503e-17	9.41078e-16	28.7091
AL731571.1	-0.617187	6.93859	-8.62664	2.26403e-17	9.44172e-16	28.7052
JPH4	-0.609616	4.97455	-8.62571	2.28125e-17	9.50685e-16	28.6977
AC092301.1	-0.54567	2.81567	-8.62513	2.29209e-17	9.5442e-16	28.6931
NCKAP1	0.307331	13.4761	8.62506	2.29342e-17	9.5442e-16	28.6925
AJ009632.2	-0.743785	4.66646	-8.62481	2.29814e-17	9.55654e-16	28.6905
CENPO	0.401705	9.03053	8.62473	2.2996e-17	9.55654e-16	28.6899
XRCC5	0.2063	14.4477	8.62419	2.30967e-17	9.59165e-16	28.6856
LMO2	-0.40565	9.42493	-8.62408	2.31175e-17	9.59361e-16	28.6847
ADM5	-0.751469	5.0283	-8.62245	2.34281e-17	9.7157e-16	28.6717
AC018647.1	-0.509999	3.62498	-8.62095	2.37172e-17	9.82874e-16	28.6597
GLB1	0.271619	12.0556	8.62001	2.38998e-17	9.89752e-16	28.6522
KLC1	-0.306844	9.81949	-8.61972	2.39568e-17	9.91419e-16	28.6498
SMARCA5	0.25446	12.9455	8.61928	2.4043e-17	9.94296e-16	28.6463
POU2AF1	-1.21516	7.53195	-8.61776	2.43418e-17	1.00595e-15	28.6342
TRBJ1-6	-0.796043	1.88888	-8.61606	2.46817e-17	1.01929e-15	28.6206
AC093010.1	-0.638304	1.21838	-8.61509	2.48777e-17	1.02667e-15	28.6129
RNU6-342P	-0.619491	0.831981	-8.61141	2.56363e-17	1.05724e-15	28.5835
AC004908.3	-0.590529	3.46239	-8.61104	2.57147e-17	1.05974e-15	28.5805
UBE2K	0.255714	12.5903	8.61026	2.58791e-17	1.06578e-15	28.5743
ATP13A3	0.367617	12.6196	8.60605	2.67818e-17	1.10197e-15	28.5407
MRPS10	0.25781	11.4593	8.60599	2.6795e-17	1.10197e-15	28.5402
U2AF1L4	-0.413851	6.63181	-8.60371	2.72978e-17	1.12187e-15	28.522
ANKRD46	0.387024	10.4492	8.60215	2.76468e-17	1.1349e-15	28.5096
PSMA3-AS1	-0.299122	10.7704	-8.60212	2.7653e-17	1.1349e-15	28.5094
AL162274.2	-0.494236	4.15612	-8.60174	2.77402e-17	1.13769e-15	28.5063
SELL	-0.851253	9.17734	-8.60068	2.79808e-17	1.14677e-15	28.4978
FCRL3	-1.21628	5.55818	-8.60055	2.80097e-17	1.14716e-15	28.4968
AP000821.1	-0.949846	1.771	-8.60009	2.81157e-17	1.15071e-15	28.4931
AC096921.2	-0.57747	4.72097	-8.59919	2.83216e-17	1.15834e-15	28.486
PPEF1	0.673867	7.01428	8.59818	2.85563e-17	1.16703e-15	28.4779
EHBP1L1	-0.436033	11.3535	-8.59811	2.85733e-17	1.16703e-15	28.4773
TRMT10C	0.265914	10.7851	8.59767	2.86752e-17	1.17039e-15	28.4738
C14orf180	-1.23517	2.55542	-8.59724	2.8775e-17	1.17365e-15	28.4704
CD96	-0.905988	8.09704	-8.59387	2.95772e-17	1.20554e-15	28.4435
DACT2	-1.12154	3.40489	-8.59283	2.98286e-17	1.21496e-15	28.4352
P4HB	0.367569	15.1789	8.59198	3.00354e-17	1.22255e-15	28.4284
AC018653.3	-0.530609	5.11978	-8.59003	3.05159e-17	1.24125e-15	28.4129
ADAM33	-0.929187	7.21213	-8.58861	3.08697e-17	1.25478e-15	28.4016
SOCS1	-0.734722	7.13962	-8.58753	3.11413e-17	1.26496e-15	28.3931
SYNCRIP	0.295213	13.3595	8.58669	3.1356e-17	1.27281e-15	28.3863
ACBD4	-0.540701	9.15325	-8.5859	3.15584e-17	1.28015e-15	28.38
MRPL18	0.30899	11.3596	8.58577	3.15929e-17	1.28068e-15	28.379
CHRM3-AS2	-0.942547	2.94015	-8.58436	3.19567e-17	1.29454e-15	28.3678
AC012085.1	0.774219	4.38437	8.5827	3.23911e-17	1.31125e-15	28.3545
IGHM	-1.57522	12.0926	-8.57911	3.3351e-17	1.34843e-15	28.3259
AC023510.2	-0.70463	2.91846	-8.57909	3.3355e-17	1.34843e-15	28.3258
HSBP1	0.321378	12.753	8.57761	3.37584e-17	1.36381e-15	28.3141
NOL10	0.256918	10.7637	8.57676	3.39934e-17	1.37237e-15	28.3073
CALM1	0.252519	13.9977	8.57481	3.4536e-17	1.39333e-15	28.2918
CCNL1	-0.293331	11.8515	-8.57436	3.46633e-17	1.39752e-15	28.2882
AC099778.1	-0.441857	5.54429	-8.57135	3.55205e-17	1.4311e-15	28.2643
RNGTT	0.296193	10.2234	8.57097	3.56299e-17	1.43363e-15	28.2612
IGHV3OR16-13	-1.06897	2.69738	-8.57097	3.56315e-17	1.43363e-15	28.2612
IL12RB1	-0.677797	7.24497	-8.57065	3.57246e-17	1.4364e-15	28.2586
TRBJ1-5	-0.748076	1.6371	-8.56826	3.64255e-17	1.4636e-15	28.2396
HSP90AB3P	0.480161	5.78077	8.56775	3.6575e-17	1.46861e-15	28.2356
MMP23B	-0.767056	2.14115	-8.56016	3.88985e-17	1.56085e-15	28.1753
CLDN11	-0.860452	7.76787	-8.55805	3.95718e-17	1.5868e-15	28.1585
IGLC6	-1.05361	2.51003	-8.55653	4.00633e-17	1.60542e-15	28.1464
AC008875.2	-0.639489	3.41162	-8.55614	4.01889e-17	1.60937e-15	28.1434
KCTD5	0.290031	11.2719	8.55401	4.08909e-17	1.63592e-15	28.1264
SCART1	-0.700048	6.1969	-8.55396	4.09071e-17	1.63592e-15	28.126
CCNF	0.408882	10.4147	8.55269	4.13309e-17	1.65176e-15	28.116
AC007220.1	-0.683624	3.0491	-8.55173	4.16537e-17	1.66355e-15	28.1083
GOLT1B	0.315975	11.3989	8.5516	4.16954e-17	1.66409e-15	28.1074
SH2B1	-0.364302	11.3991	-8.54852	4.27512e-17	1.70508e-15	28.0829
PALD1	-0.429567	9.66192	-8.54838	4.28e-17	1.70584e-15	28.0818
SGSM2	-0.416669	11.3881	-8.5483	4.28275e-17	1.70584e-15	28.0811
IL12B	-0.98105	3.30829	-8.54804	4.29165e-17	1.70824e-15	28.0791
CD48	-0.741622	7.84543	-8.54768	4.30448e-17	1.7122e-15	28.0762
VDAC3	0.394667	12.5131	8.54734	4.31607e-17	1.71566e-15	28.0736
CCDC136	-0.590341	6.62035	-8.54639	4.34949e-17	1.72779e-15	28.066
NSUN2	0.267093	12.1209	8.54572	4.37323e-17	1.73606e-15	28.0607
THBS3-AS1	-0.569242	5.0135	-8.54387	4.43948e-17	1.76118e-15	28.046
DHCR7	0.578407	12.0676	8.54357	4.45023e-17	1.76427e-15	28.0436
RAE1	0.315032	11.5132	8.54309	4.46734e-17	1.76987e-15	28.0398
HIVEP3	-0.393445	10.6384	-8.54223	4.49869e-17	1.78111e-15	28.033
RPL17P50	0.475195	5.26138	8.54213	4.50226e-17	1.78133e-15	28.0322
DGLUCY	-0.413146	10.8074	-8.54124	4.53502e-17	1.7931e-15	28.0251
PPP1R15A	-0.410029	11.4309	-8.53846	4.63809e-17	1.83199e-15	28.0031
IFI35	-0.556871	11.0091	-8.53842	4.63954e-17	1.83199e-15	28.0028
MIR429	-0.75115	3.12475	-8.53819	4.64843e-17	1.83428e-15	28.0009
MSMO1	0.413041	11.5824	8.53778	4.66391e-17	1.83916e-15	27.9977
SYT8	-1.50132	6.12303	-8.53719	4.68621e-17	1.84673e-15	27.993
MGAT3	-0.75292	7.63121	-8.53395	4.81054e-17	1.89447e-15	27.9674
BTN3A2	-0.497332	11.2994	-8.53298	4.8484e-17	1.90812e-15	27.9597
PLOD2	0.62288	11.7708	8.53129	4.91514e-17	1.9331e-15	27.9463
ACACB	-0.65739	10.2491	-8.52965	4.98095e-17	1.95769e-15	27.9333
IGLV7-43	-1.41719	5.74738	-8.52898	5.00799e-17	1.96702e-15	27.928
IGF2R	0.353792	13.1519	8.52876	5.01709e-17	1.96816e-15	27.9262
KIF11	0.543957	10.9113	8.52875	5.01753e-17	1.96816e-15	27.9262
TRBV4-1	-0.906238	2.62342	-8.52817	5.04115e-17	1.97612e-15	27.9216
JAK3	-0.671809	9.21625	-8.52776	5.05765e-17	1.98129e-15	27.9184
AC083862.2	-0.403079	5.63241	-8.52739	5.07275e-17	1.98512e-15	27.9154
AC087854.1	-0.493522	5.78915	-8.52736	5.07411e-17	1.98512e-15	27.9152
AC105345.1	-0.619537	5.38698	-8.52664	5.10358e-17	1.99533e-15	27.9095
CRB2	-0.787529	4.6224	-8.52587	5.13568e-17	2.00656e-15	27.9034
AC040162.3	-0.614357	2.97137	-8.52357	5.23209e-17	2.04289e-15	27.8852
PLCXD3	-1.20878	4.67874	-8.52075	5.3528e-17	2.08865e-15	27.8628
FCN1	-0.987692	6.72328	-8.51972	5.39764e-17	2.10476e-15	27.8547
MCMBP	0.24251	12.1679	8.51877	5.43918e-17	2.11957e-15	27.8472
EVL	-0.693668	13.2949	-8.5162	5.55328e-17	2.16261e-15	27.8269
ANKK1	-0.762752	4.88728	-8.51604	5.56056e-17	2.16403e-15	27.8256
AC008467.1	-0.625712	3.95221	-8.51509	5.6032e-17	2.1792e-15	27.8181
ANKAR	-0.342765	6.79106	-8.515	5.60742e-17	2.17941e-15	27.8174
U73166.1	-0.658915	5.98362	-8.5139	5.65727e-17	2.19735e-15	27.8087
AC004951.3	-0.613322	2.14413	-8.51301	5.69805e-17	2.21174e-15	27.8017
MSH6	0.334831	12.1434	8.51278	5.70859e-17	2.21439e-15	27.7999
KRT14	-1.93877	10.0822	-8.51248	5.7227e-17	2.21842e-15	27.7974
CAVIN2-AS1	-0.616019	0.860866	-8.51191	5.74884e-17	2.2271e-15	27.793
RNU6-833P	-0.654498	1.88921	-8.50974	5.85053e-17	2.26501e-15	27.7758
C1RL	-0.360983	11.3071	-8.50912	5.88009e-17	2.27497e-15	27.7709
SPAG5	0.595656	10.4251	8.50678	5.99218e-17	2.31683e-15	27.7524
FAM111B	0.69738	10.0343	8.50359	6.14854e-17	2.37574e-15	27.7272
TRBJ2-7	-0.628221	1.12669	-8.50346	6.15475e-17	2.3766e-15	27.7262
ZNF862	-0.395943	9.94689	-8.50127	6.26452e-17	2.41741e-15	27.7089
AC022706.1	-0.576274	5.0274	-8.49821	6.4213e-17	2.47631e-15	27.6847
SIPA1	-0.392226	11.0786	-8.498	6.43196e-17	2.47881e-15	27.6831
AP001107.8	-0.612871	1.46249	-8.49713	6.47759e-17	2.49478e-15	27.6762
EIF1B-AS1	-0.398585	6.33194	-8.49503	6.58791e-17	2.53562e-15	27.6597
AC093827.3	-0.510267	3.86389	-8.49331	6.68027e-17	2.56951e-15	27.646
PSMB10	-0.447435	9.36527	-8.49265	6.71567e-17	2.58145e-15	27.6409
GLYCTK	-0.400684	6.97393	-8.49226	6.73674e-17	2.58787e-15	27.6378
AP006621.3	-0.460184	7.29573	-8.49151	6.7776e-17	2.60189e-15	27.6319
AL132780.1	-0.420111	5.28659	-8.49138	6.78497e-17	2.60304e-15	27.6308
LINC02185	-0.622511	4.45419	-8.49039	6.83903e-17	2.62186e-15	27.623
DCTPP1	0.351257	11.1834	8.49032	6.84286e-17	2.62186e-15	27.6225
ITGAL	-0.638902	10.1853	-8.48837	6.95157e-17	2.6618e-15	27.6071
RPF2	0.339939	10.786	8.48817	6.9626e-17	2.66431e-15	27.6055
SEC61A1	0.251761	14.4818	8.48785	6.98068e-17	2.66951e-15	27.603
MAPK8IP3	-0.467678	11.1884	-8.48607	7.08128e-17	2.70505e-15	27.589
BBS5	-0.406069	8.32321	-8.48605	7.08273e-17	2.70505e-15	27.5888
ADGRE4P	-0.734042	3.80969	-8.48568	7.10367e-17	2.7113e-15	27.5859
CSF2RB	-0.649855	9.36999	-8.48425	7.18577e-17	2.74088e-15	27.5746
GRIP2	-0.636496	5.67784	-8.4826	7.28208e-17	2.77583e-15	27.5616
AL513493.1	-0.515997	0.767037	-8.47962	7.45899e-17	2.84144e-15	27.5381
BUB1	0.65248	10.2247	8.47863	7.51852e-17	2.86229e-15	27.5303
IGLL5	-1.21319	4.11523	-8.47583	7.68997e-17	2.92433e-15	27.5083
WT1	1.42626	5.5519	8.47581	7.69132e-17	2.92433e-15	27.5081
PPP3CB-AS1	-0.328821	7.20254	-8.47528	7.72432e-17	2.93499e-15	27.5039
AC090948.3	-0.542084	3.71644	-8.47383	7.81456e-17	2.96738e-15	27.4925
CSTF1	0.251838	11.2934	8.4725	7.89879e-17	2.99746e-15	27.4821
AL731567.1	-0.663534	2.92597	-8.47107	7.99035e-17	3.03026e-15	27.4708
IGKV2D-28	-1.14391	2.97166	-8.46964	8.0828e-17	3.06337e-15	27.4595
CXCR6	-0.792937	7.2821	-8.46931	8.10394e-17	3.06942e-15	27.457
FITM1	-0.62466	3.57005	-8.46855	8.15344e-17	3.08621e-15	27.451
GSC	-0.904754	6.05206	-8.46754	8.22006e-17	3.10796e-15	27.443
PLXNB1	-0.389505	12.4618	-8.46752	8.22136e-17	3.10796e-15	27.4429
CAPN10	-0.407574	9.46011	-8.46719	8.24321e-17	3.11424e-15	27.4403
PDCL3	0.274618	10.6151	8.46609	8.3169e-17	3.14008e-15	27.4316
MAPK1	0.27644	12.9581	8.46565	8.34604e-17	3.14908e-15	27.4282
PHYHIP	-0.743011	5.8297	-8.46471	8.4093e-17	3.17093e-15	27.4208
CCT7	0.253072	13.8024	8.46393	8.46215e-17	3.18884e-15	27.4146
SPOCK2	-0.784448	10.1641	-8.46363	8.48286e-17	3.19462e-15	27.4122
SH2D1A	-1.0261	6.52758	-8.4635	8.49164e-17	3.1959e-15	27.4112
ZBTB49	-0.230363	8.11727	-8.46308	8.52009e-17	3.20456e-15	27.408
AC007728.2	-0.615304	4.21038	-8.46293	8.53061e-17	3.20456e-15	27.4068
MYBPC3	-0.696938	2.4866	-8.46293	8.53083e-17	3.20456e-15	27.4067
AC004947.3	-0.574676	1.4812	-8.46242	8.56548e-17	3.21555e-15	27.4028
RAD54B	0.514686	7.10098	8.46147	8.63156e-17	3.23831e-15	27.3952
ITGA10	-0.699686	7.86579	-8.46043	8.70405e-17	3.26344e-15	27.3871
GNS	0.310591	13.7623	8.45981	8.74686e-17	3.27742e-15	27.3823
CSNK2A1	0.257652	12.7602	8.45933	8.78067e-17	3.28802e-15	27.3785
TREML1	-0.590854	4.46125	-8.45882	8.81724e-17	3.29964e-15	27.3744
TEX19	0.931068	2.0601	8.45798	8.87658e-17	3.31975e-15	27.3678
YIPF6	0.282222	12.2379	8.45666	8.97122e-17	3.35304e-15	27.3575
DLD	0.259097	12.1868	8.4545	9.12867e-17	3.40974e-15	27.3404
LINC02660	-0.819037	1.84017	-8.45363	9.19211e-17	3.43128e-15	27.3337
MBTPS2	0.34439	10.8659	8.45268	9.26278e-17	3.45549e-15	27.3262
AC098935.2	-0.663555	1.2987	-8.45235	9.28743e-17	3.46251e-15	27.3236
TNNC1	-0.792112	4.5709	-8.44922	9.52398e-17	3.54847e-15	27.299
PEAR1	-0.536493	8.40118	-8.44841	9.58574e-17	3.56925e-15	27.2926
CCDC189	-0.630198	4.33596	-8.44584	9.78521e-17	3.64124e-15	27.2725
IGBP1-AS1	-0.50995	3.08252	-8.44517	9.83844e-17	3.65827e-15	27.2672
HSPA4	0.302162	13.3693	8.44511	9.84331e-17	3.65827e-15	27.2667
STX6	0.260258	11.8755	8.44374	9.95142e-17	3.69614e-15	27.256
TCL1A	-1.36238	3.79226	-8.44218	1.00773e-16	3.74056e-15	27.2437
AC137894.4	-0.558245	2.65889	-8.44115	1.01607e-16	3.76915e-15	27.2356
ANTXRLP1	-0.757401	1.88705	-8.44075	1.01932e-16	3.77846e-15	27.2325
LINC01871	-0.850271	3.59802	-8.44069	1.01985e-16	3.77846e-15	27.232
ELMOD3	-0.263076	10.2551	-8.43725	1.04834e-16	3.88161e-15	27.205
AC008537.4	-0.530674	3.55958	-8.43591	1.05962e-16	3.92091e-15	27.1946
ASMT	-0.705155	2.56424	-8.43377	1.07796e-16	3.98629e-15	27.1778
MTPN	0.254693	13.3648	8.43353	1.08004e-16	3.98939e-15	27.1759
HLA-DQB1-AS1	-0.788793	4.06556	-8.43352	1.08014e-16	3.98939e-15	27.1758
PLAC9	-0.758687	7.40843	-8.43328	1.08221e-16	3.99456e-15	27.1739
AL691482.3	-0.919166	4.39013	-8.4325	1.08903e-16	4.01725e-15	27.1678
FRMD1	-0.909573	3.44416	-8.43188	1.09446e-16	4.03476e-15	27.1629
SEMA6A-AS1	-0.563277	4.75559	-8.43001	1.11095e-16	4.09302e-15	27.1483
RNF213-AS1	-0.513221	6.80616	-8.42728	1.13556e-16	4.18111e-15	27.1268
FRG1HP	-0.277333	7.73496	-8.42718	1.13639e-16	4.18156e-15	27.1261
S100B	-1.20406	7.13688	-8.426	1.14724e-16	4.21887e-15	27.1168
TIMM8A	0.323477	8.71017	8.42558	1.15107e-16	4.23033e-15	27.1136
LCK	-0.861706	8.37292	-8.42472	1.15902e-16	4.25692e-15	27.1068
AC090616.6	-0.45323	4.5911	-8.42445	1.16152e-16	4.26348e-15	27.1047
ATL3	0.271345	12.8729	8.42414	1.16445e-16	4.27158e-15	27.1023
TCF23	-0.873801	3.13721	-8.42405	1.16527e-16	4.27196e-15	27.1016
STAB2	-0.781069	4.36569	-8.42325	1.1728e-16	4.2969e-15	27.0953
AC244197.2	-0.754982	2.71838	-8.42267	1.17822e-16	4.3141e-15	27.0908
MT1M	-0.863692	5.75626	-8.42258	1.17902e-16	4.31438e-15	27.0901
AL353743.1	-0.347669	7.69538	-8.42194	1.18508e-16	4.33388e-15	27.0851
CD6	-0.776798	8.57533	-8.41581	1.2447e-16	4.54914e-15	27.0371
MTRF1L	0.254927	8.18502	8.41468	1.25596e-16	4.58745e-15	27.0282
HTATSF1	0.248605	12.5129	8.41401	1.26277e-16	4.6095e-15	27.023
AC084824.5	-0.454183	4.71914	-8.4139	1.2639e-16	4.61079e-15	27.0221
MIR27B	-0.67638	1.26197	-8.41099	1.29363e-16	4.71634e-15	26.9993
PLCB2	-0.491227	9.48841	-8.4094	1.31016e-16	4.7737e-15	26.9869
EOMES	-0.993585	6.20385	-8.40773	1.32777e-16	4.83487e-15	26.9738
C10orf143	-0.458921	7.40148	-8.40748	1.3304e-16	4.8415e-15	26.9719
ALOX5	-0.551397	10.0433	-8.40654	1.34049e-16	4.87524e-15	26.9645
HVCN1	-0.426641	7.45754	-8.40465	1.36081e-16	4.9461e-15	26.9498
AL161452.1	-0.578532	1.96115	-8.40308	1.37805e-16	5.00571e-15	26.9375
AP001148.1	-0.695093	4.75073	-8.40122	1.39868e-16	5.07753e-15	26.9229
AC099343.2	-0.511381	4.00927	-8.40071	1.40438e-16	5.09513e-15	26.919
SLC16A11	-0.94712	4.91443	-8.4003	1.40899e-16	5.10871e-15	26.9158
AC004494.1	-0.664182	3.35291	-8.3996	1.41685e-16	5.13179e-15	26.9103
TRBV2	-0.909983	3.11088	-8.39958	1.41708e-16	5.13179e-15	26.9102
FAM210A	0.276466	9.86305	8.39681	1.44883e-16	5.24358e-15	26.8885
ADAMTS9-AS1	-0.816884	4.29544	-8.39347	1.48792e-16	5.38176e-15	26.8624
PARP15	-0.762042	6.55131	-8.38986	1.53137e-16	5.53557e-15	26.8343
SNORD104	-0.891509	4.7522	-8.38916	1.53999e-16	5.56335e-15	26.8288
CDK1	0.597793	11.045	8.38809	1.55324e-16	5.6078e-15	26.8204
PSMC2	0.212573	12.4478	8.38591	1.58041e-16	5.70243e-15	26.8034
CALM2	0.254452	14.9142	8.38558	1.58463e-16	5.71418e-15	26.8008
TNFAIP3	-0.542148	10.7908	-8.38547	1.58605e-16	5.71585e-15	26.7999
AP1G2	-0.386051	10.4065	-8.38496	1.5925e-16	5.73561e-15	26.796
NRG2	-0.948953	5.07485	-8.38399	1.60479e-16	5.77453e-15	26.7884
DARS2	0.37186	11.1972	8.38396	1.60525e-16	5.77453e-15	26.7882
CMA1	-1.04693	3.69871	-8.38355	1.61051e-16	5.78844e-15	26.785
IGKV3D-20	-1.39104	5.93183	-8.3835	1.61118e-16	5.78844e-15	26.7846
PHF20	0.267252	12.1357	8.38343	1.61204e-16	5.78844e-15	26.784
HMMR	0.593508	9.32137	8.38186	1.63231e-16	5.85768e-15	26.7718
LY75	-0.662226	8.75995	-8.38041	1.65126e-16	5.92211e-15	26.7605
ZNF473	0.275821	9.59263	8.3796	1.66205e-16	5.95721e-15	26.7541
LINC02757	-0.562888	1.86177	-8.37931	1.66577e-16	5.96695e-15	26.752
NAE1	0.297702	11.1957	8.37828	1.67953e-16	6.01263e-15	26.7439
GVINP1	-0.803948	7.516	-8.37725	1.69339e-16	6.05858e-15	26.7359
MEF2B	-0.569544	2.23919	-8.37674	1.70031e-16	6.07969e-15	26.7319
MRPL38	-0.441827	5.80562	-8.37653	1.70318e-16	6.0863e-15	26.7302
ANO9	-0.605115	9.6581	-8.37443	1.73187e-16	6.18508e-15	26.7139
GPD1	-1.35291	7.97896	-8.37347	1.7452e-16	6.22894e-15	26.7064
FCRLA	-1.11887	5.22754	-8.37234	1.76091e-16	6.28126e-15	26.6976
KIF20A	0.674843	10.359	8.37131	1.77548e-16	6.32942e-15	26.6896
ACTR3	0.278056	13.605	8.37123	1.77662e-16	6.32969e-15	26.6889
APOBEC3H	-0.708387	4.9672	-8.36951	1.80113e-16	6.41316e-15	26.6755
AP3M1	0.297863	11.9607	8.36565	1.85726e-16	6.60908e-15	26.6455
UCP3	-0.449204	6.09157	-8.36421	1.87867e-16	6.68126e-15	26.6343
CNTNAP3B	-0.96706	4.1437	-8.36195	1.91272e-16	6.79828e-15	26.6167
ACLY	0.320405	13.4598	8.36171	1.91637e-16	6.80718e-15	26.6149
TXK	-0.674656	4.75295	-8.35906	1.95727e-16	6.94832e-15	26.5942
LINC02871	-0.553306	1.03365	-8.3586	1.96445e-16	6.96963e-15	26.5906
RAD1	0.234171	10.9836	8.3572	1.98645e-16	7.04348e-15	26.5797
CNIH4	0.362275	11.5359	8.35651	1.99732e-16	7.0778e-15	26.5744
IGHV3-19	-0.921045	2.02299	-8.35579	2.00885e-16	7.11441e-15	26.5688
SEC24B-AS1	-0.357278	6.26539	-8.35531	2.01657e-16	7.13752e-15	26.565
XPNPEP3	0.282576	10.481	8.35434	2.03218e-16	7.18847e-15	26.5575
C17orf49	-0.429987	4.55403	-8.35422	2.03413e-16	7.19109e-15	26.5565
GPR15	-1.11783	3.55984	-8.35383	2.04031e-16	7.20864e-15	26.5535
FAM98A	0.266	11.4857	8.35308	2.05252e-16	7.24748e-15	26.5477
DRG1	0.271082	11.6922	8.35204	2.06965e-16	7.30363e-15	26.5396
GTF2H5	0.313079	10.9459	8.35161	2.07676e-16	7.32436e-15	26.5362
AQP7	-1.28753	5.80573	-8.35127	2.08224e-16	7.33935e-15	26.5336
PIK3IP1	-0.374091	11.1493	-8.35101	2.08659e-16	7.3503e-15	26.5316
ADAMTS7P4	-0.657554	3.31912	-8.3495	2.11187e-16	7.43497e-15	26.5198
GRPEL1	0.265037	11.1028	8.3488	2.12363e-16	7.46894e-15	26.5144
AC068587.4	-0.611729	4.52501	-8.34877	2.12404e-16	7.46894e-15	26.5142
FGF17	-0.759685	1.97482	-8.34561	2.17809e-16	7.6545e-15	26.4896
RFX3-AS1	-0.605861	4.93011	-8.3455	2.17997e-16	7.65657e-15	26.4888
PROB1	-0.503565	7.95409	-8.34329	2.21851e-16	7.78732e-15	26.4716
MFAP4	-0.950681	10.6585	-8.34239	2.23447e-16	7.83873e-15	26.4646
AC135048.4	-0.577153	3.26765	-8.34052	2.26796e-16	7.95151e-15	26.4501
IGHV3-43	-1.36544	4.99804	-8.33972	2.28241e-16	7.99746e-15	26.4439
RABL2A	-0.34098	8.8939	-8.33929	2.29022e-16	8.02009e-15	26.4405
NDUFB9	0.445944	12.5145	8.33893	2.29674e-16	8.03818e-15	26.4377
SKA1	0.703042	8.43637	8.33486	2.37205e-16	8.29687e-15	26.4062
KLF2	-0.583801	10.3932	-8.33416	2.38533e-16	8.33842e-15	26.4007
ULBP2	0.821648	5.37422	8.33084	2.44905e-16	8.55611e-15	26.3749
PPP1R12C	-0.378422	11.3382	-8.3299	2.46724e-16	8.6146e-15	26.3677
LINC01085	-1.06521	2.83687	-8.32894	2.4861e-16	8.67536e-15	26.3602
CIRBP	-0.411227	13.7834	-8.32779	2.50883e-16	8.74954e-15	26.3513
MED14	0.28652	11.9344	8.32608	2.54326e-16	8.86063e-15	26.338
OAF	-0.412188	10.6181	-8.32606	2.54367e-16	8.86063e-15	26.3378
HSPA7	-0.726097	7.64663	-8.32591	2.54656e-16	8.86551e-15	26.3367
AUNIP	0.591301	7.59923	8.32332	2.59935e-16	9.04101e-15	26.3167
IGHJ3	-1.13923	3.36534	-8.32329	2.60001e-16	9.04101e-15	26.3164
RIC3	-1.22313	6.30601	-8.32102	2.64729e-16	9.20004e-15	26.2988
TMEM220	-0.502179	7.03881	-8.31868	2.69684e-16	9.36674e-15	26.2807
KIF14	0.749878	8.9473	8.31464	2.78448e-16	9.66548e-15	26.2494
PEAK3	-0.536076	4.47007	-8.31204	2.84236e-16	9.86065e-15	26.2292
SKA3	0.624856	8.84424	8.30962	2.89739e-16	1.00457e-14	26.2105
IP6K2	-0.247325	12.0102	-8.30793	2.93627e-16	1.01746e-14	26.1975
PRKCI	0.294357	11.5715	8.30673	2.96429e-16	1.02657e-14	26.1882
IGLV7-46	-1.40979	5.9723	-8.30663	2.96665e-16	1.02679e-14	26.1874
LINC01366	-0.583399	2.62575	-8.30608	2.97955e-16	1.03017e-14	26.1831
THA1P	-0.600917	1.73098	-8.30607	2.97991e-16	1.03017e-14	26.183
IGKV2D-30	-1.13335	2.57131	-8.30419	3.0244e-16	1.04495e-14	26.1685
LTK	-0.822993	4.29564	-8.30329	3.04614e-16	1.0515e-14	26.1615
DLGAP5	0.65658	9.62483	8.30325	3.04691e-16	1.0515e-14	26.1613
TMOD4	-0.455641	4.85528	-8.30267	3.06103e-16	1.05576e-14	26.1568
TRMT12	0.344307	10.3981	8.30181	3.08199e-16	1.06238e-14	26.1501
ACIN1	-0.185865	13.2033	-8.3005	3.11392e-16	1.07226e-14	26.14
VIPR2	-1.27172	5.55942	-8.30044	3.11556e-16	1.07226e-14	26.1395
COP1	0.243322	11.8206	8.30042	3.11608e-16	1.07226e-14	26.1393
VAMP7	0.266181	11.5745	8.29999	3.12656e-16	1.07524e-14	26.136
POLR2C	0.255975	11.6095	8.29835	3.16745e-16	1.08847e-14	26.1233
AL158055.1	-0.849837	3.06813	-8.2983	3.16868e-16	1.08847e-14	26.1229
IARS2	0.302392	13.4437	8.29621	3.2214e-16	1.10594e-14	26.1068
LINC01374	-0.58811	1.85037	-8.29531	3.24444e-16	1.11321e-14	26.0998
LSM3	0.263254	11.4228	8.29446	3.26616e-16	1.12001e-14	26.0933
MCU	0.268775	10.473	8.29388	3.28129e-16	1.12455e-14	26.0888
CCER2	-0.80903	3.68193	-8.29143	3.34529e-16	1.14582e-14	26.0699
BRCC3	0.28555	11.0684	8.29108	3.35471e-16	1.14839e-14	26.0671
NTRK3	-1.10506	7.36788	-8.29081	3.36172e-16	1.15013e-14	26.0651
RERGL	-1.22773	4.56779	-8.29036	3.37377e-16	1.15359e-14	26.0616
EIF4E	0.256916	11.0175	8.29005	3.38217e-16	1.15579e-14	26.0592
USP30-AS1	-0.701545	2.70184	-8.289	3.41022e-16	1.16471e-14	26.0511
XCL1	-0.826707	4.41489	-8.28863	3.42011e-16	1.16742e-14	26.0483
AC012615.6	-0.526614	5.4032	-8.28813	3.43377e-16	1.1714e-14	26.0444
EZH1	-0.295269	10.957	-8.28737	3.45441e-16	1.17777e-14	26.0385
CDK8	0.35806	9.69475	8.28429	3.53941e-16	1.20606e-14	26.0147
TSN	0.191946	12.5767	8.2831	3.57272e-16	1.21671e-14	26.0056
FANCD2	0.411349	10.037	8.28252	3.58925e-16	1.22164e-14	26.001
RPAP3	0.215766	11.033	8.28035	3.65117e-16	1.242e-14	25.9843
USP9X	0.31408	13.4504	8.27805	3.71798e-16	1.26401e-14	25.9666
KIF23	0.549041	10.3561	8.27574	3.7863e-16	1.2865e-14	25.9488
CASP12	-0.661973	2.73618	-8.27372	3.84708e-16	1.3064e-14	25.9332
HLA-U	-0.722781	2.96406	-8.27178	3.9064e-16	1.32579e-14	25.9182
LINC00174	-0.406993	9.08909	-8.26868	4.00296e-16	1.35779e-14	25.8944
ANAPC2	-0.311101	11.1977	-8.2685	4.00882e-16	1.359e-14	25.8929
AL136295.7	-0.356474	6.91965	-8.26815	4.01983e-16	1.36195e-14	25.8902
SERPINF2	-0.705307	7.48139	-8.26722	4.04953e-16	1.37123e-14	25.883
AC104024.1	-0.602199	1.27166	-8.26683	4.06176e-16	1.37459e-14	25.8801
IRF7	-0.566017	10.98	-8.26642	4.07514e-16	1.37833e-14	25.8769
CCDC17	-0.554455	5.47695	-8.26591	4.09141e-16	1.38305e-14	25.873
EIF4G1	0.245544	14.6594	8.26583	4.09414e-16	1.38319e-14	25.8723
SIRPG	-0.980231	6.1607	-8.26533	4.11014e-16	1.38765e-14	25.8685
TDG	0.275903	10.4825	8.26527	4.11201e-16	1.38765e-14	25.8681
RNF186	-0.856997	1.42887	-8.26454	4.13574e-16	1.39486e-14	25.8624
VIRMA	0.367574	12.7529	8.263	4.18614e-16	1.41106e-14	25.8506
MTIF2	0.224325	11.2354	8.26244	4.20494e-16	1.41659e-14	25.8462
MEOX2	-0.865135	7.13965	-8.26062	4.26532e-16	1.43612e-14	25.8323
ITIH1	-0.731061	2.23473	-8.26006	4.28435e-16	1.44171e-14	25.8279
DGKA	-0.416387	10.2818	-8.2595	4.30335e-16	1.44728e-14	25.8236
ADAMTS9-AS2	-0.766766	4.46982	-8.25933	4.30904e-16	1.44838e-14	25.8223
SLC30A6	0.238004	11.2293	8.25824	4.34604e-16	1.45999e-14	25.8139
SCRN2	-0.490456	10.3467	-8.25694	4.39079e-16	1.47419e-14	25.8039
FOXO6-AS1	-0.673203	3.14638	-8.256	4.4233e-16	1.48418e-14	25.7967
EDDM13	-0.560866	4.19757	-8.25594	4.42554e-16	1.48418e-14	25.7962
AC106886.4	-0.494008	4.41523	-8.25567	4.43492e-16	1.48649e-14	25.7941
PLCD1	-0.39511	9.877	-8.2538	4.50079e-16	1.50772e-14	25.7797
CSMD2	0.725635	7.10095	8.25365	4.50588e-16	1.50857e-14	25.7786
AL390755.2	-0.898806	1.97417	-8.25273	4.53874e-16	1.51871e-14	25.7715
IL18BP	-0.488133	9.32411	-8.25195	4.56659e-16	1.52717e-14	25.7655
NRDC	0.215819	12.9505	8.2484	4.69609e-16	1.5696e-14	25.7382
CIAPIN1	0.283436	11.175	8.248	4.71066e-16	1.57358e-14	25.7352
CD74	-0.573813	16.417	-8.24757	4.72655e-16	1.57801e-14	25.7319
PFDN5	-0.413959	6.52496	-8.24666	4.76058e-16	1.58847e-14	25.7248
TPTE2P5	-0.500581	5.06785	-8.2458	4.79279e-16	1.59832e-14	25.7182
TLCD1	0.583593	9.04245	8.24418	4.85444e-16	1.61797e-14	25.7057
TRBJ1-4	-0.678712	1.40819	-8.24331	4.88764e-16	1.62813e-14	25.6991
OR2L13	-0.811821	1.61247	-8.24085	4.98304e-16	1.65898e-14	25.6802
AC006160.1	-0.525755	3.87556	-8.24077	4.98609e-16	1.65906e-14	25.6796
LINC00582	-0.825498	2.14233	-8.24053	4.99547e-16	1.66125e-14	25.6777
AC093577.1	-0.561093	1.33678	-8.23785	5.10205e-16	1.69575e-14	25.6571
IL6-AS1	-0.710976	1.73597	-8.23711	5.13154e-16	1.7046e-14	25.6515
PTPRVP	-0.672057	3.96793	-8.23578	5.18552e-16	1.72156e-14	25.6412
AC008764.8	-0.411883	5.51344	-8.2351	5.21353e-16	1.72922e-14	25.636
AC244197.3	-0.677595	4.34025	-8.23507	5.2144e-16	1.72922e-14	25.6358
FGL2	-0.639425	10.4853	-8.23457	5.23518e-16	1.73514e-14	25.6319
DTL	0.575214	10.4713	8.23435	5.24427e-16	1.73719e-14	25.6302
ADRB1	-1.1516	4.2491	-8.23414	5.25285e-16	1.73906e-14	25.6286
TRAV22	-0.789497	2.09561	-8.23401	5.25806e-16	1.73982e-14	25.6276
IL27RA	-0.641819	9.8469	-8.23392	5.26206e-16	1.74017e-14	25.6269
DTHD1	-0.947699	4.44241	-8.23342	5.28253e-16	1.74597e-14	25.6231
TMX2	0.27961	12.1476	8.23322	5.29078e-16	1.74772e-14	25.6216
LRRC8C-DT	-0.522389	5.81499	-8.23302	5.2993e-16	1.74957e-14	25.62
APOM	-0.465083	6.52202	-8.23288	5.30487e-16	1.75043e-14	25.619
CRHBP	-0.668045	4.24773	-8.23157	5.35973e-16	1.76755e-14	25.6089
CYP4F24P	-0.873166	1.72734	-8.23061	5.40055e-16	1.78002e-14	25.6015
IGKV2D-24	-1.0877	2.72334	-8.22964	5.44162e-16	1.79257e-14	25.5941
ADHFE1	-0.643026	5.99304	-8.22948	5.44834e-16	1.79379e-14	25.5929
PDSS1	0.409324	8.11432	8.22894	5.47164e-16	1.80046e-14	25.5887
EIF3J	0.221875	12.0835	8.22832	5.49836e-16	1.80825e-14	25.5839
EIF3E	0.361221	14.1253	8.22726	5.5443e-16	1.82235e-14	25.5758
HSPE1P18	-0.534661	0.962825	-8.22707	5.55245e-16	1.82402e-14	25.5744
SUV39H2	0.401422	9.17531	8.22672	5.56769e-16	1.82802e-14	25.5717
GPR17	-0.802915	3.5216	-8.22445	5.66771e-16	1.85983e-14	25.5543
IGFALS	-1.2091	6.37036	-8.22301	5.73214e-16	1.87993e-14	25.5432
TRIQK	0.479466	11.0596	8.22268	5.74688e-16	1.88373e-14	25.5407
NLRP6	-0.895084	4.43509	-8.22254	5.75348e-16	1.88485e-14	25.5396
MICB-DT	-0.704178	5.6259	-8.22245	5.75735e-16	1.88508e-14	25.5389
LINC02795	-0.717028	4.1754	-8.22105	5.82105e-16	1.90489e-14	25.5282
NARS1	0.257104	13.2527	8.22021	5.85947e-16	1.91641e-14	25.5217
LY6G5B	-0.522984	5.35914	-8.21931	5.9011e-16	1.92896e-14	25.5148
CISD1	0.337047	10.0202	8.21916	5.90775e-16	1.92911e-14	25.5137
NEK2	0.634031	10.2095	8.21916	5.90804e-16	1.92911e-14	25.5137
RRAD	-0.899732	5.85239	-8.21904	5.91334e-16	1.92977e-14	25.5128
AP000346.2	-0.55506	3.50601	-8.21894	5.91793e-16	1.93021e-14	25.512
BCAP31	0.313552	13.935	8.21865	5.93148e-16	1.93357e-14	25.5098
AC002480.1	-0.65701	2.5503	-8.21857	5.93537e-16	1.93378e-14	25.5092
LINC00106	-0.648738	5.06314	-8.21695	6.01102e-16	1.95735e-14	25.4968
MYBL2	0.879076	10.9284	8.21669	6.02365e-16	1.96039e-14	25.4947
TNFRSF8	-0.67932	5.85992	-8.2155	6.07986e-16	1.9776e-14	25.4856
AC004877.2	-0.432422	5.22218	-8.21481	6.11273e-16	1.98721e-14	25.4804
CIDEA	-1.53025	4.65907	-8.21349	6.17634e-16	2.00679e-14	25.4702
LINC01836	-1.00433	5.24544	-8.21261	6.21901e-16	2.01955e-14	25.4635
FTX	-0.368593	10.6264	-8.21128	6.28413e-16	2.03958e-14	25.4533
ORMDL2	0.304222	9.5444	8.21108	6.29417e-16	2.04172e-14	25.4518
TNNI2	-0.842973	5.32943	-8.21012	6.34164e-16	2.056e-14	25.4444
CXCR5	-0.843167	1.9628	-8.20938	6.37869e-16	2.06688e-14	25.4387
TOGARAM2	-0.780924	4.12436	-8.20904	6.39541e-16	2.07117e-14	25.4362
AL117379.1	-0.495579	5.37443	-8.20788	6.454e-16	2.08901e-14	25.4272
LINC-PINT	-0.483098	7.09855	-8.20739	6.4787e-16	2.09479e-14	25.4235
AL355388.1	-0.5835	5.24169	-8.20738	6.47891e-16	2.09479e-14	25.4235
AC015911.7	-0.77587	3.4006	-8.2053	6.58573e-16	2.12817e-14	25.4075
URAHP	-0.49527	4.41958	-8.20424	6.64056e-16	2.14472e-14	25.3994
AC009120.2	-0.438443	7.37828	-8.20396	6.65476e-16	2.14814e-14	25.3973
AL357143.1	-0.898873	2.25821	-8.20341	6.6835e-16	2.15625e-14	25.3931
AL031733.2	-0.71347	2.1262	-8.20247	6.73309e-16	2.17106e-14	25.3859
ADAMTS13	-0.548973	7.79477	-8.20214	6.75043e-16	2.17548e-14	25.3833
AC002064.1	-0.767541	2.13711	-8.20171	6.77302e-16	2.18157e-14	25.3801
IGKV1D-33	-1.16387	3.18677	-8.2014	6.78957e-16	2.18489e-14	25.3777
AC009061.2	-0.352875	6.70256	-8.20138	6.79066e-16	2.18489e-14	25.3775
PELO	0.230619	10.329	8.19938	6.89799e-16	2.21822e-14	25.3622
KLHDC1	-0.490037	7.27264	-8.19852	6.9446e-16	2.232e-14	25.3556
LINC00639	-0.758929	5.08398	-8.19748	7.00088e-16	2.2475e-14	25.3477
AL031432.4	-0.461265	4.36508	-8.19745	7.00257e-16	2.2475e-14	25.3475
TULP4	0.341938	11.8286	8.19739	7.00629e-16	2.2475e-14	25.347
FLT3	-1.15269	7.16842	-8.19736	7.00794e-16	2.2475e-14	25.3467
AC008752.3	-0.436627	4.90703	-8.19578	7.09492e-16	2.27416e-14	25.3347
CYP2D8P	-0.617287	3.12875	-8.19383	7.20397e-16	2.30787e-14	25.3198
ITIH5	-0.745353	9.5336	-8.19358	7.21793e-16	2.3111e-14	25.3179
IGKV6D-21	-1.26999	3.04224	-8.19032	7.404e-16	2.3694e-14	25.293
HSD11B1-AS1	-0.916538	3.04906	-8.18766	7.55992e-16	2.41799e-14	25.2726
EEF1AKMT4	0.55272	7.98613	8.18723	7.58532e-16	2.42389e-14	25.2693
IBSP	1.14733	6.04042	8.18721	7.58652e-16	2.42389e-14	25.2692
NPY2R	-1.31902	1.9168	-8.18691	7.60431e-16	2.42798e-14	25.2669
AC009086.2	-0.507522	3.15458	-8.18686	7.60748e-16	2.42798e-14	25.2665
CCZ1B	0.298198	8.81722	8.18644	7.63249e-16	2.43465e-14	25.2633
NUDT9P1	-0.576611	2.38276	-8.18627	7.64227e-16	2.43647e-14	25.262
LINC01705	0.959278	4.50599	8.1859	7.6645e-16	2.44224e-14	25.2592
SP140	-0.693305	7.49198	-8.18305	7.8369e-16	2.49584e-14	25.2374
KRAS	0.307197	11.6261	8.18251	7.87e-16	2.50504e-14	25.2333
CYC1	0.40446	12.657	8.18227	7.88476e-16	2.50839e-14	25.2315
CBX2	0.927421	9.53276	8.18191	7.9069e-16	2.51409e-14	25.2287
IGHV3-60	-0.795772	1.61902	-8.18181	7.91313e-16	2.51472e-14	25.228
UPB1	-0.627768	3.64888	-8.18155	7.92945e-16	2.51856e-14	25.2259
DUSP26	-0.881304	3.06698	-8.17982	8.03701e-16	2.55136e-14	25.2128
AC103858.3	-0.581547	3.57565	-8.17887	8.09683e-16	2.56898e-14	25.2055
GOLGA8N	-0.51165	4.67837	-8.17725	8.20025e-16	2.60041e-14	25.1931
AC006480.2	-0.505054	4.75718	-8.17694	8.22012e-16	2.60532e-14	25.1907
AC092053.4	-0.521155	4.52075	-8.17671	8.23491e-16	2.60861e-14	25.189
PPP1CC	0.20448	13.0696	8.17619	8.26838e-16	2.61782e-14	25.185
SBNO1	0.294443	11.9231	8.17362	8.43584e-16	2.66942e-14	25.1654
USP38	0.301446	11.3283	8.17319	8.46421e-16	2.67697e-14	25.1621
TNS1-AS1	-0.690448	3.82286	-8.17212	8.53512e-16	2.69796e-14	25.154
ADH1B	-1.92962	8.20643	-8.17173	8.56132e-16	2.7048e-14	25.151
BEND5	-0.605919	7.0769	-8.17094	8.61364e-16	2.71901e-14	25.145
ALDH18A1	0.264401	12.9371	8.17092	8.61544e-16	2.71901e-14	25.1448
KPNB1	0.2363	13.8147	8.17007	8.67263e-16	2.73561e-14	25.1384
TIFAB	-0.993568	4.52502	-8.16917	8.73366e-16	2.7534e-14	25.1315
PEX3	0.279687	9.45331	8.16834	8.79009e-16	2.76972e-14	25.1252
ATG5	0.311627	11.1502	8.16825	8.79627e-16	2.7702e-14	25.1245
LGALS4	-0.705014	3.84342	-8.16795	8.81723e-16	2.77533e-14	25.1222
NETO1	1.13395	4.51282	8.16559	8.98084e-16	2.82533e-14	25.1042
TBC1D31	0.437389	9.21639	8.16468	9.04489e-16	2.84397e-14	25.0973
SORBS3	-0.416141	12.0447	-8.1615	9.27153e-16	2.91369e-14	25.0731
TP73-AS1	-0.341632	10.249	-8.16106	9.30386e-16	2.92231e-14	25.0697
GPBAR1	-0.54928	4.89892	-8.15969	9.40373e-16	2.95211e-14	25.0592
FGF2	-0.862585	7.91822	-8.15857	9.48567e-16	2.97627e-14	25.0507
GTF2IP20	-0.417199	8.70912	-8.15818	9.5152e-16	2.98396e-14	25.0477
DENND6B	-0.414015	9.16928	-8.15679	9.61862e-16	3.0148e-14	25.0371
SGO2	0.416312	9.47605	8.15422	9.81288e-16	3.07406e-14	25.0176
MRS2	0.237672	11.0384	8.1538	9.84534e-16	3.08261e-14	25.0144
XXYLT1-AS2	-0.697529	2.02304	-8.15293	9.91215e-16	3.10189e-14	25.0077
PPIEL	-0.600787	6.93877	-8.15278	9.92346e-16	3.1038e-14	25.0066
AC104407.1	-1.04625	1.27915	-8.15157	1.00177e-15	3.13161e-14	24.9974
GAPDHP65	0.567793	4.62946	8.15043	1.01071e-15	3.1579e-14	24.9887
GART	0.282805	12.1679	8.15017	1.01268e-15	3.16241e-14	24.9868
SLAMF6	-0.922628	7.41162	-8.14801	1.02991e-15	3.21451e-14	24.9703
LINC01422	-0.628705	4.2847	-8.14763	1.03293e-15	3.22226e-14	24.9674
NFKB2	-0.369282	11.523	-8.14477	1.05621e-15	3.29314e-14	24.9457
ZNF80	-0.819402	2.42018	-8.14217	1.07777e-15	3.3586e-14	24.9259
CHUK	0.245217	10.7134	8.14082	1.08913e-15	3.39222e-14	24.9157
SMS	0.339469	12.6749	8.14001	1.09602e-15	3.41191e-14	24.9095
SIRT3	-0.348873	10.5164	-8.13988	1.09709e-15	3.41343e-14	24.9085
PSMA7	0.352155	13.0861	8.13855	1.10851e-15	3.44687e-14	24.8984
DHFR	0.405527	9.86011	8.1385	1.10899e-15	3.44687e-14	24.898
NDUFV2-AS1	-0.340605	5.97934	-8.13816	1.11192e-15	3.45417e-14	24.8954
IGKV2-28	-1.19491	2.88945	-8.13664	1.12514e-15	3.49342e-14	24.8839
PDE6B	-0.783532	8.51748	-8.13588	1.13181e-15	3.51228e-14	24.8781
IRF2	-0.21492	11.2316	-8.13462	1.14294e-15	3.54497e-14	24.8685
SLC7A4	-1.59514	4.79221	-8.13408	1.1477e-15	3.55786e-14	24.8645
N4BP2L2	-0.292233	11.9739	-8.13372	1.15089e-15	3.5659e-14	24.8617
AL139246.4	-0.698314	1.53049	-8.13358	1.15222e-15	3.56815e-14	24.8606
CTSG	-1.1235	5.45848	-8.13207	1.16574e-15	3.60815e-14	24.8492
ZNF56	-0.324445	5.62999	-8.13101	1.17542e-15	3.63622e-14	24.8411
XAF1	-0.690452	8.7179	-8.13075	1.17776e-15	3.64157e-14	24.8392
AC010226.1	-0.389872	5.59419	-8.13002	1.18447e-15	3.6604e-14	24.8336
SNX15	-0.483378	4.7312	-8.12873	1.1964e-15	3.69497e-14	24.8238
IL18R1	-0.613265	7.00809	-8.12868	1.1969e-15	3.69497e-14	24.8234
LINC00092	-0.974885	3.22857	-8.12768	1.20624e-15	3.72187e-14	24.8158
L3MBTL1	-0.607014	6.84063	-8.12601	1.22196e-15	3.76843e-14	24.8032
AC090136.3	-0.72291	2.81186	-8.12567	1.22523e-15	3.77655e-14	24.8005
EFR3A	0.372178	12.6968	8.12525	1.22916e-15	3.78668e-14	24.7974
LINC01781	-0.949603	2.17553	-8.12204	1.26022e-15	3.88037e-14	24.773
TRARG1	-1.77344	5.94127	-8.12185	1.26209e-15	3.88412e-14	24.7716
TP53AIP1	-0.856338	4.46858	-8.12155	1.26497e-15	3.8893e-14	24.7693
OR2I1P	-1.17851	7.95306	-8.12154	1.26508e-15	3.8893e-14	24.7693
FKBP4	0.416841	13.9313	8.12076	1.27279e-15	3.91097e-14	24.7633
AC009754.1	-0.644678	2.61605	-8.12042	1.27613e-15	3.9192e-14	24.7608
TM9SF4	0.204955	12.7893	8.11641	1.31648e-15	4.04105e-14	24.7303
RGS13	-0.830226	4.39101	-8.1159	1.32167e-15	4.05487e-14	24.7265
FASLG	-0.866454	5.26552	-8.11574	1.32332e-15	4.05785e-14	24.7253
TRPV1	-0.403416	8.51963	-8.11528	1.32801e-15	4.07013e-14	24.7218
IGHV3-20	-1.4612	4.98458	-8.11023	1.38113e-15	4.23075e-14	24.6835
IGKV1OR2-108	-1.18769	4.13218	-8.10835	1.40131e-15	4.29034e-14	24.6693
AL050403.2	-0.496974	0.993318	-8.10826	1.4023e-15	4.29118e-14	24.6686
AARSD1	-0.467366	5.51543	-8.10767	1.40873e-15	4.30863e-14	24.6641
AL512631.1	-0.630348	1.10966	-8.10677	1.41865e-15	4.33674e-14	24.6573
TSPYL2	-0.360508	10.4876	-8.10659	1.42061e-15	4.34048e-14	24.6559
IGKV3OR2-268	-1.03031	3.02082	-8.1056	1.43154e-15	4.37165e-14	24.6484
CDCA8	0.591529	10.0106	8.10457	1.44303e-15	4.40447e-14	24.6406
MITD1	-0.235038	9.66837	-8.1044	1.44485e-15	4.40776e-14	24.6394
USP10	0.251872	12.1046	8.10418	1.44736e-15	4.41314e-14	24.6377
RPGRIP1L	0.306704	9.64206	8.10349	1.45512e-15	4.43453e-14	24.6325
ADGRG1	0.45951	12.9655	8.10318	1.45859e-15	4.44284e-14	24.6301
IGHV3-49	-1.45959	6.98841	-8.10224	1.46925e-15	4.47302e-14	24.623
TTC39C-AS1	-0.644524	2.8987	-8.10115	1.48173e-15	4.5087e-14	24.6147
LINC02005	-0.823907	1.68374	-8.10036	1.49077e-15	4.53389e-14	24.6088
MSRA	-0.426508	8.82544	-8.10001	1.49483e-15	4.54157e-14	24.6061
AC008875.1	-0.597016	3.3728	-8.10001	1.49483e-15	4.54157e-14	24.6061
TRBV27	-0.908931	3.40726	-8.09762	1.52279e-15	4.62417e-14	24.588
DM1-AS	-0.506497	5.13216	-8.0964	1.53721e-15	4.66558e-14	24.5788
CD24P4	0.851958	3.44568	8.09632	1.53821e-15	4.66622e-14	24.5782
HGFAC	-0.898786	3.29178	-8.09605	1.54138e-15	4.67345e-14	24.5762
LINC02666	-0.661712	3.07083	-8.09546	1.54848e-15	4.69257e-14	24.5717
EGOT	-0.999663	5.44927	-8.09448	1.56019e-15	4.72566e-14	24.5643
BZW2	0.334407	12.2589	8.09436	1.56167e-15	4.72772e-14	24.5634
HCRTR1	-0.538061	1.99879	-8.09368	1.56994e-15	4.75035e-14	24.5582
IGKV6-21	-1.38077	4.5098	-8.09241	1.58542e-15	4.79473e-14	24.5486
LINC02062	-0.442309	4.67842	-8.0923	1.58678e-15	4.79641e-14	24.5478
KCNAB3	-0.50887	5.69267	-8.09208	1.5895e-15	4.8022e-14	24.5461
DDX21	0.366747	12.6739	8.09191	1.59162e-15	4.80616e-14	24.5448
PSMB1	0.299029	12.9801	8.0917	1.59412e-15	4.81128e-14	24.5433
AC010618.3	-0.38099	5.90451	-8.09018	1.61308e-15	4.86601e-14	24.5317
ANKRD44-AS1	-0.700682	1.57386	-8.08946	1.62203e-15	4.89053e-14	24.5263
ZC3H12D	-0.632905	6.4417	-8.08844	1.63492e-15	4.9269e-14	24.5186
ZNF763	-0.439739	6.7808	-8.08558	1.67142e-15	5.03385e-14	24.497
BTF3L4	0.223323	11.8515	8.08553	1.67211e-15	5.03385e-14	24.4966
FAM90A25P	-0.654654	1.73205	-8.08425	1.68865e-15	5.08108e-14	24.487
RN7SKP23	-0.613585	4.48939	-8.08207	1.71738e-15	5.16491e-14	24.4705
IGLV2-18	-1.3247	5.16967	-8.0814	1.72625e-15	5.18897e-14	24.4654
CST3	-0.541491	13.701	-8.08072	1.7354e-15	5.21383e-14	24.4603
ZNF460-AS1	-0.4257	5.31629	-8.07999	1.74522e-15	5.24068e-14	24.4548
IRF2-DT	-0.362694	7.48225	-8.07859	1.76423e-15	5.2951e-14	24.4442
BATF	-0.663017	9.16749	-8.07789	1.77374e-15	5.32096e-14	24.4389
PP7080	-0.579012	2.73832	-8.07741	1.78043e-15	5.33831e-14	24.4352
C1QTNF4	-0.81347	3.61685	-8.077	1.78602e-15	5.35239e-14	24.4322
ZDHHC5	0.217513	12.9572	8.07453	1.82045e-15	5.4528e-14	24.4135
CASP1	-0.528006	9.73916	-8.07424	1.82454e-15	5.46232e-14	24.4113
TRBV20-1	-0.931694	4.71801	-8.07347	1.83534e-15	5.49189e-14	24.4056
NEIL3	0.655273	7.26206	8.0732	1.8392e-15	5.50065e-14	24.4035
UQCRB	0.343997	12.8873	8.07253	1.84876e-15	5.52647e-14	24.3984
ERICH3	-1.45948	5.15783	-8.07165	1.86135e-15	5.5613e-14	24.3918
MRPL48	0.32682	10.2506	8.07114	1.86865e-15	5.5803e-14	24.388
BCO2	-0.572595	5.41856	-8.07094	1.87155e-15	5.58401e-14	24.3865
AC013643.3	-0.668366	2.62502	-8.07093	1.87177e-15	5.58401e-14	24.3863
UBE2D2	0.179993	12.3752	8.06998	1.88548e-15	5.62209e-14	24.3792
RPL36A	-0.386478	6.88958	-8.06981	1.8879e-15	5.6265e-14	24.378
AL355488.1	-0.454138	7.77087	-8.06907	1.89884e-15	5.65626e-14	24.3723
LINC00671	-0.555267	1.43652	-8.06892	1.90097e-15	5.65976e-14	24.3712
PIK3CB	0.277017	11.5955	8.06801	1.91437e-15	5.6968e-14	24.3644
LINC00377	-0.549788	0.831957	-8.06685	1.93161e-15	5.74523e-14	24.3556
DEFB124	-0.637294	1.29359	-8.06588	1.94613e-15	5.78552e-14	24.3483
[truncated: 57,428 more rows]
