# Supplementary material for: Investigating the Prognostic Role of Telomerase-Related Cellular Senescence Gene Signatures in Breast Cancer Using Machine Learning
Source: Biomedicines. 2025 Mar 30;13(4):826. doi: 10.3390/biomedicines13040826 (PMC12024799; doi:10.3390/biomedicines13040826)
Supplement: Supplementary file 1 [file biomedicines-13-00826-s001.zip › biomedicines-3473716-Supplementary Table S13.xlsx]

## Sheet: export
Rank	Score	Type	ID	Name	Description	MOA
18	94.18	cp	BRD-A58955223	sulforaphane	Antineoplastic	Antineoplastic, Aryl hydrocarbon receptor antagonist
33	91.54	cp	BRD-K17349619	HLI-373	MDM inhibitor	MDM inhibitor
36	90.48	cp	BRD-K76872913	benzanthrone	Aromatic hydrocarbon derivative	Aromatic hydrocarbon derivative
41	88.54	cp	BRD-K74236984	UNC-0321	Histone lysine methyltransferase inhibitor	Histone lysine methyltransferase inhibitor
44	87.98	cp	BRD-K32977963	eugenol	Androgen receptor antagonist	Androgen receptor antagonist
45	87.95	cp	BRD-K67844266	MLN-4924	Nedd activating enzyme inhibitor	Nedd activating enzyme inhibitor
50	87.36	cp	BRD-A16311756	profenamine	Butyrylcholinesterase inhibitor	Butyrylcholinesterase inhibitor, Cholinergic receptor antagonist
51	87.16	cp	BRD-K72034655	peucedanin	Apoptosis stimulant	Apoptosis stimulant
56	85.05	cp	BRD-K54256913	MK-1775	WEE1 kinase inhibitor	WEE1 kinase inhibitor
58	83.63	cp	BRD-K01779529	fluoropyruvate	Pyruvate dehydrogenase kinase inhibitor	Pyruvate dehydrogenase kinase inhibitor
64	82.43	cp	BRD-K05926469	lenalidomide	Antineoplastic	Antineoplastic
72	81.44	cp	BRD-A56020723	CA-074-Me	Cathepsin inhibitor	Cathepsin inhibitor
81	79.1	cp	BRD-M30523314	vinorelbine	Tubulin inhibitor	Tubulin inhibitor
88	76.23	cp	BRD-K84987553	MDM2-inhibitor	MDM inhibitor	MDM inhibitor
105	73.14	cp	BRD-K74112339	acetohydroxamic-acid	Urease inhibitor	Urease inhibitor
122	68.99	cp	BRD-K33396764	alpha-linolenic-acid	Omega 3 fatty acid stimulant	Omega 3 fatty acid stimulant
123	68.42	cp	BRD-K56614220	clofazimine	GK0582 inhibitor	GK0582 inhibitor
125	67.92	cp	BRD-K36395411	SB-206553	Serotonin receptor antagonist	Serotonin receptor antagonist
138	65.16	cp	BRD-K20152659	gamma-homolinolenic-acid	Cholesterol inhibitor	Cholesterol inhibitor, Platelet aggregation inhibitor, Prostanoid receptor agonist, Prostanoid receptor stimulant
139	65.1	cp	BRD-K88701661	dimercaptosuccinic-acid	Chelating agent	Chelating agent
142	64.93	cp	BRD-K01638814	rilmenidine	Adrenergic receptor agonist	Adrenergic receptor agonist, Imidazoline receptor agonist
143	64.89	cp	BRD-A29437505	RWJ-21757	TLR agonist	TLR agonist
147	64.41	cp	BRD-K74913225	brinzolamide	Carbonic anhydrase inhibitor	Carbonic anhydrase inhibitor
154	63.19	cp	BRD-K28120222	parthenolide	NFkB pathway inhibitor	NFkB pathway inhibitor
156	62.96	cp	BRD-K33583600	isoliquiritigenin	Guanylate cyclase activator	Guanylate cyclase activator
157	62.48	cp	BRD-K80527266	triacsin-c	Adrenergic receptor antagonist	Adrenergic receptor antagonist
159	62.16	cp	BRD-K47717570	NBQX	Glutamate receptor antagonist	Glutamate receptor antagonist
160	62.14	cp	BRD-K32584078	BML-257	AKT inhibitor	AKT inhibitor, HCV inhibitor
167	61.29	cp	BRD-K35687265	ON-01910	PLK inhibitor	PLK inhibitor
171	60.27	cp	BRD-K83963101	MLN-8054	Aurora kinase inhibitor	Aurora kinase inhibitor, Mitotic inhibitor, Protein kinase inhibitor
183	58.52	cp	BRD-A90515964	guaifenesin	Expectorant	Expectorant
184	58.51	cp	BRD-K99029477	prometon	Photosynthesis inhibitor	Photosynthesis inhibitor
194	57.33	cp	BRD-K40227168	vinburnine	Adrenergic receptor antagonist	Adrenergic receptor antagonist
198	56.8	cp	BRD-A07780951	orciprenaline	Adrenergic receptor agonist	Adrenergic receptor agonist
201	56.13	cp	BRD-K81062487	taurocholic-acid	Bile acid	Bile acid
202	56.11	cp	BRD-K40892394	AR-C133057XX	Nitric oxide synthase inhibitor	Nitric oxide synthase inhibitor
205	55.84	cp	BRD-K82746043	navitoclax	BCL inhibitor	BCL inhibitor
206	55.73	cp	BRD-K63630713	etacrynic-acid	Sodium/potassium/chloride transporter inhibitor	Sodium/potassium/chloride transporter inhibitor
213	54.29	cp	BRD-K93095519	SJ-172550	MDM inhibitor	MDM inhibitor
214	54.03	cp	BRD-K78838262	austricine	Hypolipidemic	Hypolipidemic
216	53.48	cp	BRD-K00675675	CL-82198	Metalloproteinase inhibitor	Metalloproteinase inhibitor
218	53.44	cp	BRD-K61097567	SB-218795	Tachykinin antagonist	Tachykinin antagonist
221	53.26	cp	BRD-K14329163	BAY-K8644	Calcium channel activator	Calcium channel activator, L-type calcium channel activator
222	53.2	cp	BRD-K23913458	coumarin	Vitamin K antagonist	Vitamin K antagonist
223	53.01	cp	BRD-K64451768	GANT-58	GLI antagonist	GLI antagonist
227	51.67	cp	BRD-K95402279	geranylgeraniol	Farnesyltransferase inhibitor	Farnesyltransferase inhibitor
230	51.15	cp	BRD-K63915849	AS-604850	PI3K inhibitor	PI3K inhibitor
231	51.03	cp	BRD-A41112154	oleanolic-acid	G protein-coupled receptor agonist	G protein-coupled receptor agonist
234	50.51	cp	BRD-K93258693	GW-9662	PPAR receptor antagonist	PPAR receptor antagonist
235	50.45	cp	BRD-K93325701	damnacanthal	SRC inhibitor	SRC inhibitor
238	49.92	cp	BRD-K89152108	liothyronine	Thyroid hormone stimulant	Thyroid hormone stimulant
239	49.87	cp	BRD-A99177642	deltaline	Acetylcholine receptor antagonist	Acetylcholine receptor antagonist
245	49.39	cp	BRD-A22707317	SB-205384	GABA receptor modulator	GABA receptor modulator
251	48.83	cp	BRD-K40887525	ritanserin	Serotonin receptor antagonist	Serotonin receptor antagonist
254	48.64	cp	BRD-A36707673	hydroxycholesterol	LXR agonist	LXR agonist
259	48.18	cp	BRD-K11433652	aspirin	Cyclooxygenase inhibitor	Cyclooxygenase inhibitor
263	47.42	cp	BRD-K33572481	taurodeoxycholic-acid	Bile acid	Bile acid
268	46.87	cp	BRD-K06234293	LY-364947	TGF beta receptor inhibitor	TGF beta receptor inhibitor, p38 MAPK inhibitor
273	45.97	cp	BRD-A95513702	androsta-1,4-dien-3,17-dione	Aromatase inhibitor	Aromatase inhibitor
280	45.47	cp	BRD-A83937277	mephenytoin	Hydantoin antiepileptic	Hydantoin antiepileptic
283	44.77	cp	BRD-A67373739	AICA-ribonucleotide	AMPK activator	AMPK activator
284	44.73	cp	BRD-K32536677	AGK-2	SIRT inhibitor	SIRT inhibitor
288	44.12	cp	BRD-K94919853	10H-phenothiazin-10-yl)(p-tolyl)methanone	Butyrylcholinesterase inhibitor	Butyrylcholinesterase inhibitor
294	43.21	cp	BRD-K54142781	cirazoline	Adrenergic receptor agonist	Adrenergic receptor agonist
301	42.42	cp	BRD-K25905511	buddleoflavonoloside	Acetylcholinesterase inhibitor	Acetylcholinesterase inhibitor
302	42.14	cp	BRD-U94846492	quinine	Hemozoin biocrystallization inhibitor	Hemozoin biocrystallization inhibitor
308	41.62	cp	BRD-K93176058	AC-55649	Retinoid receptor agonist	Retinoid receptor agonist
312	41.19	cp	BRD-K52219182	BRD-K52219182	Phosphodiesterase inhibitor	Phosphodiesterase inhibitor
317	40.47	cp	BRD-A04352665	maraviroc	CC chemokine receptor antagonist	CC chemokine receptor antagonist
321	39.84	cp	BRD-K15791587	L-733060	Tachykinin antagonist	Tachykinin antagonist
324	39.57	cp	BRD-K14536225	piceid	Glucosidase inhibitor	Glucosidase inhibitor
332	39	cp	BRD-K99595596	salsolinol	Monoamine oxidase inhibitor	Monoamine oxidase inhibitor, Tyrosine hydroxylase inhibitor
333	38.95	cp	BRD-A56675431	altizide	Thiazide diuretic	Thiazide diuretic
339	38.11	cp	BRD-K49519092	immethridine	Histamine receptor agonist	Histamine receptor agonist
344	37.83	cp	BRD-K39569857	avrainvillamide-analog-3	nucleophosmin inhibitor	nucleophosmin inhibitor
346	37.25	cp	BRD-K47943470	tyrphostin-51	EGFR inhibitor	EGFR inhibitor
349	37.07	cp	BRD-K31843556	T-0070907	PPAR receptor antagonist	PPAR receptor antagonist
366	35.05	cp	BRD-A41250306	cyclopenthiazide	Thiazide diuretic	Thiazide diuretic
374	34.43	cp	BRD-K14807180	SB-221284	Serotonin receptor antagonist	Serotonin receptor antagonist
376	34.33	cp	BRD-K73391359	quinisocaine	Local anesthetic	Local anesthetic
378	34.26	cp	BRD-K99291625	SB-203580	p38 MAPK inhibitor	p38 MAPK inhibitor
379	34.24	cp	BRD-K49404994	levetiracetam	Calcium channel blocker	Calcium channel blocker
382	33.86	cp	BRD-K28137194	loreclezole	GABA receptor agonist	GABA receptor agonist
386	33.38	cp	BRD-A83855350	naltrexone	Opioid receptor antagonist	Opioid receptor antagonist
387	32.9	cp	BRD-A38913120	BH3I-1	BCL inhibitor	BCL inhibitor
389	32.79	cp	BRD-K95992530	Cyclo-[Arg-Gly-Asp-D-Phe-Val]	integrin antagonist	integrin antagonist
394	32.5	cp	BRD-K67174588	toremifene	Estrogen receptor antagonist	Estrogen receptor antagonist, Selective estrogen receptor modulator (SERM)
395	32.48	cp	BRD-A50684349	fenoldopam	Dopamine receptor agonist	Dopamine receptor agonist
400	32.13	cp	BRD-K91336023	mesulergine	Dopamine receptor agonist	Dopamine receptor agonist
403	31.94	cp	BRD-K95851186	CGP-13501	GABA receptor modulator	GABA receptor modulator
406	31.58	cp	BRD-K26657438	imiquimod	TLR agonist	TLR agonist, Interferon inducer
416	30.81	cp	BRD-K48923948	BMS-641988	Androgen receptor antagonist	Androgen receptor antagonist
419	30.62	cp	BRD-K59851896	calycanthine	GABA release inhibitor	GABA release inhibitor
420	30.57	cp	BRD-K40742111	baeomycesic-acid	Lipoxygenase inhibitor	Lipoxygenase inhibitor
424	30.17	cp	BRD-A62890442	3-methyl-GABA	GABA aminotransferase activator	GABA aminotransferase activator
425	30.06	cp	BRD-K33453211	levocabastine	Histamine receptor antagonist	Histamine receptor antagonist
431	29.33	cp	BRD-K36324071	NF-449	Purinergic receptor antagonist	Purinergic receptor antagonist
437	28.4	cp	BRD-A38898897	GW-311616	Leukocyte elastase inhibitor	Leukocyte elastase inhibitor
442	27.66	cp	BRD-A35623999	CGP-37157	L-type calcium channel blocker	L-type calcium channel blocker, Mitochondrial Na+/Ca2+ exchanger antagonist, Sodium/calcium exchange inhibitor
443	27.59	cp	BRD-A49358627	ciprofibrate	PPAR receptor agonist	PPAR receptor agonist
445	27.52	cp	BRD-A25775766	securinine	GABA receptor antagonist	GABA receptor antagonist, TP53 activator
450	26.93	cp	BRD-K29582115	ziprasidone	Dopamine receptor antagonist	Dopamine receptor antagonist, Serotonin receptor antagonist
454	26.62	cp	BRD-K16554956	PTB1	AMPK activator	AMPK activator
455	26.56	cp	BRD-A49906757	scopolamine	Acetylcholine receptor antagonist	Acetylcholine receptor antagonist
456	26.44	cp	BRD-K11853856	PJ-34	PARP inhibitor	PARP inhibitor
457	26.29	cp	BRD-A42553870	L-152804	Neuropeptide receptor antagonist	Neuropeptide receptor antagonist
458	26.24	cp	BRD-K08109516	L-701324	Glutamate receptor antagonist	Glutamate receptor antagonist
460	26.03	cp	BRD-K99451608	lopinavir	HIV protease inhibitor	HIV protease inhibitor
463	25.84	cp	BRD-K09764130	mead-ethanolamide	Cannabinoid receptor agonist	Cannabinoid receptor agonist
465	25.79	cp	BRD-K17896185	FIT	Opioid receptor agonist	Opioid receptor agonist
467	25.73	cp	BRD-K61951118	FG-7142	GABA benzodiazepine site receptor inverse agonist	GABA benzodiazepine site receptor inverse agonist
470	25.64	cp	BRD-K43887077	dopamine	Dopamine receptor agonist	Dopamine receptor agonist
473	25.57	cp	BRD-A70449690	forskolin	Adenylyl cyclase activator	Adenylyl cyclase activator
475	25.25	cp	BRD-K49456190	prima-1-met	thioredoxin inhibitor	thioredoxin inhibitor
476	25.21	cp	BRD-K96527333	dehydroisoandosterone	GABA receptor modulator	GABA receptor modulator
477	25.09	cp	BRD-K04170657	psoromic-acid	Ras GTPase inhibitor	Ras GTPase inhibitor
480	24.92	cp	BRD-A15530910	carpindolol	Adrenergic receptor antagonist	Adrenergic receptor antagonist, Serotonin receptor antagonist
485	24.73	cp	BRD-K63792901	arecaidine	Acetylcholine receptor agonist	Acetylcholine receptor agonist
489	24.37	cp	BRD-K53561341	KIN001-220	Aurora kinase inhibitor	Aurora kinase inhibitor
492	24.26	cp	BRD-K05901394	terguride	Dopamine receptor agonist	Dopamine receptor agonist, Serotonin receptor antagonist
495	24.15	cp	BRD-K56450366	NSC-94258	Antineoplastic	Antineoplastic
496	24.14	cp	BRD-K73319509	PF-04217903	c-Met inhibitor	c-Met inhibitor
507	23.35	cp	BRD-K54411430	robustic-acid	cAMP inhibitor	cAMP inhibitor
510	23.18	cp	BRD-K40578143	GR-79236	Adenosine receptor agonist	Adenosine receptor agonist
513	22.85	cp	BRD-K11905747	spectinomycin	Bacterial 30S ribosomal subunit inhibitor	Bacterial 30S ribosomal subunit inhibitor
514	22.66	cp	BRD-K95899059	LY-344864	Serotonin receptor agonist	Serotonin receptor agonist
515	22.61	cp	BRD-A15435692	BMY-14802	Sigma receptor antagonist	Sigma receptor antagonist
518	22.38	cp	BRD-K50214219	CS-1657	PARP inhibitor	PARP inhibitor
519	22.36	cp	BRD-K32311154	nifekalant	Potassium channel blocker	Potassium channel blocker
520	22.34	cp	BRD-K29113274	ketoconazole	Sterol demethylase inhibitor	Sterol demethylase inhibitor
522	22.27	cp	BRD-K41160163	fenobam	Glutamate receptor antagonist	Glutamate receptor antagonist
526	21.98	cp	BRD-A72703248	SKF-96365	Calcium channel blocker	Calcium channel blocker
533	21.3	cp	BRD-K44084986	Y-27632	Rho associated kinase inhibitor	Rho associated kinase inhibitor
537	21.04	cp	BRD-K23875128	RHO-kinase-inhibitor-III[rockout]	Rho associated kinase inhibitor	Rho associated kinase inhibitor
540	20.97	cp	BRD-A77050075	heraclenol	Vitamin K antagonist	Vitamin K antagonist
549	20.48	cp	BRD-A70731303	avrainvillamide-analog-5	nucleophosmin inhibitor	nucleophosmin inhibitor
550	20.47	cp	BRD-A37492983	iocetamic-acid	Radiopaque medium	Radiopaque medium
556	20.16	cp	BRD-K50384076	7,4'-dihydroxyflavone	Opioid receptor antagonist	Opioid receptor antagonist
563	19.82	cp	BRD-K18855837	varenicline	Acetylcholine receptor agonist	Acetylcholine receptor agonist
569	19.35	cp	BRD-K46742498	alosetron	Serotonin receptor antagonist	Serotonin receptor antagonist
571	19.26	cp	BRD-K24656285	farnesol	FXR agonist	FXR agonist, Monoamine oxidase inhibitor, NFkB pathway activator, PPAR receptor agonist
572	19.21	cp	BRD-K14696368	9-methyl-5H-6-thia-4,5-diaza-chrysene-6,6-dioxide	NFkB pathway inhibitor	NFkB pathway inhibitor
573	19.1	cp	BRD-K47328134	lysylphenylalanyl-tyrosine	Heparin activation inhibitor	Heparin activation inhibitor
582	18.48	cp	BRD-K59650319	YM-298198	Glutamate receptor antagonist	Glutamate receptor antagonist
584	18.19	cp	BRD-K54472332	elvitegravir	HIV integrase inhibitor	HIV integrase inhibitor
585	18.18	cp	BRD-A92826379	lupanine	Sodium channel blocker	Sodium channel blocker
588	18.05	cp	BRD-A67438293	treprostinil	Prostacyclin analog	Prostacyclin analog
589	18.03	cp	BRD-K92301463	16,16-dimethylprostaglandin-e2	Prostanoid receptor agonist	Prostanoid receptor agonist
591	17.96	cp	BRD-K53545112	CNQX	Glutamate receptor antagonist	Glutamate receptor antagonist
593	17.89	cp	BRD-K34098590	tienilic-acid	Sodium/potassium/chloride transporter inhibitor	Sodium/potassium/chloride transporter inhibitor
597	17.69	cp	BRD-K62609077	scoulerine	Adrenergic receptor antagonist	Adrenergic receptor antagonist, GABA receptor antagonist, Serotonin receptor antagonist
599	17.58	cp	BRD-K78485176	olmesartan	Angiotensin receptor antagonist	Angiotensin receptor antagonist
601	17.41	cp	BRD-A97739905	ketoprofen	Cyclooxygenase inhibitor	Cyclooxygenase inhibitor
606	17.29	cp	BRD-K60923938	veratridine	Sodium channel activator	Sodium channel activator
610	17.14	cp	BRD-K54416256	methimazole	Antithyroid	Antithyroid
613	16.99	cp	BRD-K92731339	perindopril	ACE inhibitor	ACE inhibitor
617	16.86	cp	BRD-K55703048	latrepirdine	Glutamate receptor antagonist	Glutamate receptor antagonist
622	16.52	cp	BRD-A59215453	lobelanidine	Acetylcholine receptor antagonist	Acetylcholine receptor antagonist, Dopamine receptor modulator, Opioid receptor antagonist, Vesicular monoamine transporter ligand
624	16.44	cp	BRD-A15914070	4-hydroxy-2-nonenal	Cytotoxic lipid peroxidation product	Cytotoxic lipid peroxidation product
628	16.34	cp	BRD-K01192156	tyrphostin-AG-112	Protein tyrosine kinase inhibitor	Protein tyrosine kinase inhibitor
633	16.07	cp	BRD-A68631409	evodiamine	ATPase inhibitor	ATPase inhibitor, TRPV agonist
636	15.96	cp	BRD-K16977723	PP-3	EGFR inhibitor	EGFR inhibitor
638	15.89	cp	BRD-K57033106	tripelennamine	Histamine receptor antagonist	Histamine receptor antagonist
639	15.89	cp	BRD-K68190965	GR-46611	Serotonin receptor agonist	Serotonin receptor agonist
642	15.67	cp	BRD-K36529613	PU-H71	HSP inhibitor	HSP inhibitor
647	15.55	cp	BRD-K17823458	danoprevir	HCV inhibitor	HCV inhibitor
650	15.44	cp	BRD-A97104540	fenoterol	Adrenergic receptor agonist	Adrenergic receptor agonist
651	15.41	cp	BRD-A45499626	UBP-302	Glutamate receptor antagonist	Glutamate receptor antagonist
654	15.34	cp	BRD-K83988098	alvespimycin	HSP inhibitor	HSP inhibitor
655	15.29	cp	BRD-A92161634	scopoline	Acetylcholine receptor antagonist	Acetylcholine receptor antagonist
656	15.26	cp	BRD-A80574334	oxalomalic-acid	Isocitrate dehydrogenase inhibitor	Isocitrate dehydrogenase inhibitor
657	15.26	cp	BRD-K81916719	triclabendazole	Microtubule inhibitor	Microtubule inhibitor
658	15.25	cp	BRD-K70281171	U-99194	Dopamine receptor antagonist	Dopamine receptor antagonist
661	15.13	cp	BRD-K47761761	PD-168077	Dopamine receptor agonist	Dopamine receptor agonist
667	14.75	cp	BRD-K41996876	tyrphostin-1	EGFR inhibitor	EGFR inhibitor
669	14.71	cp	BRD-A94543220	bifonazole	Sterol demethylase inhibitor	Sterol demethylase inhibitor
671	14.65	cp	BRD-K82381502	acetylcholine	Acetylcholine receptor agonist	Acetylcholine receptor agonist
672	14.64	cp	BRD-K98493452	honokiol	AKT inhibitor	AKT inhibitor
673	14.58	cp	BRD-K10136726	tosyllysyl-chloromethyl-ketone	Chymotrypsin inhibitor	Chymotrypsin inhibitor
675	14.49	cp	BRD-K50422030	clomethiazole	GABA receptor antagonist	GABA receptor antagonist, GABA receptor modulator
676	14.45	cp	BRD-K47659338	EMD-386088	Serotonin receptor agonist	Serotonin receptor agonist
682	14.23	cp	BRD-K17294426	clebopride	Dopamine receptor antagonist	Dopamine receptor antagonist
684	14.09	cp	BRD-K86600316	RS-79948	Adrenergic receptor antagonist	Adrenergic receptor antagonist
688	13.88	cp	BRD-K80778372	RO-19-4605	GABA benzodiazepine site receptor inverse agonist	GABA benzodiazepine site receptor inverse agonist
690	13.83	cp	BRD-K35573744	erbstatin-analog	EGFR inhibitor	EGFR inhibitor
694	13.52	cp	BRD-K61314889	IWR-1-ENDO	PARP inhibitor	PARP inhibitor
695	13.45	cp	BRD-K49372556	mofezolac	Cyclooxygenase inhibitor	Cyclooxygenase inhibitor
698	13.35	cp	BRD-K46068882	eugenitol	Bacterial quorum sensing inhibitor	Bacterial quorum sensing inhibitor, Chromone, Monoamine oxidase inhibitor, Androgen receptor antagonist
700	13.34	cp	BRD-K08973992	linoleic-acid	Oxidative stress inducer	Oxidative stress inducer
701	13.3	cp	BRD-K67847053	guanabenz	Adrenergic receptor agonist	Adrenergic receptor agonist
702	13.16	cp	BRD-K46441700	GR-55562	Serotonin receptor antagonist	Serotonin receptor antagonist
704	13.12	cp	BRD-K56064827	EI-273	PKC inhibitor	PKC inhibitor
708	12.73	cp	BRD-K68332390	ponalrestat	Aldose reductase inhibitor	Aldose reductase inhibitor
710	12.71	cp	BRD-A10715913	sulpiride	Dopamine receptor antagonist	Dopamine receptor antagonist
711	12.7	cp	BRD-A09495397	bicuculline	GABA receptor antagonist	GABA receptor antagonist
715	12.46	cp	BRD-A09472452	flecainide	Sodium channel blocker	Sodium channel blocker
718	12.19	cp	BRD-K68246049	TTNPB	Retinoid receptor agonist	Retinoid receptor agonist
726	11.71	cp	BRD-A17453586	MDL-72832	Serotonin receptor agonist	Serotonin receptor agonist
729	11.61	cp	BRD-K79145749	dibenzepin	Norepinephrine reuptake inhibitor	Norepinephrine reuptake inhibitor
730	11.59	cp	BRD-A43930669	L-368899	Oxytocin receptor antagonist	Oxytocin receptor antagonist
733	11.45	cp	BRD-K79131256	albendazole	Anthelmintic	Anthelmintic, Tubulin inhibitor
736	11.41	cp	BRD-K53123955	niridazole	Phosphofructokinase inhibitor	Phosphofructokinase inhibitor
737	11.38	cp	BRD-K62929068	6-benzylaminopurine	Purinergic receptor activator	Purinergic receptor activator
739	11.34	cp	BRD-K28075147	biochanin-a	Estrogen receptor agonist	Estrogen receptor agonist
742	11.15	cp	BRD-K01663662	diphenidol	Acetylcholine receptor agonist	Acetylcholine receptor agonist
745	11.09	cp	BRD-K04010869	prostaglandin-a1	HSP inducer	HSP inducer, NFkB pathway inhibitor
751	10.88	cp	BRD-K51541829	RO-25-6981	Ionotropic glutamate receptor antagonist	Ionotropic glutamate receptor antagonist, Monamine transporter modulator
752	10.86	cp	BRD-A95696820	acadesine	AMPK activator	AMPK activator
755	10.85	cp	BRD-A65550283	ginsenoside	Steroid hormone receptor agonist	Steroid hormone receptor agonist
756	10.83	cp	BRD-A06726973	dibutyrylcyclic-gmp	cGMP analog	cGMP analog
762	10.58	cp	BRD-K05528470	L-745870	Dopamine receptor antagonist	Dopamine receptor antagonist
764	10.52	cp	BRD-A35108200	dexamethasone	Glucocorticoid receptor agonist	Glucocorticoid receptor agonist
769	10.36	cp	BRD-A22769835	homochlorcyclizine	Antihistamine	Antihistamine
772	10.33	cp	BRD-A65440446	cimaterol	Adrenergic receptor agonist	Adrenergic receptor agonist
773	10.27	cp	BRD-K38323065	phenacetin	Cyclooxygenase inhibitor	Cyclooxygenase inhibitor
777	10.15	cp	BRD-K51318897	fenbendazole	Tubulin inhibitor	Tubulin inhibitor
778	10.13	cp	BRD-K00317371	RITA	MDM inhibitor	MDM inhibitor
780	9.99	cp	BRD-K65331431	retinyl	vitamin analog	vitamin analog
790	9.6	cp	BRD-A19661776	mianserin	Serotonin receptor antagonist	Serotonin receptor antagonist
795	9.41	cp	BRD-K13927029	retinol	Retinoid receptor ligand	Retinoid receptor ligand
798	9.3	cp	BRD-A91699651	chloroquine	Antimalarial	Antimalarial
799	9.27	cp	BRD-A09925278	etilefrine	Adrenergic receptor agonist	Adrenergic receptor agonist
801	9.2	cp	BRD-A43974499	reboxetine	Adrenergic receptor antagonist	Adrenergic receptor antagonist
802	9.14	cp	BRD-K59184148	SB-216763	Glycogen synthase kinase inhibitor	Glycogen synthase kinase inhibitor
803	9.09	cp	BRD-A44090213	indoprofen	Cyclooxygenase inhibitor	Cyclooxygenase inhibitor, Prostanoid receptor antagonist
804	9.04	cp	BRD-K15933101	ropinirole	Dopamine receptor agonist	Dopamine receptor agonist
807	9.01	cp	BRD-K31987754	oleylethanolamide	Cannabinoid receptor agonist	Cannabinoid receptor agonist, Potassium channel blocker, Glucose dependent insulinotropic receptor agonist
809	8.93	cp	BRD-A87387433	cefpodoxime	Bacterial cell wall synthesis inhibitor	Bacterial cell wall synthesis inhibitor
810	8.91	cp	BRD-K50135270	GBR-12935	Dopamine uptake inhibitor	Dopamine uptake inhibitor
812	8.86	cp	BRD-K69763916	LY-341495	Glutamate receptor antagonist	Glutamate receptor antagonist
814	8.82	cp	BRD-K75532464	FTI-276	Farnesyltransferase inhibitor	Farnesyltransferase inhibitor
817	8.73	cp	BRD-A83431637	resmethrin	Cytochrome P450 inhibitor	Cytochrome P450 inhibitor
819	8.71	cp	BRD-K03557653	sappanone-a	Tyrosinase inhibitor	Tyrosinase inhibitor, Melanin inhibitor
820	8.7	cp	BRD-K32107296	temozolomide	DNA alkylating agent	DNA alkylating agent
821	8.7	cp	BRD-A62035778	scopolamine	Acetylcholine receptor antagonist	Acetylcholine receptor antagonist
825	8.67	cp	BRD-K91696562	orantinib	FGFR inhibitor	FGFR inhibitor, VEGFR inhibitor, PDGFR receptor inhibitor
828	8.65	cp	BRD-K31553034	zibotentan	Endothelin receptor antagonist	Endothelin receptor antagonist
833	8.54	cp	BRD-K88741031	methyl-2,5-dihydroxycinnamate	EGFR inhibitor	EGFR inhibitor, Tyrosine kinase inhibitor
835	8.47	cp	BRD-A13807286	HA-14-1	BCL inhibitor	BCL inhibitor
839	8.43	cp	BRD-K35559145	levomepromazine	Dopamine receptor antagonist	Dopamine receptor antagonist
844	8.19	cp	BRD-K61177364	NBI-27914	CRF receptor antagonist	CRF receptor antagonist
850	8.13	cp	BRD-A67605442	tetrahydrobiopterin	Nitric oxide stimulant	Nitric oxide stimulant, Nitric oxide synthase stimulant, Phenylalanine 4-hydroxylase stimulant
851	8.12	cp	BRD-K55191674	benzylpenicillin	Penicillin binding protein inhibitor	Penicillin binding protein inhibitor
853	8.09	cp	BRD-K29905972	axitinib	PDGFR receptor inhibitor	PDGFR receptor inhibitor, VEGFR inhibitor
855	8.04	cp	BRD-K30020243	aliskiren	Antihypertensive	Antihypertensive, Peptidase inhibitor, Protease inhibitor, Renin inhibitor
856	8.02	cp	BRD-A51393488	noscapine	Bradykinin receptor antagonist	Bradykinin receptor antagonist, Tubulin inhibitor
857	7.97	cp	BRD-K87226815	cycloserine	Bacterial cell wall synthesis inhibitor	Bacterial cell wall synthesis inhibitor
861	7.89	cp	BRD-K88849294	lobaric-acid	Tyrosine phosphatase inhibitor	Tyrosine phosphatase inhibitor
862	7.86	cp	BRD-K53790871	triamcinolone	Glucocorticoid receptor agonist	Glucocorticoid receptor agonist, Corticosteroid agonist, Immunosuppressant
863	7.82	cp	BRD-A64125466	dehydrocholic-acid	choleretic agent	choleretic agent
865	7.81	cp	BRD-K48692744	NU-1025	PARP inhibitor	PARP inhibitor, DNA dependent protein kinase inhibitor
867	7.72	cp	BRD-K08640512	RS-100329	Adrenergic receptor antagonist	Adrenergic receptor antagonist
868	7.7	cp	BRD-K97354755	SU-6656	SRC inhibitor	SRC inhibitor
871	7.48	cp	BRD-K89046952	ciclacillin	Bacterial cell wall synthesis inhibitor	Bacterial cell wall synthesis inhibitor
875	7.44	cp	BRD-K16233984	eriochrome-black-t	Azo dye	Azo dye
877	7.36	cp	BRD-K90333595	phentolamine	Adrenergic receptor antagonist	Adrenergic receptor antagonist
880	7.33	cp	BRD-A97479839	piperidolate	Acetylcholine receptor antagonist	Acetylcholine receptor antagonist
884	7.25	cp	BRD-K39915878	loxapine	Dopamine receptor antagonist	Dopamine receptor antagonist, Dopamine receptor ligand, Serotonin receptor antagonist
887	7.22	cp	BRD-K91145395	prostratin	PKC activator	PKC activator
888	7.19	cp	BRD-A87125127	3-matida	Glutamate receptor antagonist	Glutamate receptor antagonist
889	7.19	cp	BRD-K41260949	valproic-acid	HDAC inhibitor	HDAC inhibitor
891	7.14	cp	BRD-K18250272	propoxycaine	Local anesthetic	Local anesthetic
894	7.09	cp	BRD-K04710043	hexamethylenebisacetamide	AKT inhibitor	AKT inhibitor, Differentiation inducer, NFkB pathway inhibitor
896	7.05	cp	BRD-K57926513	tyrphostin-AG-1295	PDGFR receptor inhibitor	PDGFR receptor inhibitor
899	6.92	cp	BRD-K62810658	PD-98059	MEK inhibitor	MEK inhibitor, MAP kinase inhibitor
905	6.87	cp	BRD-K94830329	ataluren	CFTR channel agonist	CFTR channel agonist, Dystrophin stimulant
906	6.83	cp	BRD-A74907996	equol	Estrogen receptor agonist	Estrogen receptor agonist
907	6.8	cp	BRD-K73838513	cinacalcet	Calcium channel activator	Calcium channel activator
911	6.72	cp	BRD-K29359156	ebselen	H+/K+-ATPase inhibitor	H+/K+-ATPase inhibitor, Cyclooxygenase inhibitor, Glutathione peroxidase agonist, Nitric oxide synthase inhibitor
912	6.71	cp	BRD-K72420232	WZ-4002	EGFR inhibitor	EGFR inhibitor
917	6.6	cp	BRD-K66175015	afatinib	EGFR inhibitor	EGFR inhibitor
918	6.6	cp	BRD-A45543382	metrizamide	Radiopaque medium	Radiopaque medium
920	6.58	cp	BRD-A20239487	atenolol	Adrenergic receptor antagonist	Adrenergic receptor antagonist
922	6.55	cp	BRD-K61691971	avrainvillamide-analog-1	nucleophosmin inhibitor	nucleophosmin inhibitor
925	6.53	cp	BRD-A39230911	chlorphensin	Muscle relaxant	Muscle relaxant
928	6.5	cp	BRD-K44876623	zolpidem	Benzodiazepine receptor agonist	Benzodiazepine receptor agonist
939	6.32	cp	BRD-U88459701	atorvastatin	HMGCR inhibitor	HMGCR inhibitor
940	6.31	cp	BRD-K06080977	eicosatetraynoic-acid	Cyclooxygenase inhibitor	Cyclooxygenase inhibitor, Lipoxygenase inhibitor
941	6.31	cp	BRD-K37456065	VU-0365114-2	M5 modulator	M5 modulator
945	6.24	cp	BRD-K54790157	trioxsalen	DNA synthesis inhibitor	DNA synthesis inhibitor
948	6.2	cp	BRD-A14966924	alaproclate	Serotonin receptor antagonist	Serotonin receptor antagonist
954	6.06	cp	BRD-A89672324	CGP-55845	GABA receptor antagonist	GABA receptor antagonist
955	6.05	cp	BRD-K86191271	cytosporone-b	NUR77 receptor agonist	NUR77 receptor agonist
956	6.05	cp	BRD-K38055836	etamivan	Respiratory stimulant	Respiratory stimulant
962	5.97	cp	BRD-K14221570	benzopurpurin-4b	HIV entry inhibitor	HIV entry inhibitor
965	5.95	cp	BRD-K02581333	protein-tyrosine-phosphatase-inhibitor-IV	Tyrosine phosphatase inhibitor	Tyrosine phosphatase inhibitor
966	5.94	cp	BRD-K02953697	naringin	Cytochrome P450 inhibitor	Cytochrome P450 inhibitor
967	5.88	cp	BRD-K16508793	diazepam	Benzodiazepine receptor agonist	Benzodiazepine receptor agonist
968	5.85	cp	BRD-K29653726	topiramate	Carbonic anhydrase inhibitor	Carbonic anhydrase inhibitor, Glutamate receptor antagonist, Kainate receptor antagonist
976	5.78	cp	BRD-K45068323	W-13	Calmodulin antagonist	Calmodulin antagonist
982	5.68	cp	BRD-K30867024	SB-216641	Serotonin receptor antagonist	Serotonin receptor antagonist
984	5.64	cp	BRD-K19416115	sitagliptin	Dipeptidyl peptidase inhibitor	Dipeptidyl peptidase inhibitor
987	5.58	cp	BRD-K86465814	HO-013	PPAR receptor agonist	PPAR receptor agonist
988	5.54	cp	BRD-A89434049	sarmentogenin	ATPase inhibitor	ATPase inhibitor
990	5.49	cp	BRD-K83144676	olmesartan	Angiotensin antagonist	Angiotensin antagonist
992	5.46	cp	BRD-K84639753	safinamide	Dopamine uptake inhibitor	Dopamine uptake inhibitor, Glutamate inhibitor, Monoamine oxidase inhibitor
993	5.46	cp	BRD-K79366068	PSB-069	NTPDase inhibitor	NTPDase inhibitor
995	5.43	cp	BRD-K59773493	benzohydroxamic-acid	Antifungal	Antifungal
999	5.4	cp	BRD-A25576662	streptozotocin	DNA alkylating agent	DNA alkylating agent
1007	5.32	cp	BRD-A30205217	ethotoin	Hydantoin antiepileptic	Hydantoin antiepileptic
1008	5.26	cp	BRD-A33833419	TER-14687	Inhibitor of translocation of PKCq in T cells	Inhibitor of translocation of PKCq in T cells
1009	5.25	cp	BRD-K79254416	decitabine	DNA methyltransferase inhibitor	DNA methyltransferase inhibitor
1010	5.25	cp	BRD-K95609758	BMS-191011	Potassium channel activator	Potassium channel activator
1011	5.25	cp	BRD-K63675182	triflupromazine	Dopamine receptor antagonist	Dopamine receptor antagonist
1013	5.22	cp	BRD-K49657628	tyrphostin-AG-18	EGFR inhibitor	EGFR inhibitor, Tyrosine kinase inhibitor
1014	5.21	cp	BRD-K19525698	ozagrel	Thromboxane synthase inhibitor	Thromboxane synthase inhibitor
1015	5.21	cp	BRD-K29178788	dictamnine	Furoquinoline alkaloid	Furoquinoline alkaloid
1016	5.21	cp	BRD-K14693417	cinchonine	P-glycoprotein inhibitor	P-glycoprotein inhibitor
1018	5.2	cp	BRD-K63265447	docetaxel	Tubulin inhibitor	Tubulin inhibitor
1020	5.18	cp	BRD-A54490543	pirlindole	Monoamine oxidase inhibitor	Monoamine oxidase inhibitor
1025	5.04	cp	BRD-A43671941	oxprenolol	Adrenergic receptor antagonist	Adrenergic receptor antagonist
1032	4.97	cp	BRD-K86873305	piperacillin	Bacterial cell wall synthesis inhibitor	Bacterial cell wall synthesis inhibitor
1038	4.88	cp	BRD-A31800922	procyclidine	Acetylcholine receptor antagonist	Acetylcholine receptor antagonist
1042	4.86	cp	BRD-K46018455	bezafibrate	PPAR receptor agonist	PPAR receptor agonist
1043	4.86	cp	BRD-A83695761	chromanol	Potassium channel blocker	Potassium channel blocker
1047	4.82	cp	BRD-K92723993	imatinib	BCR-ABL kinase inhibitor	BCR-ABL kinase inhibitor, KIT inhibitor, PDGFR receptor inhibitor
1055	4.62	cp	BRD-A35338386	NECA	Adenosine receptor agonist	Adenosine receptor agonist
1057	4.58	cp	BRD-K59753975	vindesine	Tubulin inhibitor	Tubulin inhibitor
1059	4.56	cp	BRD-A37776212	ICI-204448	Opioid receptor agonist	Opioid receptor agonist
1060	4.55	cp	BRD-K09859624	methantheline	Acetylcholine receptor antagonist	Acetylcholine receptor antagonist
1061	4.55	cp	BRD-A06390036	hydroquinidine	Antiarrhythmic	Antiarrhythmic
1064	4.54	cp	BRD-K81376179	TCS-359	FLT3 inhibitor	FLT3 inhibitor
1065	4.53	cp	BRD-A19053259	pseudopelletierine	Anthelmintic	Anthelmintic
1066	4.52	cp	BRD-K35723520	darinaparsin	Apoptosis stimulant	Apoptosis stimulant
1067	4.49	cp	BRD-A09539288	homatropine	Acetylcholine receptor antagonist	Acetylcholine receptor antagonist
1069	4.47	cp	BRD-A23637604	oxymetholone	Androgen receptor agonist	Androgen receptor agonist
1071	4.47	cp	BRD-K21520694	sulfacetamide	PABA antagonist	PABA antagonist
1074	4.4	cp	BRD-A36267905	buphenine	Adrenergic receptor agonist	Adrenergic receptor agonist
1080	4.33	cp	BRD-K12002134	megestrol	progesterone receptor agonist	progesterone receptor agonist
1083	4.26	cp	BRD-K49890030	gavestinel	Glutamate receptor antagonist	Glutamate receptor antagonist
1087	4.23	cp	BRD-A82656074	naltrindole	Opioid receptor antagonist	Opioid receptor antagonist
1091	4.16	cp	BRD-K48722833	iloperidone	Dopamine receptor antagonist	Dopamine receptor antagonist, Serotonin receptor antagonist
1095	4.13	cp	BRD-A09161221	nomilin	HSP inhibitor	HSP inhibitor
1103	4.07	cp	BRD-K18135438	chenodeoxycholic-acid	11-beta-HSD1 inhibitor	11-beta-HSD1 inhibitor, FXR agonist
1104	4.06	cp	BRD-K35377380	I-OMe-AG-538	IGF-1 inhibitor	IGF-1 inhibitor
1105	4.05	cp	BRD-K96037667	norethindrone	Progesterone receptor agonist	Progesterone receptor agonist, Progestogen hormone
1111	4.02	cp	BRD-K45861246	azaperone	Dopamine receptor antagonist	Dopamine receptor antagonist
1116	3.98	cp	BRD-K27710560	splitomycin	SIRT inhibitor	SIRT inhibitor
1120	3.95	cp	BRD-K87142802	veliparib	PARP inhibitor	PARP inhibitor
1121	3.95	cp	BRD-K51223576	AG-99	Tyrosine kinase inhibitor	Tyrosine kinase inhibitor
1124	3.88	cp	BRD-K09436313	prostaglandin	Prostanoid receptor antagonist	Prostanoid receptor antagonist
1140	3.7	cp	BRD-K09638361	SA-63133	-666	-666
1141	3.7	cp	BRD-K21733600	rofecoxib	Cyclooxygenase inhibitor	Cyclooxygenase inhibitor
1142	3.7	cp	BRD-K50660797	epicatechin	Bacterial DNA gyrase inhibitor	Bacterial DNA gyrase inhibitor, Cyclooxygenase inhibitor, DNA polymerase inhibitor
1144	3.67	cp	BRD-K47679368	bromfenac	Cyclooxygenase inhibitor	Cyclooxygenase inhibitor
1148	3.64	cp	BRD-K86003836	flubendazole	Tubulin inhibitor	Tubulin inhibitor
1151	3.61	cp	BRD-K28428262	brivanib	FGFR inhibitor	FGFR inhibitor, VEGFR inhibitor
1155	3.59	cp	BRD-K02607075	tubocurarine	Acetylcholine receptor antagonist	Acetylcholine receptor antagonist
1156	3.59	cp	BRD-K56596464	QX-314	Sodium channel blocker	Sodium channel blocker
1157	3.59	cp	BRD-K43978949	PIT	Purinergic receptor antagonist	Purinergic receptor antagonist
1161	3.55	cp	BRD-K39733634	L-161982	Prostanoid receptor antagonist	Prostanoid receptor antagonist, Angiotensin receptor antagonist
1163	3.52	cp	BRD-A36471396	biperiden	Acetylcholine receptor antagonist	Acetylcholine receptor antagonist
1164	3.52	cp	BRD-K84266862	BRL-50481	Phosphodiesterase inhibitor	Phosphodiesterase inhibitor
1169	3.49	cp	BRD-A07395371	esmolol	Adrenergic receptor antagonist	Adrenergic receptor antagonist
1172	3.45	cp	BRD-A02990301	lofexidine	Adrenergic receptor agonist	Adrenergic receptor agonist
1173	3.45	cp	BRD-K63151507	MNITMT	Lymphocyte inhibitor	Lymphocyte inhibitor
1174	3.45	cp	BRD-K36737713	AG-957	Protein tyrosine kinase inhibitor	Protein tyrosine kinase inhibitor
1177	3.39	cp	BRD-A94669766	naringenin	Aromatase inhibitor	Aromatase inhibitor, TRPV antagonist
1179	3.39	cp	BRD-K80738081	resveratrol	Cytochrome P450 inhibitor	Cytochrome P450 inhibitor, SIRT activator
1182	3.38	cp	BRD-A96897502	U-74389F	Lipid peroxidase inhibitor	Lipid peroxidase inhibitor
1185	3.35	cp	BRD-K14681867	somatostatin	Somatostatin receptor agonist	Somatostatin receptor agonist
1186	3.35	cp	BRD-A16754160	ampicillin	Bacterial cell wall synthesis inhibitor	Bacterial cell wall synthesis inhibitor
1192	3.32	cp	BRD-A24817035	laudanosine	Central nervous system agent	Central nervous system agent
1200	3.28	cp	BRD-A31007383	SDZ-WAG-994	Adenosine receptor agonist	Adenosine receptor agonist
1201	3.28	cp	BRD-K60511616	pravastatin	HMGCR inhibitor	HMGCR inhibitor
1206	3.24	cp	BRD-K36258877	AZ-10417808	Caspase inhibitor	Caspase inhibitor
1210	3.22	cp	BRD-K70881766	solanine	Acetylcholinesterase inhibitor	Acetylcholinesterase inhibitor
1212	3.21	cp	BRD-K64935403	ebelactone-b	Lipase inhibitor	Lipase inhibitor
1213	3.21	cp	BRD-K19284129	salvinorin-a	Opioid receptor agonist	Opioid receptor agonist
1217	3.17	cp	BRD-A32164164	methyllycaconitine	Acetylcholine receptor antagonist	Acetylcholine receptor antagonist
1218	3.17	cp	BRD-K41868777	W-5	Calmodulin antagonist	Calmodulin antagonist
1219	3.17	cp	BRD-K66615216	moxifloxacin	Bacterial DNA gyrase inhibitor	Bacterial DNA gyrase inhibitor
1225	3.09	cp	BRD-K84175871	pseudoephedrine	Adrenergic receptor agonist	Adrenergic receptor agonist
1226	3.09	cp	BRD-K68558722	deracoxib	Cyclooxygenase inhibitor	Cyclooxygenase inhibitor
1229	3.07	cp	BRD-K55591206	epigallocatechin	Nitric oxide synthase inhibitor	Nitric oxide synthase inhibitor, Bacterial DNA gyrase inhibitor
1230	3.07	cp	BRD-A04706586	bucladesine	Adenosine receptor agonist	Adenosine receptor agonist, cAMP stimulant
1231	3.07	cp	BRD-K32836707	CAY-10577	Casein kinase inhibitor	Casein kinase inhibitor
1238	3.03	cp	BRD-K24538644	KUC104502N	-666	-666
1244	3	cp	BRD-K24201553	SB-269970	Serotonin receptor antagonist	Serotonin receptor antagonist
1245	3	cp	BRD-K82823076	RO-15-4513	GABA benzodiazepine site receptor inverse agonist	GABA benzodiazepine site receptor inverse agonist
1249	2.97	cp	BRD-K26674531	GR-235	Estrogen receptor agonist	Estrogen receptor agonist, FXR antagonist, Progesterone receptor agonist
1252	2.96	cp	BRD-K23204545	busulfan	DNA inhibitor	DNA inhibitor
1256	2.93	cp	BRD-A07824748	flavanone	11-beta-HSD1 inhibitor	11-beta-HSD1 inhibitor
1257	2.92	cp	BRD-K69195780	NAN-190	Serotonin receptor agonist	Serotonin receptor agonist
1258	2.92	cp	BRD-K14765469	vesamicol	Acetylcholinesterase inhibitor	Acetylcholinesterase inhibitor
1259	2.92	cp	BRD-K53220666	trimetozine	Sedative	Sedative
1262	2.91	cp	BRD-K25079130	avrainvillamide-analog-4	nucleophosmin inhibitor	nucleophosmin inhibitor
1263	2.89	cp	BRD-K92984783	melperone	Serotonin receptor antagonist	Serotonin receptor antagonist, Dopamine receptor antagonist
1268	2.86	cp	BRD-K08556791	ethoprop	Acetylcholinesterase inhibitor	Acetylcholinesterase inhibitor
1269	2.82	cp	BRD-K53972329	ruxolitinib	JAK inhibitor	JAK inhibitor
1270	2.82	cp	BRD-K25906698	immepip	Histamine receptor agonist	Histamine receptor agonist
1273	2.8	cp	BRD-A39268308	epibatidine	Acetylcholine receptor agonist	Acetylcholine receptor agonist
1277	2.78	cp	BRD-K04430056	7-nitroindazole	nitric oxide synthase inhibitor	nitric oxide synthase inhibitor
1278	2.78	cp	BRD-K97330509	SRC-kinase-inhibitor-II	SRC inhibitor	SRC inhibitor
1279	2.78	cp	BRD-A87719232	naproxen	Cyclooxygenase inhibitor	Cyclooxygenase inhibitor
1280	2.78	cp	BRD-K39339537	epirizole	Cyclooxygenase inhibitor	Cyclooxygenase inhibitor
1285	2.75	cp	BRD-M41783010	acamprosate	Glutamate receptor antagonist	Glutamate receptor antagonist
1286	2.75	cp	BRD-A54029483	IRL-2500	Endothelin receptor antagonist	Endothelin receptor antagonist
1287	2.75	cp	BRD-K65417056	meprylcaine	Local anesthetic	Local anesthetic
1291	2.71	cp	BRD-K50018155	RS-67506	Serotonin receptor partial agonist	Serotonin receptor partial agonist
1294	2.71	cp	BRD-A44008656	doxylamine	Histamine receptor antagonist	Histamine receptor antagonist
1296	2.69	cp	BRD-K18574842	nafcillin	Bacterial cell wall synthesis inhibitor	Bacterial cell wall synthesis inhibitor
1297	2.69	cp	BRD-K07507905	BRL-37344	Adrenergic receptor agonist	Adrenergic receptor agonist
1298	2.69	cp	BRD-A65280694	molindone	Dopamine receptor antagonist	Dopamine receptor antagonist
1300	2.64	cp	BRD-K70914287	BIBX-1382	EGFR inhibitor	EGFR inhibitor, Tyrosine kinase inhibitor
1303	2.62	cp	BRD-A26384407	chlortalidone	Carbonic anhydrase inhibitor	Carbonic anhydrase inhibitor
1304	2.62	cp	BRD-K47323024	methapyrilene	Histamine receptor antagonist	Histamine receptor antagonist
1305	2.61	cp	BRD-K74765201	tomelukast	Leukotriene receptor antagonist	Leukotriene receptor antagonist
1307	2.6	cp	BRD-A18917088	estradiol	Contraceptive agent	Contraceptive agent, Estrogen receptor agonist
1316	2.54	cp	BRD-K85871428	SC-68376	p38 MAPK inhibitor	p38 MAPK inhibitor
1317	2.54	cp	BRD-A03359064	ICI-89406	Adrenergic receptor antagonist	Adrenergic receptor antagonist
1320	2.5	cp	BRD-K62982419	cilomilast	Phosphodiesterase inhibitor	Phosphodiesterase inhibitor
1322	2.47	cp	BRD-K53570330	carbofuran	Cholinesterase inhibitor	Cholinesterase inhibitor
1325	2.43	cp	BRD-K96670504	lonidamine	Glucokinase inhibitor	Glucokinase inhibitor
1326	2.43	cp	BRD-K65786282	CGP-7930	GABA receptor modulator	GABA receptor modulator, GABA receptor positive allosteric modulator
1327	2.43	cp	BRD-A36217750	sulfinpyrazone	Uricosuric blocker	Uricosuric blocker
1340	2.33	cp	BRD-K62206109	VUF-5681	Histamine receptor antagonist	Histamine receptor antagonist
1341	2.33	cp	BRD-A59174698	ritodrine	Adrenergic receptor agonist	Adrenergic receptor agonist
1342	2.33	cp	BRD-K83023055	GR-135531	Melatonin receptor agonist	Melatonin receptor agonist
1343	2.33	cp	BRD-K47192521	icosapent	Platelet aggregation inhibitor	Platelet aggregation inhibitor
1344	2.33	cp	BRD-K12539581	nocodazole	Tubulin inhibitor	Tubulin inhibitor
1345	2.32	cp	BRD-K34508425	KUC103898N	-666	-666
1350	2.29	cp	BRD-K56700933	phenethyl-isothiocyanate	Antineoplastic	Antineoplastic
1351	2.29	cp	BRD-K77677632	SB-200646	Serotonin receptor antagonist	Serotonin receptor antagonist
1352	2.29	cp	BRD-K95309561	dienestrol	Estrogen receptor agonist	Estrogen receptor agonist
1353	2.27	cp	BRD-A27143604	DPN	Estrogen receptor agonist	Estrogen receptor agonist
1361	2.22	cp	BRD-A49160188	donepezil	Acetylcholinesterase inhibitor	Acetylcholinesterase inhibitor
1363	2.19	cp	BRD-A55416093	colforsin	Adenylyl cyclase activator	Adenylyl cyclase activator, Adenylate cyclase stimulant
1364	2.18	cp	BRD-K75181824	acetyl-geranygeranyl-cysteine	Inhibitor of methyl esterification of geranylgeranylated proteins	Inhibitor of methyl esterification of geranylgeranylated proteins
1365	2.18	cp	BRD-A72441487	stiripentol	GABA uptake inhibitor	GABA uptake inhibitor
1366	2.18	cp	BRD-K98769987	flumazenil	Benzodiazepine receptor antagonist	Benzodiazepine receptor antagonist
1367	2.18	cp	BRD-K99922388	DPO-1	Potassium channel blocker	Potassium channel blocker
1372	2.15	cp	BRD-A09062839	amylocaine	Local anesthetic	Local anesthetic
1373	2.15	cp	BRD-K91623615	ABT-751	Tubulin inhibitor	Tubulin inhibitor
1374	2.14	cp	BRD-K07265709	razoxane	Chelating agent	Chelating agent, Topoisomerase inhibitor
1378	2.12	cp	BRD-K06878038	deferiprone	Chelating agent	Chelating agent
1380	2.11	cp	BRD-K10860596	granisetron	Serotonin receptor antagonist	Serotonin receptor antagonist
1383	2.11	cp	BRD-A48430263	pioglitazone	Insulin sensitizer	Insulin sensitizer, PPAR receptor agonist
1384	2.08	cp	BRD-K52459643	prostaglandin-e1	Prostanoid receptor agonist	Prostanoid receptor agonist
1386	2.07	cp	BRD-K29555132	arachidonamide	Cannabinoid receptor agonist	Cannabinoid receptor agonist
1387	2.05	cp	BRD-K98521173	desoxycortone	Mineralocorticoid receptor agonist	Mineralocorticoid receptor agonist
1389	2.04	cp	BRD-K85133207	HDAC1-selective	HDAC inhibitor	HDAC inhibitor
1392	2.03	cp	BRD-K45117373	Y-26763	Potassium channel activator	Potassium channel activator
1393	2.01	cp	BRD-K66944906	fraxidin	Carbonic anhydrase inhibitor	Carbonic anhydrase inhibitor
1394	2.01	cp	BRD-A58157837	butabindide	Tripeptidyl peptidase inhibitor	Tripeptidyl peptidase inhibitor
1398	1.97	cp	BRD-A49734948	foliosidine	Plant alkaloid	Plant alkaloid
1399	1.97	cp	BRD-A34706053	CGP-12177	Adrenergic receptor agonist	Adrenergic receptor agonist
1400	1.97	cp	BRD-K29668683	BD-1063	Sigma receptor antagonist	Sigma receptor antagonist
1401	1.97	cp	BRD-A72758037	asiatic-acid	Apoptosis stimulant	Apoptosis stimulant
1408	1.94	cp	BRD-K16336526	capsaicin	TRPV agonist	TRPV agonist
1409	1.94	cp	BRD-K16551401	PNU-22394	Serotonin receptor agonist	Serotonin receptor agonist
1410	1.94	cp	BRD-A98702003	carbenoxolone	11-beta-HSD1 inhibitor	11-beta-HSD1 inhibitor
1411	1.94	cp	BRD-K36864847	BD-1047	Adrenergic receptor antagonist	Adrenergic receptor antagonist
1416	1.9	cp	BRD-A56987319	SQ-22536	Adenylyl cyclase inhibitor	Adenylyl cyclase inhibitor
1417	1.9	cp	BRD-K28578425	cilostamide	Phosphodiesterase inhibitor	Phosphodiesterase inhibitor
1420	1.87	cp	BRD-K73589401	corticosterone	mineralocorticoid receptor agonist	mineralocorticoid receptor agonist
1422	1.86	cp	BRD-A24543851	nornicotine	Acetylcholine receptor agonist	Acetylcholine receptor agonist
1424	1.85	cp	BRD-K20313525	rosmarinic-acid	GABA transaminase inhibitor	GABA transaminase inhibitor
1426	1.83	cp	BRD-A95096829	PNU-96415E	Dopamine receptor antagonist	Dopamine receptor antagonist
1427	1.83	cp	BRD-A31521121	methocarbamol	Muscle relaxant	Muscle relaxant
1428	1.82	cp	BRD-A18579359	wiskostatin	Neural Wiskott-Aldrich syndrome protein inhibitor	Neural Wiskott-Aldrich syndrome protein inhibitor
1434	1.8	cp	BRD-K70778732	trazodone	Adrenergic receptor antagonist	Adrenergic receptor antagonist, Serotonin receptor antagonist, Serotonin reuptake inhibitor
1436	1.76	cp	BRD-K36965586	m-chlorophenylbiguanide	Serotonin receptor agonist	Serotonin receptor agonist
1437	1.76	cp	BRD-K28761384	zuclopenthixol	Dopamine receptor antagonist	Dopamine receptor antagonist
1438	1.76	cp	BRD-K71499074	diclofenamide	Carbonic anhydrase inhibitor	Carbonic anhydrase inhibitor
1444	1.76	cp	BRD-K94325918	kinetin-riboside	Apoptosis stimulant	Apoptosis stimulant
1446	1.73	cp	BRD-A59808129	guggulsterone	Cholesterol inhibitor	Cholesterol inhibitor, Estrogen receptor agonist, FXR antagonist, IKK inhibitor, Pregnane X receptor agonist, Progesterone receptor agonist
1447	1.73	cp	BRD-A64227845	SKF-77434	Dopamine receptor agonist	Dopamine receptor agonist
1448	1.73	cp	BRD-K67013324	luzindole	Melatonin receptor antagonist	Melatonin receptor antagonist
1451	1.71	cp	BRD-K21853356	RG-14620	EGFR inhibitor	EGFR inhibitor
1452	1.7	cp	BRD-A77722753	hydralazine	Vasodilator	Vasodilator
1454	1.69	cp	BRD-K41567364	SB-334867	Orexin receptor antagonist	Orexin receptor antagonist
1455	1.69	cp	BRD-K83597974	pargyline	Monoamine oxidase inhibitor	Monoamine oxidase inhibitor
1456	1.69	cp	BRD-K76274772	MAPP-D-erythro	Ceramidase inhibitor	Ceramidase inhibitor
1457	1.69	cp	BRD-K91904471	SD-169	p38 MAPK inhibitor	p38 MAPK inhibitor
1458	1.69	cp	BRD-K32247306	primidone	GABA receptor antagonist	GABA receptor antagonist
1462	1.66	cp	BRD-K66896231	BRD-K66896231	Acetylcholinesterase inhibitor	Acetylcholinesterase inhibitor
1463	1.66	cp	BRD-K68437527	EMF-bca1-60	caspase inhibitor	caspase inhibitor
1464	1.66	cp	BRD-A49046702	SKF-89976A	GABA uptake inhibitor	GABA uptake inhibitor
1466	1.66	cp	BRD-A05352148	ipratropium	Acetylcholine receptor antagonist	Acetylcholine receptor antagonist
1468	1.62	cp	BRD-K60174629	z-prolyl-prolinal	Prolyl endopeptidase inhibitor	Prolyl endopeptidase inhibitor
1469	1.62	cp	BRD-K76810206	nicergoline	Adrenergic receptor antagonist	Adrenergic receptor antagonist
1470	1.62	cp	BRD-A30435184	metergoline	Dopamine receptor agonist	Dopamine receptor agonist, Serotonin receptor antagonist
1478	1.55	cp	BRD-K01902415	pirinixic-acid	PPAR receptor agonist	PPAR receptor agonist
1479	1.55	cp	BRD-K30296925	flavokavain-b	Antineoplastic	Antineoplastic
1480	1.55	cp	BRD-A01593789	chlormadinone	5-alpha reductase inhibitor	5-alpha reductase inhibitor, Progesterone receptor agonist
1483	1.55	cp	BRD-A97437073	rosiglitazone	Insulin sensitizer	Insulin sensitizer, PPAR receptor agonist
1485	1.53	cp	BRD-K41337261	ZM-306416	ABL inhibitor	ABL inhibitor, SRC inhibitor, VEGFR inhibitor
1487	1.52	cp	BRD-K05104363	PD-184352	MEK inhibitor	MEK inhibitor
1488	1.52	cp	BRD-K18059238	gamma-linolenic-acid	Cyclooxygenase inhibitor	Cyclooxygenase inhibitor, Prostanoid receptor agonist
1489	1.52	cp	BRD-A02759312	betaxolol	Adrenergic receptor antagonist	Adrenergic receptor antagonist
1492	1.5	cp	BRD-K77133231	PD-169316	p38 MAPK inhibitor	p38 MAPK inhibitor
1497	1.48	cp	BRD-K17743697	KB-R7943	Sodium/calcium exchange inhibitor	Sodium/calcium exchange inhibitor
1498	1.48	cp	BRD-K02404261	caffeine	Adenosine receptor antagonist	Adenosine receptor antagonist, Diuretic, Phosphodiesterase inhibitor
1499	1.48	cp	BRD-A42759514	ornidazole	Antiprotozoal	Antiprotozoal
1500	1.48	cp	BRD-K42095107	daidzein	Estrogen receptor agonist	Estrogen receptor agonist
1504	1.44	cp	BRD-K53665955	MK-5108	Aurora kinase inhibitor	Aurora kinase inhibitor
1505	1.44	cp	BRD-A62071884	siguazodan	Phosphodiesterase inhibitor	Phosphodiesterase inhibitor
1506	1.44	cp	BRD-K72816382	cinalukast	Leukotriene receptor antagonist	Leukotriene receptor antagonist
1507	1.44	cp	BRD-K13725475	rhodomyrtoxin	Cytotoxic agent	Cytotoxic agent, DNA intercalator
1511	1.41	cp	BRD-A63546914	RO-04-5595	Glutamate receptor antagonist	Glutamate receptor antagonist
1512	1.41	cp	BRD-K79124250	ioxaglic-acid	Radiopaque medium	Radiopaque medium
1513	1.41	cp	BRD-A76093993	cromakalim	Potassium channel activator	Potassium channel activator
1514	1.41	cp	BRD-K50398167	meclofenamic-acid	Cyclooxygenase inhibitor	Cyclooxygenase inhibitor, Prostanoid receptor antagonist
1517	1.38	cp	BRD-K14767410	SC-560	Cyclooxygenase inhibitor	Cyclooxygenase inhibitor
1518	1.37	cp	BRD-A01346607	flumetasone	Glucocorticoid receptor agonist	Glucocorticoid receptor agonist
1519	1.37	cp	BRD-K30480208	torasemide	Electrolyte reabsorption inhibitor	Electrolyte reabsorption inhibitor, Thromboxane receptor antagonist
1521	1.34	cp	BRD-K12120659	GR-144053	Integrin antagonist	Integrin antagonist
1522	1.34	cp	BRD-K63089472	farnesylthioacetic-acid	Inhibitor of methyl esterification of farnesylated proteins	Inhibitor of methyl esterification of farnesylated proteins
1524	1.34	cp	BRD-K50128260	sildenafil	Phosphodiesterase inhibitor	Phosphodiesterase inhibitor
1525	1.34	cp	BRD-K88560311	rucaparib	PARP inhibitor	PARP inhibitor
1526	1.33	cp	BRD-K47693913	evoxine	Furoquinoline alkaloid	Furoquinoline alkaloid
1529	1.3	cp	BRD-A84327315	calcitriol	Vitamin D receptor agonist	Vitamin D receptor agonist
1530	1.3	cp	BRD-K38449220	seneciphylline	Cytochrome P450 inhibitor	Cytochrome P450 inhibitor
1531	1.3	cp	BRD-K00662280	CL-218872	GABA receptor agonist	GABA receptor agonist
1532	1.29	cp	BRD-K92413528	thiazolidinecarboxylic-acid	Reducing agent	Reducing agent
1533	1.27	cp	BRD-A76279427	myriocin	Serine palmitoyltransferase inhibitor	Serine palmitoyltransferase inhibitor
1534	1.27	cp	BRD-K15164005	apoptosis-activator-II	Carboxylesterase inhibitor	Carboxylesterase inhibitor
1535	1.27	cp	BRD-A43150328	penicillic-acid	other antibiotic	other antibiotic
1536	1.27	cp	BRD-K67261995	adipiodone	Contrast agent	Contrast agent
1537	1.27	cp	BRD-K22193694	dioxybenzone	Topical sunscreen agent	Topical sunscreen agent
1538	1.27	cp	BRD-K36927236	glibenclamide	Sulfonylurea	Sulfonylurea
1540	1.25	cp	BRD-A21858158	praziquantel	Anthelmintic	Anthelmintic
1541	1.25	cp	BRD-K37289225	clozapine	Dopamine receptor antagonist	Dopamine receptor antagonist, Serotonin receptor antagonist
1545	1.23	cp	BRD-K75641298	metoclopramide	Dopamine receptor antagonist	Dopamine receptor antagonist, Serotonin receptor antagonist
1546	1.23	cp	BRD-A14798026	mestranol	Estrogen receptor agonist	Estrogen receptor agonist
1547	1.23	cp	BRD-K34092021	arvanil	TRPV agonist	TRPV agonist
1548	1.23	cp	BRD-K07888196	tyrphostin-AG-538	IGF-1 inhibitor	IGF-1 inhibitor
1549	1.23	cp	BRD-A77299732	salubrinal	Eukaryotic translation initiation factor inhibitor	Eukaryotic translation initiation factor inhibitor
1551	1.23	cp	BRD-K63430059	methoxsalen	DNA synthesis inhibitor	DNA synthesis inhibitor
1553	1.2	cp	BRD-A73680854	PT-630	Dipeptidyl peptidase inhibitor	Dipeptidyl peptidase inhibitor
1554	1.2	cp	BRD-A30815329	felodipine	Calcium channel blocker	Calcium channel blocker
1555	1.2	cp	BRD-A80641450	FR-139317	Endothelin receptor antagonist	Endothelin receptor antagonist
1556	1.2	cp	BRD-K13819402	desoxypeganine	Acetylcholinesterase inhibitor	Acetylcholinesterase inhibitor, Monoamine oxidase inhibitor
1559	1.2	cp	BRD-K98530306	clonidine	Adrenergic receptor agonist	Adrenergic receptor agonist
1560	1.19	cp	BRD-K15196155	IBC-293	Hydroxycarboxylic acid receptor agonist	Hydroxycarboxylic acid receptor agonist
1567	1.16	cp	BRD-A62182663	YK-4279	Apoptosis stimulant	Apoptosis stimulant, EWS-FLI1 inhibitor
1568	1.16	cp	BRD-K69690935	curcumin	Cyclooxygenase inhibitor	Cyclooxygenase inhibitor, Histone acetyltransferase inhibitor, Lipoxygenase inhibitor, NFkB pathway inhibitor
1570	1.15	cp	BRD-K68264559	brimonidine	Adrenergic receptor agonist	Adrenergic receptor agonist
1571	1.13	cp	BRD-K10098805	rhapontin	Apoptosis stimulant	Apoptosis stimulant
1572	1.13	cp	BRD-K96263742	GW-7647	PPAR receptor agonist	PPAR receptor agonist
1573	1.13	cp	BRD-K77947974	fluspirilene	Dopamine receptor antagonist	Dopamine receptor antagonist
1576	1.11	cp	BRD-K06980535	promazine	Dopamine receptor antagonist	Dopamine receptor antagonist
1580	1.09	cp	BRD-A20968261	WAY-213613	Glutamate inhibitor	Glutamate inhibitor
1581	1.09	cp	BRD-K24526313	levcromakalim	Potassium channel activator	Potassium channel activator
1587	1.06	cp	BRD-K23583188	lavendustin-a	EGFR inhibitor	EGFR inhibitor
1588	1.06	cp	BRD-K63828191	raloxifene	Estrogen receptor antagonist	Estrogen receptor antagonist, Selective estrogen receptor modulator (SERM)
1593	1	cp	BRD-K99447003	enalaprilat	ACE inhibitor	ACE inhibitor
1597	0.99	cp	BRD-K28346421	rifapentine	RNA polymerase inhibitor	RNA polymerase inhibitor
1598	0.99	cp	BRD-K25741894	skimmianine	Acetylcholinesterase inhibitor	Acetylcholinesterase inhibitor, Furoquinoline alkaloid
1599	0.99	cp	BRD-A75455249	kavain	Calcium channel modulator	Calcium channel modulator, Sodium channel blocker
1600	0.99	cp	BRD-K18799075	BAY-59-3074	Cannabinoid receptor partial agonist	Cannabinoid receptor partial agonist
1605	0.96	cp	BRD-K01612348	meropenem	Bacterial cell wall synthesis inhibitor	Bacterial cell wall synthesis inhibitor
1606	0.95	cp	BRD-K82091397	SB-239063	p38 MAPK inhibitor	p38 MAPK inhibitor
1607	0.95	cp	BRD-K59597909	phenothiazine	Dopamine receptor antagonist	Dopamine receptor antagonist
1608	0.95	cp	BRD-K18194590	mephentermine	Adrenergic receptor agonist	Adrenergic receptor agonist
1609	0.95	cp	BRD-A69917777	aminopentamide	Acetylcholine receptor antagonist	Acetylcholine receptor antagonist
1611	0.95	cp	BRD-K76205745	losartan	Angiotensin receptor antagonist	Angiotensin receptor antagonist
1613	0.92	cp	BRD-K22009844	phenprobamate	Muscle relaxant	Muscle relaxant
1614	0.92	cp	BRD-K26521938	dinoprostone	Prostanoid receptor agonist	Prostanoid receptor agonist
1615	0.92	cp	BRD-K39670393	amthamine	Histamine receptor agonist	Histamine receptor agonist
1616	0.92	cp	BRD-K93441486	diphemanil	Acetylcholine receptor antagonist	Acetylcholine receptor antagonist
1617	0.92	cp	BRD-A02713983	dihydrodeoxygedunin	Growth factor receptor activator	Growth factor receptor activator
1619	0.92	cp	BRD-A24514565	warfarin	Vitamin K antagonist	Vitamin K antagonist
1620	0.9	cp	BRD-A25234499	aminoglutethimide	Glucocorticoid receptor antagonist	Glucocorticoid receptor antagonist
1621	0.88	cp	BRD-K96119599	leucodin	Melanin inhibitor	Melanin inhibitor
1622	0.87	cp	BRD-A48261811	argatroban	Thrombin inhibitor	Thrombin inhibitor
1624	0.85	cp	BRD-K42573370	avrainvillamide-analog-2	nucleophosmin inhibitor	nucleophosmin inhibitor
1625	0.85	cp	BRD-K15588452	R-96544	Serotonin receptor antagonist	Serotonin receptor antagonist
1626	0.85	cp	BRD-K17008822	BD-1008	Sigma receptor antagonist	Sigma receptor antagonist
1627	0.85	cp	BRD-K79404599	enzastaurin	PKC inhibitor	PKC inhibitor
1628	0.85	cp	BRD-A07440155	labetalol	Adrenergic receptor antagonist	Adrenergic receptor antagonist
1630	0.81	cp	BRD-K99696746	fatostatin	SREBP inhibitor	SREBP inhibitor
1631	0.81	cp	BRD-K43797669	genistein	Tyrosine kinase inhibitor	Tyrosine kinase inhibitor
1632	0.81	cp	BRD-K09397065	SR-57227A	Serotonin receptor agonist	Serotonin receptor agonist
1633	0.81	cp	BRD-K94841585	emodic-acid	Laxative	Laxative
1634	0.81	cp	BRD-K68867920	quetiapine	Dopamine receptor antagonist	Dopamine receptor antagonist, Serotonin receptor antagonist
1638	0.78	cp	BRD-A75935363	atracurium	Acetylcholine receptor antagonist	Acetylcholine receptor antagonist
1639	0.78	cp	BRD-K68341547	W-9	Calmodulin antagonist	Calmodulin antagonist
1640	0.78	cp	BRD-K64402243	ivachtin	Caspase inhibitor	Caspase inhibitor
1641	0.78	cp	BRD-A77349281	RK-682	Tyrosine phosphatase inhibitor	Tyrosine phosphatase inhibitor
1642	0.78	cp	BRD-K73109821	diazoxide	Potassium channel activator	Potassium channel activator
1643	0.78	cp	BRD-A37837077	cyclazosin	Adrenergic receptor antagonist	Adrenergic receptor antagonist
1647	0.74	cp	BRD-K63516691	T-0156	Phosphodiesterase inhibitor	Phosphodiesterase inhibitor
1648	0.74	cp	BRD-K41713976	E-4031	Potassium channel blocker	Potassium channel blocker
1651	0.74	cp	BRD-K81272440	dantrolene	Calcium channel blocker	Calcium channel blocker
1652	0.73	cp	BRD-K55430733	WAY-629	Serotonin receptor agonist	Serotonin receptor agonist
1655	0.7	cp	BRD-K12079898	PD-160170	Neuropeptide receptor antagonist	Neuropeptide receptor antagonist
1656	0.7	cp	BRD-K17378184	prestwick-559	Dopamine receptor agonist	Dopamine receptor agonist
1657	0.7	cp	BRD-A56012032	thiorphan	Membrane metalloendopeptidase inhibitor	Membrane metalloendopeptidase inhibitor
1658	0.7	cp	BRD-K39746403	erythromycin	NFkB pathway inhibitor	NFkB pathway inhibitor
1660	0.7	cp	BRD-K98548675	parthenolide	NFkB pathway inhibitor	NFkB pathway inhibitor, Adiponectin receptor agonist
1662	0.68	cp	BRD-K81847782	scandenin	Plant compound with antimicrobial activity	Plant compound with antimicrobial activity
1664	0.67	cp	BRD-K79877282	PF-543	Sphingosine kinase inhibitor	Sphingosine kinase inhibitor
1666	0.67	cp	BRD-K31611373	fluprostenol	Prostanoid receptor agonist	Prostanoid receptor agonist
1667	0.67	cp	BRD-K66019333	oxantel	Anthelmintic	Anthelmintic
1668	0.67	cp	BRD-K29950728	clomifene	Estrogen receptor antagonist	Estrogen receptor antagonist
1669	0.67	cp	BRD-A85860691	chaetocin	Histone lysine methyltransferase inhibitor	Histone lysine methyltransferase inhibitor
1670	0.65	cp	BRD-A41995253	brucine	Glycine receptor antagonist	Glycine receptor antagonist
1675	0.64	cp	BRD-K51671335	sulpiride	Dopamine receptor antagonist	Dopamine receptor antagonist
1676	0.63	cp	BRD-A31195449	TCB2	Serotonin receptor agonist	Serotonin receptor agonist
1677	0.63	cp	BRD-K04146668	GW-441756	Growth factor receptor inhibitor	Growth factor receptor inhibitor
1678	0.63	cp	BRD-K15025317	BAY-11-7821	NFkB pathway inhibitor	NFkB pathway inhibitor
1679	0.63	cp	BRD-K97158071	droperidol	Dopamine receptor antagonist	Dopamine receptor antagonist
1680	0.63	cp	BRD-K56558538	ambroxol	Sodium channel blocker	Sodium channel blocker
1681	0.63	cp	BRD-K06335600	tizanidine	Adrenergic receptor agonist	Adrenergic receptor agonist
1682	0.63	cp	BRD-A95869247	indapamide	Thiazide diuretic	Thiazide diuretic
1684	0.6	cp	BRD-K66412701	pazufloxacin	Topoisomerase inhibitor	Topoisomerase inhibitor
1685	0.6	cp	BRD-A20131130	2',5'-dideoxyadenosine	Adenylyl cyclase inhibitor	Adenylyl cyclase inhibitor
1686	0.6	cp	BRD-A13084692	troglitazone	Insulin sensitizer	Insulin sensitizer, PPAR receptor agonist
1687	0.6	cp	BRD-A70268693	PG-9	Acetylcholine receptor agonist	Acetylcholine receptor agonist
1688	0.6	cp	BRD-K01815685	indole	aryl hydrocarbon receptor agonist	aryl hydrocarbon receptor agonist
1689	0.6	cp	BRD-K96799727	pifithrin-mu	HSP inhibitor	HSP inhibitor
1690	0.6	cp	BRD-K40901640	cinanserin	Serotonin receptor antagonist	Serotonin receptor antagonist
1692	0.6	cp	BRD-K37865504	LY-2183240	FAAH inhibitor	FAAH inhibitor
1695	0.58	cp	BRD-K46211610	tolazoline	Adrenergic receptor antagonist	Adrenergic receptor antagonist
1696	0.56	cp	BRD-K70487031	flupentixol	Dopamine receptor antagonist	Dopamine receptor antagonist
1697	0.56	cp	BRD-A98378129	talniflumate	Cyclooxygenase inhibitor	Cyclooxygenase inhibitor
1699	0.56	cp	BRD-K61250553	loperamide	Opioid receptor agonist	Opioid receptor agonist
1700	0.56	cp	BRD-K93461745	buspirone	Serotonin receptor agonist	Serotonin receptor agonist
1701	0.56	cp	BRD-A51714012	venlafaxine	Adrenergic inhibitor	Adrenergic inhibitor, Norepinephrine reuptake inhibitor, Serotonin reuptake inhibitor
1702	0.53	cp	BRD-K00673382	famotidine	Histamine receptor antagonist	Histamine receptor antagonist
1703	0.53	cp	BRD-K28849549	mesalazine	Cyclooxygenase inhibitor	Cyclooxygenase inhibitor, Lipoxygenase inhibitor, Prostanoid receptor antagonist
1704	0.53	cp	BRD-K60298136	ITE	Aryl hydrocarbon receptor agonist	Aryl hydrocarbon receptor agonist
1705	0.53	cp	BRD-K15715913	fluperlapine	Serotonin receptor antagonist	Serotonin receptor antagonist
1706	0.53	cp	BRD-K32164935	tolazamide	ATP channel blocker	ATP channel blocker
1707	0.53	cp	BRD-A19195498	trimipramine	Norepinephrine reuptake inhibitor	Norepinephrine reuptake inhibitor, Tricyclic antidepressant
1713	0.49	cp	BRD-K62310379	fluticasone	Glucocorticoid receptor agonist	Glucocorticoid receptor agonist
1714	0.49	cp	BRD-K60770992	pergolide	Dopamine receptor agonist	Dopamine receptor agonist
1715	0.49	cp	BRD-K36377456	marmesin	Angiogenesis inhibitor	Angiogenesis inhibitor
1716	0.49	cp	BRD-K76587808	fraxetin	Antioxidant	Antioxidant
1717	0.49	cp	BRD-K04877770	FTase-inhibitor-B581	Farnesyltransferase inhibitor	Farnesyltransferase inhibitor
1718	0.49	cp	BRD-A10523515	GSK-429286A	Rho associated kinase inhibitor	Rho associated kinase inhibitor
1719	0.49	cp	BRD-A23072235	pheniramine	Histamine receptor antagonist	Histamine receptor antagonist
1720	0.49	cp	BRD-K93880783	stavudine	DNA directed DNA polymerase inhibitor	DNA directed DNA polymerase inhibitor, Reverse transcriptase inhibitor
1721	0.49	cp	BRD-K08703257	3-amino-benzamide	PARP inhibitor	PARP inhibitor
1723	0.46	cp	BRD-K39391626	ethylestrenol	Progesterone receptor agonist	Progesterone receptor agonist
1724	0.46	cp	BRD-A78877355	nefopam	Cyclooxygenase inhibitor	Cyclooxygenase inhibitor
1725	0.46	cp	BRD-K26429091	J-104129	Acetylcholine receptor antagonist	Acetylcholine receptor antagonist
1727	0.46	cp	BRD-A19736161	ondansetron	Serotonin receptor antagonist	Serotonin receptor antagonist
1730	0.42	cp	BRD-K52172416	anastrozole	Aromatase inhibitor	Aromatase inhibitor
1731	0.42	cp	BRD-A22256192	terazosin	Adrenergic receptor antagonist	Adrenergic receptor antagonist
1732	0.42	cp	BRD-K05906022	limonin	HIV protease inhibitor	HIV protease inhibitor
1733	0.42	cp	BRD-K60038276	irbesartan	Angiotensin receptor antagonist	Angiotensin receptor antagonist
1734	0.42	cp	BRD-A73741725	exemestane	Aromatase inhibitor	Aromatase inhibitor
1735	0.42	cp	BRD-A16694057	bisphenol-a	PPAR receptor antagonist	PPAR receptor antagonist
1739	0.39	cp	BRD-K33193182	methylnorlichexanthone	Aurora kinase inhibitor	Aurora kinase inhibitor, PIM inhibitor, VEGFR inhibitor
1742	0.35	cp	BRD-K25310650	ormetoprim	Bacterial antifolate	Bacterial antifolate
1743	0.35	cp	BRD-K10843433	phenylbutazone	Cyclooxygenase inhibitor	Cyclooxygenase inhibitor, Prostanoid receptor antagonist
1744	0.35	cp	BRD-A14395271	mesoridazine	Dopamine receptor antagonist	Dopamine receptor antagonist
1745	0.35	cp	BRD-K46317332	proadifen	Nitric oxide synthase inhibitor	Nitric oxide synthase inhibitor
1746	0.35	cp	BRD-K95237249	probenecid	Uricosuric blocker	Uricosuric blocker
1748	0.32	cp	BRD-K47780086	penciclovir	DNA directed DNA polymerase inhibitor	DNA directed DNA polymerase inhibitor
1749	0.32	cp	BRD-K09416995	lovastatin	HMGCR inhibitor	HMGCR inhibitor
1750	0.32	cp	BRD-A35511923	L-803087	Somatostatin receptor agonist	Somatostatin receptor agonist
1751	0.32	cp	BRD-K96402602	farnesylthiotriazole	PPMTase inhibitor	PPMTase inhibitor
1752	0.32	cp	BRD-K27450477	EHNA	Adenosine deaminase inhibitor	Adenosine deaminase inhibitor
1753	0.32	cp	BRD-K39965020	doconexent	PPAR receptor agonist	PPAR receptor agonist
1754	0.32	cp	BRD-A31575449	CGP-20712	Adrenergic receptor antagonist	Adrenergic receptor antagonist
1755	0.32	cp	BRD-A33168282	sotalol	Adrenergic receptor antagonist	Adrenergic receptor antagonist
1756	0.32	cp	BRD-A09467419	mebeverine	Acetylcholine receptor antagonist	Acetylcholine receptor antagonist
1757	0.32	cp	BRD-K20655524	mefexamide	Psychoactive drug	Psychoactive drug
1758	0.28	cp	BRD-K29530284	amlexanox	Histamine receptor modulator	Histamine receptor modulator
1759	0.28	cp	BRD-K64610608	EMF-bca1-57	caspase inhibitor	caspase inhibitor
1760	0.28	cp	BRD-A56359832	zileuton	Leukotriene inhibitor	Leukotriene inhibitor, Lipoxygenase inhibitor
1761	0.28	cp	BRD-K67277431	picotamide	Thromboxane receptor antagonist	Thromboxane receptor antagonist, Thromboxane synthase inhibitor
1762	0.28	cp	BRD-K97181089	amiloride	Sodium channel blocker	Sodium channel blocker
1763	0.28	cp	BRD-K45252063	clofibrate	PPAR receptor agonist	PPAR receptor agonist
1764	0.28	cp	BRD-A73368467	fexofenadine	Histamine receptor antagonist	Histamine receptor antagonist
1765	0.28	cp	BRD-K77695569	tiabendazole	Angiogenesis inhibitor	Angiogenesis inhibitor
1769	0.25	cp	BRD-K59522102	piperine	Monoamine oxidase inhibitor	Monoamine oxidase inhibitor
1770	0.25	cp	BRD-A85025557	NCS-382	GABA receptor antagonist	GABA receptor antagonist
1771	0.25	cp	BRD-K12219985	glipizide	Sulfonylurea	Sulfonylurea
1773	0.21	cp	BRD-K46435977	valaciclovir	DNA polymerase inhibitor	DNA polymerase inhibitor
1774	0.21	cp	BRD-A34255068	rolipram	Phosphodiesterase inhibitor	Phosphodiesterase inhibitor, Interleukin receptor antagonist
1775	0.21	cp	BRD-K08252256	diclofenac	Cyclooxygenase inhibitor	Cyclooxygenase inhibitor
1776	0.18	cp	BRD-K48300629	zonisamide	Sodium channel blocker	Sodium channel blocker, T-type calcium channel blocker
1777	0.18	cp	BRD-K45033733	famciclovir	DNA polymerase inhibitor	DNA polymerase inhibitor
1778	0.18	cp	BRD-K03670461	tyrphostin-AG-82	EGFR inhibitor	EGFR inhibitor
1779	0.18	cp	BRD-K92049597	triamterene	Sodium channel blocker	Sodium channel blocker
1780	0.18	cp	BRD-K81473089	tacrine	Acetylcholinesterase inhibitor	Acetylcholinesterase inhibitor, Acetylcholine release stimulant, Butyrylcholinesterase inhibitor, Potassium channel antagonist
1781	0.18	cp	BRD-A81233518	glycopyrrolate	Acetylcholine receptor antagonist	Acetylcholine receptor antagonist
1784	0.14	cp	BRD-K88742110	BRD-K88742110	HDAC inhibitor	HDAC inhibitor
1785	0.14	cp	BRD-A31159102	fluoxetine	Selective serotonin reuptake inhibitor (SSRI)	Selective serotonin reuptake inhibitor (SSRI)
1786	0.14	cp	BRD-K02265150	amoxapine	Norepinephrine reuptake inhibitor	Norepinephrine reuptake inhibitor
1787	0.14	cp	BRD-A92585442	RU-28318	Cytochrome P450 inhibitor	Cytochrome P450 inhibitor
1788	0.12	cp	BRD-A78322124	dobutamine	Adrenergic receptor agonist	Adrenergic receptor agonist
1789	0.11	cp	BRD-K15834839	lobendazole	Anthelmintic	Anthelmintic
1790	0.11	cp	BRD-A65671304	candesartan	Angiotensin receptor antagonist	Angiotensin receptor antagonist
1791	0.11	cp	BRD-A09722536	cyclophosphamide	DNA alkylating agent	DNA alkylating agent
1798	0.07	cp	BRD-K01095011	finasteride	5-alpha reductase inhibitor	5-alpha reductase inhibitor
1799	0.07	cp	BRD-K06854232	AM-580	Retinoid receptor agonist	Retinoid receptor agonist
1800	0.07	cp	BRD-K67043667	altretamine	DNA synthesis inhibitor	DNA synthesis inhibitor
1801	0.07	cp	BRD-K89997465	chlorpromazine	Dopamine receptor antagonist	Dopamine receptor antagonist
1802	0.06	cp	BRD-A39390670	rabeprazole	ATPase inhibitor	ATPase inhibitor, Gastrin inhibitor
1803	0.04	cp	BRD-K11540476	EMF-BCA1-64	Caspase inhibitor	Caspase inhibitor
1804	0.04	cp	BRD-K11717138	benzbromarone	Chloride channel blocker	Chloride channel blocker
1805	0.04	cp	BRD-K90382497	GW-843682X	PLK inhibitor	PLK inhibitor
1806	0.04	cp	BRD-A64977602	mirtazapine	Adrenergic receptor antagonist	Adrenergic receptor antagonist, Serotonin receptor antagonist
1807	0.04	cp	BRD-K85119730	tolbutamide	ATP channel blocker	ATP channel blocker
1808	0.04	cp	BRD-K68132782	terbinafine	Fungal squalene epoxidase inhibitor	Fungal squalene epoxidase inhibitor
1809	0.03	cp	BRD-A68888262	azelastine	Histamine receptor antagonist	Histamine receptor antagonist
1810	0.03	cp	BRD-K54314721	zolmitriptan	Serotonin receptor agonist	Serotonin receptor agonist
1811	0.03	cp	BRD-A22380646	pantoprazole	ATPase inhibitor	ATPase inhibitor
1812	0.03	cp	BRD-K99107520	felbamate	Glutamate receptor antagonist	Glutamate receptor antagonist
1813	0.02	cp	BRD-K62374253	rufloxacin	Bacterial DNA gyrase inhibitor	Bacterial DNA gyrase inhibitor
1814	0.02	cp	BRD-K90789829	nefazodone	Adrenergic inhibitor	Adrenergic inhibitor, Norepinephrine reuptake inhibitor, Serotonin receptor antagonist, Serotonin reuptake inhibitor
1815	0.02	cp	BRD-K47936004	piribedil	Dopamine receptor agonist	Dopamine receptor agonist
1816	0.02	cp	BRD-K88789588	letrozole	Aromatase inhibitor	Aromatase inhibitor
1824	0.01	cp	BRD-A75769826	SDM25N	Opioid receptor antagonist	Opioid receptor antagonist
1832	0	cp	BRD-K50324045	avrainvillamide-analog-6	nucleophosmin inhibitor	nucleophosmin inhibitor
2415	0	cp	BRD-K69688083	mestinon	Cholinesterase inhibitor	Cholinesterase inhibitor
2416	0	cp	BRD-A15493168	tetracycline	Bacterial 30S ribosomal subunit inhibitor	Bacterial 30S ribosomal subunit inhibitor
2417	0	cp	BRD-K28667793	pyrazinamide	Fatty acid synthase inhibitor	Fatty acid synthase inhibitor
2418	0	cp	BRD-K13356952	methazolamide	Carbonic anhydrase inhibitor	Carbonic anhydrase inhibitor
2419	0	cp	BRD-K82216340	medroxyprogesterone	progesterone receptor agonist	progesterone receptor agonist
2420	0	cp	BRD-K94070024	depomedrol	Glucocorticoid receptor agonist	Glucocorticoid receptor agonist
2421	0	cp	BRD-A51182606	chloramphenicol	Protein synthesis inhibitor	Protein synthesis inhibitor, Bacterial 50S ribosomal subunit inhibitor
2422	0	cp	BRD-K90864987	cobalt(II)-chloride	HSP inducer	HSP inducer
2423	0	cp	BRD-K83636919	entacapone	Catechol O methyltransferase inhibitor	Catechol O methyltransferase inhibitor
2424	0	cp	BRD-K67977190	eprosartan	Angiotensin receptor antagonist	Angiotensin receptor antagonist
2425	0	cp	BRD-K20197062	SA-94315	Caspase inhibitor	Caspase inhibitor
2426	0	cp	BRD-K14643723	4-(2-Amino-ethyl)-benzenesulfonamide	carbonic anhydrase inhibitor	carbonic anhydrase inhibitor
2427	0	cp	BRD-A83892713	rifampicin	RNA polymerase inhibitor	RNA polymerase inhibitor
2428	0	cp	BRD-A80928489	1-monopalmitin	P-glycoprotein inhibitor	P-glycoprotein inhibitor
2429	0	cp	BRD-A80383043	BRD-A80383043	Glutamate receptor agonist	Glutamate receptor agonist, Glutamate receptor antagonist
2430	0	cp	BRD-A79314293	cephalosporanic-acid	Bacterial cell wall synthesis inhibitor	Bacterial cell wall synthesis inhibitor
2431	0	cp	BRD-A29731977	17-hydroxyprogesterone-caproate	progesterone receptor agonist	progesterone receptor agonist
2432	0	cp	BRD-K36627727	tamibarotene	Retinoid receptor agonist	Retinoid receptor agonist
2433	0	cp	BRD-U97083655	teicoplanin	Bacterial cell wall synthesis inhibitor	Bacterial cell wall synthesis inhibitor
2434	0	cp	BRD-K15891719	tenofovir	Reverse transcriptase inhibitor	Reverse transcriptase inhibitor, Cytochrome P450 inhibitor, DNA polymerase inhibitor, HIV integrase inhibitor
2435	0	cp	BRD-K66956375	oleoylethanolamide	Cannabinoid receptor agonist	Cannabinoid receptor agonist, Glucose dependent insulinotropic receptor agonist, Potassium channel blocker, PPAR receptor agonist
2436	0	cp	BRD-K37720887	SB-525334	TGF beta receptor inhibitor	TGF beta receptor inhibitor
2437	0	cp	BRD-K07736136	VX-702	p38 MAPK inhibitor	p38 MAPK inhibitor
2438	0	cp	BRD-K37130656	rivaroxaban	Coagulation inhibitor	Coagulation inhibitor
2439	0	cp	BRD-K70511574	sunitinib	PLK inhibitor	PLK inhibitor
2440	0	cp	BRD-K70557564	zosuquidar	P-glycoprotein inhibitor	P-glycoprotein inhibitor
2441	0	cp	BRD-K89014967	AS-703026	MEK inhibitor	MEK inhibitor
2442	0	cp	BRD-K91900765	VX-745	p38 MAPK inhibitor	p38 MAPK inhibitor
2443	0	cp	BRD-K17306061	aprepitant	Tachykinin antagonist	Tachykinin antagonist
2444	0	cp	BRD-K99964838	bosutinib	ABL inhibitor	ABL inhibitor, BCR-ABL kinase inhibitor, SRC inhibitor
2445	0	cp	BRD-K99749624	linifanib	PDGFR receptor inhibitor	PDGFR receptor inhibitor, VEGFR inhibitor
2446	0	cp	BRD-A67748489	K3644	Kinesin-like spindle protein inhibitor	Kinesin-like spindle protein inhibitor
2447	0	cp	BRD-K70401845	erlotinib	EGFR inhibitor	EGFR inhibitor
2448	0	cp	BRD-K05804044	AZ-628	RAF inhibitor	RAF inhibitor
2449	0	cp	BRD-K01253243	SB-590885	RAF inhibitor	RAF inhibitor
2450	0	cp	BRD-K52751261	TAK-715	p38 MAPK inhibitor	p38 MAPK inhibitor
2451	0	cp	BRD-K47539947	tetradecylthioacetic-acid	Lipid peroxidase inhibitor	Lipid peroxidase inhibitor
2452	0	cp	BRD-K00184207	GR-206	Aryl hydrocarbon receptor ligand	Aryl hydrocarbon receptor ligand
2453	0	cp	BRD-K79437791	acetyl-farnesyl-cysteine	Inhibitor of methylation of endogenous isoprenylated proteins	Inhibitor of methylation of endogenous isoprenylated proteins
2454	0	cp	BRD-K50720187	flupirtine	Glutamate receptor antagonist	Glutamate receptor antagonist
2455	0	cp	BRD-K32710582	EI-247	IGF-1 inhibitor	IGF-1 inhibitor
2456	0	cp	BRD-A74904029	EI-231	Casein kinase inhibitor	Casein kinase inhibitor
2457	0	cp	BRD-K43764301	dexketoprofen	Cyclooxygenase inhibitor	Cyclooxygenase inhibitor
2458	0	cp	BRD-K77625572	etomoxir	Carnitine palmitoyltransferase inhibitor	Carnitine palmitoyltransferase inhibitor
2459	0	cp	BRD-K35128472	2-aminopurine	Serine/threonine kinase inhibitor	Serine/threonine kinase inhibitor
2460	0	cp	BRD-K32610195	androstenedione	Cytochrome P450 inhibitor	Cytochrome P450 inhibitor
2461	0	cp	BRD-U66370498	androstanol	CAR antagonist	CAR antagonist
2462	0	cp	BRD-K30743633	TCPOBOP	CAR agonist	CAR agonist
2463	0	cp	BRD-K43164539	cholic-acid	Bile acid	Bile acid
2464	0	cp	BRD-K61341215	vecuronium	Acetylcholine receptor antagonist	Acetylcholine receptor antagonist
2465	0	cp	BRD-K39944607	ochratoxin-a	Phenylalanyl tRNA synthetase inhibitor	Phenylalanyl tRNA synthetase inhibitor
2466	0	cp	BRD-U44618005	WH-4023	SRC inhibitor	SRC inhibitor
2467	0	cp	BRD-K84085265	CG-930	JNK inhibitor	JNK inhibitor
2468	0	cp	BRD-K24859147	KIN001-242	Protein kinase inhibitor	Protein kinase inhibitor
2469	0	cp	BRD-A92630576	trimebutine	Opioid receptor agonist	Opioid receptor agonist
2470	0	cp	BRD-K04412738	tramadol	Norepinephrine reuptake inhibitor	Norepinephrine reuptake inhibitor, Opioid receptor agonist, Serotonin reuptake inhibitor
2471	0	cp	BRD-K54316499	tolterodine	Acetylcholine receptor antagonist	Acetylcholine receptor antagonist
2472	0	cp	BRD-K89125793	tinidazole	Antiprotozoal	Antiprotozoal
2473	0	cp	BRD-K94887716	TFMPP	Serotonin receptor agonist	Serotonin receptor agonist, Serotonin receptor antagonist
2474	0	cp	BRD-A27489425	rolitetracycline	Bacterial 30S ribosomal subunit inhibitor	Bacterial 30S ribosomal subunit inhibitor
2475	0	cp	BRD-A14208071	oxyphenonium	Cholinergic receptor antagonist	Cholinergic receptor antagonist
2476	0	cp	BRD-A12560204	nitrendipine	Calcium channel blocker	Calcium channel blocker
2477	0	cp	BRD-K70883034	nimetazepam	GABA receptor agonist	GABA receptor agonist
2478	0	cp	BRD-K44353683	nateglinide	Insulin secretagogue	Insulin secretagogue
2479	0	cp	BRD-A03216249	mepivacaine	Potassium channel blocker	Potassium channel blocker, Sodium channel blocker
2480	0	cp	BRD-K33226500	indinavir	HIV protease inhibitor	HIV protease inhibitor
2481	0	cp	BRD-A62434282	goserelin	Gonadotropin releasing factor hormone receptor agonist	Gonadotropin releasing factor hormone receptor agonist, Luteinizing hormone releasing hormone agonist
2482	0	cp	BRD-K86887724	dofetilide	Potassium channel blocker	Potassium channel blocker
2483	0	cp	BRD-K39462424	dexchlorpheniramine	Histamine receptor antagonist	Histamine receptor antagonist
2484	0	cp	BRD-K30697463	desoximetasone	Glucocorticoid receptor agonist	Glucocorticoid receptor agonist
2485	0	cp	BRD-K48932581	cetraxate	Mucus protecting agent	Mucus protecting agent
2486	0	cp	BRD-K31471398	dihydrexidine	Dopamine receptor agonist	Dopamine receptor agonist
2487	0	cp	BRD-A17448384	beclometasone	Glucocorticoid receptor agonist	Glucocorticoid receptor agonist
2488	0	cp	BRD-K05658747	raltegravir	HIV integrase inhibitor	HIV integrase inhibitor
2489	0	cp	BRD-A25569250	KI-16425	Lysophosphatidic acid receptor antagonist	Lysophosphatidic acid receptor antagonist
2490	0	cp	BRD-K89162000	tandutinib	FLT3 inhibitor	FLT3 inhibitor, KIT inhibitor, PDGFR receptor inhibitor
2491	0	cp	BRD-M07438658	lapatinib	EGFR inhibitor	EGFR inhibitor, ErbB2 inhibitor
2492	0	cp	BRD-K15402119	huperzine-a	Acetylcholinesterase inhibitor	Acetylcholinesterase inhibitor
2493	0	cp	BRD-K14550461	doxercalciferol	Vitamin D receptor agonist	Vitamin D receptor agonist
2494	0	cp	BRD-A47706533	L-BSO	Glutathione transferase inhibitor	Glutathione transferase inhibitor
2495	0	cp	BRD-K64310881	MW-STK33-3B	Potassium channel activator	Potassium channel activator
2496	0	cp	BRD-A74771556	nikkomycin	Chitin inhibitor	Chitin inhibitor
2497	0	cp	BRD-K56745457	azauridine	Antiviral	Antiviral
2498	0	cp	BRD-K61993165	niacin	NAD precursor with lipid lowering effects	NAD precursor with lipid lowering effects, Vitamin B
2499	0	cp	BRD-K99063460	didanosine	Nucleoside reverse transcriptase inhibitor	Nucleoside reverse transcriptase inhibitor
2500	0	cp	BRD-K40619305	larixinic-acid	Compound that interacts with metal centers	Compound that interacts with metal centers
2501	0	cp	BRD-K54987996	CAY-10578	Casein kinase inhibitor	Casein kinase inhibitor
2502	0	cp	BRD-K32795028	1-benzylimidazole	Thromboxane synthase inhibitor	Thromboxane synthase inhibitor
2503	0	cp	BRD-K72264770	QW-BI-011	Histone lysine methyltransferase inhibitor	Histone lysine methyltransferase inhibitor
2504	0	cp	BRD-K48115423	2-(4-methoxybenzylthio)-6-methylpyrimidin-4-ol	Matrix metalloprotease inhibitor	Matrix metalloprotease inhibitor
2505	0	cp	BRD-A71009679	KUC103420N	-666	-666
2506	0	cp	BRD-K88304388	dextrorphan	Glutamate receptor antagonist	Glutamate receptor antagonist
2507	0	cp	BRD-K87024524	phenelzine	Monoamine oxidase inhibitor	Monoamine oxidase inhibitor
2508	0	cp	BRD-A84702196	penicillin	Bacterial cell wall synthesis inhibitor	Bacterial cell wall synthesis inhibitor
2509	0	cp	BRD-K59633790	VU-0420363-1	SARS coronavirus 3C-like protease inhibitor	SARS coronavirus 3C-like protease inhibitor
2510	0	cp	BRD-A52172093	VU-0413807-2	Calcium channel blocker	Calcium channel blocker
2511	0	cp	BRD-K84141129	VU-0400193-3	Glutamate receptor modulator	Glutamate receptor modulator
2512	0	cp	BRD-A57457122	VU-0400071-3	Glutamate receptor modulator	Glutamate receptor modulator
2513	0	cp	BRD-K43149758	myricetin	Androgen receptor agonist	Androgen receptor agonist, Cytochrome P450 inhibitor
2514	0	cp	BRD-K91442916	CAM-9-026	Membrane metalloendopeptidase inhibitor	Membrane metalloendopeptidase inhibitor
2515	0	cp	BRD-A71657825	2-(biphenyl-4-ylsulfonamido)pentanedioic-acid	Matrix metalloprotease inhibitor	Matrix metalloprotease inhibitor
2516	0	cp	BRD-A01145011	zebularine	DNA methyltransferase inhibitor	DNA methyltransferase inhibitor
2517	0	cp	BRD-K57011718	UK-356618	Metalloproteinase inhibitor	Metalloproteinase inhibitor
2518	0	cp	BRD-K20285085	fostamatinib	SYK inhibitor	SYK inhibitor
2519	0	cp	BRD-K02950022	BMS-299897	Gamma secretase inhibitor	Gamma secretase inhibitor
2520	0	cp	BRD-A60070924	alpha-estradiol	Estrogen receptor agonist	Estrogen receptor agonist
2521	0	cp	BRD-A26097136	bulleyaconitine-a	Non-opiod analgesic	Non-opiod analgesic
2522	0	cp	BRD-K92446736	zatebradine	HCN channel blocker	HCN channel blocker
2523	0	cp	BRD-K64157027	ZD-2079	Adrenergic receptor agonist	Adrenergic receptor agonist
2524	0	cp	BRD-A51410489	yohimbine	Adrenergic receptor antagonist	Adrenergic receptor antagonist
2525	0	cp	BRD-K88358234	xaliproden	Serotonin receptor agonist	Serotonin receptor agonist
2526	0	cp	BRD-K40902647	vincamine	Adrenergic receptor antagonist	Adrenergic receptor antagonist
2527	0	cp	BRD-K18757346	U-46619	Thromboxane receptor agonist	Thromboxane receptor agonist
2528	0	cp	BRD-K17415526	tyrphostin-AG-835	Protein tyrosine kinase inhibitor	Protein tyrosine kinase inhibitor
2529	0	cp	BRD-K11107424	tiotidine	Histamine receptor antagonist	Histamine receptor antagonist
2530	0	cp	BRD-K08619574	thioproperazine	Dopamine receptor antagonist	Dopamine receptor antagonist
2531	0	cp	BRD-A87479750	tenidap	Cyclooxygenase inhibitor	Cyclooxygenase inhibitor
2532	0	cp	BRD-K94176593	TWS-119	Glycogen synthase kinase inhibitor	Glycogen synthase kinase inhibitor
2533	0	cp	BRD-K00959089	thenoyltrifluoroacetone	Chelating agent	Chelating agent
2534	0	cp	BRD-K97309399	thiothixene	Dopamine receptor antagonist	Dopamine receptor antagonist
2535	0	cp	BRD-K73999723	telmisartan	Angiotensin receptor antagonist	Angiotensin receptor antagonist
2536	0	cp	BRD-K97118047	4,5,6,7-tetrabromobenzotriazole	Casein kinase inhibitor	Casein kinase inhibitor
2537	0	cp	BRD-A24122750	saclofen	GABA receptor antagonist	GABA receptor antagonist
2538	0	cp	BRD-K20287671	SU-4312	PDGFR receptor inhibitor	PDGFR receptor inhibitor, Tyrosine kinase inhibitor, VEGFR inhibitor
2539	0	cp	BRD-K19309090	SR-95639A	Acetylcholine receptor agonist	Acetylcholine receptor agonist
2540	0	cp	BRD-K91243525	SR-142948	Neurotensin receptor antagonist	Neurotensin receptor antagonist
2541	0	cp	BRD-K73824630	skatole	Thrombin inhibitor	Thrombin inhibitor
2542	0	cp	BRD-K26373640	IKK-2-inhibitor	IKK inhibitor	IKK inhibitor, SYK inhibitor
2543	0	cp	BRD-K59331372	SB-366791	TRPV antagonist	TRPV antagonist
2544	0	cp	BRD-K54330070	SB-202190	p38 MAPK inhibitor	p38 MAPK inhibitor
2545	0	cp	BRD-A49370193	RO-60-0175	Serotonin receptor agonist	Serotonin receptor agonist
2546	0	cp	BRD-K04111260	raclopride	Dopamine receptor antagonist	Dopamine receptor antagonist
2547	0	cp	BRD-K69556541	ryanodine	Calcium channel blocker	Calcium channel blocker
2548	0	cp	BRD-K46142322	RS-67333	Serotonin receptor partial agonist	Serotonin receptor partial agonist
2549	0	cp	BRD-K20714604	RS-56812	Serotonin receptor partial agonist	Serotonin receptor partial agonist
2550	0	cp	BRD-K80725821	RS-16566	Serotonin receptor antagonist	Serotonin receptor antagonist
2551	0	cp	BRD-K34330170	rotenonic-acid	Retinoid receptor antagonist	Retinoid receptor antagonist
2552	0	cp	BRD-K56047318	RHC-80267	Triacylglycerol lipase inhibitor	Triacylglycerol lipase inhibitor
2553	0	cp	BRD-K95921201	reserpine	Vesicular monoamine transporter inhibitor	Vesicular monoamine transporter inhibitor
2554	0	cp	BRD-K70505054	ranitidine	Histamine receptor antagonist	Histamine receptor antagonist
2555	0	cp	BRD-A37817666	picrotoxin	GABA receptor antagonist	GABA receptor antagonist
2556	0	cp	BRD-K68095457	palmitoylethanolamide	Cannabinoid receptor agonist	Cannabinoid receptor agonist
2557	0	cp	BRD-K97564742	mepyramine	Histamine receptor antagonist	Histamine receptor antagonist
2558	0	cp	BRD-K85242180	beta-CCP	Indoleamine 2,3-dioxygenase inhibitor	Indoleamine 2,3-dioxygenase inhibitor
2559	0	cp	BRD-K82255054	propofol	GABA receptor agonist	GABA receptor agonist
2560	0	cp	BRD-A26334849	propafenone	Antiarrhythmic	Antiarrhythmic
2561	0	cp	BRD-K71731651	PNU-120596	Acetylcholine receptor agonist	Acetylcholine receptor agonist
2562	0	cp	BRD-K94689771	pinocembrin	CYP1B1 inhibitor	CYP1B1 inhibitor
2563	0	cp	BRD-A75478957	PD-166793	Metalloproteinase inhibitor	Metalloproteinase inhibitor, Collagenase inhibitor
2564	0	cp	BRD-K40992116	parachlorophenol	Anti-infective	Anti-infective
2565	0	cp	BRD-A10355991	norketamine	Glutamate receptor antagonist	Glutamate receptor antagonist
2566	0	cp	BRD-A21723284	naltriben	Opioid receptor antagonist	Opioid receptor antagonist
2567	0	cp	BRD-K05181084	NGB-2904	Dopamine receptor antagonist	Dopamine receptor antagonist
2568	0	cp	BRD-K60060639	methyllidocaine	antiarrhythmic medication	antiarrhythmic medication
2569	0	cp	BRD-K06024458	n-arachidonyl-GABA	cannabinoid receptor agonist	cannabinoid receptor agonist
2570	0	cp	BRD-K44899736	RO-16-6941	Monoamine oxidase inhibitor	Monoamine oxidase inhibitor
2571	0	cp	BRD-A78377521	monastrol	Kinesin-like spindle protein inhibitor	Kinesin-like spindle protein inhibitor
2572	0	cp	BRD-A02710418	meptazinol	Opioid receptor agonist	Opioid receptor agonist
2573	0	cp	BRD-A32949107	MRS-1845	Calcium channel blocker	Calcium channel blocker
2574	0	cp	BRD-K53878242	MMPX	Phosphodiesterase inhibitor	Phosphodiesterase inhibitor
2575	0	cp	BRD-K93201660	ML-7	Myosin light chain kinase inhibitor	Myosin light chain kinase inhibitor
2576	0	cp	BRD-K95202259	ML-3163	p38 MAPK inhibitor	p38 MAPK inhibitor
2577	0	cp	BRD-A20126139	medrysone	Glucocorticoid receptor agonist	Glucocorticoid receptor agonist
2578	0	cp	BRD-K96144918	mead-acid	KPL-1 tumor suppressor	KPL-1 tumor suppressor
2579	0	cp	BRD-K09635134	l-erythro-MAPP	negative control for D-erythro-MAPP	negative control for D-erythro-MAPP
2580	0	cp	BRD-K13261168	LY-16350	Dopamine receptor agonist	Dopamine receptor agonist
2581	0	cp	BRD-K78637815	LY-320135	Cannabinoid receptor antagonist	Cannabinoid receptor antagonist
2582	0	cp	BRD-K05181463	L-741626	Dopamine receptor antagonist	Dopamine receptor antagonist
2583	0	cp	BRD-A96882008	L-732138	Tachykinin antagonist	Tachykinin antagonist
2584	0	cp	BRD-K18816859	L-694247	Serotonin receptor agonist	Serotonin receptor agonist
2585	0	cp	BRD-K70241288	L-692585	Growth hormone releasing peptide ligand agonist	Growth hormone releasing peptide ligand agonist
2586	0	cp	BRD-A28422058	L-689560	Glutamate receptor antagonist	Glutamate receptor antagonist
2587	0	cp	BRD-K49671696	ketanserin	Serotonin receptor antagonist	Serotonin receptor antagonist
2588	0	cp	BRD-A31227688	kynuramine	Aryl hydrocarbon receptor activator	Aryl hydrocarbon receptor activator
2589	0	cp	BRD-A38747044	KU-14R	Imidazoline receptor ligand	Imidazoline receptor ligand, Putative I3 antagonist
2590	0	cp	BRD-K05464208	JX-401	p38 MAPK inhibitor	p38 MAPK inhibitor
2591	0	cp	BRD-K64670467	JNJ-16259685	Glutamate receptor antagonist	Glutamate receptor antagonist
2592	0	cp	BRD-K15086322	JNJ-10191584	Histamine receptor antagonist	Histamine receptor antagonist
2593	0	cp	BRD-K95676198	JAK3-inhibitor-V	JAK inhibitor	JAK inhibitor
2594	0	cp	BRD-A41722204	sulmazole	Adenosine receptor antagonist	Adenosine receptor antagonist
2595	0	cp	BRD-K29173907	isoflupredone	Glucocorticoid receptor agonist	Glucocorticoid receptor agonist
2596	0	cp	BRD-K51918615	iodophenpropit	Histamine receptor antagonist	Histamine receptor antagonist
2597	0	cp	BRD-K43860855	iobenguane	Antineoplastic	Antineoplastic
2598	0	cp	BRD-K92678294	irilin-a	Isoflavone	Isoflavone
2599	0	cp	BRD-K73290745	ICI-199441	Opioid receptor agonist	Opioid receptor agonist
2600	0	cp	BRD-K85383046	IAA-94	Chloride channel blocker	Chloride channel blocker
2601	0	cp	BRD-K92726801	hydrastinine	Haemostatic agent	Haemostatic agent
2602	0	cp	BRD-A97730597	hexylcaine	Sodium channel blocker	Sodium channel blocker
2603	0	cp	BRD-K07996107	harpagoside	Acetylcholinesterase inhibitor	Acetylcholinesterase inhibitor
2604	0	cp	BRD-A00267231	hemado	Adenosine receptor agonist	Adenosine receptor agonist
2605	0	cp	BRD-K24240364	GYKI-52466	Glutamate receptor antagonist	Glutamate receptor antagonist, Kainate receptor antagonist
2606	0	cp	BRD-K67860401	AR-A014418	Glycogen synthase kinase inhibitor	Glycogen synthase kinase inhibitor
2607	0	cp	BRD-K75478907	GS-39783	GABA receptor modulator	GABA receptor modulator
2608	0	cp	BRD-K02283807	GR-32191	Thromboxane receptor antagonist	Thromboxane receptor antagonist
2609	0	cp	BRD-K52394958	GR-159897	Tachykinin antagonist	Tachykinin antagonist
2610	0	cp	BRD-K11634954	GBR-13069	Dopamine uptake inhibitor	Dopamine uptake inhibitor
2611	0	cp	BRD-K92015269	GBR-12783	Dopamine uptake inhibitor	Dopamine uptake inhibitor
2612	0	cp	BRD-M00539986	formoterol	Adrenergic receptor agonist	Adrenergic receptor agonist
2613	0	cp	BRD-K72676686	fluvoxamine	Selective serotonin reuptake inhibitor (SSRI)	Selective serotonin reuptake inhibitor (SSRI)
2614	0	cp	BRD-K67445247	flurofamide	Urease inhibitor	Urease inhibitor
2615	0	cp	BRD-A13650332	flucloxacillin	Bacterial cell wall synthesis inhibitor	Bacterial cell wall synthesis inhibitor
2616	0	cp	BRD-K28667196	fillalbin	Increases arterial blood pressure	Increases arterial blood pressure
2617	0	cp	BRD-K34170797	fexaramine	FXR agonist	FXR agonist
2618	0	cp	BRD-K76617868	fasudil	Rho associated kinase inhibitor	Rho associated kinase inhibitor
2619	0	cp	BRD-A96456596	FPL-55712	Leukotriene receptor antagonist	Leukotriene receptor antagonist
2620	0	cp	BRD-K81839095	estrone	Estrogen receptor agonist	Estrogen receptor agonist, Estrogenic hormone
2621	0	cp	BRD-K04046242	equilin	Estrogen receptor agonist	Estrogen receptor agonist
2622	0	cp	BRD-A73581086	ergometrine	Adrenergic receptor agonist	Adrenergic receptor agonist, Serotonin receptor agonist
2623	0	cp	BRD-K88759641	EMD-66684	Angiotensin receptor antagonist	Angiotensin receptor antagonist
2624	0	cp	BRD-K18619710	digoxigenin	Steroid	Steroid
2625	0	cp	BRD-K80315159	DPPE	Histamine receptor antagonist	Histamine receptor antagonist
2626	0	cp	BRD-K01624546	docosatrienoic-acid	LTB4 inhibitor	LTB4 inhibitor
2627	0	cp	BRD-K31699485	DMEOB	glutamate receptor modulator	glutamate receptor modulator
2628	0	cp	BRD-K38003476	clocortolone	Glucocorticoid receptor agonist	Glucocorticoid receptor agonist, Steroid
2629	0	cp	BRD-K07220430	cinnarizine	Calcium channel blocker	Calcium channel blocker
2630	0	cp	BRD-K18618618	cimetidine	Histamine receptor antagonist	Histamine receptor antagonist
2631	0	cp	BRD-K82484965	carmoxirole	Dopamine receptor agonist	Dopamine receptor agonist
2632	0	cp	BRD-K46556543	canrenoic-acid	Mineralocorticoid receptor antagonist	Mineralocorticoid receptor antagonist
2633	0	cp	BRD-A63043573	cabergoline	Dopamine receptor agonist	Dopamine receptor agonist
2634	0	cp	BRD-K81876028	CP-93129	Serotonin receptor agonist	Serotonin receptor agonist
2635	0	cp	BRD-A81866333	CGS-21680	Adenosine receptor agonist	Adenosine receptor agonist
2636	0	cp	BRD-K68103045	CGS-20625	Benzodiazepine receptor agonist	Benzodiazepine receptor agonist, GABA benzodiazepine site receptor partial agonist
2637	0	cp	BRD-K03600606	catechin	Beta secretase inhibitor	Beta secretase inhibitor, Fatty acid synthase inhibitor, LDL antioxidant
2638	0	cp	BRD-K03440695	boldine	Acetylcholine receptor antagonist	Acetylcholine receptor antagonist, Dopamine receptor antagonist
2639	0	cp	BRD-A16665823	butoconazole	Bacterial cell wall synthesis inhibitor	Bacterial cell wall synthesis inhibitor
2640	0	cp	BRD-K17868609	BRL-54443	Serotonin receptor agonist	Serotonin receptor agonist
2641	0	cp	BRD-K31054881	BMY-7378	Adrenergic receptor antagonist	Adrenergic receptor antagonist, Serotonin receptor antagonist
2642	0	cp	BRD-K91315211	betahistine	Histamine receptor agonist	Histamine receptor agonist, Histamine receptor antagonist
2643	0	cp	BRD-K54704028	BAY-36-7620	Glutamate receptor antagonist	Glutamate receptor antagonist
2644	0	cp	BRD-K23922020	arecaidine	Acetylcholine receptor agonist	Acetylcholine receptor agonist
2645	0	cp	BRD-K36638830	anabasine	Acetylcholine receptor agonist	Acetylcholine receptor agonist
2646	0	cp	BRD-K51751936	alfadolone	GABA receptor agonist	GABA receptor agonist
2647	0	cp	BRD-K03642198	AY-9944	Hedgehog pathway modulator	Hedgehog pathway modulator
2648	0	cp	BRD-K85013741	auraptene	Nitric oxide production inhibitor	Nitric oxide production inhibitor
2649	0	cp	BRD-A28318179	aminomethyltransferase	Nitric oxide synthase inhibitor	Nitric oxide synthase inhibitor
2650	0	cp	BRD-K70330367	amantadine	Glutamate receptor antagonist	Glutamate receptor antagonist
2651	0	cp	BRD-K63533170	AM-630	Cannabinoid receptor antagonist	Cannabinoid receptor antagonist
2652	0	cp	BRD-K08132273	tyrphostin	EGFR inhibitor	EGFR inhibitor
2653	0	cp	BRD-A95445494	maackiain	Sodium/glucose cotransporter inhibitor	Sodium/glucose cotransporter inhibitor
2654	0	cp	BRD-K26548821	quinpirole	Dopamine receptor agonist	Dopamine receptor agonist
2655	0	cp	BRD-K42748308	XE-991	Potassium channel blocker	Potassium channel blocker
2656	0	cp	BRD-M45964048	verteporfin	Photosensitizing agent	Photosensitizing agent
2657	0	cp	BRD-K95655893	MAZ-51	VEGFR inhibitor	VEGFR inhibitor
2658	0	cp	BRD-A60294240	tribenoside	Anti-inflammatory	Anti-inflammatory, Capillary stabilizing agent
2659	0	cp	BRD-K84663978	trequinsin	Phosphodiesterase inhibitor	Phosphodiesterase inhibitor
2660	0	cp	BRD-K95739795	tetrabenazine	Vesicular monoamine transporter inhibitor	Vesicular monoamine transporter inhibitor
2661	0	cp	BRD-A10303790	talampicillin	Bacterial cell wall synthesis inhibitor	Bacterial cell wall synthesis inhibitor
2662	0	cp	BRD-A43974575	tranylcypromine	Monoamine oxidase inhibitor	Monoamine oxidase inhibitor
2663	0	cp	BRD-K55454768	TAS-301	Calcium-calmodulin dependent protein kinase inhibitor	Calcium-calmodulin dependent protein kinase inhibitor
2664	0	cp	BRD-A72483914	spiroxatrine	Serotonin receptor antagonist	Serotonin receptor antagonist
2665	0	cp	BRD-K43290182	Ro-04-6790	Serotonin receptor antagonist	Serotonin receptor antagonist
2666	0	cp	BRD-K85603128	resorcinol	Phosphodiesterase inhibitor	Phosphodiesterase inhibitor
2667	0	cp	BRD-A54236247	racephedrine	Adrenergic receptor agonist	Adrenergic receptor agonist
2668	0	cp	BRD-K54665485	R-59022	Diacylglycerol kinase inhibitor	Diacylglycerol kinase inhibitor, Protein kinase inhibitor
2669	0	cp	BRD-K40782193	QX-222	Sodium channel blocker	Sodium channel blocker
2670	0	cp	BRD-K49027941	PSB-1115	Adenosine receptor antagonist	Adenosine receptor antagonist
2671	0	cp	BRD-K71266197	PSB-06126	NTPDase inhibitor	NTPDase inhibitor
2672	0	cp	BRD-A62525898	prednisone	Glucocorticoid receptor agonist	Glucocorticoid receptor agonist
2673	0	cp	BRD-A01643550	prednisolone	Glucocorticoid receptor agonist	Glucocorticoid receptor agonist
2674	0	cp	BRD-K25224017	pirenperone	Serotonin receptor antagonist	Serotonin receptor antagonist
2675	0	cp	BRD-K26801045	pipamperone	Dopamine receptor antagonist	Dopamine receptor antagonist
2676	0	cp	BRD-K96319534	phentermine	Dopamine uptake inhibitor	Dopamine uptake inhibitor, Serotonin reuptake inhibitor
2677	0	cp	BRD-A61470182	n-formylmethionylalanine	macrophage activator	macrophage activator
2678	0	cp	BRD-K46862739	metyrapone	Cytochrome P450 inhibitor	Cytochrome P450 inhibitor
2679	0	cp	BRD-A42346008	metanephrine	Epinephrine metabolite	Epinephrine metabolite
2680	0	cp	BRD-A79981887	midodrine	Adrenergic receptor agonist	Adrenergic receptor agonist
2681	0	cp	BRD-A02189320	met-leu-phe	-666	-666
2682	0	cp	BRD-K62792802	LY-83583	Guanylyl cyclase inhibitor	Guanylyl cyclase inhibitor
2683	0	cp	BRD-A32836748	leu-enkephalin	Opioid receptor agonist	Opioid receptor agonist
2684	0	cp	BRD-A71203467	l-stepholidine	Dopamine receptor antagonist	Dopamine receptor antagonist
2685	0	cp	BRD-A43849199	karakoline	Phytotoxin	Phytotoxin
2686	0	cp	BRD-K33308633	INCA-6	Calcineurin inhibitor	Calcineurin inhibitor
2687	0	cp	BRD-A48809242	IB-MECA	Adenosine receptor agonist	Adenosine receptor agonist
2688	0	cp	BRD-A46186775	hydrocortisone	Glucocorticoid receptor agonist	Glucocorticoid receptor agonist
2689	0	cp	BRD-K54771420	glycocholic-acid	Cholesterol inhibitor	Cholesterol inhibitor
2690	0	cp	BRD-A33084410	5'-guanidinonaltrindole	Opioid receptor antagonist	Opioid receptor antagonist
2691	0	cp	BRD-A71157293	fursultiamine	Vitamin B	Vitamin B
2692	0	cp	BRD-K74212935	ergocryptine	Dopamine agonist	Dopamine agonist
2693	0	cp	BRD-A22143024	estropipate	Estrogen receptor agonist	Estrogen receptor agonist
2694	0	cp	BRD-A99571536	dubinidine	Anti-epileptic	Anti-epileptic
2695	0	cp	BRD-K82577285	dipropyl-dopamine	Dopamine receptor agonist	Dopamine receptor agonist
2696	0	cp	BRD-K45330754	diethylstilbestrol	Estrogen receptor agonist	Estrogen receptor agonist
2697	0	cp	BRD-K06467078	corynanthine	Adrenergic receptor antagonist	Adrenergic receptor antagonist
2698	0	cp	BRD-A41555725	chlortetracycline	Protein synthesis inhibitor	Protein synthesis inhibitor
2699	0	cp	BRD-A64933752	CV-1808	Adenosine receptor agonist	Adenosine receptor agonist
2700	0	cp	BRD-A54487287	cortisone	Glucocorticoid receptor agonist	Glucocorticoid receptor agonist
2701	0	cp	BRD-A55369275	CGP-54626	GABA receptor antagonist	GABA receptor antagonist
2702	0	cp	BRD-A37347161	BRL-52537	Opioid receptor agonist	Opioid receptor agonist
2703	0	cp	BRD-A66199457	asiaticoside	Antineoplastic	Antineoplastic
2704	0	cp	BRD-K17561142	amiodarone	Potassium channel blocker	Potassium channel blocker
2705	0	cp	BRD-A85280935	quinpirole	Dopamine receptor agonist	Dopamine receptor agonist
4624	0	cp	BRD-K68407802	KIN001-055	EGFR inhibitor	EGFR inhibitor, JAK inhibitor, Leukotriene inhibitor, Mediator release inhibitor
4625	0	cp	BRD-K19540840	saracatinib	SRC inhibitor	SRC inhibitor
4626	0	cp	BRD-K68191783	ALW-II-38-3	Ephrin inhibitor	Ephrin inhibitor
4627	0	cp	BRD-K29313308	HDAC3-selective	HDAC inhibitor	HDAC inhibitor
4628	0	cp	BRD-A18043272	phensuximide	Succinimide antiepileptic	Succinimide antiepileptic
4629	0	cp	BRD-K67080878	milrinone	Phosphodiesterase inhibitor	Phosphodiesterase inhibitor
4630	0	cp	BRD-K80396088	gliquidone	Sulfonylurea	Sulfonylurea
4631	0	cp	BRD-K19111024	clofibric-acid	PPAR receptor agonist	PPAR receptor agonist
4632	0	cp	BRD-K77925998	quipazine	Serotonin receptor agonist	Serotonin receptor agonist
4633	0	cp	BRD-A46393198	tetramisole	Immunostimulant	Immunostimulant
4634	0	cp	BRD-K28912512	nicotinamide	Protein synthesis stimulant	Protein synthesis stimulant
4635	0	cp	BRD-K79425933	benperidol	Dopamine receptor antagonist	Dopamine receptor antagonist
4636	0	cp	BRD-K97752965	nicorandil	Nitric oxide donor	Nitric oxide donor, Potassium channel activator
4637	0	cp	BRD-K92778217	mefenamic-acid	Cyclooxygenase inhibitor	Cyclooxygenase inhibitor
4638	0	cp	BRD-A75552914	isoxicam	Cyclooxygenase inhibitor	Cyclooxygenase inhibitor
4639	0	cp	BRD-K50388907	fenofibrate	PPAR receptor agonist	PPAR receptor agonist
4640	0	cp	BRD-K55127134	fluphenazine	Dopamine receptor antagonist	Dopamine receptor antagonist
4641	0	cp	BRD-A55815733	phylloquinone	Vitamin K	Vitamin K, Gamma carboxylase enzyme
4642	0	cp	BRD-K15262564	mupirocin	Isoleucyl-tRNA synthetase inhibitor	Isoleucyl-tRNA synthetase inhibitor
4643	0	cp	BRD-K93433262	alfacalcidol	Vitamin D receptor agonist	Vitamin D receptor agonist
4644	0	cp	BRD-A24228527	ofloxacin	Bacterial DNA gyrase inhibitor	Bacterial DNA gyrase inhibitor
4645	0	cp	BRD-A16478930	amcinonide	Glucocorticoid receptor agonist	Glucocorticoid receptor agonist
4646	0	cp	BRD-A13946108	sulindac	Cyclooxygenase inhibitor	Cyclooxygenase inhibitor
4647	0	cp	BRD-K47869605	podophyllotoxin	Microtubule inhibitor	Microtubule inhibitor, Tubulin inhibitor
4648	0	cp	BRD-A88774919	doxycycline	Bacterial 30S ribosomal subunit inhibitor	Bacterial 30S ribosomal subunit inhibitor, Metalloproteinase inhibitor
4649	0	cp	BRD-A25067867	benzatropine	Acetylcholine receptor antagonist	Acetylcholine receptor antagonist
4650	0	cp	BRD-A04308630	genipin	Choleretic agent	Choleretic agent
4651	0	cp	BRD-K72903603	zidovudine	Reverse transcriptase inhibitor	Reverse transcriptase inhibitor
4652	0	cp	BRD-A99833829	bethanechol	Acetylcholine receptor agonist	Acetylcholine receptor agonist
4653	0	cp	BRD-K57631554	aminolevulinic-acid	Oxidizing agent	Oxidizing agent
4654	0	cp	BRD-K67102207	phenylbutyrate	HDAC inhibitor	HDAC inhibitor
4655	0	cp	BRD-K08273968	griseofulvin	Tubulin inhibitor	Tubulin inhibitor
4656	0	cp	BRD-K44497846	enalapril	ACE inhibitor	ACE inhibitor
4657	0	cp	BRD-K88868628	iodoacetic-acid	Cysteine peptidase inhibitor	Cysteine peptidase inhibitor
4658	0	cp	BRD-K49519144	LY-2140023	Glutamate receptor agonist	Glutamate receptor agonist
4659	0	cp	BRD-K35458079	edaravone	Nootropic agent	Nootropic agent
4660	0	cp	BRD-K90885812	propantheline	Acetylcholine receptor antagonist	Acetylcholine receptor antagonist
4661	0	cp	BRD-K73978287	hydrocortisone	Glucocorticoid receptor agonist	Glucocorticoid receptor agonist, Immunosuppressant, Corticosteroid agonist
4662	0	cp	BRD-K97810537	beclometasone	Glucocorticoid receptor agonist	Glucocorticoid receptor agonist, Immunosuppressant
4663	0	cp	BRD-K90543092	levonorgestrel	Estrogen receptor agonist	Estrogen receptor agonist, Glucocorticoid receptor antagonist, Progesterone receptor agonist, Progesterone receptor antagonist
4664	0	cp	BRD-K88568253	iproniazid	Monoamine oxidase inhibitor	Monoamine oxidase inhibitor
4665	0	cp	BRD-A79237180	ascorbic-acid	Antioxidant	Antioxidant
4666	0	cp	BRD-A31312900	montelukast	Leukotriene receptor antagonist	Leukotriene receptor antagonist
4667	0	cp	BRD-K36862742	hydroflumethiazide	Sodium/potassium/chloride transporter inhibitor	Sodium/potassium/chloride transporter inhibitor
4668	0	cp	BRD-K86434416	selegiline	Monoamine oxidase inhibitor	Monoamine oxidase inhibitor
4669	0	cp	BRD-K10016611	pyridine-2-aldoxime	Acetylcholinesterase inhibitor	Acetylcholinesterase inhibitor
4670	0	cp	BRD-K40645748	mefloquine	Adenosine receptor antagonist	Adenosine receptor antagonist, Hemoglobin antagonist
4671	0	cp	BRD-K57886322	fluocinonide	Glucocorticoid receptor agonist	Glucocorticoid receptor agonist
4672	0	cp	BRD-K11801786	trimidox	Ribonucleotide reductase inhibitor	Ribonucleotide reductase inhibitor
4673	0	cp	BRD-K55930204	phenytoin	Hydantoin antiepileptic	Hydantoin antiepileptic
4674	0	cp	BRD-A23290232	westcort	Glucocorticoid receptor agonist	Glucocorticoid receptor agonist
4675	0	cp	BRD-A65013509	oxybutynin	Acetylcholine receptor antagonist	Acetylcholine receptor antagonist
4676	0	cp	BRD-K91601245	mercaptopurine	Immunosuppressant	Immunosuppressant, Protein synthesis inhibitor, Purine antagonist
4677	0	cp	BRD-K81128206	edrophonium	Acetylcholinesterase inhibitor	Acetylcholinesterase inhibitor
4678	0	cp	BRD-K63641886	cefuroxime	Bacterial cell wall synthesis inhibitor	Bacterial cell wall synthesis inhibitor
4679	0	cp	BRD-K98763141	niflumic-acid	Cyclooxygenase inhibitor	Cyclooxygenase inhibitor
4680	0	cp	BRD-K79602928	metformin	Insulin sensitizer	Insulin sensitizer
4681	0	cp	BRD-K71926323	marbofloxacin	Bacterial DNA gyrase inhibitor	Bacterial DNA gyrase inhibitor
4682	0	cp	BRD-K55301415	abiraterone	17,20 lyase inhibitor	17,20 lyase inhibitor, Androgen biosynthesis inhibitor, Cytochrome P450 inhibitor, Steroid sulfatase inhibitor
4683	0	cp	BRD-K10852020	tolcapone	Catechol O methyltransferase inhibitor	Catechol O methyltransferase inhibitor
4684	0	cp	BRD-A64479082	quinidine	Sodium channel blocker	Sodium channel blocker
4685	0	cp	BRD-A29644307	nomifensine	Dopamine uptake inhibitor	Dopamine uptake inhibitor, Noradrenaline uptake inhibitor
4686	0	cp	BRD-K98426715	tubacin	HDAC inhibitor	HDAC inhibitor
4687	0	cp	BRD-K24994810	androstenol	GABA receptor modulator	GABA receptor modulator
4688	0	cp	BRD-K71512533	SNS-314	Aurora kinase inhibitor	Aurora kinase inhibitor
4689	0	cp	BRD-K55991774	BAS-09104376	HIV integrase inhibitor	HIV integrase inhibitor
4690	0	cp	BRD-K22096725	ALW-II-49-7	Ephrin inhibitor	Ephrin inhibitor
4691	0	cp	BRD-K29733039	deforolimus	MTOR inhibitor	MTOR inhibitor
4692	0	cp	BRD-K00656370	6-aminochrysene	Transferase inhibitor	Transferase inhibitor
4693	0	cp	BRD-K26818574	BIX-01294	Histone lysine methyltransferase inhibitor	Histone lysine methyltransferase inhibitor, DNA methyltransferase inhibitor
4694	0	cp	BRD-A01826957	xanthinol	Vasodilator	Vasodilator
4695	0	cp	BRD-K67637637	olopatadine	Histamine receptor antagonist	Histamine receptor antagonist
4696	0	cp	BRD-K05673000	dicloxacillin	Bacterial cell wall synthesis inhibitor	Bacterial cell wall synthesis inhibitor
4697	0	cp	BRD-A47598013	citalopram	Serotonin reuptake inhibitor	Serotonin reuptake inhibitor
4698	0	cp	BRD-A34208323	VU-0404997-2	Glutamate receptor modulator	Glutamate receptor modulator
4699	0	cp	BRD-K39823328	VU-0366037-2	Glutamate receptor modulator	Glutamate receptor modulator
4700	0	cp	BRD-K68756823	FR-180204	-666	-666
4701	0	cp	BRD-A19500257	geldanamycin	HSP inhibitor	HSP inhibitor
4702	0	cp	BRD-K78959463	FPL-64176	Calcium channel activator	Calcium channel activator
4703	0	cp	BRD-K12762134	XAV-939	Tankyrase inhibitor	Tankyrase inhibitor
4704	0	cp	BRD-K89732114	trifluoperazine	Dopamine receptor antagonist	Dopamine receptor antagonist
4705	0	cp	BRD-A47513740	calyculin	Protein phosphatase inhibitor	Protein phosphatase inhibitor
4706	0	cp	BRD-K48427617	U-0124	MEK inhibitor	MEK inhibitor
4707	0	cp	BRD-K26979635	NS-3694	Glutamate receptor antagonist	Glutamate receptor antagonist
4708	0	cp	BRD-K41143549	BRD-K41143549	Glutamate receptor antagonist	Glutamate receptor antagonist
4709	0	cp	BRD-K21548250	moracizine	Sodium channel blocker	Sodium channel blocker
4710	0	cp	BRD-K02867583	minaprine	Serotonin reuptake inhibitor	Serotonin reuptake inhibitor
4711	0	cp	BRD-A73859745	glycodeoxycholic-acid	Apoptosis stimulant	Apoptosis stimulant
4712	0	cp	BRD-A02367930	ethinyl-estradiol	DNA directed DNA polymerase stimulant	DNA directed DNA polymerase stimulant, Estrogenic component in oral contraceptives, Estrogen receptor agonist
4713	0	cp	BRD-A18620900	estriol	Estrogen receptor agonist	Estrogen receptor agonist
4714	0	cp	BRD-A47494775	dipivefrine	Adrenergic receptor agonist	Adrenergic receptor agonist
4726	-0.01	cp	BRD-K75958195	pizotifen	Serotonin receptor antagonist	Serotonin receptor antagonist
4727	-0.01	cp	BRD-K53737926	amitriptyline	Norepinephrine inhibitor	Norepinephrine inhibitor, Norepinephrine reuptake inhibitor, Serotonin receptor antagonist, Serotonin reuptake inhibitor
4731	-0.02	cp	BRD-K76908866	CP-724714	EGFR inhibitor	EGFR inhibitor, Receptor tyrosine protein kinase inhibitor, Tyrosine kinase inhibitor
4732	-0.02	cp	BRD-K34776109	glimepiride	Insulin secretagogue	Insulin secretagogue
4733	-0.02	cp	BRD-K13032584	procarbazine	Monoamine oxidase inhibitor	Monoamine oxidase inhibitor
4734	-0.02	cp	BRD-K63979671	etifenin	Compound used in hepatobiliary scans of the liver	Compound used in hepatobiliary scans of the liver
4735	-0.02	cp	BRD-A68723818	brompheniramine	Histamine receptor antagonist	Histamine receptor antagonist
4736	-0.02	cp	BRD-A91008255	bepridil	Calcium channel blocker	Calcium channel blocker, L-type calcium channel blocker
4738	-0.03	cp	BRD-K78633253	EXO-1	ARF inhibitor	ARF inhibitor
4739	-0.03	cp	BRD-K03842655	penitrem-a	Potassium channel blocker	Potassium channel blocker
4740	-0.03	cp	BRD-A78942461	ICI-118551	Adrenergic receptor antagonist	Adrenergic receptor antagonist
4741	-0.03	cp	BRD-K51662849	ilomastat	Matrix metalloprotease inhibitor	Matrix metalloprotease inhibitor
4742	-0.03	cp	BRD-A29082194	gitoxigenin	ATPase inhibitor	ATPase inhibitor
4743	-0.03	cp	BRD-A54880345	etomidate	GABA receptor modulator	GABA receptor modulator
4745	-0.03	cp	BRD-K79116891	proxymetacaine	Sodium channel blocker	Sodium channel blocker
4746	-0.03	cp	BRD-A17655518	ibuprofen	Cyclooxygenase inhibitor	Cyclooxygenase inhibitor, NFkB pathway inhibitor
4748	-0.04	cp	BRD-K94649603	taxifolin	Opioid receptor antagonist	Opioid receptor antagonist
4749	-0.04	cp	BRD-K21283037	riluzole	Glutamate inhibitor	Glutamate inhibitor
4750	-0.04	cp	BRD-A04553218	chlorphenamine	Histamine receptor antagonist	Histamine receptor antagonist
4756	-0.06	cp	BRD-K57179821	crotamiton	Antipruritic	Antipruritic
4757	-0.06	cp	BRD-K91263825	nortriptyline	Tricyclic antidepressant	Tricyclic antidepressant
4759	-0.07	cp	BRD-K04466929	Merck60	HDAC inhibitor	HDAC inhibitor
4760	-0.07	cp	BRD-K55034111	pefloxacin	Bacterial DNA gyrase inhibitor	Bacterial DNA gyrase inhibitor
4761	-0.07	cp	BRD-A49172652	lansoprazole	ATPase inhibitor	ATPase inhibitor
4762	-0.07	cp	BRD-K64994968	progesterone	Progesterone receptor agonist	Progesterone receptor agonist
4763	-0.07	cp	BRD-K19352500	prochlorperazine	Dopamine receptor antagonist	Dopamine receptor antagonist
4764	-0.07	cp	BRD-K08287586	butylparaben	DNA synthesis inhibitor	DNA synthesis inhibitor
4765	-0.07	cp	BRD-A92177080	betamethasone	Glucocorticoid receptor agonist	Glucocorticoid receptor agonist
4766	-0.07	cp	BRD-K94512704	spiramide	Dopamine receptor antagonist	Dopamine receptor antagonist, Serotonin receptor antagonist
4767	-0.07	cp	BRD-K22031190	diflunisal	Prostanoid receptor antagonist	Prostanoid receptor antagonist
4768	-0.07	cp	BRD-K50859149	sulfafurazole	Bacterial antifolate	Bacterial antifolate
4769	-0.07	cp	BRD-A45889380	mepacrine	Cytokine production inhibitor	Cytokine production inhibitor, NFkB pathway inhibitor, TP53 activator
4779	-0.1	cp	BRD-K18523449	mestanolone	Androgenic steroid	Androgenic steroid
4780	-0.11	cp	BRD-K47278471	diphenhydramine	Histamine receptor antagonist	Histamine receptor antagonist
4781	-0.11	cp	BRD-K57569181	pentoxifylline	Phosphodiesterase inhibitor	Phosphodiesterase inhibitor
4782	-0.11	cp	BRD-A36318220	necrostatin-1	RIPK inhibitor	RIPK inhibitor
4783	-0.11	cp	BRD-K93332168	isocarboxazid	Monoamine oxidase inhibitor	Monoamine oxidase inhibitor
4784	-0.11	cp	BRD-K54759182	dosulepin	Norepinephrine reuptake inhibitor	Norepinephrine reuptake inhibitor, Tricyclic antidepressant, Serotonin reuptake inhibitor
4785	-0.11	cp	BRD-K69600043	thiethylperazine	Dopamine receptor antagonist	Dopamine receptor antagonist
4786	-0.11	cp	BRD-A55913614	primaquine	Antimalarial	Antimalarial, DNA inhibitor
4787	-0.11	cp	BRD-K24132293	piperlongumine	Glutathione transferase inhibitor	Glutathione transferase inhibitor
4788	-0.11	cp	BRD-K91290917	amodiaquine	Histamine receptor agonist	Histamine receptor agonist
4790	-0.11	cp	BRD-K36616567	doxepin	Histamine receptor antagonist	Histamine receptor antagonist
4791	-0.11	cp	BRD-K91699951	benzonatate	Local anesthetic	Local anesthetic
4792	-0.11	cp	BRD-K82135108	elesclomol	Oxidative stress inducer	Oxidative stress inducer
4793	-0.12	cp	BRD-K22227508	targinine	Nitric oxide synthase inhibitor	Nitric oxide synthase inhibitor
4798	-0.14	cp	BRD-K94920105	DR-2313	PARP inhibitor	PARP inhibitor
4799	-0.14	cp	BRD-K64614248	salicin	Anti-inflammatory	Anti-inflammatory
4800	-0.14	cp	BRD-K59332007	linopirdine	Potassium channel blocker	Potassium channel blocker
4801	-0.14	cp	BRD-K65639003	icariin	Phosphodiesterase inhibitor	Phosphodiesterase inhibitor
4802	-0.14	cp	BRD-K64245000	GW-4064	FXR agonist	FXR agonist
4803	-0.14	cp	BRD-K33818169	GW-3965	LXR agonist	LXR agonist, ABC transporter expression enhancer
4804	-0.14	cp	BRD-K64052750	gefitinib	EGFR inhibitor	EGFR inhibitor
4805	-0.14	cp	BRD-K85090592	pilocarpine	Acetylcholine receptor agonist	Acetylcholine receptor agonist
4806	-0.14	cp	BRD-K05395900	nicotine	Acetylcholine receptor agonist	Acetylcholine receptor agonist
4807	-0.14	cp	BRD-K08806317	timolol	Adrenergic receptor antagonist	Adrenergic receptor antagonist
4808	-0.14	cp	BRD-K89348303	ramipril	ACE inhibitor	ACE inhibitor
4809	-0.14	cp	BRD-K01292756	pimozide	Dopamine receptor antagonist	Dopamine receptor antagonist
4810	-0.15	cp	BRD-A09056319	alfuzosin	Adrenergic receptor antagonist	Adrenergic receptor antagonist
4812	-0.18	cp	BRD-A24191444	ifenprodil	Adrenergic receptor antagonist	Adrenergic receptor antagonist, Glutamate receptor antagonist
4813	-0.18	cp	BRD-K45446451	JZL-184	Monoacylglucerol lipase inhibitor	Monoacylglucerol lipase inhibitor
4814	-0.18	cp	BRD-K77771411	moxonidine	Imidazoline receptor agonist	Imidazoline receptor agonist
4815	-0.18	cp	BRD-K21667562	AM-404	Cyclooxygenase inhibitor	Cyclooxygenase inhibitor, FAAH inhibitor, TRPV antagonist
4816	-0.18	cp	BRD-A70514680	articaine	Local anesthetic	Local anesthetic
4817	-0.18	cp	BRD-A84481105	thioridazine	Dopamine receptor antagonist	Dopamine receptor antagonist
4818	-0.19	cp	BRD-K50938287	sumatriptan	Serotonin receptor agonist	Serotonin receptor agonist
4820	-0.21	cp	BRD-K81855038	roxatidine	Histamine receptor antagonist	Histamine receptor antagonist
4821	-0.21	cp	BRD-A93659613	GR-89696	Opioid receptor agonist	Opioid receptor agonist
4822	-0.21	cp	BRD-K00603606	ticlopidine	Purinergic receptor antagonist	Purinergic receptor antagonist
4823	-0.21	cp	BRD-K28936863	ketotifen	Histamine receptor agonist	Histamine receptor agonist, Histamine receptor ligand, Leukotriene receptor antagonist, Phosphodiesterase inhibitor
4824	-0.21	cp	BRD-K86204871	terconazole	Sterol demethylase inhibitor	Sterol demethylase inhibitor
4825	-0.21	cp	BRD-A08187463	racecadotril	Enkephalinase inhibitor	Enkephalinase inhibitor
4826	-0.21	cp	BRD-A09533288	verapamil	Calcium channel blocker	Calcium channel blocker
4831	-0.23	cp	BRD-K52662033	lidocaine	Histamine receptor agonist	Histamine receptor agonist
4834	-0.24	cp	BRD-K97764662	PD-173074	FGFR inhibitor	FGFR inhibitor, VEGFR inhibitor
4835	-0.25	cp	BRD-K49481516	galantamine	Acetylcholinesterase inhibitor	Acetylcholinesterase inhibitor
4836	-0.25	cp	BRD-K11399644	phenformin	AMPK activator	AMPK activator
4837	-0.25	cp	BRD-K05737787	isoeugenol	Nitric oxide production inhibitor	Nitric oxide production inhibitor
4838	-0.25	cp	BRD-A61793559	metolazone	Carbonic anhydrase inhibitor	Carbonic anhydrase inhibitor
4839	-0.25	cp	BRD-A36066264	estradiol-benzoate	Estrogen receptor agonist	Estrogen receptor agonist
4840	-0.25	cp	BRD-K63945320	dihydrosamidin	Phospholipase inhibitor	Phospholipase inhibitor, Nitric oxide production inhibitor, Platelet activating factor receptor antagonist
4841	-0.25	cp	BRD-A92537424	danazol	Estrogen receptor antagonist	Estrogen receptor antagonist, Progesterone receptor agonist
4842	-0.25	cp	BRD-A29426959	carbinoxamine	Histamine receptor antagonist	Histamine receptor antagonist, L-type calcium channel blocker
4843	-0.25	cp	BRD-A29734509	disopyramide	Sodium channel blocker	Sodium channel blocker
4847	-0.28	cp	BRD-A24381660	zeranol	Estrogen receptor agonist	Estrogen receptor agonist
4848	-0.28	cp	BRD-K30563334	rifabutin	Protein synthesis inhibitor	Protein synthesis inhibitor
4849	-0.28	cp	BRD-K18895904	olanzapine	Dopamine receptor antagonist	Dopamine receptor antagonist, Serotonin receptor antagonist
4850	-0.28	cp	BRD-K52020312	metronidazole	DNA inhibitor	DNA inhibitor, Antiprotozoal
4851	-0.28	cp	BRD-K84566043	fenpiverinium	Acetylcholine receptor antagonist	Acetylcholine receptor antagonist
4852	-0.28	cp	BRD-A54845972	dihydroergotamine	Serotonin receptor agonist	Serotonin receptor agonist
4853	-0.28	cp	BRD-K46937689	phenazone	Cyclooxygenase inhibitor	Cyclooxygenase inhibitor
4854	-0.28	cp	BRD-K63550407	erythromycin	NFkB pathway inhibitor	NFkB pathway inhibitor
4856	-0.32	cp	BRD-K37846922	3,3'-diindolylmethane	CHK inhibitor	CHK inhibitor, Cytochrome P450 activator, Indoleamine 2,3-dioxygenase inhibitor
4857	-0.32	cp	BRD-K12502280	TG-101348	FLT3 inhibitor	FLT3 inhibitor, JAK inhibitor
4858	-0.32	cp	BRD-K45158365	valsartan	Angiotensin receptor antagonist	Angiotensin receptor antagonist
4859	-0.32	cp	BRD-K11163873	phenanthridone	PARP inhibitor	PARP inhibitor
4860	-0.32	cp	BRD-A11135865	nor-binaltorphimine	Opioid receptor antagonist	Opioid receptor antagonist
4861	-0.32	cp	BRD-K82562631	tolmetin	Cyclooxygenase inhibitor	Cyclooxygenase inhibitor
4862	-0.32	cp	BRD-K57304726	PRE-084	Sigma receptor agonist	Sigma receptor agonist
4863	-0.32	cp	BRD-A15131297	benazepril	ACE inhibitor	ACE inhibitor
4864	-0.32	cp	BRD-K71799949	carbamazepine	Carboxamide antiepileptic	Carboxamide antiepileptic
4866	-0.35	cp	BRD-A42423104	benproperine	Antitussive	Antitussive
4867	-0.35	cp	BRD-K78692225	leflunomide	Dihydroorotate dehydrogenase inhibitor	Dihydroorotate dehydrogenase inhibitor, PDGFR receptor inhibitor
4868	-0.35	cp	BRD-K71534238	GW-9508	Free fatty acid receptor agonist	Free fatty acid receptor agonist, G protein-coupled receptor agonist
4869	-0.35	cp	BRD-K93645900	tadalafil	Phosphodiesterase inhibitor	Phosphodiesterase inhibitor
4870	-0.35	cp	BRD-K57222227	indometacin	Cyclooxygenase inhibitor	Cyclooxygenase inhibitor
4871	-0.35	cp	BRD-K90027355	spironolactone	Mineralocorticoid receptor antagonist	Mineralocorticoid receptor antagonist
4877	-0.38	cp	BRD-A78391468	prednisolone	Glucocorticoid receptor agonist	Glucocorticoid receptor agonist
4880	-0.39	cp	BRD-K60160658	tiagabine	GABA uptake inhibitor	GABA uptake inhibitor
4881	-0.39	cp	BRD-A11605036	thiocolchicoside	GABA receptor antagonist	GABA receptor antagonist
4882	-0.39	cp	BRD-K04414442	SB-222200	Tachykinin antagonist	Tachykinin antagonist
4883	-0.39	cp	BRD-K32696739	noreleagnine	Monoamine oxidase inhibitor	Monoamine oxidase inhibitor, Serotonin receptor agonist
4884	-0.39	cp	BRD-A80793822	pemoline	Dopamine receptor agonist	Dopamine receptor agonist
4886	-0.42	cp	BRD-K09963420	saquinavir	HIV protease inhibitor	HIV protease inhibitor
4887	-0.42	cp	BRD-K45435259	SCH-23390	Dopamine receptor antagonist	Dopamine receptor antagonist
4888	-0.42	cp	BRD-K77171813	proxyfan	Histamine receptor modulator	Histamine receptor modulator
4889	-0.42	cp	BRD-A39415247	norethisterone	Progesterone receptor agonist	Progesterone receptor agonist
4890	-0.42	cp	BRD-K48367671	febuxostat	Xanthine oxidase inhibitor	Xanthine oxidase inhibitor
4891	-0.42	cp	BRD-K06221026	DUP-697	Cyclooxygenase inhibitor	Cyclooxygenase inhibitor
4892	-0.42	cp	BRD-K96271548	coumaric-acid	Antioxidant	Antioxidant
4896	-0.42	cp	BRD-A92670106	tocainide	Sodium channel blocker	Sodium channel blocker
4897	-0.42	cp	BRD-K60762818	desipramine	Tricyclic antidepressant	Tricyclic antidepressant
4898	-0.42	cp	BRD-K67783091	haloperidol	Dopamine receptor antagonist	Dopamine receptor antagonist, Psychoactive drug
4899	-0.42	cp	BRD-A59303141	quinethazone	Thiazide diuretic	Thiazide diuretic
4900	-0.42	cp	BRD-K38436528	imipramine	Norepinephrine reuptake inhibitor	Norepinephrine reuptake inhibitor, Serotonin reuptake inhibitor
4902	-0.43	cp	BRD-K19462402	buflomedil	Adrenergic receptor antagonist	Adrenergic receptor antagonist, Calcium channel blocker
4903	-0.46	cp	BRD-K45401373	betulinic-acid	Apoptosis stimulant	Apoptosis stimulant, Caspase activator, Diacylglycerol O acyltransferase inhibitor, HIV integrase inhibitor, NFkB pathway activator, NFkB pathway inhibitor, SARS coronavirus 3C-like protease inhibitor, Topoisomerase inhibitor
4904	-0.46	cp	BRD-K34154330	tracazolate	GABA receptor modulator	GABA receptor modulator
4905	-0.46	cp	BRD-K33211335	dextromethorphan	Glutamate receptor antagonist	Glutamate receptor antagonist, Sigma receptor agonist
4906	-0.46	cp	BRD-K06159959	CCMQ	Inhibitor of the binding of homoquinolinic acid to non-NMDA sensitive sites	Inhibitor of the binding of homoquinolinic acid to non-NMDA sensitive sites
4907	-0.46	cp	BRD-A33711280	metixene	Acetylcholine receptor antagonist	Acetylcholine receptor antagonist
4908	-0.46	cp	BRD-K35941380	methysergide	Serotonin receptor antagonist	Serotonin receptor antagonist
4909	-0.46	cp	BRD-K32830106	guanfacine	Adrenergic receptor agonist	Adrenergic receptor agonist
4910	-0.46	cp	BRD-A05186015	bupropion	Dopamine uptake inhibitor	Dopamine uptake inhibitor
4911	-0.46	cp	BRD-K20482099	rutin	Antioxidant	Antioxidant, Capillary stabilizing agent, Nitric oxide scavenger
4912	-0.47	cp	BRD-K78294846	osthol	Calcium channel blocker	Calcium channel blocker
4913	-0.47	cp	BRD-K59273480	propentofylline	Adenosine reuptake inhibitor	Adenosine reuptake inhibitor, Phosphodiesterase inhibitor
4916	-0.49	cp	BRD-K39983086	loteprednol	Glucocorticoid receptor agonist	Glucocorticoid receptor agonist, Phospholipase inhibitor
4917	-0.49	cp	BRD-K09132007	D-4476	TGF beta receptor inhibitor	TGF beta receptor inhibitor
4918	-0.49	cp	BRD-A28746609	paclitaxel	Tubulin inhibitor	Tubulin inhibitor
4919	-0.49	cp	BRD-K71103788	duloxetine	Serotonin reuptake inhibitor	Serotonin reuptake inhibitor, Norepinephrine reuptake inhibitor
4920	-0.49	cp	BRD-K52313696	tacedinaline	HDAC inhibitor	HDAC inhibitor
4921	-0.49	cp	BRD-A18763547	BAX-channel-blocker	Cytochrome C release inhibitor	Cytochrome C release inhibitor
4926	-0.53	cp	BRD-K46469693	SCH-442416	Adenosine receptor antagonist	Adenosine receptor antagonist
4927	-0.53	cp	BRD-K87048468	RS-102221	Serotonin receptor antagonist	Serotonin receptor antagonist
4928	-0.53	cp	BRD-K27871032	lysergol	Ergoline alkaloid	Ergoline alkaloid
4929	-0.53	cp	BRD-K63913457	eicosatrienoic-acid	Vasodilator	Vasodilator
4930	-0.53	cp	BRD-K67680372	CI-966	GAT inhibitor	GAT inhibitor
4931	-0.53	cp	BRD-A35912562	pregnenolone	Glutamate receptor modulator	Glutamate receptor modulator, Acetylcholine release enhancer, Dopamine release enhancer, GABA receptor negative allosteric modulator
4932	-0.53	cp	BRD-A84174393	meloxicam	Cyclooxygenase inhibitor	Cyclooxygenase inhibitor
4933	-0.53	cp	BRD-K59753853	MDL-29951	Glutamate receptor antagonist	Glutamate receptor antagonist
4934	-0.53	cp	BRD-K62736196	guanabenz	-666	-666
4935	-0.53	cp	BRD-A00993607	alprenolol	Adrenergic receptor antagonist	Adrenergic receptor antagonist
4936	-0.53	cp	BRD-K21450440	benzthiazide	Carbonic anhydrase inhibitor	Carbonic anhydrase inhibitor
4937	-0.53	cp	BRD-K35531059	molsidomine	Guanylyl cyclase activator	Guanylyl cyclase activator
4938	-0.53	cp	BRD-K30649484	mafenide	Carbonic anhydrase inhibitor	Carbonic anhydrase inhibitor
4939	-0.56	cp	BRD-K96134740	kitasamycin	Protein synthesis inhibitor	Protein synthesis inhibitor
4940	-0.56	cp	BRD-K96778649	tyrphostin-47	EGFR inhibitor	EGFR inhibitor
4941	-0.56	cp	BRD-K76133116	benzydamine	Membrane integrity inhibitor	Membrane integrity inhibitor, Prostanoid receptor antagonist, Prostanoid receptor inhibitor
4942	-0.56	cp	BRD-A84189516	baccatin-III	Paclitaxel precursor	Paclitaxel precursor
4943	-0.56	cp	BRD-A62021152	WAY-161503	Serotonin receptor agonist	Serotonin receptor agonist
4944	-0.56	cp	BRD-A22844106	tenoxicam	Cyclooxygenase inhibitor	Cyclooxygenase inhibitor
4945	-0.56	cp	BRD-A57382968	piroxicam	Cyclooxygenase inhibitor	Cyclooxygenase inhibitor
4946	-0.56	cp	BRD-A98431941	ephedrine	Adrenergic receptor agonist	Adrenergic receptor agonist
4947	-0.56	cp	BRD-K06895174	cisapride	Serotonin receptor agonist	Serotonin receptor agonist
4948	-0.56	cp	BRD-K56429665	calcipotriol	Vitamin D receptor agonist	Vitamin D receptor agonist
4950	-0.56	cp	BRD-A64092382	mexiletine	Sodium channel blocker	Sodium channel blocker
4951	-0.56	cp	BRD-K12102668	nialamide	Monoamine oxidase inhibitor	Monoamine oxidase inhibitor
4953	-0.57	cp	BRD-K44779798	miglitol	Glucosidase inhibitor	Glucosidase inhibitor
4955	-0.58	cp	BRD-K09668667	benzo(a)pyrene	Carcinogen	Carcinogen
4958	-0.59	cp	BRD-A79903587	tegafur	Thymidylate synthase inhibitor	Thymidylate synthase inhibitor
4959	-0.6	cp	BRD-K10466330	AVA	Nucleophosmin inhibitor	Nucleophosmin inhibitor
4961	-0.6	cp	BRD-K61192372	capecitabine	DNA synthesis inhibitor	DNA synthesis inhibitor, Thymidylate synthase inhibitor
4962	-0.6	cp	BRD-K82865713	prostaglandin-b2	cAMP inhibitor	cAMP inhibitor
4963	-0.6	cp	BRD-A23683907	NAS-181	Serotonin receptor antagonist	Serotonin receptor antagonist
4964	-0.6	cp	BRD-K60640630	mometasone	Glucocorticoid receptor agonist	Glucocorticoid receptor agonist, Immunosuppressant
4965	-0.6	cp	BRD-A35033682	eriodictyol	Cytochrome P450 inhibitor	Cytochrome P450 inhibitor
4966	-0.6	cp	BRD-K81521265	dicyclohexylurea	Epoxide hydolase inhibitor	Epoxide hydolase inhibitor
4967	-0.6	cp	BRD-K32526544	DCEBIO	Potassium channel activator	Potassium channel activator
4968	-0.6	cp	BRD-K08890269	CO-102862	Sodium channel blocker	Sodium channel blocker
4971	-0.6	cp	BRD-K06926592	tretinoin	Retinoid receptor agonist	Retinoid receptor agonist, Retinoid receptor ligand
4972	-0.6	cp	BRD-A79672927	tropicamide	Acetylcholine receptor antagonist	Acetylcholine receptor antagonist
4975	-0.63	cp	BRD-K73982490	BI-78D3	JNK inhibitor	JNK inhibitor
4976	-0.63	cp	BRD-K04833372	GSK-1904529A	IGF-1 inhibitor	IGF-1 inhibitor, IGF-1R inhibitor, Insulin receptor ligand
4977	-0.63	cp	BRD-K94144010	cotinine	Nicotine metabolite	Nicotine metabolite
4978	-0.63	cp	BRD-K41859756	NVP-AUY922	HSP inhibitor	HSP inhibitor
4979	-0.63	cp	BRD-A30655177	LFM-A13	BTK inhibitor	BTK inhibitor
4980	-0.63	cp	BRD-K28806945	L-750667	Dopamine receptor antagonist	Dopamine receptor antagonist
4981	-0.63	cp	BRD-K52989797	clomipramine	Serotonin transporter inhibitor (SERT)	Serotonin transporter inhibitor (SERT)
4982	-0.63	cp	BRD-K49945136	GR-113808	Serotonin receptor antagonist	Serotonin receptor antagonist
4983	-0.63	cp	BRD-A74667430	etodolac	Cyclooxygenase inhibitor	Cyclooxygenase inhibitor
4984	-0.63	cp	BRD-K66876909	linezolid	Bacterial 50S ribosomal subunit inhibitor	Bacterial 50S ribosomal subunit inhibitor
4990	-0.67	cp	BRD-K34437622	BRD-K34437622	Thymidylate synthase inhibitor	Thymidylate synthase inhibitor
4991	-0.67	cp	BRD-A31801025	formestane	Aromatase inhibitor	Aromatase inhibitor
4992	-0.67	cp	BRD-K15868788	SDZ-205-557	Serotonin receptor antagonist	Serotonin receptor antagonist
4993	-0.67	cp	BRD-A16332958	modafinil	Adrenergic receptor agonist	Adrenergic receptor agonist
4994	-0.67	cp	BRD-K02275692	cefotiam	Bacterial cell wall synthesis inhibitor	Bacterial cell wall synthesis inhibitor
5000	-0.69	cp	BRD-K62858456	lomerizine	Calcium channel blocker	Calcium channel blocker
5001	-0.69	cp	BRD-A25143711	hydrocortisone	Glucocorticoid receptor agonist	Glucocorticoid receptor agonist
5002	-0.7	cp	BRD-A83237092	fulvestrant	Estrogen receptor antagonist	Estrogen receptor antagonist
5003	-0.7	cp	BRD-K04196797	oxcarbazepine	Sodium channel blocker	Sodium channel blocker
5004	-0.7	cp	BRD-K10670311	sulfasalazine	Antirheumatic	Antirheumatic, NFkB pathway inhibitor
5005	-0.7	cp	BRD-K64606589	apicidin	HDAC inhibitor	HDAC inhibitor
5006	-0.7	cp	BRD-A34817987	itraconazole	Cytochrome P450 inhibitor	Cytochrome P450 inhibitor
5007	-0.7	cp	BRD-K12932420	YM-976	Phosphodiesterase inhibitor	Phosphodiesterase inhibitor
5008	-0.7	cp	BRD-A53576514	orphenadrine	Acetylcholine receptor antagonist	Acetylcholine receptor antagonist
5009	-0.7	cp	BRD-K03384561	roquinimex	Angiogenesis inhibitor	Angiogenesis inhibitor, TNF production inhibitor
5010	-0.7	cp	BRD-A90311807	cilastatin	Dehydropeptidase inhibitor	Dehydropeptidase inhibitor
5011	-0.7	cp	BRD-K87919739	tyrphostin-AG-825	Receptor tyrosine protein kinase inhibitor	Receptor tyrosine protein kinase inhibitor
5012	-0.7	cp	BRD-A50311610	meclozine	CAR agonist	CAR agonist
5020	-0.74	cp	BRD-K82795137	loratadine	Histamine receptor antagonist	Histamine receptor antagonist
5021	-0.74	cp	BRD-A48720949	testosterone	androgen receptor agonist	androgen receptor agonist
5022	-0.74	cp	BRD-K59256312	gabexate	Serine protease inhibitor	Serine protease inhibitor
5023	-0.74	cp	BRD-A10420615	cyclopiazonic-acid	ATPase inhibitor	ATPase inhibitor
5024	-0.74	cp	BRD-K99174507	cardiogenol-c	Cardiomyogenesis inducer	Cardiomyogenesis inducer
5025	-0.74	cp	BRD-K41564320	purvalanol-b	Tyrosine kinase inhibitor	Tyrosine kinase inhibitor
5026	-0.74	cp	BRD-K05977355	fluconazole	Sterol demethylase inhibitor	Sterol demethylase inhibitor
5027	-0.78	cp	BRD-K96862998	pirfenidone	TGF beta receptor inhibitor	TGF beta receptor inhibitor
5032	-0.81	cp	BRD-A39172021	ampiroxicam	Cyclooxygenase inhibitor	Cyclooxygenase inhibitor
5033	-0.81	cp	BRD-K09485525	GANT-61	GLI antagonist	GLI antagonist
5034	-0.81	cp	BRD-K95763993	trapidil	PDGFR receptor inhibitor	PDGFR receptor inhibitor
5035	-0.81	cp	BRD-K51816706	oxindole-I	VEGFR inhibitor	VEGFR inhibitor
5036	-0.81	cp	BRD-A96485169	EBPC	Aldose reductase inhibitor	Aldose reductase inhibitor
5037	-0.81	cp	BRD-K18779551	bifemelane	Acetylcholine release stimulant	Acetylcholine release stimulant, Adrenergic transmitter uptake inhibitor, Reducing agent
5038	-0.81	cp	BRD-A25004090	erastin	Ion channel antagonist	Ion channel antagonist
5046	-0.83	cp	BRD-K90259198	W-7	Calmodulin antagonist	Calmodulin antagonist, Potassium channel blocker
5048	-0.84	cp	BRD-K83322645	L-693403	Sigma receptor agonist	Sigma receptor agonist, Sigma receptor antagonist
5049	-0.85	cp	BRD-K19796430	erismodegib	Smoothened receptor antagonist	Smoothened receptor antagonist
5050	-0.85	cp	BRD-A41941932	vitexin	Antioxidant	Antioxidant
5051	-0.85	cp	BRD-K33864865	LY-225910	CCK receptor antagonist	CCK receptor antagonist
5052	-0.85	cp	BRD-K19227686	phenolphthalein	Indicator dye	Indicator dye
5053	-0.85	cp	BRD-A66563878	medetomidine	Adrenergic receptor agonist	Adrenergic receptor agonist
5054	-0.85	cp	BRD-A95939040	sertaconazole	Sterol demethylase inhibitor	Sterol demethylase inhibitor
5057	-0.88	cp	BRD-K80970344	pyrrolidine-dithiocarbamate	NFkB pathway inhibitor	NFkB pathway inhibitor
5058	-0.88	cp	BRD-K02590140	O-2050	Cannabinoid receptor antagonist	Cannabinoid receptor antagonist
5059	-0.88	cp	BRD-K22385716	LY-303511	Casein kinase inhibitor	Casein kinase inhibitor, MTOR inhibitor, PI3K inhibitor
5062	-0.88	cp	BRD-A50764878	MDL-73005EF	Serotonin receptor antagonist	Serotonin receptor antagonist
5063	-0.89	cp	BRD-K44849676	capsazepine	TRPV agonist	TRPV agonist
5067	-0.92	cp	BRD-K69837166	trap-101	Nociceptin/orphanin FQ (NOP) receptor antagonist	Nociceptin/orphanin FQ (NOP) receptor antagonist, Opioid receptor antagonist
5068	-0.92	cp	BRD-K20141153	atomoxetine	Norepinephrine transporter inhibitor	Norepinephrine transporter inhibitor
5069	-0.92	cp	BRD-K34415467	trimethobenzamide	Histamine receptor antagonist	Histamine receptor antagonist
5070	-0.92	cp	BRD-A97674275	ranolazine	Sodium channel blocker	Sodium channel blocker
5071	-0.92	cp	BRD-K71003802	hippeastrine	Plant alkaloid	Plant alkaloid
5072	-0.92	cp	BRD-K07888107	depudecin	HDAC inhibitor	HDAC inhibitor
5076	-0.94	cp	BRD-K83508485	FK-888	Tachykinin antagonist	Tachykinin antagonist
5077	-0.95	cp	BRD-A04327189	synephrine	Adrenergic receptor agonist	Adrenergic receptor agonist
5078	-0.95	cp	BRD-K45988865	tetramethylsilane	Internal standard for NMR spectroscopy	Internal standard for NMR spectroscopy
5079	-0.95	cp	BRD-A41451487	PK-11195	Benzodiazepine receptor antagonist	Benzodiazepine receptor antagonist
5080	-0.95	cp	BRD-K10042277	desmethylclozapine	Acetylcholine receptor agonist	Acetylcholine receptor agonist
5081	-0.95	cp	BRD-K31633810	DAU-5884	Acetylcholine receptor antagonist	Acetylcholine receptor antagonist
5082	-0.95	cp	BRD-K87158025	benzamil	Sodium channel blocker	Sodium channel blocker
5083	-0.95	cp	BRD-K15502390	nevirapine	Reverse transcriptase inhibitor	Reverse transcriptase inhibitor
5084	-0.95	cp	BRD-K72703948	ZM-447439	Aurora kinase inhibitor	Aurora kinase inhibitor
5088	-0.97	cp	BRD-A52193669	withaferin-a	IKK inhibitor	IKK inhibitor
5098	-0.99	cp	BRD-A26095496	clobetasol	Glucocorticoid receptor agonist	Glucocorticoid receptor agonist
5104	-1.02	cp	BRD-K32744045	disulfiram	Aldehyde dehydrogenase inhibitor	Aldehyde dehydrogenase inhibitor, TRPV agonist, DNA methyltransferase inhibitor
5105	-1.02	cp	BRD-K62965247	tipifarnib-P2	farnesyltransferase inhibitor	farnesyltransferase inhibitor
5106	-1.02	cp	BRD-K13926615	vardenafil	Phosphodiesterase inhibitor	Phosphodiesterase inhibitor
5107	-1.02	cp	BRD-K61323504	SB-225002	CC chemokine receptor antagonist	CC chemokine receptor antagonist
5108	-1.02	cp	BRD-K00312224	PPT	Estrogen receptor agonist	Estrogen receptor agonist
5109	-1.02	cp	BRD-A18202423	CPCCOEt	Glutamate receptor antagonist	Glutamate receptor antagonist
5110	-1.02	cp	BRD-A65597028	RX-821002	Adrenergic receptor antagonist	Adrenergic receptor antagonist
5111	-1.02	cp	BRD-K75699339	rizatriptan	Serotonin receptor agonist	Serotonin receptor agonist
5112	-1.02	cp	BRD-A78295502	hydroquinine	Antiarrhythmic	Antiarrhythmic
5113	-1.02	cp	BRD-K55344148	BU-224	Imidazoline receptor ligand	Imidazoline receptor ligand
5115	-1.02	cp	BRD-K49865102	PD-0325901	MEK inhibitor	MEK inhibitor, MAP kinase inhibitor, Protein kinase inhibitor
5116	-1.02	cp	BRD-K02637541	celecoxib	Cyclooxygenase inhibitor	Cyclooxygenase inhibitor
5117	-1.03	cp	BRD-K30189597	SYK-inhibitor	SYK inhibitor	SYK inhibitor
5118	-1.03	cp	BRD-A39290993	cyproterone	Androgen receptor antagonist	Androgen receptor antagonist, Progesterone receptor agonist, Testosterone receptor antagonist
5123	-1.04	cp	BRD-K50866992	tropisetron	Serotonin receptor antagonist	Serotonin receptor antagonist
5126	-1.06	cp	BRD-A43082555	loxoprofen	Cyclooxygenase inhibitor	Cyclooxygenase inhibitor, Prostanoid receptor antagonist
5127	-1.06	cp	BRD-K15601958	SEW-2871	Lysophospholipid receptor agonist	Lysophospholipid receptor agonist
5128	-1.06	cp	BRD-K10177585	PSB-11	Adenosine receptor antagonist	Adenosine receptor antagonist
5129	-1.06	cp	BRD-K40656405	L-165041	PPAR receptor agonist	PPAR receptor agonist
5130	-1.06	cp	BRD-K81709173	halcinonide	Glucocorticoid receptor agonist	Glucocorticoid receptor agonist
5132	-1.09	cp	BRD-K84996949	sinensetin	Cyclooxygenase inhibitor	Cyclooxygenase inhibitor
5133	-1.09	cp	BRD-K16277217	piperacetazine	Dopamine receptor antagonist	Dopamine receptor antagonist
5134	-1.09	cp	BRD-K40530731	hyoscyamine	Acetylcholine receptor antagonist	Acetylcholine receptor antagonist
5135	-1.09	cp	BRD-A42831637	tetrahydrocannabinol-7-oic-acid	Anti-inflammatory	Anti-inflammatory, Cannabinoid metabolite
5136	-1.09	cp	BRD-K99946902	hexylresorcinol	Local anesthetic	Local anesthetic
5137	-1.09	cp	BRD-K93280214	gabazine	GABA receptor antagonist	GABA receptor antagonist
5138	-1.09	cp	BRD-K05396879	15-delta-prostaglandin-j2	PPAR receptor agonist	PPAR receptor agonist
5139	-1.11	cp	BRD-A96107863	nisoldipine	Calcium channel blocker	Calcium channel blocker
5149	-1.13	cp	BRD-A44133049	azasetron	Serotonin receptor antagonist	Serotonin receptor antagonist
5150	-1.13	cp	BRD-K06147391	telenzepine	Acetylcholine receptor antagonist	Acetylcholine receptor antagonist
5151	-1.13	cp	BRD-K76775527	nimesulide	Cyclooxygenase inhibitor	Cyclooxygenase inhibitor
5152	-1.13	cp	BRD-K87696786	LY-456236	Glutamate receptor antagonist	Glutamate receptor antagonist
5155	-1.13	cp	BRD-K22662435	ganciclovir	DNA polymerase inhibitor	DNA polymerase inhibitor
5156	-1.13	cp	BRD-A36074203	remacemide	Glutamate receptor antagonist	Glutamate receptor antagonist
5157	-1.14	cp	BRD-K96740444	itopride	Dopamine receptor antagonist	Dopamine receptor antagonist
5163	-1.16	cp	BRD-K68065987	MK-2206	AKT inhibitor	AKT inhibitor
5164	-1.16	cp	BRD-K51805276	temefos	Cholinesterase inhibitor	Cholinesterase inhibitor
5165	-1.16	cp	BRD-K27351809	nomegestrol	Progesterone receptor agonist	Progesterone receptor agonist
5166	-1.16	cp	BRD-A41145729	methoprene-acid	Retinoid receptor agonist	Retinoid receptor agonist
5167	-1.16	cp	BRD-A42167015	carteolol	Adrenergic receptor antagonist	Adrenergic receptor antagonist
5168	-1.16	cp	BRD-K48722258	dilazep	Adenosine reuptake inhibitor	Adenosine reuptake inhibitor
5172	-1.16	cp	BRD-K25311561	KU-55933	ATM kinase inhibitor	ATM kinase inhibitor
5179	-1.2	cp	BRD-A94709349	metaxalone	Muscle relaxant	Muscle relaxant
5183	-1.23	cp	BRD-A44551378	LFM-A12	EGFR inhibitor	EGFR inhibitor
5189	-1.27	cp	BRD-K37814297	acepromazine	Dopamine receptor antagonist	Dopamine receptor antagonist
5190	-1.27	cp	BRD-K28863208	PNU-282987	Cholinergic receptor agonist	Cholinergic receptor agonist
5191	-1.27	cp	BRD-K77998258	ganglioside	SRC activator	SRC activator
5192	-1.27	cp	BRD-A27554692	altrenogest	Progestogen hormone	Progestogen hormone
5199	-1.3	cp	BRD-K48029790	OBAA	Phospholipase inhibitor	Phospholipase inhibitor
5200	-1.3	cp	BRD-A07875874	cilnidipine	Calcium channel blocker	Calcium channel blocker
5204	-1.3	cp	BRD-K93918653	quizartinib	FLT3 inhibitor	FLT3 inhibitor
5205	-1.3	cp	BRD-K75089421	procainamide	Sodium channel blocker	Sodium channel blocker
5211	-1.34	cp	BRD-A66927094	nemonapride	Dopamine receptor antagonist	Dopamine receptor antagonist
5216	-1.34	cp	BRD-K76304753	phenazopyridine	Local anesthetic	Local anesthetic
5217	-1.35	cp	BRD-K61737877	VEGF-receptor-2-kinase-inhibitor-IV	VEGFR inhibitor	VEGFR inhibitor
5219	-1.37	cp	BRD-K37618799	MRS-1220	Adenosine receptor antagonist	Adenosine receptor antagonist
5220	-1.37	cp	BRD-K43245338	MDL-28170	Calpain inhibitor	Calpain inhibitor
5221	-1.37	cp	BRD-K14282469	LY-165163	Serotonin receptor antagonist	Serotonin receptor antagonist
5222	-1.37	cp	BRD-A04756508	norgestimate	Progesterone receptor agonist	Progesterone receptor agonist
5233	-1.39	cp	BRD-K08619838	tremorine	Acetylcholine receptor agonist	Acetylcholine receptor agonist
5235	-1.41	cp	BRD-K54529596	captopril	ACE inhibitor	ACE inhibitor
5236	-1.41	cp	BRD-K88551539	CAY-10585	HIF modulator	HIF modulator
5237	-1.41	cp	BRD-K37516142	idebenone	Calcium channel modulator	Calcium channel modulator
5238	-1.41	cp	BRD-K33483813	actarit	Interleukin receptor agonist	Interleukin receptor agonist
5239	-1.41	cp	BRD-A55594068	vinblastine	Microtubule inhibitor	Microtubule inhibitor, Tubulin inhibitor
5240	-1.41	cp	BRD-K23383398	T-0901317	LXR agonist	LXR agonist, ABC transporter expression enhancer, ROR inverse agonist
5241	-1.41	cp	BRD-K87990216	piretanide	Glucocorticoid receptor agonist	Glucocorticoid receptor agonist
5242	-1.41	cp	BRD-A43882281	pinacidil	ATP channel activator	ATP channel activator, Potassium channel activator
5243	-1.41	cp	BRD-A10977446	carvedilol	Adrenergic receptor antagonist	Adrenergic receptor antagonist
5249	-1.44	cp	BRD-K51302260	KU-C103871	GSP agonist	GSP agonist
5250	-1.44	cp	BRD-K54708045	nTZDpa	PPAR receptor agonist	PPAR receptor agonist
5251	-1.44	cp	BRD-K30990140	FR-122047	Cyclooxygenase inhibitor	Cyclooxygenase inhibitor
5252	-1.44	cp	BRD-K17674993	diflorasone	Corticosteroid agonist	Corticosteroid agonist, Glucocorticoid receptor agonist, Cytochrome P450 inhibitor, Immunosuppressant
5253	-1.44	cp	BRD-A65615053	zacopride	Serotonin receptor antagonist	Serotonin receptor antagonist
5254	-1.44	cp	BRD-K80639402	SB-258585	Serotonin receptor antagonist	Serotonin receptor antagonist
5259	-1.47	cp	BRD-A49765801	fludroxycortide	Glucocorticoid receptor agonist	Glucocorticoid receptor agonist
5264	-1.48	cp	BRD-K35483542	alitretinoin	Retinoid receptor agonist	Retinoid receptor agonist
5265	-1.48	cp	BRD-A02180903	betamethasone	Glucocorticoid receptor agonist	Glucocorticoid receptor agonist, Anti-inflammatory
5267	-1.48	cp	BRD-K47639036	flavoxate	Acetylcholine receptor antagonist	Acetylcholine receptor antagonist
5268	-1.48	cp	BRD-K85606544	neratinib	EGFR inhibitor	EGFR inhibitor
5269	-1.48	cp	BRD-K96354014	nifedipine	Calcium channel blocker	Calcium channel blocker
5270	-1.48	cp	BRD-A09094913	strychnine	Acetylcholine receptor antagonist	Acetylcholine receptor antagonist
5272	-1.49	cp	BRD-K53857191	risperidone	Dopamine receptor antagonist	Dopamine receptor antagonist, Serotonin receptor antagonist
5277	-1.52	cp	BRD-K26134695	calpeptin	Calpain inhibitor	Calpain inhibitor
5278	-1.52	cp	BRD-K82983861	GW-0742	PPAR receptor agonist	PPAR receptor agonist, Insulin sensitizer
5279	-1.52	cp	BRD-K08998509	fananserin	Dopamine receptor antagonist	Dopamine receptor antagonist, Serotonin receptor antagonist
5280	-1.52	cp	BRD-A70083328	secnidazole	Acetylcholinesterase inhibitor	Acetylcholinesterase inhibitor, Microtubule inhibitor, Antiprotozoal
5286	-1.55	cp	BRD-K74514084	pazopanib	KIT inhibitor	KIT inhibitor, PDGFR receptor inhibitor, VEGFR inhibitor
5287	-1.55	cp	BRD-A01787639	naftopidil	Adrenergic receptor antagonist	Adrenergic receptor antagonist
5288	-1.55	cp	BRD-K81225797	SCH-58261	Adenosine receptor antagonist	Adenosine receptor antagonist
5289	-1.55	cp	BRD-K89210380	biotin	Vitamin B	Vitamin B
5290	-1.55	cp	BRD-K35498378	alrestatin	Aldose reductase inhibitor	Aldose reductase inhibitor
5300	-1.57	cp	BRD-K64044582	linoleamide	ACAT inhibitor	ACAT inhibitor
5305	-1.59	cp	BRD-A23359898	sibutramine	Serotonin reuptake inhibitor	Serotonin reuptake inhibitor
5306	-1.59	cp	BRD-K37080523	isoreserpine	Vesicular monoamine transporter inhibitor	Vesicular monoamine transporter inhibitor
5307	-1.59	cp	BRD-K14441456	tyrphostin-AG-556	EGFR inhibitor	EGFR inhibitor
5308	-1.59	cp	BRD-A26711594	nicardipine	Calcium channel blocker	Calcium channel blocker
5309	-1.6	cp	BRD-A08709697	heliotrine	Pyrrolizidine alkaloid	Pyrrolizidine alkaloid
5312	-1.61	cp	BRD-K43236057	piceid	ICAM1 inhibitor	ICAM1 inhibitor
5320	-1.62	cp	BRD-A74500471	ethambutol	Bacterial cell wall synthesis inhibitor	Bacterial cell wall synthesis inhibitor
5321	-1.62	cp	BRD-K36009368	NNC-63-0532	Opioid receptor agonist	Opioid receptor agonist
5322	-1.62	cp	BRD-K66782112	BRD-K66782112	Histamine receptor antagonist	Histamine receptor antagonist
5328	-1.62	cp	BRD-K12513978	fenbufen	Cyclooxygenase inhibitor	Cyclooxygenase inhibitor
5329	-1.62	cp	BRD-K02407574	parbendazole	Tubulin inhibitor	Tubulin inhibitor
5330	-1.63	cp	BRD-A81795050	U-18666A	Oxidosqualene cyclase inhibitor	Oxidosqualene cyclase inhibitor
5334	-1.66	cp	BRD-K14965640	ibuprofen	Cyclooxygenase inhibitor	Cyclooxygenase inhibitor
5335	-1.66	cp	BRD-K31792052	pifithrin	Interleukin receptor antagonist	Interleukin receptor antagonist
5339	-1.66	cp	BRD-K14888893	minoxidil	KATP activator	KATP activator, KIR6 channel (KATP) activator, Vasodilator
5340	-1.66	cp	BRD-K62056274	quipazine	Serotonin receptor agonist	Serotonin receptor agonist
5342	-1.67	cp	BRD-K68402494	ML-9	Myosin light chain kinase inhibitor	Myosin light chain kinase inhibitor
5347	-1.68	cp	BRD-A84389091	L-655708	GABA receptor inverse agonist	GABA receptor inverse agonist
5349	-1.69	cp	BRD-K93460210	lamotrigine	Serotonin receptor antagonist	Serotonin receptor antagonist, Sodium channel blocker
5350	-1.69	cp	BRD-K26573499	DMAB-anabaseine	Adrenergic receptor agonist	Adrenergic receptor agonist
5351	-1.69	cp	BRD-K55748775	SCH-28080	ATPase inhibitor	ATPase inhibitor
5361	-1.73	cp	BRD-K64835161	BRD-K64835161	-666	-666
5362	-1.73	cp	BRD-K35240538	methylprednisolone	Glucocorticoid receptor agonist	Glucocorticoid receptor agonist
5363	-1.73	cp	BRD-A39969961	eplerenone	Cytochrome P450 inhibitor	Cytochrome P450 inhibitor
5364	-1.73	cp	BRD-K01555864	dibenzoylmethane	Antineoplastic	Antineoplastic
5366	-1.73	cp	BRD-K59369769	tozasertib	Aurora kinase inhibitor	Aurora kinase inhibitor, BCR-ABL kinase inhibitor, FLT3 inhibitor, JAK inhibitor
5370	-1.75	cp	BRD-K85503079	perospirone	Dopamine receptor antagonist	Dopamine receptor antagonist, Serotonin receptor antagonist
5372	-1.76	cp	BRD-K94441233	mevastatin	HMGCR inhibitor	HMGCR inhibitor
5373	-1.76	cp	BRD-K32501161	vanoxerine	Dopamine uptake inhibitor	Dopamine uptake inhibitor
5374	-1.76	cp	BRD-K18909381	CGS-12066B	Serotonin receptor agonist	Serotonin receptor agonist
5384	-1.8	cp	BRD-K18905250	ST-91	Adrenergic receptor agonist	Adrenergic receptor agonist
5385	-1.8	cp	BRD-K53523901	arctigenin	MEK inhibitor	MEK inhibitor
5386	-1.8	cp	BRD-K82561139	ricinine	Casein kinase inhibitor	Casein kinase inhibitor
5392	-1.83	cp	BRD-K52930707	rescinnamine	ACE inhibitor	ACE inhibitor
5393	-1.83	cp	BRD-K92492521	LY-255283	Leukotriene receptor antagonist	Leukotriene receptor antagonist
5403	-1.87	cp	BRD-K44094599	tacrolimus	Calcineurin inhibitor	Calcineurin inhibitor
5404	-1.87	cp	BRD-K92817986	BJM-CSC-19	MEK inhibitor	MEK inhibitor
5405	-1.87	cp	BRD-A73605923	mocimycin	Protein synthesis inhibitor	Protein synthesis inhibitor
5406	-1.87	cp	BRD-K19533706	tranilast	Angiogenesis inhibitor	Angiogenesis inhibitor
5407	-1.87	cp	BRD-K00206590	P-1075	ATP channel activator	ATP channel activator, Potassium channel activator
5408	-1.87	cp	BRD-K16195444	oxymetazoline	Adrenergic receptor agonist	Adrenergic receptor agonist
5409	-1.87	cp	BRD-A72066420	mifobate	PPAR receptor antagonist	PPAR receptor antagonist
5410	-1.87	cp	BRD-A90799790	isradipine	Calcium channel blocker	Calcium channel blocker
5412	-1.88	cp	BRD-K92758126	gibberellic-acid	NFkB pathway inhibitor	NFkB pathway inhibitor
5413	-1.89	cp	BRD-K69032158	diprotin-a	Dipeptidyl peptidase inhibitor	Dipeptidyl peptidase inhibitor
5419	-1.9	cp	BRD-K72029282	probucol	Atherogenesis inhibitor	Atherogenesis inhibitor
5422	-1.9	cp	BRD-K00627859	tubastatin-a	HDAC inhibitor	HDAC inhibitor
5424	-1.91	cp	BRD-A10070317	propranolol	Adrenergic receptor antagonist	Adrenergic receptor antagonist
5426	-1.92	cp	BRD-A94413429	NTNCB	Neuropeptide receptor antagonist	Neuropeptide receptor antagonist
5429	-1.94	cp	BRD-K03981224	ethisterone	Progestogen hormone	Progestogen hormone
5430	-1.94	cp	BRD-K59574735	ubenimex	Leukotriene inhibitor	Leukotriene inhibitor
5431	-1.94	cp	BRD-K88611939	aniracetam	Glutamate receptor agonist	Glutamate receptor agonist
5432	-1.94	cp	BRD-K23335153	AMN-082	Glutamate receptor modulator	Glutamate receptor modulator, Glutamate receptor positive allosteric modulator
5439	-1.96	cp	BRD-A77291778	cyclopentolate	Acetylcholine receptor antagonist	Acetylcholine receptor antagonist
5441	-1.97	cp	BRD-K85266041	DNQX	Glutamate receptor antagonist	Glutamate receptor antagonist
5442	-1.97	cp	BRD-K89274813	DMP-543	Acetylcholine release stimulant	Acetylcholine release stimulant
5443	-1.97	cp	BRD-K64514229	toltrazuril	Antiprotozoal	Antiprotozoal
5447	-1.97	cp	BRD-A67799922	phenoxybenzamine	Adrenergic receptor antagonist	Adrenergic receptor antagonist
5448	-1.98	cp	BRD-A80213327	NSC-23766	Ras GTPase inhibitor	Ras GTPase inhibitor
5458	-2.01	cp	BRD-K61217870	n-(3-acetamidophenyl)-3-chlorobenzamide	Glutamate receptor antagonist	Glutamate receptor antagonist
5459	-2.01	cp	BRD-K09635314	M-3M3FBS	phospholipase activator	phospholipase activator
5460	-2.01	cp	BRD-A52588987	SKF-83566	Dopamine receptor antagonist	Dopamine receptor antagonist
5461	-2.01	cp	BRD-K38305202	domperidone	Dopamine receptor antagonist	Dopamine receptor antagonist
5462	-2.01	cp	BRD-K43068349	AMG-9810	TRPV antagonist	TRPV antagonist
5468	-2.04	cp	BRD-K89708791	rifaximin	RNA synthesis inhibitor	RNA synthesis inhibitor
5469	-2.04	cp	BRD-A85472596	L-670596	Prostanoid receptor antagonist	Prostanoid receptor antagonist
5482	-2.08	cp	BRD-K25875056	SC-9	Protein tyrosine kinase activator	Protein tyrosine kinase activator
5483	-2.08	cp	BRD-K92760278	riboflavin	Vitamin B	Vitamin B
5487	-2.09	cp	BRD-K83302049	protopine	Histamine receptor antagonist	Histamine receptor antagonist
5488	-2.11	cp	BRD-K16664969	GTP-14564	FLT3 inhibitor	FLT3 inhibitor, Tyrosine kinase inhibitor
5489	-2.11	cp	BRD-A11813248	AM-92016	Potassium channel blocker	Potassium channel blocker
5490	-2.11	cp	BRD-K37206356	rhamnetin	HDAC inhibitor	HDAC inhibitor
5493	-2.12	cp	BRD-K53318339	vinpocetine	Phosphodiesterase inhibitor	Phosphodiesterase inhibitor, Sodium channel blocker
5508	-2.15	cp	BRD-K52620403	STO-609	Calmodulin antagonist	Calmodulin antagonist
5509	-2.15	cp	BRD-K87510569	RS-504393	CC chemokine receptor antagonist	CC chemokine receptor antagonist
5516	-2.17	cp	BRD-A85234536	N6-cyclopentyladenosine	Adenosine receptor agonist	Adenosine receptor agonist
5517	-2.17	cp	BRD-K56301217	ABT-737	BCL inhibitor	BCL inhibitor
5518	-2.17	cp	BRD-A16700644	isoxsuprine	Adrenergic receptor agonist	Adrenergic receptor agonist
5520	-2.18	cp	BRD-A89175223	bisoprolol	Adrenergic receptor antagonist	Adrenergic receptor antagonist
5521	-2.18	cp	BRD-K55424922	anpirtoline	Serotonin receptor agonist	Serotonin receptor agonist
5527	-2.18	cp	BRD-A75517195	thiazolopyrimidine	CDC inhibitor	CDC inhibitor
5532	-2.22	cp	BRD-K30570479	VU-0400195-3	Glutamate receptor modulator	Glutamate receptor modulator
5533	-2.22	cp	BRD-A22684332	procaterol	Adrenergic receptor agonist	Adrenergic receptor agonist
5538	-2.25	cp	BRD-K38251852	paxilline	Potassium channel blocker	Potassium channel blocker
5539	-2.26	cp	BRD-A04668240	CGP-52432	GABA receptor antagonist	GABA receptor antagonist
5545	-2.29	cp	BRD-K57718010	pentylenetetrazol	GABA receptor antagonist	GABA receptor antagonist
5546	-2.29	cp	BRD-K76064317	tyrphostin-AG-1296	FLT3 inhibitor	FLT3 inhibitor
5552	-2.3	cp	BRD-A86044036	flurbiprofen	Cyclooxygenase inhibitor	Cyclooxygenase inhibitor
5555	-2.32	cp	BRD-K41051431	mecillinam	Bacterial cell wall synthesis inhibitor	Bacterial cell wall synthesis inhibitor
5556	-2.32	cp	BRD-A68281735	REV-5901	Leukotriene receptor antagonist	Leukotriene receptor antagonist, Lipoxygenase inhibitor
5561	-2.33	cp	BRD-U01690642	acetyl-geranyl-cysteine	Isoprenylated protein methylation inhibitor	Isoprenylated protein methylation inhibitor
5562	-2.33	cp	BRD-K10974103	diloxanide	Protein synthesis inhibitor	Protein synthesis inhibitor
5563	-2.33	cp	BRD-A84493640	atovaquone	Mitochondrial electron transport inhibitor	Mitochondrial electron transport inhibitor
5564	-2.33	cp	BRD-K93188295	ARC-239	Adrenergic receptor antagonist	Adrenergic receptor antagonist
5565	-2.33	cp	BRD-K09907482	PRL-3-inhibitor-I	Tyrosine phosphatase inhibitor	Tyrosine phosphatase inhibitor
5566	-2.34	cp	BRD-A53131506	epitestosterone	Inactive testosterone analog	Inactive testosterone analog
5574	-2.36	cp	BRD-K60184833	tyrphostin-46	Tyrosine kinase inhibitor	Tyrosine kinase inhibitor
5575	-2.36	cp	BRD-K32755366	reserpic-acid	Norepinephrine transporter inhibitor	Norepinephrine transporter inhibitor
5576	-2.36	cp	BRD-K82688027	RG-13022	PDGFR receptor inhibitor	PDGFR receptor inhibitor
5579	-2.36	cp	BRD-K32821942	azathioprine	Dehydrogenase inhibitor	Dehydrogenase inhibitor
5580	-2.37	cp	BRD-K06014311	DH-97	Melatonin receptor antagonist	Melatonin receptor antagonist
5586	-2.4	cp	BRD-K63165456	norcyclobenzaprine	Adrenergic receptor agonist	Adrenergic receptor agonist, Serotonin receptor antagonist
5587	-2.4	cp	BRD-A63998256	helveticoside	ATPase inhibitor	ATPase inhibitor
5588	-2.41	cp	BRD-A63836183	PD-123319	Angiotensin receptor antagonist	Angiotensin receptor antagonist
5592	-2.43	cp	BRD-K18678457	ZD-7288	HCN channel blocker	HCN channel blocker
5593	-2.43	cp	BRD-A01295252	trans-7-hydroxy-pipat	Dopamine receptor ligand	Dopamine receptor ligand
5594	-2.43	cp	BRD-K82731415	olomoucine	CDK inhibitor	CDK inhibitor
5595	-2.43	cp	BRD-K33459542	ditolylguanidine	Sigma receptor agonist	Sigma receptor agonist
5596	-2.43	cp	BRD-K50891186	GR-103691	Dopamine receptor antagonist	Dopamine receptor antagonist
5598	-2.43	cp	BRD-K14993104	bemegride	Chemoreceptor agonist	Chemoreceptor agonist
5599	-2.44	cp	BRD-K70301876	escitalopram	Selective serotonin reuptake inhibitor (SSRI)	Selective serotonin reuptake inhibitor (SSRI)
5605	-2.47	cp	BRD-K30240666	clemastine	Histamine receptor antagonist	Histamine receptor antagonist
5608	-2.49	cp	BRD-K45296539	ZD-7114	Adrenergic receptor agonist	Adrenergic receptor agonist
5609	-2.49	cp	BRD-K06712146	YM-90709	IL5 inhibitor	IL5 inhibitor
5613	-2.5	cp	BRD-A45140972	meclocycline	Bacterial 30S ribosomal subunit inhibitor	Bacterial 30S ribosomal subunit inhibitor, Bacterial 50S ribosomal subunit inhibitor
5616	-2.52	cp	BRD-A41833852	naloxone	Opioid receptor antagonist	Opioid receptor antagonist
5619	-2.54	cp	BRD-A84134924	pancuronium	Acetylcholine receptor antagonist	Acetylcholine receptor antagonist
5620	-2.54	cp	BRD-K28453807	nitrocaramiphen	Cholinergic receptor antagonist	Cholinergic receptor antagonist
5621	-2.54	cp	BRD-K04185004	oxybuprocaine	Local anesthetic	Local anesthetic
5622	-2.54	cp	BRD-A29901043	KIN001-127	ITK inhibitor	ITK inhibitor
5623	-2.54	cp	BRD-K92000912	AM-251	Cannabinoid receptor antagonist	Cannabinoid receptor antagonist
5625	-2.55	cp	BRD-K77390737	xanthohumol	ATPase inhibitor	ATPase inhibitor
5630	-2.57	cp	BRD-K37848908	ceforanide	Penicillin binding protein inhibitor	Penicillin binding protein inhibitor
5636	-2.6	cp	BRD-K52512893	SC-19220	Prostanoid receptor antagonist	Prostanoid receptor antagonist
5638	-2.61	cp	BRD-K13664374	dichloroacetic-acid	Pyruvate dehydrogenase kinase inhibitor	Pyruvate dehydrogenase kinase inhibitor
5639	-2.61	cp	BRD-K13544237	r(-)-propylnorapomorphine	Dopamine receptor agonist	Dopamine receptor agonist, TRPA1 modulator
5645	-2.63	cp	BRD-A32161980	carbetocin	Oxytocin receptor agonist	Oxytocin receptor agonist
5648	-2.64	cp	BRD-K72541103	JAK3-inhibitor-I	JAK inhibitor	JAK inhibitor
5649	-2.64	cp	BRD-A72988804	tiaprofenic-acid	Cyclooxygenase inhibitor	Cyclooxygenase inhibitor
5654	-2.68	cp	BRD-K63195589	tipifarnib	Farnesyltransferase inhibitor	Farnesyltransferase inhibitor
5661	-2.7	cp	BRD-U08759356	EI-346-erlotinib-analog	EGFR inhibitor	EGFR inhibitor
5662	-2.71	cp	BRD-K68488863	ENMD-2076	FLT3 inhibitor	FLT3 inhibitor, VEGFR inhibitor, Aurora kinase inhibitor
5671	-2.74	cp	BRD-K06208435	YS-035	Calcium channel blocker	Calcium channel blocker
5673	-2.75	cp	BRD-K41170226	deoxycholic-acid	G protein-coupled receptor agonist	G protein-coupled receptor agonist, Biliverdin reductase A activator, Unidentified pharmacological activity
5674	-2.75	cp	BRD-A52650764	ingenol	PKC activator	PKC activator
5675	-2.75	cp	BRD-K78280988	anandamide	Cannabinoid receptor agonist	Cannabinoid receptor agonist
5676	-2.75	cp	BRD-K77175907	calcifediol	Vitamin D receptor agonist	Vitamin D receptor agonist
5677	-2.75	cp	BRD-K31283835	tofacitinib	JAK inhibitor	JAK inhibitor
5678	-2.76	cp	BRD-K81209512	AG-494	EGFR inhibitor	EGFR inhibitor, Tyrosine kinase inhibitor
5682	-2.78	cp	BRD-K66353228	zoxazolamine	Myorelaxant	Myorelaxant
5683	-2.78	cp	BRD-K54210043	NS-1619	Calcium channel activator	Calcium channel activator
5685	-2.79	cp	BRD-K82143716	flucytosine	Antifungal	Antifungal
5689	-2.8	cp	BRD-K04210847	tamoxifen	Estrogen receptor antagonist	Estrogen receptor antagonist, Selective estrogen receptor modulator (SERM)
5692	-2.81	cp	BRD-K53414658	tivozanib	VEGFR inhibitor	VEGFR inhibitor
5693	-2.82	cp	BRD-K49668410	clarithromycin	Bacterial 50S ribosomal subunit inhibitor	Bacterial 50S ribosomal subunit inhibitor
5698	-2.83	cp	BRD-K50325075	UCL-2077	Slow after hyperpolarization channel blocker	Slow after hyperpolarization channel blocker
5699	-2.84	cp	BRD-K89055274	alverine	Muscle relaxant	Muscle relaxant
5704	-2.85	cp	BRD-A41450521	tosufloxacin	Bacterial DNA gyrase inhibitor	Bacterial DNA gyrase inhibitor
5705	-2.85	cp	BRD-K42221274	NNC-711	GAT inhibitor	GAT inhibitor
5706	-2.85	cp	BRD-K58299615	RO-90-7501	Beta amyloid inhibitor	Beta amyloid inhibitor
5708	-2.85	cp	BRD-K55044200	amoxicillin	Penicillin binding protein inhibitor	Penicillin binding protein inhibitor
5716	-2.88	cp	BRD-M72442222	vicriviroc	CC chemokine receptor antagonist	CC chemokine receptor antagonist
5718	-2.89	cp	BRD-K18316707	O-1918	Cannabinoid receptor antagonist	Cannabinoid receptor antagonist
5721	-2.89	cp	BRD-A42571354	cetirizine	Histamine receptor antagonist	Histamine receptor antagonist
5725	-2.92	cp	BRD-K46212057	voriconazole	Cytochrome P450 inhibitor	Cytochrome P450 inhibitor
5726	-2.92	cp	BRD-K28307902	flutamide	Androgen receptor antagonist	Androgen receptor antagonist
5732	-2.92	cp	BRD-K70976396	cefoxitin	Bacterial cell wall synthesis inhibitor	Bacterial cell wall synthesis inhibitor
5733	-2.93	cp	BRD-K27721098	clopidogrel	Purinergic receptor antagonist	Purinergic receptor antagonist
5734	-2.94	cp	BRD-K82846253	repaglinide	Insulin secretagogue	Insulin secretagogue
5741	-3	cp	BRD-K64785675	TG100-115	-666	-666
5742	-3	cp	BRD-K14791739	fluticasone	Glucocorticoid receptor agonist	Glucocorticoid receptor agonist
5747	-3.01	cp	BRD-K25394294	oxaprozin	Cyclooxygenase inhibitor	Cyclooxygenase inhibitor
5753	-3.03	cp	BRD-K72222507	quinapril	ACE inhibitor	ACE inhibitor
5761	-3.06	cp	BRD-K30197592	5-methoxytryptamine	Serotonin receptor agonist	Serotonin receptor agonist
5762	-3.07	cp	BRD-K16485616	mocetinostat	HDAC inhibitor	HDAC inhibitor
5763	-3.07	cp	BRD-A02176148	tubaic-acid	Mitochondrial complex I inhibitor	Mitochondrial complex I inhibitor, NADH-ubiquinone oxidoreductase (Complex I) inhibitor
5764	-3.07	cp	BRD-A30590053	MR-16728	Acetylcholine release enhancer	Acetylcholine release enhancer, Acetylcholine release stimulant
5768	-3.1	cp	BRD-K08115555	tyrphostin-AG-1288	TNF production inhibitor	TNF production inhibitor
5769	-3.1	cp	BRD-A40639672	ketorolac	Cyclooxygenase inhibitor	Cyclooxygenase inhibitor
5777	-3.12	cp	BRD-K62200014	anagrelide	Phosphodiesterase inhibitor	Phosphodiesterase inhibitor
5779	-3.14	cp	BRD-K01436366	XMD-1150	Leucine rich repeat kinase inhibitor	Leucine rich repeat kinase inhibitor
5780	-3.14	cp	BRD-K51677086	erythromycin	NFkB pathway inhibitor	NFkB pathway inhibitor
5781	-3.14	cp	BRD-A65076780	dihydroergocristine	Adrenergic receptor antagonist	Adrenergic receptor antagonist, Prolactin inhibitor
5786	-3.15	cp	BRD-K59570838	homoveratrylamine	Dopamine analog	Dopamine analog
5787	-3.16	cp	BRD-K87991767	umbelliferone	Cyclooxygenase inhibitor	Cyclooxygenase inhibitor
5791	-3.17	cp	BRD-K09471561	levofloxacin	Bacterial DNA gyrase inhibitor	Bacterial DNA gyrase inhibitor
5798	-3.19	cp	BRD-K36153907	KU-C103885	Cystic fibrosis transmembrane conductance regulator inhibitor	Cystic fibrosis transmembrane conductance regulator inhibitor
5801	-3.21	cp	BRD-K13087974	4,5-dianilinophthalimide	EGFR inhibitor	EGFR inhibitor
5803	-3.22	cp	BRD-K50938786	ropivacaine	Sodium channel blocker	Sodium channel blocker
5805	-3.24	cp	BRD-K86595100	chlordiazepoxide	Benzodiazepine receptor agonist	Benzodiazepine receptor agonist
5810	-3.25	cp	BRD-K33551950	radicicol	HSP inhibitor	HSP inhibitor
5814	-3.28	cp	BRD-A28856712	tetryzoline	Adrenergic receptor agonist	Adrenergic receptor agonist
5815	-3.28	cp	BRD-A10903566	imiloxan	Adrenergic receptor antagonist	Adrenergic receptor antagonist
5816	-3.28	cp	BRD-K41410256	balsalazide	Cyclooxygenase inhibitor	Cyclooxygenase inhibitor
5831	-3.35	cp	BRD-K49111258	prazosin	Adrenergic receptor antagonist	Adrenergic receptor antagonist
5832	-3.36	cp	BRD-A96799240	4-hydroxyretinoic-acid	Retinoid receptor binder	Retinoid receptor binder
5833	-3.37	cp	BRD-K89687904	PKCbeta-inhibitor	PKC inhibitor	PKC inhibitor
5834	-3.38	cp	BRD-K22828899	TUL-XXI039	Serine/threonine kinase inhibitor	Serine/threonine kinase inhibitor
5835	-3.38	cp	BRD-A12016240	LY-278584	Serotonin receptor antagonist	Serotonin receptor antagonist
5838	-3.38	cp	BRD-A29485665	bicalutamide	Androgen receptor antagonist	Androgen receptor antagonist
5844	-3.42	cp	BRD-K40175214	torin-1	MTOR inhibitor	MTOR inhibitor, PI3K inhibitor
5848	-3.43	cp	BRD-A48257147	PHCCC	Glutamate receptor agonist	Glutamate receptor agonist
5850	-3.45	cp	BRD-A85587465	bemesetron	Serotonin receptor antagonist	Serotonin receptor antagonist
5857	-3.48	cp	BRD-K62959606	sphingosine	Ceramidase inhibitor	Ceramidase inhibitor
5859	-3.5	cp	BRD-A91866971	SQ-29548	Thromboxane receptor antagonist	Thromboxane receptor antagonist
5862	-3.51	cp	BRD-A41692738	TGX-221	PI3K inhibitor	PI3K inhibitor
5864	-3.52	cp	BRD-K20986251	lithocholic-acid	FXR antagonist	FXR antagonist, MDM inhibitor, PXR ligand, Tyrosine phosphatase inhibitor, Vitamin D receptor agonist, Vitamin D receptor ligand
5865	-3.52	cp	BRD-K35430135	SR-59230A	Adrenergic receptor antagonist	Adrenergic receptor antagonist
5866	-3.52	cp	BRD-K10176267	L-701252	Glutamate receptor antagonist	Glutamate receptor antagonist
5867	-3.52	cp	BRD-A34751532	homosalate	HSP inducer	HSP inducer
5868	-3.52	cp	BRD-A39255369	DCPIB	Chloride channel blocker	Chloride channel blocker, Gap junction modulator, Glutamate inhibitor
5874	-3.59	cp	BRD-K63150726	JTE-907	Cannabinoid receptor inverse agonist	Cannabinoid receptor inverse agonist
5875	-3.6	cp	BRD-K32828673	chelidonine	Tubulin inhibitor	Tubulin inhibitor
5881	-3.63	cp	BRD-K97799481	theophylline	Adenosine receptor antagonist	Adenosine receptor antagonist
5884	-3.65	cp	BRD-A55393291	testosterone	Androgen receptor agonist	Androgen receptor agonist
5887	-3.66	cp	BRD-K52075715	oxibendazole	Tubulin inhibitor	Tubulin inhibitor
5889	-3.66	cp	BRD-A65282128	cefazolin	Bacterial cell wall synthesis inhibitor	Bacterial cell wall synthesis inhibitor
5890	-3.69	cp	BRD-K71823332	epothilone-a	Microtubule stabilizing agent	Microtubule stabilizing agent
5891	-3.7	cp	BRD-K20338176	cefaclor	Bacterial cell wall synthesis inhibitor	Bacterial cell wall synthesis inhibitor
5895	-3.74	cp	BRD-K40758068	efavirenz	HIV protease inhibitor	HIV protease inhibitor
5896	-3.74	cp	BRD-K09631521	thiotepa	Cytochrome P450 inhibitor	Cytochrome P450 inhibitor
5902	-3.77	cp	BRD-K84955386	hyperoside	Glucosidase inhibitor	Glucosidase inhibitor
5903	-3.77	cp	BRD-K16444452	ibudilast	Leukotriene receptor antagonist	Leukotriene receptor antagonist, Phosphodiesterase inhibitor
5904	-3.78	cp	BRD-K64341947	CFM-1571	Guanylate cyclase activator	Guanylate cyclase activator
5906	-3.79	cp	BRD-K02992638	lamivudine	Nucleoside reverse transcriptase inhibitor	Nucleoside reverse transcriptase inhibitor
5911	-3.81	cp	BRD-K73991644	isoquercetin	Aldose reductase inhibitor	Aldose reductase inhibitor
5915	-3.83	cp	BRD-K76723084	isotretinoin	Retinoid receptor agonist	Retinoid receptor agonist
5918	-3.84	cp	BRD-A93000692	ciglitazone	PPAR receptor agonist	PPAR receptor agonist
5926	-3.89	cp	BRD-K86509404	iso-olomoucine	CDK inhibitor	CDK inhibitor
5927	-3.91	cp	BRD-K60274257	dephostatin	Tyrosine phosphatase inhibitor	Tyrosine phosphatase inhibitor
5928	-3.91	cp	BRD-A60197193	amisulpride	Dopamine receptor antagonist	Dopamine receptor antagonist
5929	-3.91	cp	BRD-K16478699	PLX-4720	RAF inhibitor	RAF inhibitor
5930	-3.91	cp	BRD-K28470988	L-690330	Inositol monophosphatase inhibitor	Inositol monophosphatase inhibitor
5931	-3.91	cp	BRD-K11742128	triprolidine	Histamine receptor antagonist	Histamine receptor antagonist
5940	-3.97	cp	BRD-A06784547	MRS-1334	Adenosine receptor antagonist	Adenosine receptor antagonist
5945	-3.98	cp	BRD-K62012036	acitretin	Retinoid receptor agonist	Retinoid receptor agonist
5946	-3.98	cp	BRD-K77987382	mebendazole	Tubulin inhibitor	Tubulin inhibitor
5948	-4.01	cp	BRD-K10467831	tibolone	Androgen receptor agonist	Androgen receptor agonist, Estrogen receptor agonist, Progesterone receptor agonist
5956	-4.07	cp	BRD-K94080537	diethyltoluamide	DEET activator of fly antenna ionotropic receptor IR40a	DEET activator of fly antenna ionotropic receptor IR40a
5959	-4.11	cp	BRD-K85925969	zalcitabine	Nucleoside reverse transcriptase inhibitor	Nucleoside reverse transcriptase inhibitor
5964	-4.12	cp	BRD-K08996725	zolantidine	Histamine receptor antagonist	Histamine receptor antagonist
5965	-4.13	cp	BRD-K76534306	enrofloxacin	Bacterial DNA gyrase inhibitor	Bacterial DNA gyrase inhibitor
5966	-4.14	cp	BRD-K49448285	bisindolylmaleimide	CDK inhibitor	CDK inhibitor
5971	-4.18	cp	BRD-K00234327	RU-24969	Serotonin receptor agonist	Serotonin receptor agonist
5972	-4.21	cp	BRD-K37447567	hydrocotarnine	Opioid receptor antagonist	Opioid receptor antagonist
5974	-4.24	cp	BRD-A82590476	SDZ-NKT-343	Tachykinin antagonist	Tachykinin antagonist
5979	-4.3	cp	BRD-K74430258	1,2-dichlorobenzene	Hepatotoxicant	Hepatotoxicant, Organic compound
5980	-4.3	cp	BRD-K46678324	RHO-kinase-inhibitor-II	Rho associated kinase inhibitor	Rho associated kinase inhibitor
5984	-4.33	cp	BRD-K74501079	azithromycin	Bacterial 50S ribosomal subunit inhibitor	Bacterial 50S ribosomal subunit inhibitor
5989	-4.37	cp	BRD-K33204703	AG-370	PDGFR receptor inhibitor	PDGFR receptor inhibitor
5990	-4.37	cp	BRD-K64881305	ispinesib	Kinesin-like spindle protein inhibitor	Kinesin-like spindle protein inhibitor
5991	-4.39	cp	BRD-K45542189	diethylcarbamazine	Lipoxygenase inhibitor	Lipoxygenase inhibitor
5996	-4.4	cp	BRD-K67017579	cilostazol	Phosphodiesterase inhibitor	Phosphodiesterase inhibitor
6009	-4.46	cp	BRD-K12244279	MEK1-2-inhibitor	MEK inhibitor	MEK inhibitor
6015	-4.51	cp	BRD-K43736954	cortisone	Glucocorticoid receptor agonist	Glucocorticoid receptor agonist
6018	-4.52	cp	BRD-A58048407	nimodipine	Calcium channel blocker	Calcium channel blocker
6019	-4.53	cp	BRD-A17428743	BW-723C86	Serotonin receptor agonist	Serotonin receptor agonist
6020	-4.53	cp	BRD-K40624912	ZM-39923	JAK inhibitor	JAK inhibitor
6023	-4.54	cp	BRD-A93424738	dexamethasone	Glucocorticoid receptor agonist	Glucocorticoid receptor agonist, Cytochrome P450 inhibitor, Glucocorticoid receptor modulator, Corticosteroid agonist
6029	-4.55	cp	BRD-A66435872	HTMT	Histamine receptor agonist	Histamine receptor agonist
6030	-4.55	cp	BRD-K11129031	gemfibrozil	Lipoprotein lipase activator	Lipoprotein lipase activator
6036	-4.61	cp	BRD-K62996583	lidoflazine	Calcium channel blocker	Calcium channel blocker
6044	-4.68	cp	BRD-A47633927	NPC-15199	ICAM1 antagonist	ICAM1 antagonist
6053	-4.72	cp	BRD-M47937986	cefatrizine	Bacterial cell wall synthesis inhibitor	Bacterial cell wall synthesis inhibitor
6055	-4.73	cp	BRD-K22631935	neurodazine	Neurogenesis of non-pluripotent C2C12 myoblast inducer	Neurogenesis of non-pluripotent C2C12 myoblast inducer
6066	-4.82	cp	BRD-K80672993	M2-PK-activator	-666	-666
6069	-4.83	cp	BRD-K26015241	ODQ	Guanylyl cyclase inhibitor	Guanylyl cyclase inhibitor
6075	-4.86	cp	BRD-A53952395	prilocaine	Local anesthetic	Local anesthetic
6076	-4.87	cp	BRD-K67100011	pivmecillinam	Bacterial cell wall synthesis inhibitor	Bacterial cell wall synthesis inhibitor
6078	-4.9	cp	BRD-K97056771	HY-11007	BCR-ABL kinase inhibitor	BCR-ABL kinase inhibitor
6079	-4.92	cp	BRD-K60690191	MPEP	Glutamate receptor antagonist	Glutamate receptor antagonist
6081	-4.93	cp	BRD-K09255212	clioquinol	Chelating agent	Chelating agent
6088	-4.98	cp	BRD-K74195153	irsogladine	Phosphodiesterase inhibitor	Phosphodiesterase inhibitor
6089	-4.99	cp	BRD-A08877921	cephalotaxine	Protein synthesis inhibitor	Protein synthesis inhibitor
6091	-4.99	cp	BRD-A46179541	doxapram	Potassium channel blocker	Potassium channel blocker
6092	-5	cp	BRD-K79092138	nitrofural	Bacterial DNA inhibitor	Bacterial DNA inhibitor
6093	-5	cp	BRD-K59058766	chlorprothixene	Dopamine receptor antagonist	Dopamine receptor antagonist
6095	-5.04	cp	BRD-K63874012	thioperamide	Histamine receptor antagonist	Histamine receptor antagonist
6096	-5.04	cp	BRD-A71262238	nafadotride	Dopamine receptor antagonist	Dopamine receptor antagonist
6100	-5.06	cp	BRD-K32906660	bis-tyrphostin	EGFR inhibitor	EGFR inhibitor
6101	-5.07	cp	BRD-K71430621	clobenpropit	Histamine receptor antagonist	Histamine receptor antagonist
6106	-5.11	cp	BRD-K70358946	aripiprazole	Serotonin receptor agonist	Serotonin receptor agonist, Serotonin receptor antagonist
6107	-5.11	cp	BRD-K67831364	ZM-323881	VEGFR inhibitor	VEGFR inhibitor
6116	-5.19	cp	BRD-K28029915	dolasetron	Serotonin receptor antagonist	Serotonin receptor antagonist
6124	-5.23	cp	BRD-K43880410	pregnenolone	glutamate receptor modulator	glutamate receptor modulator
6126	-5.25	cp	BRD-K80725632	lavendustin-c	EGFR inhibitor	EGFR inhibitor
6130	-5.26	cp	BRD-K63923597	barasertib	Aurora kinase inhibitor	Aurora kinase inhibitor
6132	-5.27	cp	BRD-K36740062	GSK-1070916	Aurora kinase inhibitor	Aurora kinase inhibitor
6136	-5.32	cp	BRD-K59037100	oxybenzone	Lipase inhibitor	Lipase inhibitor
6139	-5.33	cp	BRD-K83637872	SANT-1	Smoothened receptor antagonist	Smoothened receptor antagonist
6140	-5.36	cp	BRD-A98299281	velnacrine	cholinesterase inhibitor	cholinesterase inhibitor
6144	-5.39	cp	BRD-A15079084	phorbol-12-myristate-13-acetate	PKC activator	PKC activator
6145	-5.41	cp	BRD-K63606607	bufalin	ATPase inhibitor	ATPase inhibitor
6148	-5.43	cp	BRD-A80960055	celastrol	Anti-inflammatory	Anti-inflammatory, Antioxidant, NFkB pathway inhibitor, HSP inhibitor, Topoisomerase inhibitor
6149	-5.45	cp	BRD-K79684402	RO-10-5824	Dopamine receptor agonist	Dopamine receptor agonist
6150	-5.45	cp	BRD-K52721684	PCO-400	Potassium channel activator	Potassium channel activator
6152	-5.46	cp	BRD-K82357231	desloratadine	Histamine receptor antagonist	Histamine receptor antagonist
6153	-5.46	cp	BRD-K42142750	retrorsine	Antimitotic	Antimitotic, Cytotoxic agent, Mutagenic
6154	-5.47	cp	BRD-K68997413	PF-3845	FAAH inhibitor	FAAH inhibitor
6155	-5.47	cp	BRD-K17796732	JWH-015	Cannabinoid receptor agonist	Cannabinoid receptor agonist
6159	-5.48	cp	BRD-K10995081	perphenazine	Dopamine receptor antagonist	Dopamine receptor antagonist
6164	-5.51	cp	BRD-K49328571	dasatinib	BCR-ABL kinase inhibitor	BCR-ABL kinase inhibitor, Ephrin inhibitor, KIT inhibitor, PDGFR receptor inhibitor, SRC inhibitor, Tyrosine kinase inhibitor
6165	-5.51	cp	BRD-K52080565	rilmenidine	Imidazoline receptor agonist	Imidazoline receptor agonist
6166	-5.51	cp	BRD-K47631482	bromhexine	Mucolytic agent	Mucolytic agent
6168	-5.53	cp	BRD-A51382177	fosinopril	ACE inhibitor	ACE inhibitor
6169	-5.55	cp	BRD-A62057054	MDL-11939	Serotonin receptor antagonist	Serotonin receptor antagonist
6173	-5.59	cp	BRD-A32349859	methyl-angolensate	Apoptosis inhibitor	Apoptosis inhibitor
6177	-5.66	cp	BRD-A98283014	calmidazolium	Calcium channel blocker	Calcium channel blocker, Calmodulin antagonist
6181	-5.69	cp	BRD-K78431006	crizotinib	ALK inhibitor	ALK inhibitor
6183	-5.71	cp	BRD-K56334280	amonafide	Topoisomerase inhibitor	Topoisomerase inhibitor
6184	-5.71	cp	BRD-K71289571	zafirlukast	Leukotriene receptor antagonist	Leukotriene receptor antagonist
6187	-5.74	cp	BRD-K82147103	lofepramine	Norepinephrine reuptake inhibitor	Norepinephrine reuptake inhibitor, Serotonin reuptake inhibitor
6189	-5.75	cp	BRD-K13810148	givinostat	HDAC inhibitor	HDAC inhibitor
6190	-5.75	cp	BRD-K63504947	semaxanib	VEGFR inhibitor	VEGFR inhibitor
6195	-5.81	cp	BRD-K02715688	hydrastine	Tyrosine hydroxylase inhibitor	Tyrosine hydroxylase inhibitor
6198	-5.82	cp	BRD-A01320529	salmeterol	Adrenergic receptor agonist	Adrenergic receptor agonist
6203	-5.85	cp	BRD-K35629949	SR-27897	CCK receptor antagonist	CCK receptor antagonist
6204	-5.87	cp	BRD-K41707108	ceramide	Phosphoenolpyruvate carboxylase activator	Phosphoenolpyruvate carboxylase activator, Serine/threonine protein phosphatase activator
6208	-5.89	cp	BRD-K94379058	BML-190	Cannabinoid receptor inverse agonist	Cannabinoid receptor inverse agonist
6209	-5.89	cp	BRD-A53077924	tianeptine	Selective serotonin reuptake enhancer (SSRE)	Selective serotonin reuptake enhancer (SSRE)
6224	-6.01	cp	BRD-K94353609	fluocinolone	Glucocorticoid receptor agonist	Glucocorticoid receptor agonist, Corticosteroid agonist
6227	-6.03	cp	BRD-K27184429	levocetirizine	Histamine receptor antagonist	Histamine receptor antagonist
6233	-6.06	cp	BRD-K34441861	moexipril	ACE inhibitor	ACE inhibitor
6237	-6.11	cp	BRD-A95696066	nisoxetine	Norepinephrine reuptake inhibitor	Norepinephrine reuptake inhibitor
6239	-6.13	cp	BRD-K97509413	coumestrol	Estrogen receptor agonist	Estrogen receptor agonist
6243	-6.16	cp	BRD-A61392169	eliprodil	Glutamate receptor antagonist	Glutamate receptor antagonist
6245	-6.17	cp	BRD-K38903228	hesperidin	Flavanone glycoside	Flavanone glycoside
6246	-6.17	cp	BRD-A87848830	bimatoprost	Prostanoid receptor agonist	Prostanoid receptor agonist
6247	-6.18	cp	BRD-K12994359	valdecoxib	Cyclooxygenase inhibitor	Cyclooxygenase inhibitor
6249	-6.24	cp	BRD-K71860425	CDK2-5-inhibitor	CDK inhibitor	CDK inhibitor
6250	-6.24	cp	BRD-K82036761	sertraline	Serotonin receptor antagonist	Serotonin receptor antagonist
6253	-6.27	cp	BRD-A16934955	nalbuphine	Opioid receptor agonist	Opioid receptor agonist, Opioid receptor antagonist
6254	-6.27	cp	BRD-K62363391	dapsone	Bacterial antifolate	Bacterial antifolate
6256	-6.29	cp	BRD-K81729199	AQ-RA741	Acetylcholine receptor antagonist	Acetylcholine receptor antagonist
6263	-6.35	cp	BRD-A27887842	prednisolone	Glucocorticoid receptor agonist	Glucocorticoid receptor agonist
6268	-6.39	cp	BRD-A93206962	L-755507	Adrenergic receptor agonist	Adrenergic receptor agonist
6270	-6.4	cp	BRD-K94270326	ecopipam	Dopamine receptor antagonist	Dopamine receptor antagonist
6278	-6.48	cp	BRD-K37561857	zardaverine	Phosphodiesterase inhibitor	Phosphodiesterase inhibitor
6283	-6.52	cp	BRD-K20920669	cromoglicic-acid	Immunosuppressant	Immunosuppressant
6285	-6.53	cp	BRD-A00100033	nifurtimox	DNA inhibitor	DNA inhibitor
6289	-6.54	cp	BRD-A55946879	BW-B70C	Lipoxygenase inhibitor	Lipoxygenase inhibitor
6291	-6.54	cp	BRD-K38197229	bumetanide	Solute carrier family member inhibitor	Solute carrier family member inhibitor
6292	-6.55	cp	BRD-K33312228	halometasone	Glucocorticoid receptor agonist	Glucocorticoid receptor agonist
6293	-6.55	cp	BRD-A87606379	nadolol	Adrenergic receptor antagonist	Adrenergic receptor antagonist
6304	-6.71	cp	BRD-A17535965	gelsemine	Acetylcholine receptor antagonist	Acetylcholine receptor antagonist, Glycine receptor antagonist
6313	-6.83	cp	BRD-K66093087	FGIN-1-43	Benzodiazepine receptor agonist	Benzodiazepine receptor agonist
6314	-6.84	cp	BRD-K77793136	hydroxyfasudil	Rho associated kinase inhibitor	Rho associated kinase inhibitor
6319	-6.87	cp	BRD-K52735702	cefdinir	Bacterial cell wall synthesis inhibitor	Bacterial cell wall synthesis inhibitor
6320	-6.87	cp	BRD-K01567962	pyrazolanthrone	JNK inhibitor	JNK inhibitor
6321	-6.87	cp	BRD-A93255169	thalidomide	TNF production inhibitor	TNF production inhibitor
6322	-6.88	cp	BRD-K10065684	dantron	Laxative	Laxative
6325	-6.91	cp	BRD-K83063356	RS-102895	CCR antagonist	CCR antagonist
6336	-6.98	cp	BRD-K13566078	BMS-345541	IKK inhibitor	IKK inhibitor
6339	-7.01	cp	BRD-K61269089	daphnetin	Protein kinase inhibitor	Protein kinase inhibitor
6340	-7.02	cp	BRD-K91733562	secoisolariciresinol	Antioxidant	Antioxidant
6345	-7.06	cp	BRD-A29289453	PCA-4248	Platelet activating factor receptor antagonist	Platelet activating factor receptor antagonist
6346	-7.07	cp	BRD-A72596465	GW-6471	PPAR receptor antagonist	PPAR receptor antagonist
6347	-7.08	cp	BRD-A84389633	tropanyl-3,5-dimethylbenzoate	Serotonin receptor antagonist	Serotonin receptor antagonist
6348	-7.08	cp	BRD-K32412559	morphothebaine	Adrenergic receptor antagonist	Adrenergic receptor antagonist
6349	-7.11	cp	BRD-K67352070	TC-2559	Acetylcholine receptor agonist	Acetylcholine receptor agonist
6351	-7.12	cp	BRD-K68202742	trichostatin-a	HDAC inhibitor	HDAC inhibitor, CDK activator, ID1 inhibitor
6352	-7.12	cp	BRD-K96471533	nitazoxanide	Pyruvate ferredoxin oxidoreductase inhibitor	Pyruvate ferredoxin oxidoreductase inhibitor
6355	-7.14	cp	BRD-A13188892	doxazosin	Adrenergic receptor antagonist	Adrenergic receptor antagonist
6356	-7.17	cp	BRD-K82941592	rosuvastatin	HMGCR inhibitor	HMGCR inhibitor
6360	-7.22	cp	BRD-A00758722	noretynodrel	Progestogen hormone	Progestogen hormone
6369	-7.29	cp	BRD-K37991163	paroxetine	Selective serotonin reuptake inhibitor (SSRI)	Selective serotonin reuptake inhibitor (SSRI)
6370	-7.3	cp	BRD-K99411983	lumicolchicine	Colchicine isomer, non-binder of microtubules	Colchicine isomer, non-binder of microtubules
6371	-7.33	cp	BRD-K00610438	altanserin	Serotonin receptor antagonist	Serotonin receptor antagonist
6372	-7.34	cp	BRD-A75402480	desoxycorticosterone	Mineralocorticoid receptor agonist	Mineralocorticoid receptor agonist
6383	-7.49	cp	BRD-K01648091	LE-300	Dopamine receptor antagonist	Dopamine receptor antagonist
6397	-7.66	cp	BRD-K86958018	olvanil	TRPV agonist	TRPV agonist
6398	-7.75	cp	BRD-K51941867	LM-1685	Cyclooxygenase inhibitor	Cyclooxygenase inhibitor
6399	-7.77	cp	BRD-K11696279	BU-239	Imidazoline receptor agonist	Imidazoline receptor agonist, Imidazoline receptor ligand
6408	-7.83	cp	BRD-A15297126	fluocinonide	Glucocorticoid receptor agonist	Glucocorticoid receptor agonist
6414	-7.87	cp	BRD-K07325606	hispidin	PKC inhibitor	PKC inhibitor
6415	-7.88	cp	BRD-A28105619	cucurbitacin-i	JAK inhibitor	JAK inhibitor, Lipocortin synthesis stimulant, STAT inhibitor
6417	-7.93	cp	BRD-K07117950	imperatorin	CDK inhibitor	CDK inhibitor
6418	-7.93	cp	BRD-K34608650	BRD-K34608650	Cannabinoid receptor agonist	Cannabinoid receptor agonist
6419	-7.93	cp	BRD-K13642330	cosmosiin	Cytochrome P450 inhibitor	Cytochrome P450 inhibitor
6421	-7.94	cp	BRD-K37792168	denbufylline	Phosphodiesterase inhibitor	Phosphodiesterase inhibitor
6426	-7.98	cp	BRD-K90976994	dehydrocholic-acid	Bile acid	Bile acid
6434	-8.06	cp	BRD-K29582677	flunarizine	Calcium channel blocker	Calcium channel blocker
6440	-8.13	cp	BRD-K06198550	isorotenone	Mitochondrial complex I inhibitor	Mitochondrial complex I inhibitor, NADH-ubiquinone oxidoreductase (Complex I) inhibitor
6441	-8.14	cp	BRD-K81209159	herniarin	Acetylcholinesterase inhibitor	Acetylcholinesterase inhibitor
6451	-8.24	cp	BRD-K29673530	hypericin	Tyrosine kinase inhibitor	Tyrosine kinase inhibitor
6453	-8.25	cp	BRD-A51829654	BRL-15572	Serotonin receptor antagonist	Serotonin receptor antagonist
6458	-8.28	cp	BRD-A52326238	isogedunin	HSP inhibitor	HSP inhibitor
6460	-8.3	cp	BRD-K93618743	ipriflavone	Bone resorption inhibitor	Bone resorption inhibitor
6466	-8.35	cp	BRD-K12357156	AG-490	EGFR inhibitor	EGFR inhibitor, ErbB2 inhibitor, JAK inhibitor
6472	-8.38	cp	BRD-K43330982	JTE-013	Lysophospholipid receptor antagonist	Lysophospholipid receptor antagonist
6481	-8.51	cp	BRD-A41301928	bongkrek-acid	Mitochondrial ADP, ATP translocase inhibitor	Mitochondrial ADP, ATP translocase inhibitor
6482	-8.51	cp	BRD-K93480852	KN-93	Calcium-calmodulin dependent protein kinase inhibitor	Calcium-calmodulin dependent protein kinase inhibitor
6489	-8.55	cp	BRD-A61858259	CAY-10415	Insulin sensitizer	Insulin sensitizer
6494	-8.65	cp	BRD-K64857848	XMD-885	Leucine rich repeat kinase inhibitor	Leucine rich repeat kinase inhibitor, MAP kinase inhibitor
6500	-8.71	cp	BRD-K02227374	milnacipran	Serotonin reuptake inhibitor	Serotonin reuptake inhibitor
6501	-8.75	cp	BRD-K68620903	dydrogesterone	Progesterone receptor agonist	Progesterone receptor agonist
6504	-8.79	cp	BRD-K39987650	bisacodyl	Laxative	Laxative
6507	-8.82	cp	BRD-A50928468	norgestrel	Progesterone receptor agonist	Progesterone receptor agonist
6508	-8.82	cp	BRD-K53979406	ALX-5407	Glycine transporter inhibitor	Glycine transporter inhibitor
6509	-8.84	cp	BRD-K33860217	CP-94253	Serotonin receptor agonist	Serotonin receptor agonist
6515	-8.94	cp	BRD-K68507560	dicycloverine	Acetylcholine receptor antagonist	Acetylcholine receptor antagonist
6516	-8.95	cp	BRD-A15415227	GW-1929	PPAR receptor agonist	PPAR receptor agonist, Insulin sensitizer
6521	-8.98	cp	BRD-K09186807	KIN001-244	Phosphoinositide dependent kinase inhibitor	Phosphoinositide dependent kinase inhibitor
6522	-9	cp	BRD-K92138166	mammea-a	other antibiotic	other antibiotic
6523	-9.02	cp	BRD-K24675965	LY-288513	CCK receptor antagonist	CCK receptor antagonist
6525	-9.04	cp	BRD-A50675702	fipronil	GABA gated chloride channel blocker	GABA gated chloride channel blocker, Chloride channel blocker
6539	-9.27	cp	BRD-A43940795	tetrahydropalmatine	Serotonin release inhibitor	Serotonin release inhibitor
6542	-9.3	cp	BRD-K40213712	SAL-1	Adenosine receptor antagonist	Adenosine receptor antagonist
6545	-9.33	cp	BRD-K51476772	ST-638	Tyrosine kinase inhibitor	Tyrosine kinase inhibitor
6558	-9.51	cp	BRD-K67578145	GDC-0879	RAF inhibitor	RAF inhibitor
6559	-9.56	cp	BRD-K45479396	BP-554	Serotonin receptor agonist	Serotonin receptor agonist
6561	-9.6	cp	BRD-K81528515	nilotinib	ABL inhibitor	ABL inhibitor, BCR-ABL kinase inhibitor
6562	-9.6	cp	BRD-K25186396	tangeritin	Cell cycle inhibitor	Cell cycle inhibitor
6563	-9.61	cp	BRD-K04993501	cefixime	Bacterial cell wall synthesis inhibitor	Bacterial cell wall synthesis inhibitor
6564	-9.65	cp	BRD-K57930253	nitrazepam	Benzodiazepine receptor agonist	Benzodiazepine receptor agonist
6565	-9.68	cp	BRD-A69512159	carbidopa	Aromatic L-amino acid decarboxylase inhibitor	Aromatic L-amino acid decarboxylase inhibitor
6566	-9.69	cp	BRD-A26032986	zaldaride	Calmodulin antagonist	Calmodulin antagonist
6574	-9.79	cp	BRD-K11158509	tyrphostin-B44	EGFR inhibitor	EGFR inhibitor
6576	-9.81	cp	BRD-K94832621	Y-134	Estrogen receptor antagonist	Estrogen receptor antagonist
6581	-9.88	cp	BRD-K63343048	orlistat	Lipase inhibitor	Lipase inhibitor
6585	-9.91	cp	BRD-K97863768	prothionamide	Mycobacterium tuberculosis enoyl-[acyl-carrier-protein] reductase [NADH] (inhA) inhibitor	Mycobacterium tuberculosis enoyl-[acyl-carrier-protein] reductase [NADH] (inhA) inhibitor
6592	-9.94	cp	BRD-A65767837	hydrocortisone	Glucocorticoid receptor agonist	Glucocorticoid receptor agonist
6595	-10	cp	BRD-K26863634	BIX-01338	Histone lysine methyltransferase inhibitor	Histone lysine methyltransferase inhibitor
6596	-10.03	cp	BRD-K56403959	ZK-756326	CC chemokine receptor ligand	CC chemokine receptor ligand
6601	-10.08	cp	BRD-K26241953	piceatannol	SYK inhibitor	SYK inhibitor
6606	-10.23	cp	BRD-K72024482	MRS-1754	Adenosine receptor antagonist	Adenosine receptor antagonist
6610	-10.26	cp	BRD-K78084463	W-12	Calmodulin antagonist	Calmodulin antagonist
6613	-10.31	cp	BRD-A79465854	auranofin	NFkB pathway inhibitor	NFkB pathway inhibitor
6616	-10.36	cp	BRD-K20995441	U-54494A	Opioid receptor agonist	Opioid receptor agonist
6618	-10.41	cp	BRD-K56509348	BMS-182874	Endothelin receptor antagonist	Endothelin receptor antagonist
6630	-10.71	cp	BRD-K55468218	spiperone	Dopamine receptor antagonist	Dopamine receptor antagonist
6637	-10.86	cp	BRD-K12260308	xanthoxyline	Antifungal	Antifungal
6645	-10.95	cp	BRD-K23623876	decafluorobutane	Contrast agent	Contrast agent
6648	-11.01	cp	BRD-K07212038	selinidin	Mast cell stabilizer	Mast cell stabilizer
6650	-11.05	cp	BRD-A09828896	SKF-81297	Dopamine receptor agonist	Dopamine receptor agonist
6651	-11.09	cp	BRD-A56245458	reichstein	Androgen receptor antagonist	Androgen receptor antagonist
6652	-11.1	cp	BRD-K22947005	dexbrompheniramine	Histamine receptor antagonist	Histamine receptor antagonist
6657	-11.17	cp	BRD-K90733503	cefalexin	Bacterial cell wall synthesis inhibitor	Bacterial cell wall synthesis inhibitor
6666	-11.34	cp	BRD-K98684188	GSK-0660	PPAR receptor antagonist	PPAR receptor antagonist
6673	-11.47	cp	BRD-K08417745	SID-26681509	Cathepsin inhibitor	Cathepsin inhibitor
6674	-11.48	cp	BRD-K67298865	SB-431542	TGF beta receptor inhibitor	TGF beta receptor inhibitor
6677	-11.61	cp	BRD-A90131694	alclometasone	Glucocorticoid receptor agonist	Glucocorticoid receptor agonist, Immunosuppressant
6684	-11.73	cp	BRD-A91452556	estradiol-cypionate	Estrogen receptor agonist	Estrogen receptor agonist
6685	-11.75	cp	BRD-K48168960	propylthiouracil	Thyroid peroxidase inhibitor	Thyroid peroxidase inhibitor
6689	-11.86	cp	BRD-K40965114	cyanopindolol	Adrenergic receptor antagonist	Adrenergic receptor antagonist
6691	-11.9	cp	BRD-K65285700	BRD-K65285700	Cannabinoid receptor agonist	Cannabinoid receptor agonist
6692	-11.94	cp	BRD-K96084870	DMBI	PDGFR receptor inhibitor	PDGFR receptor inhibitor, VEGFR inhibitor
6698	-11.97	cp	BRD-K73196317	urapidil	Adrenergic receptor antagonist	Adrenergic receptor antagonist
6699	-11.97	cp	BRD-K28183345	proguanil	Dihydrofolate reductase inhibitor	Dihydrofolate reductase inhibitor
6700	-11.98	cp	BRD-A55756846	H-7	PKA inhibitor	PKA inhibitor
6701	-11.98	cp	BRD-K07237224	moclobemide	Monoamine oxidase inhibitor	Monoamine oxidase inhibitor
6705	-12.03	cp	BRD-K29458283	chlorambucil	DNA inhibitor	DNA inhibitor
6712	-12.12	cp	BRD-A88254928	salbutamol	Adrenergic receptor agonist	Adrenergic receptor agonist
6718	-12.16	cp	BRD-K63068307	ZSTK-474	PI3K inhibitor	PI3K inhibitor
6719	-12.17	cp	BRD-K10870738	CDC	Lipoxygenase inhibitor	Lipoxygenase inhibitor
6720	-12.18	cp	BRD-K40990712	hexamethyleneamiloride	Sodium/hydrogen antiport inhibitor	Sodium/hydrogen antiport inhibitor
6722	-12.2	cp	BRD-K59962020	CHEMBL-374350	NFkB pathway inhibitor	NFkB pathway inhibitor
6725	-12.23	cp	BRD-K04976539	aminogenistein	SRC inhibitor	SRC inhibitor
6730	-12.3	cp	BRD-K96720755	relcovaptan	Vasopressin receptor antagonist	Vasopressin receptor antagonist
6731	-12.3	cp	BRD-K72726508	arcyriaflavin-a	CDK inhibitor	CDK inhibitor
6733	-12.33	cp	BRD-A03623303	metoprolol	Adrenergic receptor antagonist	Adrenergic receptor antagonist
6741	-12.4	cp	BRD-K44067360	flufenamic-acid	Chloride channel blocker	Chloride channel blocker
6742	-12.41	cp	BRD-K93080877	Ala-Ala-Phe-CMK	Tripeptidyl peptidase inhibitor	Tripeptidyl peptidase inhibitor
6743	-12.45	cp	BRD-K12516989	zaprinast	Phosphodiesterase inhibitor	Phosphodiesterase inhibitor
6745	-12.48	cp	BRD-K55420858	mirin	MRE11A exonuclease inhibitor	MRE11A exonuclease inhibitor
6746	-12.49	cp	BRD-K79930101	GW-583340	EGFR inhibitor	EGFR inhibitor, ErbB2 inhibitor, Receptor tyrosine protein kinase inhibitor
6747	-12.5	cp	BRD-K31238592	devazepide	CCK receptor antagonist	CCK receptor antagonist
6748	-12.5	cp	BRD-K90574421	ipsapirone	Serotonin receptor agonist	Serotonin receptor agonist
6750	-12.56	cp	BRD-K46137903	prednicarbate	Phospholipase activator	Phospholipase activator
6757	-12.69	cp	BRD-K20742498	RS-39604	Serotonin receptor antagonist	Serotonin receptor antagonist
6758	-12.72	cp	BRD-K78278890	NM-PP1	Mutant kinase inhibitor	Mutant kinase inhibitor
6767	-12.86	cp	BRD-K10961822	latanoprost	Prostanoid receptor agonist	Prostanoid receptor agonist
6770	-12.95	cp	BRD-A29260609	acebutolol	Adrenergic receptor antagonist	Adrenergic receptor antagonist
6773	-13	cp	BRD-K99498722	NPI-2358	Tubulin inhibitor	Tubulin inhibitor
6776	-13.02	cp	BRD-K82164249	andarine	Androgen receptor modulator	Androgen receptor modulator
6785	-13.28	cp	BRD-K13800121	parecoxib	Cyclooxygenase inhibitor	Cyclooxygenase inhibitor
6787	-13.44	cp	BRD-A75368507	demeclocycline	Bacterial 30S ribosomal subunit inhibitor	Bacterial 30S ribosomal subunit inhibitor
6790	-13.51	cp	BRD-K39621635	artemether	Antimalarial	Antimalarial
6792	-13.61	cp	BRD-K70490179	rimcazole	Sigma receptor antagonist	Sigma receptor antagonist
6793	-13.64	cp	BRD-K87932577	CDK1-5-inhibitor	CDK inhibitor	CDK inhibitor, Glycogen synthase kinase inhibitor
6795	-13.69	cp	BRD-A16444946	acarbose	Glucosidase inhibitor	Glucosidase inhibitor
6796	-13.69	cp	BRD-A03816571	CP-55940	Cannabinoid receptor agonist	Cannabinoid receptor agonist
6798	-13.7	cp	BRD-K28115081	apafant	Platelet activating factor receptor antagonist	Platelet activating factor receptor antagonist
6799	-13.71	cp	BRD-K27141178	SB-203186	Serotonin receptor antagonist	Serotonin receptor antagonist
6805	-13.84	cp	BRD-K21680192	mitoxantrone	Topoisomerase inhibitor	Topoisomerase inhibitor
6808	-13.88	cp	BRD-A67981824	cefotaxime	Bacterial cell wall synthesis inhibitor	Bacterial cell wall synthesis inhibitor
6810	-13.95	cp	BRD-K88679075	methandriol	Androgenic steroid	Androgenic steroid
6814	-13.98	cp	BRD-K27499107	carbacyclin	IP receptor activator	IP receptor activator, PPAR receptor agonist
6816	-14.24	cp	BRD-K52397688	amperozide	Dopamine receptor antagonist	Dopamine receptor antagonist
6820	-14.33	cp	BRD-M40783228	mesna	Antioxidant	Antioxidant
6822	-14.37	cp	BRD-K62353524	DY-131	Estrogen receptor agonist	Estrogen receptor agonist
6824	-14.42	cp	BRD-K09549677	mibefradil	T-type calcium channel blocker	T-type calcium channel blocker
6831	-14.55	cp	BRD-K50311478	tosyl-phenylalanyl-chloromethyl-ketone	Chymotrypsin inhibitor	Chymotrypsin inhibitor
6835	-14.6	cp	BRD-K80451230	zamifenacin	Acetylcholine receptor antagonist	Acetylcholine receptor antagonist
6838	-14.64	cp	BRD-K31627533	rimexolone	Glucocorticoid receptor agonist	Glucocorticoid receptor agonist
6839	-14.65	cp	BRD-K31491153	1-phenylbiguanide	Serotonin receptor agonist	Serotonin receptor agonist
6846	-14.78	cp	BRD-K72093121	vidarabine	Antiviral	Antiviral
6849	-14.85	cp	BRD-A14574269	UB-165	Acetylcholine receptor agonist	Acetylcholine receptor agonist
6856	-14.94	cp	BRD-A47829399	artesunate	DNA synthesis inhibitor	DNA synthesis inhibitor
6864	-15.01	cp	BRD-A97701745	pindolol	Adrenergic receptor antagonist	Adrenergic receptor antagonist, Serotonin receptor antagonist
6867	-15.06	cp	BRD-A26845397	isamoltan	Adrenergic receptor antagonist	Adrenergic receptor antagonist
6868	-15.08	cp	BRD-K09537769	NU-7026	DNA dependent protein kinase inhibitor	DNA dependent protein kinase inhibitor, MTOR inhibitor, PI3K inhibitor
6871	-15.1	cp	BRD-A79803969	memantine	Glutamate receptor antagonist	Glutamate receptor antagonist
6872	-15.19	cp	BRD-K41445866	alfaxalone	Chloride channel agonist	Chloride channel agonist, GABA receptor agonist
6875	-15.2	cp	BRD-A14985772	ascorbyl-palmitate	antioxidant	antioxidant
6877	-15.3	cp	BRD-A41304429	practolol	Adrenergic receptor antagonist	Adrenergic receptor antagonist
6880	-15.4	cp	BRD-K50417881	eticlopride	Dopamine receptor antagonist	Dopamine receptor antagonist
6883	-15.51	cp	BRD-K32645441	dipropyl-5ct	Serotonin receptor agonist	Serotonin receptor agonist
6889	-15.66	cp	BRD-K78659596	MLN-2238	Proteasome inhibitor	Proteasome inhibitor
6891	-15.72	cp	BRD-A39522003	OMDM-2	FAAH inhibitor	FAAH inhibitor
6893	-15.74	cp	BRD-K80325895	eicosadienoic-acid	-666	-666
6895	-15.8	cp	BRD-K74763371	bosentan	Endothelin receptor antagonist	Endothelin receptor antagonist
6897	-15.82	cp	BRD-A39052811	mosapride	Serotonin receptor agonist	Serotonin receptor agonist
6902	-15.97	cp	BRD-K90524085	MY-5445	Phosphodiesterase inhibitor	Phosphodiesterase inhibitor, Platelet aggregation inhibitor
6916	-16.2	cp	BRD-K51730347	diphencyprone	Immunostimulant	Immunostimulant
6919	-16.27	cp	BRD-K56115039	BU-226	Imidazoline receptor ligand	Imidazoline receptor ligand
6929	-16.49	cp	BRD-K86301799	dipyridamole	Phosphodiesterase inhibitor	Phosphodiesterase inhibitor
6938	-16.64	cp	BRD-K48869804	icilin	TRPV agonist	TRPV agonist
6939	-16.67	cp	BRD-A37052580	physostigmine	Acetylcholinesterase inhibitor	Acetylcholinesterase inhibitor, Cholinesterase inhibitor
6942	-16.75	cp	BRD-K85030058	benactyzine	Acetylcholine receptor antagonist	Acetylcholine receptor antagonist
6943	-16.76	cp	BRD-K73293050	WZ-3146	EGFR inhibitor	EGFR inhibitor
6948	-16.93	cp	BRD-A45664787	iloprost	Platelet aggregation inhibitor	Platelet aggregation inhibitor, Prostanoid receptor agonist
6949	-16.94	cp	BRD-K86727142	embelin	HCV inhibitor	HCV inhibitor, XIAP inhibitor
6950	-16.97	cp	BRD-K34533029	tyrphostin-AG-494	EGFR inhibitor	EGFR inhibitor
6952	-17	cp	BRD-K40919711	BAPTA-AM	Potassium channel blocker	Potassium channel blocker
6954	-17.09	cp	BRD-K02526760	QS-11	ARFGAP inhibitor	ARFGAP inhibitor
6955	-17.1	cp	BRD-A17819071	gedunin	HSP inhibitor	HSP inhibitor
6956	-17.12	cp	BRD-K26160755	RS-45041-190	Imidazoline receptor agonist	Imidazoline receptor agonist
6962	-17.21	cp	BRD-K17743125	belinostat	HDAC inhibitor	HDAC inhibitor
6970	-17.42	cp	BRD-K51066026	aminoindazole	Ionophore	Ionophore
6972	-17.47	cp	BRD-K60460488	nelfinavir	HIV protease inhibitor	HIV protease inhibitor
6976	-17.5	cp	BRD-K26117720	gingerol	Nitric oxide synthase inhibitor	Nitric oxide synthase inhibitor
6977	-17.57	cp	BRD-A43331270	niguldipine	Calcium channel blocker	Calcium channel blocker, Adrenergic receptor antagonist
6988	-17.78	cp	BRD-U86922168	QL-XII-47	BTK inhibitor	BTK inhibitor, Cytoplasmic tyrosine protein kinase BMX inhibitor
6990	-17.8	cp	BRD-K66874953	pifithrin-alpha	TP53 inhibitor	TP53 inhibitor
6992	-17.83	cp	BRD-K06817181	BRD-K06817181	JAK inhibitor	JAK inhibitor
6994	-17.9	cp	BRD-A00520476	otenzepad	Acetylcholine receptor antagonist	Acetylcholine receptor antagonist
6995	-17.94	cp	BRD-K49294207	BIBU-1361	EGFR inhibitor	EGFR inhibitor
7001	-18.08	cp	BRD-K69650333	idarubicin	Topoisomerase inhibitor	Topoisomerase inhibitor
7009	-18.34	cp	BRD-A52660433	tetrindole	Monoamine oxidase inhibitor	Monoamine oxidase inhibitor
7011	-18.36	cp	BRD-K89375097	pirenzepine	Acetylcholine receptor antagonist	Acetylcholine receptor antagonist
7014	-18.4	cp	BRD-K08206212	entecavir	Reverse transcriptase inhibitor	Reverse transcriptase inhibitor, DNA replication inhibitor
7017	-18.47	cp	BRD-A07765530	epinephrine	carbonic anhydrase activator	carbonic anhydrase activator
7018	-18.48	cp	BRD-K00532621	midazolam	Benzodiazepine receptor agonist	Benzodiazepine receptor agonist
7021	-18.59	cp	BRD-A11990600	lorazepam	Benzodiazepine receptor agonist	Benzodiazepine receptor agonist
7022	-18.59	cp	BRD-K32330832	VER-155008	HSP inhibitor	HSP inhibitor
7023	-18.62	cp	BRD-A47144777	dihydro-7-desacetyldeoxygedunin	HSP inhibitor	HSP inhibitor
7025	-18.65	cp	BRD-K21971034	OM-137	Aurora kinase inhibitor	Aurora kinase inhibitor
7030	-18.73	cp	BRD-K77641333	naphazoline	Adrenergic receptor agonist	Adrenergic receptor agonist
7033	-18.79	cp	BRD-K06753942	nobiletin	MEK inhibitor	MEK inhibitor
7039	-18.89	cp	BRD-A44448661	pentobarbital	Barbiturate antiepileptic	Barbiturate antiepileptic, GABA receptor modulator
7041	-18.95	cp	BRD-K46766488	S-14506	Serotonin receptor agonist	Serotonin receptor agonist
7046	-19.19	cp	BRD-A50157456	terbutaline	Adrenergic receptor agonist	Adrenergic receptor agonist
7047	-19.2	cp	BRD-A56892734	esomeprazole	ATPase inhibitor	ATPase inhibitor
7049	-19.27	cp	BRD-K42679050	Y-27152	Potassium channel activator	Potassium channel activator
7056	-19.5	cp	BRD-K46384212	o-3M3FBS	phospholipase activator	phospholipase activator
7062	-19.63	cp	BRD-A89337244	PD-102807	Acetylcholine receptor antagonist	Acetylcholine receptor antagonist
7063	-19.65	cp	BRD-K44442813	pidotimod	Interferon receptor agonist	Interferon receptor agonist, Interleukin receptor agonist
7065	-19.68	cp	BRD-K75615183	talipexole	Adrenergic receptor agonist	Adrenergic receptor agonist, Dopamine receptor agonist
7069	-19.9	cp	BRD-K64755930	etazolate	Phosphodiesterase inhibitor	Phosphodiesterase inhibitor
7073	-20.06	cp	BRD-K78373679	RO-3306	CDK inhibitor	CDK inhibitor
7074	-20.1	cp	BRD-K87049188	fusaric-acid	Dopamine beta hydroxylase inhibitor	Dopamine beta hydroxylase inhibitor
7079	-20.31	cp	BRD-K39111395	BCL2-inhibitor	BCL inhibitor	BCL inhibitor
7083	-20.48	cp	BRD-K11558771	droxinostat	HDAC inhibitor	HDAC inhibitor
7087	-20.53	cp	BRD-K18787491	U-0126	MEK inhibitor	MEK inhibitor
7089	-20.53	cp	BRD-K97061094	azacyclonol	Histamine receptor antagonist	Histamine receptor antagonist
7095	-20.69	cp	BRD-A01317026	7,8-dihydro-L-biopterin	Dihydroneopterin aldolase inhibitor	Dihydroneopterin aldolase inhibitor
7096	-20.69	cp	BRD-K07303502	arachidonyl-trifluoro-methane	Cytosolic phospholipase inhibitor	Cytosolic phospholipase inhibitor
[truncated: 430 more rows]
