# Supplementary material for: Investigating the Prognostic Role of Telomerase-Related Cellular Senescence Gene Signatures in Breast Cancer Using Machine Learning
Source: Biomedicines. 2025 Mar 30;13(4):826. doi: 10.3390/biomedicines13040826 (PMC12024799; doi:10.3390/biomedicines13040826)
Supplement: Supplementary file 1 [file biomedicines-13-00826-s001.zip › biomedicines-3473716-Supplementary Table S2.xlsx]

## Sheet: Supplementary Table S2
Statistical Method	Application	Assumptions	R Package / Function	Typical p-value
Pearson correlation analysis	Association between continuous variables	Linearity, normal distribution	cor()	< 0.001
Chi-square test	Comparison of categorical variables	Expected cell counts ≥5, independence	chisq.test()	< 0.05
Wilcoxon rank-sum test	Comparison of non-normally distributed continuous variables	Data are ordinal or continuous, distributions differ in location	wilcox.test()	< 0.01
T-test	Comparison of normally distributed continuous variables	Normality, equal variances, independence	t.test()	< 0.05
Cox regression (univariate/multivariate)	Prognostic model construction, survival analysis	Proportional hazards, linear relationship with log-hazard	coxph() in survival	< 0.001
Kaplan–Meier survival analysis	Estimate survival probability	Non-informative censoring	survfit() in survival	< 0.01
Log-rank test	Compare survival curves between groups	Proportional hazards	survdiff() in survival	< 0.01
ROC analysis (time-dependent)	Evaluate model accuracy at different time points	Correct ordering of risk predictions	timeROC()	-
C-index comparison	Compare discrimination ability between models	Comparable risk predictions	compareC()	-
DESeq2	Differential gene expression analysis	Negative binomial distribution	DESeq2 package	< 0.001
clusterProfiler	GO/KEGG enrichment analysis	Hypergeometric distribution or GSEA assumptions	clusterProfiler package	< 0.001
maftools	Somatic mutation analysis	-	maftools package	-
pRRophetic	Drug sensitivity prediction	Linear regression model with ridge regularization	pRRophetic package	< 0.01
ConsensusClusterPlus	Molecular subtype classification	Unsupervised clustering, consensus across resamplings	ConsensusClusterPlus package	-
Seurat	Single-cell RNA-seq data analysis	Variable depending on specific analysis (e.g., PCA, clustering)	Seurat package	-
Cut-off optimization	Define optimal threshold for risk stratification	Based on maximally selected rank statistics	surv_cutpoint() in survminer	-
Multiple testing correction	Control false discovery rate (FDR)	Independent or positively dependent tests	p.adjust(method = 'BH')	-
