# Supplementary material for: Investigating the Prognostic Role of Telomerase-Related Cellular Senescence Gene Signatures in Breast Cancer Using Machine Learning
Source: Biomedicines. 2025 Mar 30;13(4):826. doi: 10.3390/biomedicines13040826 (PMC12024799; doi:10.3390/biomedicines13040826)
Supplement: Supplementary file 1 [file biomedicines-13-00826-s001.zip › biomedicines-3473716-Supplementary Table S3.xlsx]

## Sheet: Supplementary Table S3
Gene	BaseMean	log2FoldChange	lfcSE	stat	pvalue	padj	Regulator
A1BG	14.675	0.370689	0.0938635	3.94923	7.84027E-05	0.000182716	Up
A2M	42809.1	-1.11583	0.0985424	-11.3234	1.00532E-29	1.02707E-28	Down
A2ML1	598.356	3.17244	0.265924	11.9299	8.2665E-33	9.54167E-32	Up
A4GNT	3.84166	-1.3261	0.162719	-8.14966	3.64954E-16	1.95624E-15	Down
AAAS	2287.97	0.244932	0.0426601	5.74148	9.3855E-09	3.14831E-08	Up
AACS	3466.89	-0.420277	0.0748025	-5.61849	1.9263E-08	6.30913E-08	Down
AADAC	47.7952	-4.01219	0.296239	-13.5438	8.62445E-42	1.39354E-40	Down
AADACL2	6.31973	-1.13025	0.423242	-2.67045	0.00757505	0.0137002	Down
AADACL3	2.43553	-3.11757	0.455305	-6.84723	7.52957E-12	3.14279E-11	Down
AADACL4	0.252994	-1.92739	0.431624	-4.46544	7.99045E-06	2.0744E-05	Down
AAGAB	4675.85	0.814292	0.0521024	15.6287	4.644E-55	1.17956E-53	Up
AAMP	7239.75	0.362487	0.0511335	7.08903	1.35054E-12	5.91693E-12	Up
AANAT	8.09993	0.884311	0.16147	5.47664	4.33489E-08	1.3787E-07	Up
AAR2	3712.17	0.273653	0.0452968	6.04134	1.52837E-09	5.44361E-09	Up
AARD	3397.99	2.18122	0.193843	11.2525	2.25118E-29	2.25723E-28	Up
AARS1	9632.66	0.369087	0.0684423	5.39267	6.94169E-08	2.17412E-07	Up
AARS2	1369.96	0.360619	0.0534929	6.74144	1.5683E-11	6.39668E-11	Up
AASDH	948.506	-0.300813	0.0501456	-5.9988	1.98776E-09	7.02189E-09	Down
AASS	784.019	-1.68072	0.0923402	-18.2014	5.03129E-74	2.28428E-72	Down
AATF	3792.23	0.630905	0.0612983	10.2924	7.62696E-25	6.25858E-24	Up
AATK	456.262	0.763505	0.108234	7.05419	1.73615E-12	7.55495E-12	Up
ABAT	3692.79	1.29196	0.143832	8.98236	2.65012E-19	1.65561E-18	Up
ABCA1	2999.11	-1.28399	0.0911692	-14.0835	4.79473E-45	8.75485E-44	Down
ABCA10	228.664	-3.34311	0.14756	-22.6559	1.2195E-113	1.5055E-111	Down
ABCA12	1544.45	1.27516	0.215679	5.91231	3.37337E-09	1.17091E-08	Up
ABCA3	6391.13	1.01041	0.102785	9.83037	8.33084E-23	6.20899E-22	Up
ABCA4	313.657	0.393678	0.172928	2.27654	0.0228136	0.03816	Up
ABCA5	1279.55	-1.49586	0.0909459	-16.4478	8.69699E-61	2.58089E-59	Down
ABCA6	562.861	-2.67103	0.126833	-21.0595	1.87292E-98	1.64356E-96	Down
ABCA7	1147.75	0.396117	0.0802208	4.93783	7.89947E-07	2.2568E-06	Up
ABCA8	1041.21	-3.89513	0.168978	-23.0511	1.4334E-117	1.9208E-115	Down
ABCA9	526.258	-3.58995	0.143696	-24.9829	9.3799E-138	1.9436E-135	Down
ABCB1	363.529	-2.02824	0.119896	-16.9167	3.38983E-64	1.11891E-62	Down
ABCB10	1578.36	0.381937	0.054731	6.97845	2.9846E-12	1.27936E-11	Up
ABCB11	20.8847	-1.93415	0.198907	-9.72386	2.38553E-22	1.73424E-21	Down
ABCB4	117.989	0.269314	0.0858417	3.13734	0.00170489	0.00338317	Up
ABCB5	57.2695	-3.54329	0.198825	-17.8211	4.84402E-71	1.99862E-69	Down
ABCB8	2240.39	0.973052	0.0581988	16.7194	9.45897E-63	2.96608E-61	Up
ABCB9	704.079	0.990911	0.0906773	10.9279	8.48095E-28	7.93851E-27	Up
ABCC1	4078.35	0.362773	0.0607162	5.9749	2.30225E-09	8.08969E-09	Up
ABCC10	1373.23	0.366746	0.0530721	6.91034	4.8349E-12	2.04436E-11	Up
ABCC12	137.459	1.93425	0.290477	6.65887	2.75941E-11	1.10744E-10	Up
ABCC4	760.947	0.518098	0.134751	3.84486	0.00012062	0.000275611	Up
ABCC5	4692.67	1.14691	0.0988016	11.6082	3.74494E-31	4.03452E-30	Up
ABCC6	341.521	-1.48757	0.148987	-9.98453	1.78144E-23	1.37183E-22	Down
ABCC8	699.483	0.857609	0.20947	4.09418	4.23665E-05	0.000101692	Up
ABCC9	927.295	-2.34064	0.109466	-21.3824	1.9494E-101	1.8229E-99	Down
ABCD1	1552.33	0.546226	0.0907948	6.01605	1.78729E-09	6.33465E-09	Up
ABCD2	215.941	-4.10255	0.152392	-26.921	1.2463E-159	3.8821E-157	Down
ABCD3	6567.06	0.558348	0.0774442	7.20968	5.60853E-13	2.51552E-12	Up
ABCD4	1622.22	-0.549663	0.0503122	-10.9251	8.74913E-28	8.18465E-27	Down
ABCE1	4031.82	0.225406	0.0526913	4.27787	1.88693E-05	4.70741E-05	Up
ABCF1	5830.6	0.448407	0.0497084	9.02076	1.86782E-19	1.1761E-18	Up
ABCF2	1171.02	0.52462	0.0585029	8.96743	3.03522E-19	1.89167E-18	Up
ABCF3	3763.37	0.510057	0.0446577	11.4215	3.26611E-30	3.4033E-29	Up
ABCG1	3100.59	0.865866	0.0875079	9.89472	4.3882E-23	3.31465E-22	Up
ABCG2	298.09	-1.42981	0.11591	-12.3355	5.83268E-35	7.38084E-34	Down
ABCG8	12.2426	-1.16259	0.171987	-6.75979	1.38192E-11	5.65807E-11	Down
ABHD1	88.4663	-0.604888	0.105142	-5.75304	8.76547E-09	2.94642E-08	Down
ABHD11	3035.69	1.35252	0.0857303	15.7765	4.5153E-56	1.17533E-54	Up
ABHD12	5163.24	1.11423	0.0687886	16.198	5.21307E-59	1.47712E-57	Up
ABHD12B	134.812	0.805868	0.2096	3.8448	0.000120653	0.000275674	Up
ABHD13	1273.27	-0.314208	0.0498885	-6.29819	3.01133E-10	1.12655E-09	Down
ABHD14B	4050.11	-0.698162	0.0696319	-10.0265	1.1661E-23	9.06286E-23	Down
ABHD15	1245.81	-0.821314	0.0761506	-10.7854	4.03542E-27	3.66216E-26	Down
ABHD16A	54.1078	0.206361	0.0676856	3.04882	0.00229741	0.00447291	Up
ABHD17A	1642.14	0.288273	0.0646555	4.4586	8.24964E-06	2.13814E-05	Up
ABHD17C	1884.87	1.39707	0.0886478	15.7598	5.87915E-56	1.52527E-54	Up
ABHD2	13544.5	0.979395	0.116989	8.37168	5.6801E-17	3.16289E-16	Up
ABHD3	1606.84	0.840831	0.0864367	9.72771	2.29713E-22	1.67257E-21	Up
ABHD5	2463.7	-0.760343	0.0538028	-14.132	2.41112E-45	4.45267E-44	Down
ABHD6	463.202	-1.18006	0.0808302	-14.5992	2.84176E-48	5.80395E-47	Down
ABHD8	629.356	0.547507	0.0704926	7.76687	8.04491E-15	4.0187E-14	Up
ABI2	3698.4	-0.257101	0.0506955	-5.07147	3.94756E-07	1.15781E-06	Down
ABI3	610.344	0.264966	0.0821375	3.22588	0.00125586	0.00253423	Up
ABI3BP	1994.39	-2.14259	0.143711	-14.909	2.88047E-50	6.28997E-49	Down
ABL1	6325.87	-0.256056	0.0428121	-5.98092	2.21887E-09	7.8086E-09	Down
ABL2	3495.28	0.356965	0.0551837	6.46867	9.88708E-11	3.82033E-10	Up
ABLIM1	8316.19	-1.43724	0.079304	-18.1232	2.09207E-73	9.30961E-72	Down
ABLIM3	2400.77	-1.50047	0.131248	-11.4323	2.88215E-30	3.00587E-29	Down
ABO	349.203	-0.737017	0.171714	-4.29211	1.7698E-05	4.42412E-05	Down
ABR	4988.35	-0.208168	0.0511729	-4.06793	4.74323E-05	0.00011325	Down
ABRA	2.51794	-1.93025	0.211093	-9.14412	6.01196E-20	3.88592E-19	Down
ABRACL	2412.28	1.38694	0.093544	14.8266	9.86262E-50	2.12505E-48	Up
ABRAXAS1	403.199	-0.633187	0.0612758	-10.3334	4.97679E-25	4.1191E-24	Down
ABT1	1797.73	0.335703	0.0498882	6.72911	1.70705E-11	6.94513E-11	Up
ABTB1	1660.13	-0.518543	0.0761819	-6.80664	9.99064E-12	4.13152E-11	Down
ABTB2	650.756	0.534241	0.128919	4.144	3.41307E-05	8.27724E-05	Up
ACAA2	2630.89	-1.15559	0.0712257	-16.2243	3.39718E-59	9.65498E-58	Down
ACACB	3708.56	-3.66032	0.120247	-30.44	1.6248E-203	1.6983E-200	Down
ACAD11	17.0897	-0.802699	0.100971	-7.94979	1.86835E-15	9.66773E-15	Down
ACAD8	1525.91	-0.428149	0.0604869	-7.07838	1.45853E-12	6.37639E-12	Down
ACADL	137.099	-3.32596	0.229931	-14.465	2.01511E-47	3.98079E-46	Down
ACADM	3146.67	-0.726052	0.0649241	-11.1831	4.9344E-29	4.88517E-28	Down
ACADS	1247.6	-1.36299	0.105307	-12.943	2.57223E-38	3.69766E-37	Down
ACADVL	12272.3	-0.711461	0.0680713	-10.4517	1.43921E-25	1.22104E-24	Down
ACAN	384.619	3.22068	0.171375	18.7932	8.58608E-79	4.46248E-77	Up
ACAP1	670.625	0.42289	0.121589	3.47802	0.000505132	0.00107343	Up
ACAP3	2123.33	0.700999	0.0760632	9.216	3.08384E-20	2.02643E-19	Up
ACAT1	2664.24	-0.887041	0.0763869	-11.6125	3.56168E-31	3.84501E-30	Down
ACAT2	1080.65	0.65197	0.0799012	8.1597	3.35855E-16	1.80375E-15	Up
ACBD3	5350.95	0.76436	0.0523596	14.5983	2.87976E-48	5.879E-47	Up
ACBD4	734.573	-0.277746	0.09251	-3.00233	0.00267918	0.00516467	Down
ACBD6	2624.28	0.804728	0.0486371	16.5456	1.72345E-61	5.21314E-60	Up
ACBD7	264.72	0.911899	0.147104	6.19901	5.68196E-10	2.08827E-09	Up
ACCS	730.864	-0.824308	0.083459	-9.87681	5.24771E-23	3.94993E-22	Down
ACE	1142.6	-0.229277	0.0913808	-2.50903	0.0121065	0.0212438	Down
ACE2	23.3848	-1.07837	0.223429	-4.82647	1.38974E-06	3.8854E-06	Down
ACER2	414.413	-0.738194	0.118751	-6.21633	5.08932E-10	1.87588E-09	Down
ACER3	2257.06	-0.333331	0.0942335	-3.53729	0.000404255	0.000869275	Down
ACHE	103.326	0.341087	0.152812	2.23207	0.0256104	0.0424682	Up
ACKR1	1916.88	-2.3264	0.193388	-12.0297	2.48067E-33	2.93833E-32	Down
ACKR3	2170.54	-1.78624	0.113126	-15.7899	3.65105E-56	9.5406E-55	Down
ACKR4	117.109	-1.63868	0.126685	-12.935	2.85461E-38	4.09233E-37	Down
ACLY	12217.3	0.366605	0.0639219	5.73519	9.74009E-09	3.26121E-08	Up
ACMSD	53.7014	1.58695	0.211441	7.5054	6.12406E-14	2.89295E-13	Up
ACO1	3651.1	-2.0362	0.0707785	-28.7686	5.3E-182	3.0628E-179	Down
ACO2	4541.12	-0.268637	0.0628116	-4.27687	1.89538E-05	4.72662E-05	Down
ACOD1	3.51603	3.31081	0.326022	10.1552	3.14212E-24	2.50581E-23	Up
ACOT1	342.159	-0.438705	0.10725	-4.09048	4.30482E-05	0.000103249	Down
ACOT13	1195.13	0.213507	0.0509275	4.19238	2.76038E-05	6.76483E-05	Up
ACOT2	1285.62	-0.531438	0.0737551	-7.20545	5.78529E-13	2.59184E-12	Down
ACOT4	776.435	0.879022	0.10329	8.51026	1.73551E-17	9.91633E-17	Up
ACOT6	4.3238	0.521732	0.202886	2.57155	0.0101243	0.0179647	Up
ACOT7	1789.01	1.40935	0.0863251	16.3261	6.43692E-60	1.86663E-58	Up
ACOT8	859.626	0.563242	0.0554128	10.1645	2.85639E-24	2.2822E-23	Up
ACOT9	1809.3	-0.377001	0.0743475	-5.0708	3.96146E-07	1.16152E-06	Down
ACOX1	4818.27	-0.540976	0.0599836	-9.01872	1.90297E-19	1.19759E-18	Down
ACOX2	1458.59	0.549938	0.169475	3.24496	0.00117469	0.00238117	Up
ACOX3	2064.11	0.28518	0.0753109	3.7867	0.000152659	0.000344471	Up
ACOXL	158.548	-0.448327	0.0859258	-5.2176	1.81254E-07	5.47099E-07	Down
ACP1	4836.84	0.572948	0.0450639	12.7141	4.93606E-37	6.79264E-36	Up
ACP2	3284.17	0.565234	0.0575843	9.81577	9.6298E-23	7.1567E-22	Up
ACP3	136.287	0.311827	0.129122	2.41498	0.0157362	0.0270955	Up
ACP5	4261.42	0.892501	0.116916	7.63372	2.28069E-14	1.10683E-13	Up
ACP6	1289.74	0.385001	0.0803127	4.79377	1.63674E-06	4.54864E-06	Up
ACP7	20.7737	2.63394	0.269778	9.76334	1.6174E-22	1.18795E-21	Up
ACR	16.3001	-0.841521	0.134518	-6.25581	3.95453E-10	1.46877E-09	Down
ACRBP	122.649	0.423658	0.0788379	5.37379	7.70994E-08	2.40369E-07	Up
ACRV1	14.5671	1.62647	0.138038	11.7828	4.78965E-32	5.36651E-31	Up
ACSBG2	16.3586	-0.697713	0.109224	-6.38788	1.68204E-10	6.40929E-10	Down
ACSL1	10309.4	-2.79305	0.114991	-24.2892	2.5487E-130	4.5756E-128	Down
ACSL4	2499.53	-1.20652	0.0915686	-13.1762	1.20338E-39	1.80549E-38	Down
ACSL5	1204.98	-0.883459	0.104619	-8.44454	3.05251E-17	1.723E-16	Down
ACSL6	94.7176	1.01545	0.170674	5.94963	2.68746E-09	9.40278E-09	Up
ACSM1	245.058	-1.64083	0.169584	-9.67564	3.82701E-22	2.75577E-21	Down
ACSM2A	3.2273	-2.67821	0.254068	-10.5413	5.57091E-26	4.8159E-25	Down
ACSM2B	3.04467	-2.81008	0.213727	-13.148	1.74744E-39	2.61012E-38	Down
ACSM3	255.379	-1.72246	0.126473	-13.6192	3.07816E-42	5.06948E-41	Down
ACSM5	179.147	-3.77911	0.126358	-29.9079	1.554E-196	1.4056E-193	Down
ACSS1	3363.3	0.555852	0.0976203	5.69402	1.24085E-08	4.11914E-08	Up
ACSS2	3129.34	-1.69438	0.0670587	-25.2672	7.3361E-141	1.5902E-138	Down
ACSS3	1561.53	-1.23671	0.129606	-9.54209	1.39977E-21	9.80779E-21	Down
ACTA1	217.39	1.51742	0.213534	7.10622	1.19261E-12	5.24456E-12	Up
ACTA2	9334.42	-1.66396	0.102852	-16.1781	7.19716E-59	2.03563E-57	Down
ACTB	280390	0.460356	0.0582326	7.90547	2.66925E-15	1.36825E-14	Up
ACTBL2	12.8863	-0.468456	0.216012	-2.16865	0.0301091	0.0493539	Down
ACTC1	20.2068	-1.03737	0.220605	-4.70241	2.57111E-06	7.00542E-06	Down
ACTG1	212742	0.677411	0.0519615	13.0368	7.55785E-39	1.10401E-37	Up
ACTG2	4696.36	-1.89788	0.215807	-8.79435	1.43875E-18	8.68603E-18	Down
ACTL10	5.48204	0.42632	0.140722	3.02951	0.00244949	0.00474855	Up
ACTL6A	3118.82	0.869604	0.0594559	14.626	1.91669E-48	3.94545E-47	Up
ACTL6B	5.90237	2.44217	0.349966	6.97831	2.98754E-12	1.2805E-11	Up
ACTL8	155.077	7.00917	0.340677	20.5743	4.6671E-94	3.6648E-92	Up
ACTN1	19821.6	-0.29835	0.0698395	-4.27194	1.93779E-05	4.82866E-05	Down
ACTN2	110.022	2.6002	0.231983	11.2086	3.70055E-29	3.6799E-28	Up
ACTN3	6.25123	-0.971096	0.135639	-7.15939	8.10367E-13	3.602E-12	Down
ACTR2	19073.6	0.485045	0.0493089	9.83686	7.81084E-23	5.83067E-22	Up
ACTR3	12982.5	0.512362	0.0517966	9.89181	4.51776E-23	3.41032E-22	Up
ACTR3B	758.893	0.480001	0.0965447	4.9718	6.63335E-07	1.9083E-06	Up
ACTR3C	167.418	0.284916	0.0880743	3.23495	0.00121664	0.00245995	Up
ACTR5	758.245	0.466004	0.0511767	9.10577	8.56578E-20	5.48686E-19	Up
ACVR1	2688.33	-0.390124	0.05368	-7.26758	3.65978E-13	1.65887E-12	Down
ACVR1B	3570.2	0.251565	0.0571387	4.40271	1.06906E-05	2.73641E-05	Up
ACVR1C	565.995	-5.20867	0.165736	-31.4275	8.52314408254436e-217	1.33631535022185e-213	Down
ACVR2A	879.555	-0.846506	0.0648833	-13.0466	6.64505E-39	9.7188E-38	Down
ACVRL1	1524.51	-1.09348	0.0733241	-14.913	2.71438E-50	5.93831E-49	Down
ACYP1	333.789	0.432893	0.0664657	6.51303	7.36495E-11	2.86983E-10	Up
ACYP2	616.051	-0.583829	0.0645651	-9.04248	1.53155E-19	9.69166E-19	Down
ADA	469.951	0.414155	0.0888336	4.66215	3.12929E-06	8.46256E-06	Up
ADAD1	0.634979	1.26534	0.538393	2.35021	0.0187628	0.0318763	Up
ADAD2	6.61783	-1.48213	0.161077	-9.20136	3.53451E-20	2.31706E-19	Down
ADAL	572.822	-0.248282	0.0591099	-4.20035	2.66503E-05	6.54547E-05	Down
ADAM12	6164.31	1.31702	0.121298	10.8577	1.83311E-27	1.69063E-26	Up
ADAM15	14593	0.804322	0.0792512	10.149	3.34688E-24	2.66685E-23	Up
ADAM18	1.43591	2.59901	0.462964	5.61385	1.97869E-08	6.47308E-08	Up
ADAM19	1393.35	1.70094	0.0995442	17.0873	1.84491E-65	6.3341E-64	Up
ADAM2	8.98989	1.68436	0.526334	3.20017	0.00137345	0.00275969	Up
ADAM21	26.959	0.913079	0.142823	6.3931	1.62556E-10	6.19963E-10	Up
ADAM22	586.523	-0.656855	0.106234	-6.1831	6.28534E-10	2.30104E-09	Down
ADAM23	191.619	-0.524342	0.114859	-4.56507	4.99321E-06	1.32308E-05	Down
ADAM28	627.134	0.386593	0.112068	3.44963	0.000561353	0.00118658	Up
ADAM33	429.631	-2.70046	0.147142	-18.3527	3.13822E-75	1.48202E-73	Down
ADAM7	0.712573	1.21854	0.611672	1.99215	0.0463542	0.0733151	Up
ADAM8	1323.85	2.29134	0.108679	21.0836	1.12502E-98	9.94671E-97	Up
ADAM9	7550.99	0.387732	0.105583	3.6723	0.000240377	0.00053064	Up
ADAMDEC1	537.631	3.11803	0.183944	16.951	1.89141E-64	6.314E-63	Up
ADAMTS1	4221.94	-2.23917	0.124665	-17.9614	3.90528E-72	1.66838E-70	Down
ADAMTS10	498.748	-0.275024	0.101771	-2.70237	0.00688466	0.012531	Down
ADAMTS12	2616.97	0.798666	0.113066	7.06373	1.62097E-12	7.06746E-12	Up
ADAMTS13	284.316	0.438834	0.0986999	4.44614	8.74267E-06	2.25958E-05	Up
ADAMTS14	392.879	3.10832	0.124122	25.0425	2.1076E-138	4.3864E-136	Up
ADAMTS16	616.252	0.351993	0.171863	2.0481	0.0405498	0.0648566	Up
ADAMTS17	258.079	0.954423	0.127894	7.4626	8.48284E-14	3.97488E-13	Up
ADAMTS18	179.957	-1.6319	0.187161	-8.71925	2.80058E-18	1.66597E-17	Down
ADAMTS19	113.755	2.314	0.235781	9.81418	9.78263E-23	7.26454E-22	Up
ADAMTS2	5294.14	0.498009	0.108817	4.57656	4.72682E-06	1.25618E-05	Up
ADAMTS20	14.7098	4.65217	0.335685	13.8587	1.12631E-43	1.95415E-42	Up
ADAMTS3	186.231	-1.19796	0.137451	-8.71553	2.89395E-18	1.7202E-17	Down
ADAMTS4	2355.36	0.74694	0.112096	6.66341	2.67547E-11	1.07494E-10	Up
ADAMTS5	1433.06	-3.03604	0.11547	-26.2929	2.3102E-152	6.1391E-150	Down
ADAMTS6	221.403	1.21728	0.106878	11.3895	4.71889E-30	4.88631E-29	Up
ADAMTS7	600.926	0.991957	0.0972517	10.1999	1.98483E-24	1.59943E-23	Up
ADAMTS8	140.176	-1.15946	0.178357	-6.5008	7.98934E-11	3.10645E-10	Down
ADAMTS9	1225.15	-1.09944	0.118189	-9.30242	1.37282E-20	9.19565E-20	Down
ADAMTSL1	471.769	-0.958531	0.105332	-9.10011	9.02418E-20	5.77184E-19	Down
ADAMTSL2	558.97	1.64719	0.101196	16.2772	1.43176E-59	4.11891E-58	Up
ADAMTSL3	541.59	-0.914213	0.124641	-7.33477	2.22106E-13	1.01823E-12	Down
ADAMTSL4	607.375	-1.73527	0.119912	-14.4712	1.84315E-47	3.64415E-46	Down
ADAMTSL5	225.532	0.646246	0.131036	4.93182	8.14683E-07	2.32507E-06	Up
ADAP1	200.839	1.39361	0.123538	11.2808	1.633E-29	1.65005E-28	Up
ADAR	34204.7	0.931107	0.0558955	16.658	2.64686E-62	8.20145E-61	Up
ADARB1	1731.43	-0.498366	0.0615535	-8.09648	5.65732E-16	3.00099E-15	Down
ADAT2	353.827	-0.39958	0.0805543	-4.96039	7.03529E-07	2.01899E-06	Down
ADAT3	73.6479	1.14682	0.110408	10.3871	2.83808E-25	2.37657E-24	Up
ADCK2	2079.87	0.630967	0.0533793	11.8205	3.06029E-32	3.46686E-31	Up
ADCK5	661.065	1.35221	0.0941561	14.3613	9.04715E-47	1.74689E-45	Up
ADCY1	3246.42	0.989767	0.18818	5.25967	1.44311E-07	4.38972E-07	Up
ADCY10	37.4191	0.524721	0.152361	3.44392	0.000573347	0.00121041	Up
ADCY2	575.429	0.730553	0.176181	4.14661	3.37437E-05	8.18889E-05	Up
ADCY3	1620.61	-0.560669	0.0796889	-7.03573	1.98226E-12	8.60125E-12	Down
ADCY4	711.832	-1.77866	0.0967139	-18.3909	1.55258E-75	7.36905E-74	Down
ADCY5	1212.2	-1.21909	0.1762	-6.91879	4.55512E-12	1.93039E-11	Down
ADCY6	4098.95	-0.708025	0.0732027	-9.67211	3.96109E-22	2.85014E-21	Down
ADCY7	547.506	0.240189	0.109362	2.19627	0.0280726	0.0462495	Up
ADCY9	3016.15	0.353476	0.0853251	4.14269	3.43252E-05	8.32141E-05	Up
ADCYAP1R1	207.267	-2.62433	0.145471	-18.0402	9.42395E-73	4.11192E-71	Down
ADD1	13695.5	-0.474392	0.039147	-12.1182	8.45783E-34	1.02321E-32	Down
ADD3	4237.82	-1.37181	0.0952741	-14.3986	5.28333E-47	1.02859E-45	Down
ADGB	8.93374	1.7708	0.243445	7.27391	3.4923E-13	1.58525E-12	Up
ADGRA1	2.60634	-1.02112	0.341961	-2.98607	0.00282587	0.00542809	Down
ADGRA2	2106.03	-1.43456	0.0936032	-15.326	5.12908E-53	1.21967E-51	Down
ADGRA3	2123.6	-0.791813	0.0825446	-9.59255	8.59368E-22	6.08754E-21	Down
ADGRB2	1970.99	1.98081	0.143786	13.7761	3.54923E-43	6.04422E-42	Up
ADGRB3	32.6294	-1.49512	0.183817	-8.13376	4.16176E-16	2.22446E-15	Down
ADGRD1	273.187	-2.52368	0.138346	-18.2418	2.40583E-74	1.10079E-72	Down
ADGRD2	71.5149	-3.58349	0.310491	-11.5414	8.16064E-31	8.6764E-30	Down
ADGRE1	74.2386	0.832781	0.117765	7.07155	1.53215E-12	6.69077E-12	Up
ADGRE3	8.1885	-0.829476	0.170864	-4.85459	1.20635E-06	3.39162E-06	Down
ADGRE5	1845.91	-0.31392	0.0953017	-3.29396	0.000987851	0.00202117	Down
ADGRF3	37.8429	-0.76328	0.100652	-7.58334	3.36762E-14	1.61731E-13	Down
ADGRF4	49.3921	3.41036	0.241876	14.0996	3.817E-45	6.99947E-44	Up
ADGRF5	2632.62	-1.93725	0.0832557	-23.2687	9.2011E-120	1.2997E-117	Down
ADGRG1	9412.74	0.381931	0.0856822	4.45753	8.29079E-06	2.14845E-05	Up
ADGRG2	237.096	-0.917553	0.182716	-5.02174	5.12048E-07	1.48689E-06	Down
ADGRG3	38.9695	-1.83599	0.156638	-11.7212	9.92158E-32	1.09857E-30	Down
ADGRG4	3.57505	-3.10417	0.262639	-11.8191	3.10956E-32	3.52183E-31	Down
ADGRG7	5.55959	2.07294	0.395573	5.24034	1.60283E-07	4.85891E-07	Up
ADGRL1	3879.1	0.30455	0.0776418	3.9225	8.76353E-05	0.000203125	Up
ADGRL2	2570.59	-1.05929	0.11721	-9.03752	1.60271E-19	1.0131E-18	Down
ADGRL3	247.696	-1.92888	0.180929	-10.661	1.54921E-26	1.37255E-25	Down
ADGRL4	2070.22	-1.67164	0.0850098	-19.6641	4.38007E-86	2.803E-84	Down
ADH1A	16.8478	-4.8318	0.219009	-22.0621	7.3084E-108	8.0884E-106	Down
ADH1B	9490.83	-5.11903	0.251737	-20.3348	6.3279E-92	4.73947E-90	Down
ADH1C	161.393	-3.36838	0.214477	-15.705	1.39669E-55	3.60366E-54	Down
ADH4	16.1378	-3.71771	0.232427	-15.9952	1.38068E-57	3.76693E-56	Down
ADH5	6111.36	-0.90694	0.041191	-22.0179	1.9409E-107	2.1035E-105	Down
ADH6	14.3317	-1.2128	0.139291	-8.70696	3.12138E-18	1.85329E-17	Down
ADHFE1	112.749	-1.69208	0.117055	-14.4554	2.31636E-47	4.56823E-46	Down
ADI1	3980.82	-0.314202	0.071429	-4.39879	1.08854E-05	2.78386E-05	Down
ADIG	0.471855	-0.872865	0.317643	-2.74794	0.00599705	0.0110079	Down
ADIPOQ	6166.39	-5.17931	0.266327	-19.4472	3.07828E-84	1.87067E-82	Down
ADIPOR1	11358.9	0.889195	0.0532427	16.7008	1.29364E-62	4.03766E-61	Up
ADM	925.73	-1.41113	0.153341	-9.20258	3.49465E-20	2.29125E-19	Down
ADM2	880.515	2.19506	0.112409	19.5275	6.41262E-85	3.97397E-83	Up
ADM5	55.8539	-0.896215	0.132853	-6.74592	1.52065E-11	6.20878E-11	Down
ADNP	11233.7	0.486632	0.0480752	10.1223	4.39972E-24	3.48686E-23	Up
ADORA2A	12.1687	1.09355	0.163463	6.6899	2.23318E-11	9.01087E-11	Up
ADORA2B	196.665	-0.396941	0.127566	-3.11165	0.00186042	0.00367151	Down
ADORA3	311.591	0.539024	0.096085	5.60987	2.02481E-08	6.61703E-08	Up
ADPGK	3102.69	0.327913	0.0403981	8.11703	4.77743E-16	2.54457E-15	Up
ADPRH	814.497	-0.769789	0.0631155	-12.1965	3.24454E-34	3.98668E-33	Down
ADPRHL1	444.856	0.619065	0.0897827	6.89515	5.38098E-12	2.26751E-11	Up
ADPRM	378.414	-0.726969	0.0483117	-15.0475	3.58621E-51	8.06314E-50	Down
ADPRS	2162.9	0.565503	0.0569744	9.92556	3.22295E-23	2.44863E-22	Up
ADRA1A	54.1805	-4.56813	0.186648	-24.4746	2.7514E-132	5.2394E-130	Down
ADRA1B	90.6648	-0.693265	0.160145	-4.32898	1.49804E-05	3.77284E-05	Down
ADRA2A	1541.96	-1.4313	0.133587	-10.7144	8.71037E-27	7.7964E-26	Down
ADRA2B	76.9532	-1.12823	0.134337	-8.39854	4.52066E-17	2.52955E-16	Down
ADRB1	108.428	-1.36362	0.230607	-5.91319	3.3554E-09	1.16476E-08	Down
ADRB2	246.55	-2.81256	0.12232	-22.9935	5.4099E-117	7.1882E-115	Down
ADRB3	5.79055	-2.97745	0.232239	-12.8206	1.25669E-37	1.76447E-36	Down
ADRM1	2433.68	0.894134	0.0735448	12.1577	5.22216E-34	6.36346E-33	Up
ADSL	273.621	0.362301	0.0620882	5.83526	5.37066E-09	1.83679E-08	Up
ADSS1	461.155	-0.335002	0.10168	-3.29466	0.000985422	0.00201672	Down
ADSS2	4668.97	0.854231	0.0551964	15.4762	5.02224E-54	1.22842E-52	Up
ADTRP	148.323	-0.489165	0.170098	-2.87579	0.00403015	0.00757977	Down
AEBP1	42237.3	1.15783	0.109845	10.5406	5.61672E-26	4.85462E-25	Up
AEBP2	1894.08	-0.282569	0.0540657	-5.2264	1.72838E-07	5.22537E-07	Down
AEN	1575.14	0.426788	0.0586876	7.27221	3.53658E-13	1.60489E-12	Up
AFAP1L1	878.921	-1.5608	0.077728	-20.0803	1.09832E-89	7.79196E-88	Down
AFAP1L2	1753.5	-0.705214	0.111421	-6.32927	2.4633E-10	9.27205E-10	Down
AFDN	8406.74	-0.234535	0.0837762	-2.79955	0.00511742	0.00947986	Down
AFF1	5835.03	-0.629915	0.0689438	-9.13664	6.44234E-20	4.15725E-19	Down
AFF2	142.443	-1.00019	0.159097	-6.28668	3.24337E-10	1.21114E-09	Down
AFF3	7867.68	0.802676	0.173205	4.63424	3.58247E-06	9.62831E-06	Up
AFP	155.756	-1.28786	0.290735	-4.42967	9.43795E-06	2.42966E-05	Down
AFTPH	5678.84	0.412554	0.0475926	8.66845	4.38026E-18	2.58118E-17	Up
AGA	1680.58	0.272159	0.0599929	4.53652	5.71889E-06	1.50612E-05	Up
AGAP2	280.915	0.46744	0.100861	4.6345	3.57808E-06	9.61705E-06	Up
AGAP5	3.35358	0.571429	0.164163	3.48086	0.000499815	0.00106262	Up
AGAP6	19.7791	0.251831	0.107754	2.33709	0.0194344	0.0329162	Up
AGAP9	157.826	-0.373618	0.0929349	-4.02021	5.81471E-05	0.000137596	Down
AGBL1	2.29852	1.59071	0.292578	5.43689	5.42176E-08	1.70981E-07	Up
AGBL2	107.603	0.768162	0.111301	6.90168	5.13912E-12	2.1687E-11	Up
AGBL3	135.641	-0.276928	0.0810986	-3.41471	0.000638501	0.0013399	Down
AGBL4	61.6898	0.599581	0.126182	4.7517	2.01712E-06	5.55065E-06	Up
AGFG1	4884.44	-0.227043	0.0547639	-4.14585	3.38557E-05	8.21268E-05	Down
AGFG2	1166.21	-0.291231	0.0657174	-4.43157	9.3548E-06	2.40962E-05	Down
AGK	1713.41	0.244495	0.0438722	5.57289	2.50554E-08	8.12762E-08	Up
AGL	4583.99	0.431009	0.11888	3.62559	0.000288299	0.000630805	Up
AGMAT	154.639	1.49782	0.0929468	16.1148	2.00816E-58	5.60568E-57	Up
AGMO	46.2334	-1.91275	0.180737	-10.5831	3.57033E-26	3.10701E-25	Down
AGO2	4260.02	0.200176	0.0886654	2.25765	0.0239674	0.0399423	Up
AGO3	1725.8	-0.408665	0.0602863	-6.77873	1.21234E-11	4.98065E-11	Down
AGO4	1837.83	-0.537672	0.0531561	-10.115	4.74153E-24	3.75522E-23	Down
AGPAT2	3995.68	-1.71997	0.100387	-17.1334	8.35854E-66	2.90578E-64	Down
AGPAT3	6910.6	0.32533	0.0469929	6.92295	4.42333E-12	1.87624E-11	Up
AGPAT4	659.747	-0.433945	0.10009	-4.33553	1.4541E-05	3.6673E-05	Down
AGPAT5	2086.88	0.340753	0.0723514	4.70969	2.48094E-06	6.76956E-06	Up
AGR2	33309.9	2.41699	0.200721	12.0415	2.14953E-33	2.55252E-32	Up
AGR3	6327.53	2.35968	0.218133	10.8176	2.8399E-27	2.59525E-26	Up
AGRN	13265.1	0.646762	0.0827621	7.81472	5.50867E-15	2.77653E-14	Up
AGRP	4.16714	1.29933	0.154364	8.41729	3.85298E-17	2.16315E-16	Up
AGT	1123.28	1.51281	0.194161	7.79154	6.61957E-15	3.32009E-14	Up
AGTPBP1	1049.92	-0.319207	0.0752597	-4.2414	2.22127E-05	5.49577E-05	Down
AGTRAP	3116.1	0.804973	0.0708037	11.3691	5.96025E-30	6.15334E-29	Up
AGXT	11.7539	-1.15187	0.27497	-4.18908	2.8009E-05	6.85876E-05	Down
AGXT2	14.0324	1.26735	0.194611	6.51223	7.40457E-11	2.88456E-10	Up
AHCTF1	4736.45	0.397276	0.0606327	6.55218	5.67049E-11	2.23008E-10	Up
AHCY	10072.1	0.825343	0.0682417	12.0944	1.13061E-33	1.36113E-32	Up
AHDC1	2459.76	-0.355262	0.0633618	-5.60688	2.06006E-08	6.73036E-08	Down
AHNAK	99677.6	-1.51111	0.0823825	-18.3426	3.78245E-75	1.78089E-73	Down
AHR	3547.33	-0.478941	0.0849234	-5.63967	1.70372E-08	5.59961E-08	Down
AHRR	8.18563	0.934198	0.162378	5.75322	8.75602E-09	2.94345E-08	Up
AHSA1	5867.84	0.565681	0.0572475	9.88132	5.01696E-23	3.77867E-22	Up
AHSG	1.29941	1.41368	0.417925	3.38262	0.000717971	0.00149698	Up
AHSP	1.43807	-1.15734	0.241058	-4.80109	1.57802E-06	4.39116E-06	Down
AICDA	7.30715	0.724475	0.242868	2.983	0.00285435	0.00548034	Up
AIDA	1868.67	-0.219801	0.0573478	-3.83278	0.000126704	0.000288813	Down
AIF1L	3890.07	-0.834124	0.138859	-6.00697	1.8902E-09	6.6868E-09	Down
AIFM1	3511.21	0.637147	0.0551102	11.5613	6.46922E-31	6.90148E-30	Up
AIFM2	1524.24	-1.79677	0.0844282	-21.2817	1.6782E-100	1.53871E-98	Down
AIFM3	88.1552	1.28358	0.109472	11.7252	9.46988E-32	1.04929E-30	Up
AIG1	2892.36	-0.266463	0.0702363	-3.7938	0.000148359	0.000335281	Down
AIM2	136.872	1.94657	0.170688	11.4043	3.98019E-30	4.13181E-29	Up
AIMP2	752.863	0.713951	0.0522439	13.6657	1.62677E-42	2.70855E-41	Up
AIP	2737.8	0.322522	0.0733167	4.39903	1.08735E-05	2.78096E-05	Up
AIPL1	1.69578	1.06935	0.3391	3.1535	0.00161325	0.0032127	Up
AIRE	3.03836	0.688224	0.198718	3.46332	0.000533551	0.00113107	Up
AJAP1	85.9954	-0.679529	0.146095	-4.65127	3.29893E-06	8.89625E-06	Down
AJM1	302.317	2.05059	0.106955	19.1725	6.28355E-82	3.56088E-80	Up
AJUBA	1427.97	-0.257096	0.0852642	-3.01529	0.00256738	0.00496155	Down
AK1	288.111	0.394059	0.0778072	5.06456	4.09341E-07	1.19834E-06	Up
AK2	7692.61	0.215013	0.0469225	4.58231	4.59869E-06	1.2238E-05	Up
AK3	3606.46	-0.995747	0.0547034	-18.2026	4.91745E-74	2.23476E-72	Down
AK4	3003.12	-1.01961	0.119745	-8.51479	1.66887E-17	9.54716E-17	Down
AK5	1182.92	-2.34931	0.181552	-12.9402	2.67101E-38	3.83614E-37	Down
AK8	264.223	1.2769	0.104393	12.2317	2.10429E-34	2.60467E-33	Up
AKAIN1	1.54041	-3.39738	0.28837	-11.7813	4.87159E-32	5.45182E-31	Down
AKAP1	5913.08	-0.465595	0.0708147	-6.57484	4.8707E-11	1.9231E-10	Down
AKAP11	4166.29	-0.593562	0.0715855	-8.29165	1.11685E-16	6.13119E-16	Down
AKAP12	3041.83	-2.70825	0.116718	-23.2033	4.2145E-119	5.7626E-117	Down
AKAP13	7045.63	-0.473582	0.0665497	-7.11622	1.1093E-12	4.88917E-12	Down
AKAP14	8.37114	2.92235	0.309012	9.45706	3.16716E-21	2.18528E-20	Up
AKAP17A	2387.54	0.225964	0.055498	4.07157	4.66971E-05	0.000111591	Up
AKAP3	94.0388	-0.63903	0.115353	-5.53979	3.02827E-08	9.7638E-08	Down
AKAP5	611.226	1.41514	0.129227	10.9509	6.58076E-28	6.19313E-27	Up
AKAP6	306.933	-2.1744	0.125073	-17.3851	1.07039E-67	3.9395E-66	Down
AKAP7	435.429	-0.8896	0.0710578	-12.5194	5.84853E-36	7.66913E-35	Down
AKAP8L	1814.12	0.460883	0.052801	8.72867	2.57693E-18	1.53564E-17	Up
AKIP1	880.126	0.412371	0.0512494	8.04637	8.52866E-16	4.48618E-15	Up
AKIRIN2	2103.58	-0.257277	0.0480767	-5.35138	8.72882E-08	2.7086E-07	Down
AKR1A1	7117.5	0.571907	0.0581467	9.83558	7.91106E-23	5.90361E-22	Up
AKR1B1	2288.45	-0.46704	0.0871006	-5.36207	8.22727E-08	2.55735E-07	Down
AKR1B15	200.836	-0.925947	0.24086	-3.84434	0.000120875	0.000276128	Down
AKR1C1	1107.87	-3.46151	0.192692	-17.9639	3.73333E-72	1.59637E-70	Down
AKR1C2	1685.07	-3.05807	0.228593	-13.3778	8.15535E-41	1.27525E-39	Down
AKR1C3	1467.13	-2.36751	0.141739	-16.7032	1.24178E-62	3.88353E-61	Down
AKR1C8P	3.23189	-1.03536	0.202106	-5.12284	3.00961E-07	8.91436E-07	Down
AKR1D1	18.2294	-1.27219	0.242688	-5.2421	1.58759E-07	4.81394E-07	Down
AKR7A2	3183.78	0.307748	0.0645246	4.76946	1.84721E-06	5.1052E-06	Up
AKR7A3	1502.33	2.60101	0.195296	13.3183	1.81231E-40	2.79671E-39	Up
AKT1	7958.46	0.580076	0.0597294	9.71172	2.68756E-22	1.9472E-21	Up
AKT1S1	3520.89	0.569103	0.0572602	9.9389	2.8192E-23	2.14743E-22	Up
AKT3	2380.8	-0.903388	0.113954	-7.92767	2.23295E-15	1.15025E-14	Down
AKTIP	1593.42	-0.201994	0.0508771	-3.97023	7.18038E-05	0.000167928	Down
ALAD	4000.94	-0.694847	0.0578846	-12.004	3.38568E-33	3.98321E-32	Down
ALAS2	9.34372	-3.29668	0.180812	-18.2327	2.84141E-74	1.29882E-72	Down
ALB	1222.52	-1.0585	0.294155	-3.59843	0.000320143	0.000696465	Down
ALCAM	13517.3	0.617814	0.117567	5.25497	1.48047E-07	4.49956E-07	Up
ALDH16A1	1499.61	0.690792	0.0824466	8.37866	5.35349E-17	2.98456E-16	Up
ALDH18A1	8041.64	1.04106	0.0533882	19.4998	1.10124E-84	6.79761E-83	Up
ALDH1A1	2006.82	-2.54573	0.122299	-20.8156	3.12833E-96	2.55903E-94	Down
ALDH1A2	255.066	-2.73242	0.151719	-18.0097	1.63386E-72	7.06992E-71	Down
ALDH1A3	758.563	-1.59958	0.138747	-11.5288	9.4495E-31	1.00354E-29	Down
ALDH1B1	2709.53	0.689842	0.0723695	9.53221	1.53974E-21	1.07676E-20	Up
ALDH1L1	469.177	-4.75767	0.189317	-25.1307	2.2982E-139	4.8257E-137	Down
ALDH1L2	1207.72	0.416906	0.111367	3.74354	0.000181445	0.000406015	Up
ALDH2	6230.04	-2.27537	0.107933	-21.0814	1.17854E-98	1.04004E-96	Down
ALDH3A1	103.939	-1.50258	0.253425	-5.92912	3.04571E-09	1.06078E-08	Down
ALDH3A2	5749.37	-0.638187	0.0910536	-7.00892	2.40172E-12	1.03592E-11	Down
ALDH3B1	951.417	0.47448	0.091963	5.15946	2.47664E-07	7.39533E-07	Up
ALDH3B2	7619.66	0.553283	0.181246	3.05266	0.00226823	0.00442029	Up
ALDH4A1	2703.21	-0.914629	0.0994506	-9.19681	3.68721E-20	2.41279E-19	Down
ALDH5A1	1706.66	-0.319627	0.0935264	-3.4175	0.000631982	0.00132723	Down
ALDH6A1	2767.86	-0.816858	0.0798318	-10.2322	1.42198E-24	1.15437E-23	Down
ALDH7A1	5114.25	-0.515125	0.0590711	-8.72043	2.77156E-18	1.64891E-17	Down
ALDH9A1	7923.22	-0.349666	0.0589402	-5.93256	2.98252E-09	1.03946E-08	Down
ALDOA	570.106	1.12487	0.0968265	11.6174	3.36326E-31	3.63582E-30	Up
ALDOB	15.4984	-0.977988	0.152325	-6.42041	1.35908E-10	5.20823E-10	Down
ALDOC	883.201	-1.95438	0.141242	-13.8371	1.52141E-43	2.62417E-42	Down
ALG1	1341.66	0.942665	0.0536217	17.5799	3.51079E-69	1.36361E-67	Up
ALG10	250.977	0.202276	0.0692775	2.91979	0.00350269	0.00664754	Up
ALG12	709.98	0.202602	0.0543287	3.72919	0.000192098	0.000428651	Up
ALG1L2	30.3178	0.465119	0.109665	4.24127	2.22257E-05	5.49867E-05	Up
ALG3	3104.63	1.13713	0.0695641	16.3465	4.61021E-60	1.34104E-58	Up
ALG6	1232.83	0.621718	0.0546351	11.3795	5.29289E-30	5.47157E-29	Up
ALG8	3937.71	0.928979	0.100333	9.25894	2.06473E-20	1.36919E-19	Up
ALG9	403.994	-0.735214	0.0535456	-13.7306	6.65803E-43	1.12488E-41	Down
ALK	34.871	-1.04961	0.17789	-5.90033	3.62782E-09	1.25617E-08	Down
ALKAL1	1.78494	1.02633	0.439452	2.33549	0.019518	0.0330435	Up
ALKAL2	81.1673	-1.51808	0.256852	-5.91034	3.41412E-09	1.18418E-08	Down
ALKBH1	758.384	0.241289	0.0460155	5.24365	1.57433E-07	4.77466E-07	Up
ALKBH2	927.126	0.401222	0.0664778	6.03543	1.58539E-09	5.64031E-09	Up
ALKBH3	1001.91	-0.215142	0.0709494	-3.03233	0.0024267	0.00470825	Down
ALKBH4	647.956	0.452825	0.0577869	7.83613	4.64634E-15	2.34843E-14	Up
ALKBH6	69.3274	0.689422	0.086508	7.96946	1.59371E-15	8.28308E-15	Up
ALKBH7	1915.71	0.577492	0.0939691	6.14555	7.9687E-10	2.89702E-09	Up
ALKBH8	666.255	-0.211446	0.0580368	-3.64331	0.00026915	0.000590831	Down
ALLC	1.68406	-0.72517	0.2586	-2.80421	0.00504396	0.00935261	Down
ALMS1	2664.14	0.314644	0.0661339	4.75768	1.95827E-06	5.3966E-06	Up
ALOX12B	11.9385	0.589433	0.200571	2.93877	0.00329518	0.00627498	Up
ALOX5AP	1067.4	0.295561	0.0942319	3.13652	0.00170965	0.00339204	Up
ALOXE3	68.2595	1.05334	0.166077	6.3425	2.26063E-10	8.53446E-10	Up
ALPG	1.16247	2.22169	0.472666	4.70034	2.59729E-06	7.07511E-06	Up
ALPI	0.711269	1.77403	0.513069	3.45767	0.000544862	0.0011538	Up
ALPK1	1632.74	-0.337545	0.0629318	-5.36367	8.15499E-08	2.53639E-07	Down
ALPK2	112.449	0.72196	0.137646	5.24505	1.56238E-07	4.73964E-07	Up
ALPK3	739.178	-2.55305	0.10108	-25.2578	9.2944E-141	2.0054E-138	Down
ALPL	1518.24	-1.1916	0.147769	-8.06394	7.38728E-16	3.89976E-15	Down
ALPP	2.69939	2.94783	0.460627	6.39959	1.55792E-10	5.94887E-10	Up
ALS2CL	729.752	-0.889719	0.101923	-8.72929	2.56269E-18	1.52754E-17	Down
ALX3	5.32765	1.64756	0.310911	5.29912	1.16363E-07	3.56936E-07	Up
ALX4	236.752	-2.31855	0.196712	-11.7865	4.57919E-32	5.13927E-31	Down
ALYREF	3252.93	1.272	0.083854	15.1692	5.65462E-52	1.30956E-50	Up
AMACR	61.6287	0.740347	0.079685	9.29093	1.52949E-20	1.02059E-19	Up
AMBN	0.517392	-0.952153	0.339461	-2.8049	0.00503323	0.0093353	Down
AMBP	107.959	0.841441	0.193312	4.35276	1.34435E-05	3.4018E-05	Up
AMDHD1	89.2123	0.544683	0.163144	3.33867	0.00084182	0.00173872	Up
AMDHD2	760.794	0.831475	0.0847799	9.80746	1.04569E-22	7.74322E-22	Up
AMELX	1.13288	2.13359	0.703657	3.03215	0.00242818	0.00471036	Up
AMER1	694.976	0.222946	0.0888308	2.50979	0.0120804	0.0211996	Up
AMER2	11.7189	2.34462	0.367662	6.37711	1.80462E-10	6.86081E-10	Up
AMER3	13.5465	4.03113	0.428435	9.40896	5.01081E-21	3.42521E-20	Up
AMFR	10427.5	0.348646	0.0794808	4.38654	1.15169E-05	2.93658E-05	Up
AMH	112.671	2.70544	0.18488	14.6335	1.71681E-48	3.5402E-47	Up
AMHR2	7.49759	0.664085	0.175972	3.77381	0.000160773	0.00036179	Up
AMIGO1	793.067	-0.708463	0.0797229	-8.88657	6.30224E-19	3.86785E-18	Down
AMIGO2	3375.35	-0.977758	0.147763	-6.61707	3.66378E-11	1.45893E-10	Down
AMMECR1	1320.71	1.02238	0.0809435	12.6308	1.42755E-36	1.92081E-35	Up
AMN	26.2743	0.640926	0.188324	3.40332	0.00066572	0.00139341	Up
AMOT	2542.38	-0.628466	0.10218	-6.15055	7.7217E-10	2.81048E-09	Down
AMOTL1	2991.93	-1.42574	0.0993836	-14.3458	1.13208E-46	2.17963E-45	Down
AMOTL2	4025.54	-1.48931	0.074426	-20.0106	4.45385E-89	3.08984E-87	Down
AMPD1	40.7336	-2.01265	0.19502	-10.3202	5.70883E-25	4.70897E-24	Down
AMPD2	1819.69	0.392208	0.0567506	6.91108	4.8097E-12	2.03425E-11	Up
AMPD3	843.348	0.240666	0.0711948	3.38038	0.000723849	0.00150844	Up
AMTN	16.03	1.72713	0.322911	5.34862	8.86267E-08	2.74814E-07	Up
AMY2A	2.82747	1.10197	0.362776	3.0376	0.00238474	0.00463162	Up
AMY2B	282.154	-1.16473	0.113845	-10.2308	1.44274E-24	1.17082E-23	Down
AMZ1	250.185	2.6712	0.168764	15.828	1.99348E-56	5.2559E-55	Up
AMZ2	4955.24	0.523601	0.0654222	8.00342	1.21006E-15	6.32895E-15	Up
ANAPC11	3957.52	1.17132	0.0866118	13.5238	1.13119E-41	1.81965E-40	Up
ANAPC15	226.038	0.220562	0.0595037	3.70669	0.000209984	0.000466724	Up
ANAPC16	6002.15	-0.282686	0.0462565	-6.11128	9.88369E-10	3.57167E-09	Down
ANAPC2	2511	0.283831	0.0584392	4.85686	1.1926E-06	3.35396E-06	Up
ANAPC4	1479.46	-0.366905	0.036	-10.1918	2.15775E-24	1.7355E-23	Down
ANAPC7	2777.02	0.606483	0.0433226	13.9992	1.57589E-44	2.82807E-43	Up
ANG	374.793	-0.582439	0.10563	-5.51397	3.5082E-08	1.12456E-07	Down
ANGEL2	2538.78	0.369969	0.0516687	7.16041	8.04346E-13	3.57659E-12	Up
ANGPT1	431.355	-2.74391	0.143542	-19.1158	1.86501E-81	1.04307E-79	Down
ANGPT2	856.801	-0.400293	0.091521	-4.37379	1.22109E-05	3.10277E-05	Down
ANGPT4	45.5376	-3.4998	0.137182	-25.5121	1.4467E-143	3.2403E-141	Down
ANGPTL1	339.552	-3.05686	0.148731	-20.553	7.23677E-94	5.66371E-92	Down
ANGPTL2	5174.92	-1.84699	0.100892	-18.3066	7.33671E-75	3.41673E-73	Down
ANGPTL4	1396.72	-1.91081	0.162451	-11.7623	6.10277E-32	6.80214E-31	Down
ANGPTL5	18.2848	-4.11087	0.196426	-20.9284	2.9516E-97	2.48357E-95	Down
ANGPTL6	17.8182	1.38198	0.11506	12.011	3.11135E-33	3.66873E-32	Up
ANGPTL7	79.7449	-4.0981	0.26084	-15.7112	1.26816E-55	3.27383E-54	Down
ANGPTL8	28.6712	-4.17094	0.180145	-23.1533	1.3474E-118	1.8317E-116	Down
ANK1	196.593	0.915812	0.187453	4.88556	1.03133E-06	2.91594E-06	Up
ANK2	1133.84	-2.35112	0.114605	-20.515	1.58261E-93	1.22434E-91	Down
ANKAR	139.789	-0.760194	0.0760465	-9.99644	1.57967E-23	1.21885E-22	Down
ANKDD1A	231.297	-1.27222	0.0679014	-18.7363	2.50446E-78	1.29167E-76	Down
ANKDD1B	27.2576	-1.17367	0.112853	-10.3999	2.48066E-25	2.08135E-24	Down
ANKEF1	1274.96	0.771337	0.0766692	10.0606	8.2503E-24	6.46122E-23	Up
ANKFY1	3834.12	-0.448672	0.0600171	-7.47573	7.67735E-14	3.60823E-13	Down
ANKHD1-EIF4EBP3	58.0032	-0.342315	0.0858533	-3.98721	6.68538E-05	0.00015696	Down
ANKIB1	4656.6	0.216904	0.0553363	3.91974	8.86437E-05	0.000205371	Up
ANKK1	53.3938	-1.28971	0.1329	-9.70436	2.88883E-22	2.09012E-21	Down
ANKLE1	55.327	0.608806	0.146285	4.16177	3.15794E-05	7.68586E-05	Up
ANKMY1	911.381	0.391827	0.0697884	5.6145	1.9713E-08	6.45024E-08	Up
ANKMY2	1115	-0.619518	0.0554043	-11.1818	5.00763E-29	4.95663E-28	Down
ANKRD1	37.9355	1.51572	0.20959	7.23183	4.76521E-13	2.14793E-12	Up
ANKRD11	4667.19	-0.336612	0.0565184	-5.95579	2.58817E-09	9.06458E-09	Down
ANKRD12	3566.04	-0.38158	0.0663785	-5.74855	9.00107E-09	3.02281E-08	Down
ANKRD13A	2818.89	-0.275993	0.0435621	-6.33562	2.36393E-10	8.91231E-10	Down
ANKRD13B	787.983	0.913413	0.102878	8.87859	6.77126E-19	4.14596E-18	Up
ANKRD13D	2385.15	0.94387	0.0738471	12.7814	2.08272E-37	2.9026E-36	Up
ANKRD16	525.101	0.585101	0.060171	9.72396	2.38325E-22	1.73286E-21	Up
ANKRD18B	12.9735	1.15678	0.283266	4.08373	4.4319E-05	0.000106145	Up
ANKRD2	16.4354	0.73609	0.15408	4.77732	1.7765E-06	4.91729E-06	Up
ANKRD20A1	3.09154	-0.968478	0.181402	-5.33884	9.35413E-08	2.89309E-07	Down
ANKRD20A4P	3.84314	-1.31257	0.210099	-6.24738	4.17399E-10	1.5471E-09	Down
ANKRD22	557.438	2.07623	0.126787	16.3758	2.84898E-60	8.32326E-59	Up
ANKRD24	126.217	0.250055	0.122637	2.03899	0.0414511	0.0661833	Up
ANKRD26	1114.32	0.295124	0.0886048	3.33079	0.00086601	0.00178531	Up
ANKRD27	2698.67	0.212136	0.0634143	3.34524	0.00082211	0.00170047	Up
ANKRD29	400.901	-2.20934	0.137268	-16.0951	2.76164E-58	7.68164E-57	Down
ANKRD30A	3252.1	0.997692	0.264702	3.76911	0.000163828	0.000368294	Up
ANKRD30B	723.475	2.26445	0.248203	9.12337	7.28222E-20	4.68573E-19	Up
ANKRD31	45.2429	-0.263588	0.11606	-2.27114	0.0231387	0.0386598	Down
ANKRD33	1.9417	-0.582903	0.28516	-2.04412	0.0409415	0.0654386	Down
ANKRD33B	318.809	-1.3895	0.116426	-11.9346	7.81737E-33	9.03213E-32	Down
ANKRD34A	80.6784	0.348087	0.113737	3.06045	0.00221008	0.00431431	Up
ANKRD34B	16.0318	1.77423	0.25882	6.85507	7.12758E-12	2.97923E-11	Up
ANKRD34C	5.13639	-0.637975	0.282355	-2.25948	0.0238534	0.0397692	Down
ANKRD35	263.087	-1.26285	0.148661	-8.49484	1.98214E-17	1.12954E-16	Down
ANKRD36C	316.26	-0.643319	0.143123	-4.49487	6.96117E-06	1.81822E-05	Down
ANKRD39	228.649	0.520545	0.0627937	8.28977	1.13472E-16	6.22786E-16	Up
ANKRD40	3156.56	-0.776353	0.0744426	-10.4289	1.83033E-25	1.5459E-24	Down
ANKRD40CL	2.02077	1.65773	0.242919	6.8242	8.8418E-12	3.6729E-11	Up
ANKRD42	989.307	0.379432	0.0739975	5.12764	2.93404E-07	8.70192E-07	Up
ANKRD45	14.2347	-0.401066	0.157746	-2.54248	0.0110068	0.0194374	Down
ANKRD46	1646.78	-0.216573	0.0748697	-2.89266	0.00381995	0.00720806	Down
ANKRD50	5107.79	0.717109	0.0966218	7.42181	1.15528E-13	5.37645E-13	Up
ANKRD52	4271.56	0.302446	0.0558148	5.41874	6.00197E-08	1.88709E-07	Up
ANKRD53	66.1065	-2.69136	0.105403	-25.5341	8.2413E-144	1.8547E-141	Down
ANKRD54	1417.09	0.505161	0.0559157	9.03433	1.65014E-19	1.04224E-18	Up
ANKRD55	15.8152	0.565867	0.155031	3.65002	0.000262221	0.000576212	Up
ANKRD6	438.872	-0.597628	0.074745	-7.99555	1.28994E-15	6.73626E-15	Down
ANKRD61	38.2648	0.498266	0.109661	4.54368	5.52806E-06	1.45832E-05	Up
ANKRD62	3.74934	1.58737	0.26314	6.03242	1.61519E-09	5.74285E-09	Up
ANKRD63	0.728606	1.44923	0.373826	3.87675	0.000105862	0.00024319	Up
ANKRD65	446.555	-1.17399	0.119133	-9.85439	6.5611E-23	4.91335E-22	Down
ANKRD66	2.34013	1.85474	0.364927	5.08249	3.72511E-07	1.09482E-06	Up
ANKRD9	1105.71	0.299807	0.0816661	3.67114	0.000241475	0.000532966	Up
ANKS1A	3134.84	-0.327005	0.0512329	-6.38271	1.73981E-10	6.62137E-10	Down
ANKS1B	534.441	0.649366	0.114222	5.6851	1.30733E-08	4.3368E-08	Up
ANKS3	1011.33	0.673018	0.0801338	8.39867	4.51549E-17	2.52726E-16	Up
ANKS6	666.021	-0.275533	0.1232	-2.23647	0.0253207	0.0420219	Down
ANKUB1	2.75781	0.543047	0.259602	2.09184	0.0364528	0.0588176	Up
ANLN	2538.33	3.38634	0.121368	27.9015	2.5572E-171	1.0739E-168	Up
ANO1	8007.41	-0.733369	0.123435	-5.94133	2.82722E-09	9.86874E-09	Down
ANO2	193.56	-0.44891	0.160719	-2.79314	0.00521985	0.00965325	Down
ANO3	125.173	-1.58419	0.243735	-6.49965	8.05076E-11	3.12929E-10	Down
ANO4	27.9707	-0.843735	0.17287	-4.88074	1.05686E-06	2.98633E-06	Down
ANO6	7090.01	-1.48755	0.065566	-22.6878	5.9141E-114	7.3592E-112	Down
ANO7	170.013	1.47221	0.138466	10.6322	2.10992E-26	1.85638E-25	Up
ANO8	1090.87	0.265494	0.0721635	3.67907	0.000234087	0.000517461	Up
ANO9	1026.15	1.48289	0.107767	13.7601	4.42963E-43	7.51359E-42	Up
ANP32A	8826.36	0.428077	0.0430535	9.94291	2.70787E-23	2.0643E-22	Up
ANP32B	9231.92	0.27438	0.0612124	4.48243	7.37985E-06	1.92331E-05	Up
ANP32E	4790.9	0.873207	0.101651	8.59025	8.67771E-18	5.02976E-17	Up
ANPEP	6870.04	-0.710843	0.174983	-4.06235	4.85814E-05	0.000115823	Down
ANTKMT	787.12	1.80464	0.111789	16.1433	1.26584E-58	3.55463E-57	Up
ANTXR1	14450.2	0.227048	0.10455	2.17168	0.0298797	0.0490207	Up
ANTXR2	2668.99	-1.79073	0.0812778	-22.0322	1.4147E-107	1.5439E-105	Down
ANTXRL	25.6638	-1.46015	0.276419	-5.28238	1.27517E-07	3.89776E-07	Down
ANXA1	12002	-2.33303	0.106835	-21.8377	1.0182E-105	1.0643E-103	Down
ANXA10	6.60723	1.40354	0.218675	6.41839	1.37721E-10	5.27427E-10	Up
ANXA11	10648.9	-0.453628	0.0546547	-8.29988	1.04217E-16	5.72924E-16	Down
ANXA3	1834.06	-1.24986	0.143696	-8.69796	3.37904E-18	2.00222E-17	Down
ANXA5	20258.2	-0.678331	0.0560403	-12.1043	1.00166E-33	1.20806E-32	Down
ANXA6	18066.6	-0.514884	0.0668144	-7.70617	1.29646E-14	6.4075E-14	Down
ANXA8	198.517	-0.501124	0.231099	-2.16844	0.030125	0.0493783	Down
ANXA8L1	140.972	-0.751068	0.238111	-3.15428	0.00160896	0.00320471	Down
ANXA9	2347.51	1.74976	0.124369	14.0692	5.87634E-45	1.06924E-43	Up
AOAH	536.66	0.277374	0.112107	2.47419	0.013354	0.023274	Up
AOC1	139.746	2.81642	0.208747	13.492	1.74206E-41	2.78138E-40	Up
AOC2	80.2725	-2.33218	0.119208	-19.5639	3.14061E-85	1.96962E-83	Down
AOC3	4788.48	-3.99232	0.125422	-31.8311	2.40051199634644e-222	4.51641929040604e-219	Down
AOPEP	1187.94	-0.418517	0.0790938	-5.2914	1.21384E-07	3.71805E-07	Down
AOX1	956.766	-2.29322	0.159853	-14.3458	1.13131E-46	2.17905E-45	Down
AP1AR	2260.82	0.49655	0.0609137	8.1517	3.58842E-16	1.92435E-15	Up
AP1B1	8530.4	0.394571	0.0540898	7.29475	2.9922E-13	1.36232E-12	Up
AP1G2	1484.34	0.614747	0.0704843	8.72176	2.73915E-18	1.63004E-17	Up
AP1M2	6238.23	1.57681	0.0866009	18.2078	4.47365E-74	2.03504E-72	Up
AP1S1	3162.48	1.2462	0.0634023	19.6555	5.18876E-86	3.29809E-84	Up
AP1S3	376.584	1.2281	0.0841857	14.588	3.34684E-48	6.82071E-47	Up
AP2A1	5961.48	0.437067	0.0502709	8.69423	3.49199E-18	2.06759E-17	Up
AP2B1	23801.9	0.467544	0.0712274	6.5641	5.23467E-11	2.06368E-10	Up
AP2M1	20507.8	0.517497	0.0521283	9.92738	3.16448E-23	2.40576E-22	Up
AP2S1	4838.56	0.991365	0.0709045	13.9817	2.01625E-44	3.60047E-43	Up
AP3D1	9598.18	0.420831	0.0419221	10.0384	1.03337E-23	8.06194E-23	Up
AP3M2	2060.97	0.614003	0.0793501	7.7379	1.01071E-14	5.02589E-14	Up
AP3S2	1428.59	-0.40208	0.0613225	-6.55682	5.49675E-11	2.16301E-10	Down
AP4M1	1267.56	0.747505	0.0536989	13.9203	4.76802E-44	8.38387E-43	Up
AP4S1	531.503	-0.369273	0.0575792	-6.4133	1.42398E-10	5.44984E-10	Down
AP5S1	814.553	0.326079	0.0464646	7.01779	2.25406E-12	9.73751E-12	Up
AP5Z1	1987.06	0.651058	0.0643752	10.1135	4.81354E-24	3.81033E-23	Up
APBA1	440.293	-1.28389	0.116627	-11.0086	3.47522E-28	3.31495E-27	Down
APBA2	435.299	1.0216	0.143917	7.09854	1.26082E-12	5.53726E-12	Up
APBA3	730.045	0.533307	0.0625846	8.52137	1.57679E-17	9.0314E-17	Up
APBB1	1514.62	-0.574663	0.0839272	-6.84716	7.53286E-12	3.14388E-11	Down
APBB1IP	1102.07	-1.28404	0.0949599	-13.5219	1.16087E-41	1.86612E-40	Down
APC	2560.68	-0.405965	0.0653088	-6.21608	5.09728E-10	1.87852E-09	Down
APCDD1	1685.29	-2.14828	0.113505	-18.9268	6.85826E-80	3.65743E-78	Down
APCDD1L	427.146	-1.79711	0.185481	-9.68894	3.36002E-22	2.42433E-21	Down
APEH	6455.4	0.641302	0.0588825	10.8912	1.26933E-27	1.18062E-26	Up
APELA	62.323	0.365437	0.186172	1.9629	0.0496581	0.078008	Up
APEX1	8554.35	0.324637	0.0487139	6.66416	2.66178E-11	1.06962E-10	Up
APEX2	2503.23	0.854692	0.0552017	15.4831	4.51496E-54	1.10665E-52	Up
APH1A	15877	0.901574	0.0515728	17.4816	1.97982E-68	7.46776E-67	Up
APH1B	1565.63	-0.324841	0.0829196	-3.91755	8.94547E-05	0.000207158	Down
APLF	228.309	-0.588761	0.0912836	-6.4498	1.12E-10	4.31272E-10	Down
APLNR	2303.46	-0.658345	0.0955756	-6.88822	5.64956E-12	2.37728E-11	Down
APLP1	803.148	2.52321	0.175619	14.3675	8.27607E-47	1.60063E-45	Up
APLP2	37943.6	-0.218812	0.0706165	-3.0986	0.00194439	0.0038279	Down
APOA1	15.0629	2.01797	0.204775	9.8546	6.54784E-23	4.90421E-22	Up
APOA2	2.21757	1.59108	0.334844	4.75171	2.01704E-06	5.55065E-06	Up
APOA5	2.83031	1.78678	0.307998	5.80128	6.58122E-09	2.23586E-08	Up
APOB	111.011	-5.48812	0.220553	-24.8834	1.1252E-136	2.2714E-134	Down
APOBEC1	1.13875	2.2929	0.45942	4.99086	6.01115E-07	1.73535E-06	Up
APOBEC2	8.30647	-0.601559	0.145784	-4.12638	3.68518E-05	8.90503E-05	Down
APOBEC3A	79.9915	1.53736	0.189379	8.11791	4.74299E-16	2.5268E-15	Up
APOBEC3B	392.318	2.53904	0.155805	16.2963	1.04826E-59	3.02492E-58	Up
APOBEC3C	1723.86	-0.780948	0.0945175	-8.26246	1.42695E-16	7.79989E-16	Down
APOBEC3H	45.6765	1.01996	0.128667	7.9271	2.24319E-15	1.15539E-14	Up
APOBEC4	7.49837	3.50768	0.386668	9.07157	1.17316E-19	7.47299E-19	Up
APOBR	977.569	1.45283	0.123436	11.7699	5.58114E-32	6.2281E-31	Up
APOC1	1313	1.12375	0.125844	8.92972	4.27106E-19	2.64334E-18	Up
APOC2	1.35765	1.19184	0.217328	5.48404	4.15718E-08	1.32478E-07	Up
APOC3	1.53523	2.45493	0.503564	4.87511	1.08749E-06	3.06956E-06	Up
APOD	34791.4	-1.43794	0.218605	-6.5778	4.77459E-11	1.88641E-10	Down
APOE	15868.8	0.586583	0.127853	4.58794	4.47649E-06	1.19282E-05	Up
APOF	38.197	1.38734	0.222108	6.24622	4.20504E-10	1.55776E-09	Up
APOL1	5180.79	0.575743	0.0990203	5.81439	6.08545E-09	2.07267E-08	Up
APOL2	2857.32	0.463193	0.0724519	6.39311	1.62542E-10	6.19958E-10	Up
APOL3	2411.85	-0.684438	0.0959301	-7.13475	9.69613E-13	4.28675E-12	Down
APOL4	800.878	-0.739117	0.121919	-6.06238	1.34123E-09	4.79706E-09	Down
APOL5	3.25813	-1.21877	0.156304	-7.79743	6.31827E-15	3.17337E-14	Down
APOL6	6530.33	-0.924117	0.0994561	-9.29171	1.51828E-20	1.01339E-19	Down
APOLD1	2559.07	-2.07157	0.105398	-19.6548	5.26369E-86	3.3412E-84	Down
APOM	113.553	-0.252108	0.0847931	-2.97322	0.00294696	0.00564547	Down
APOO	999.404	1.12605	0.0680233	16.5539	1.50019E-61	4.5495E-60	Up
APOOL	1658.45	-0.216662	0.0679108	-3.1904	0.00142077	0.00284979	Down
APP	70327.3	-0.293699	0.0768194	-3.82325	0.000131706	0.000299606	Down
APPL2	3183.14	-0.407967	0.0560888	-7.2736	3.50029E-13	1.58873E-12	Down
APRT	4849.16	0.654294	0.0832216	7.86207	3.77846E-15	1.9203E-14	Up
APTX	2056.59	0.524049	0.0457263	11.4605	2.08194E-30	2.18147E-29	Up
AQP1	8623.88	-2.10079	0.10498	-20.0113	4.38888E-89	3.04926E-87	Down
AQP11	180.815	0.586227	0.117906	4.97197	6.6277E-07	1.90678E-06	Up
AQP12B	0.460998	1.27576	0.604602	2.11009	0.0348508	0.0564361	Up
AQP3	4139.21	0.891607	0.191301	4.66075	3.15064E-06	8.51491E-06	Up
AQP4	63.5547	-1.4062	0.201785	-6.96878	3.19693E-12	1.36725E-11	Down
AQP7	865.421	-5.12467	0.208379	-24.593	1.5019E-133	2.9071E-131	Down
AQP8	5.19735	0.497161	0.162264	3.0639	0.00218473	0.00426928	Up
AQP9	219.196	0.83521	0.19289	4.32998	1.49126E-05	3.75618E-05	Up
AR	11029.3	0.518207	0.147147	3.52169	0.000428799	0.000918609	Up
ARAP3	976	-1.21156	0.0733295	-16.5222	2.54042E-61	7.63035E-60	Down
ARC	194.987	-1.05851	0.203934	-5.19046	2.0977E-07	6.30061E-07	Down
AREL1	2648.77	0.216013	0.0434496	4.97158	6.64079E-07	1.91008E-06	Up
ARF1	39958.1	1.07155	0.0525613	20.3866	2.19852E-92	1.66521E-90	Up
ARF3	13773.8	0.664688	0.0496377	13.3908	6.84575E-41	1.07476E-39	Up
ARF4	15164.8	0.596793	0.0492598	12.1152	8.77252E-34	1.061E-32	Up
ARF5	5582.46	0.76482	0.0616822	12.3994	2.6338E-35	3.37373E-34	Up
ARF6	11318.9	0.5199	0.0480977	10.8093	3.11159E-27	2.83913E-26	Up
ARFGAP1	5525.16	1.11092	0.0692351	16.0456	6.14021E-58	1.6959E-56	Up
ARFGEF1	8441.65	0.796255	0.0768128	10.3662	3.53402E-25	2.94466E-24	Up
ARFGEF2	7811.25	0.291395	0.0764957	3.80929	0.000139364	0.000316092	Up
ARFGEF3	8721.86	0.876365	0.108176	8.10127	5.43893E-16	2.88709E-15	Up
ARFIP2	5787.33	0.725646	0.0682671	10.6295	2.17239E-26	1.91027E-25	Up
ARFRP1	2332.66	0.519234	0.0756539	6.86329	6.72944E-12	2.81857E-11	Up
ARG1	12.8365	-0.575359	0.126713	-4.54064	5.60832E-06	1.47858E-05	Down
ARGLU1	4686.95	-0.642316	0.0697577	-9.20781	3.32836E-20	2.18436E-19	Down
ARHGAP1	10792.5	0.216708	0.0441066	4.91328	8.95663E-07	2.54614E-06	Up
ARHGAP10	956.167	-1.36056	0.0875146	-15.5467	1.67491E-54	4.17936E-53	Down
ARHGAP11A	899.242	2.26278	0.0986834	22.9297	2.3515E-116	3.0554E-114	Up
ARHGAP11B	23.2489	1.2818	0.115158	11.1308	8.88172E-29	8.67443E-28	Up
ARHGAP12	3195.78	-0.323046	0.0610519	-5.29134	1.21423E-07	3.71899E-07	Down
ARHGAP19	1146.4	-0.930333	0.053459	-17.4027	7.86471E-68	2.90137E-66	Down
ARHGAP19-SLIT1	1.51533	1.8991	0.378064	5.02324	5.08082E-07	1.47574E-06	Up
ARHGAP20	256.004	-3.09411	0.111507	-27.7482	1.8335E-169	7.3711E-167	Down
ARHGAP21	4799.12	-0.863031	0.0762071	-11.3248	9.89035E-30	1.01065E-28	Down
ARHGAP22	319.837	0.74363	0.101874	7.29953	2.88768E-13	1.31575E-12	Up
ARHGAP23	1665.96	-0.751988	0.0866664	-8.67681	4.07033E-18	2.40276E-17	Down
ARHGAP24	480.271	-1.31939	0.0871565	-15.1381	9.07315E-52	2.08789E-50	Down
ARHGAP25	854.848	-0.439414	0.0937374	-4.68772	2.76271E-06	7.50705E-06	Down
ARHGAP26	1522.62	-1.04762	0.0995044	-10.5283	6.39581E-26	5.51178E-25	Down
ARHGAP28	490.212	-0.700334	0.116674	-6.00249	1.94315E-09	6.86789E-09	Down
ARHGAP29	6329.43	-0.6534	0.0924601	-7.06683	1.58511E-12	6.9156E-12	Down
ARHGAP30	1780.77	0.407392	0.0928558	4.38736	1.14733E-05	2.92593E-05	Up
ARHGAP31	2390.71	-1.14203	0.0763537	-14.9571	1.40008E-50	3.09174E-49	Down
ARHGAP32	5933.46	0.699488	0.0883048	7.92129	2.3505E-15	1.20881E-14	Up
ARHGAP33	750.9	0.902767	0.094038	9.60002	7.99323E-22	5.66903E-21	Up
ARHGAP36	283.419	-1.86968	0.386101	-4.84247	1.28238E-06	3.59678E-06	Down
ARHGAP39	1533.2	1.69289	0.0807012	20.9773	1.05737E-97	9.07559E-96	Up
ARHGAP4	1380.76	0.551072	0.104203	5.28844	1.23362E-07	3.77494E-07	Up
ARHGAP40	818.344	-0.59809	0.260536	-2.29562	0.0216977	0.0364661	Down
ARHGAP42	767.502	-1.00542	0.0944072	-10.6499	1.74598E-26	1.54252E-25	Down
ARHGAP45	2038.22	0.717644	0.0911274	7.87518	3.40259E-15	1.73414E-14	Up
ARHGAP5	2579.39	-0.711538	0.106805	-6.66202	2.70096E-11	1.085E-10	Down
ARHGAP6	278.711	-1.2942	0.105696	-12.2445	1.79729E-34	2.23112E-33	Down
ARHGAP8	188.924	0.370514	0.118617	3.12362	0.00178644	0.0035341	Up
ARHGAP9	458.521	0.501605	0.113399	4.42336	9.71764E-06	2.49742E-05	Up
ARHGDIA	8328.55	0.646235	0.0614282	10.5202	6.9753E-26	5.99799E-25	Up
ARHGDIB	14981.2	0.708271	0.0918093	7.71459	1.21374E-14	6.01131E-14	Up
ARHGDIG	32.1821	-0.731542	0.222214	-3.29207	0.000994537	0.00203387	Down
ARHGEF1	4854.21	0.493402	0.0670227	7.36172	1.81557E-13	8.35998E-13	Up
ARHGEF10	56.3086	-0.454147	0.120537	-3.7677	0.000164758	0.000370295	Down
ARHGEF11	5463.35	0.439813	0.0518738	8.47853	2.28051E-17	1.29564E-16	Up
ARHGEF12	13075.8	-0.280974	0.0671969	-4.18135	2.89783E-05	7.08468E-05	Down
ARHGEF15	962.904	-1.85071	0.0883078	-20.9575	1.60372E-97	1.35427E-95	Down
ARHGEF16	1456.03	1.18737	0.0857351	13.8492	1.28556E-43	2.22635E-42	Up
ARHGEF17	4061.73	-0.251639	0.0656635	-3.83226	0.000126973	0.000289356	Down
ARHGEF18	1652.66	0.684188	0.058819	11.6321	2.83072E-31	3.07213E-30	Up
ARHGEF19	1486.77	0.914439	0.0881385	10.375	3.22148E-25	2.68757E-24	Up
ARHGEF2	6919.83	0.251885	0.0706294	3.56629	0.000362073	0.000782505	Up
ARHGEF25	167.677	-0.88068	0.0719031	-12.2481	1.71883E-34	2.13655E-33	Down
ARHGEF26	1511.29	0.332601	0.0968477	3.43427	0.000594155	0.00125198	Up
ARHGEF28	1323.57	-1.10151	0.083252	-13.231	5.81145E-40	8.8063E-39	Down
ARHGEF33	39.4823	-0.328057	0.108777	-3.01587	0.0025624	0.00495295	Down
ARHGEF37	2290.77	-0.925361	0.0972631	-9.514	1.83464E-21	1.27843E-20	Down
ARHGEF39	315.171	1.89847	0.0945841	20.0718	1.30326E-89	9.16297E-88	Up
ARHGEF4	387.588	-1.16347	0.14286	-8.14415	3.81948E-16	2.04453E-15	Down
ARHGEF40	2968.77	-1.24823	0.066485	-18.7746	1.21965E-78	6.32496E-77	Down
ARHGEF5	1049.11	-0.210814	0.0607784	-3.46856	0.000523253	0.00111024	Down
ARHGEF6	3930.31	-1.41439	0.0996259	-14.197	9.5625E-46	1.7941E-44	Down
ARHGEF7	3752.92	-0.560963	0.0500289	-11.2128	3.52973E-29	3.51226E-28	Down
ARHGEF9	1819.78	-0.215988	0.0739692	-2.91997	0.00350066	0.00664395	Down
ARID1A	8932.9	0.268562	0.0487605	5.50778	3.63379E-08	1.16335E-07	Up
ARID1B	6100.21	-0.222299	0.0526381	-4.22315	2.40908E-05	5.93825E-05	Down
ARID2	3210.85	0.283295	0.0649265	4.36332	1.28106E-05	3.24952E-05	Up
ARID3A	694.775	0.655945	0.0707599	9.27	1.86142E-20	1.23646E-19	Up
ARID3B	368.477	0.342221	0.0578026	5.92051	3.20954E-09	1.11544E-08	Up
ARID3C	11.9047	-0.425056	0.151166	-2.81185	0.00492573	0.00915071	Down
ARID4A	1629.31	-0.655278	0.0555898	-11.7877	4.51545E-32	5.07015E-31	Down
ARID4B	4790.27	0.324346	0.0554343	5.85099	4.8866E-09	1.67795E-08	Up
ARID5A	2626.14	-1.04908	0.10141	-10.3449	4.4123E-25	3.66026E-24	Down
ARID5B	5180.54	-1.49348	0.0795729	-18.7687	1.3622E-78	7.04867E-77	Down
ARIH2	3158.61	-0.21074	0.039302	-5.36208	8.227E-08	2.55735E-07	Down
ARL1	7610.39	0.357621	0.0506962	7.05419	1.73607E-12	7.55495E-12	Up
ARL10	619.015	-0.693363	0.09004	-7.7006	1.35427E-14	6.68201E-14	Down
ARL11	257.553	1.17197	0.10713	10.9397	7.44361E-28	6.98837E-27	Up
ARL13A	14.3621	-0.293788	0.116406	-2.52382	0.0116088	0.0204255	Down
ARL13B	691.656	-0.329236	0.0568964	-5.78658	7.1833E-09	2.43285E-08	Down
ARL14	4.89211	2.86632	0.33897	8.45597	2.76784E-17	1.5657E-16	Up
ARL14EPL	0.715103	-0.753954	0.316076	-2.38536	0.0170625	0.0292018	Down
ARL15	1562.28	-0.580746	0.075567	-7.68518	1.52786E-14	7.51404E-14	Down
ARL16	1285.7	0.392159	0.0675759	5.80325	6.50435E-09	2.21086E-08	Up
ARL2	1311.22	-0.2355	0.0809372	-2.90967	0.00361814	0.00684977	Down
ARL2BP	16.2229	0.532848	0.155799	3.42009	0.000625994	0.00131583	Up
ARL3	2443	0.64568	0.0666153	9.69267	3.23937E-22	2.33943E-21	Up
ARL4A	1312.43	-1.53654	0.0941071	-16.3276	6.28496E-60	1.82368E-58	Down
ARL4C	3409.79	-0.593044	0.0990344	-5.98826	2.12095E-09	7.47832E-09	Down
ARL4D	450.217	-0.22972	0.108448	-2.11824	0.0341547	0.0554253	Down
ARL5C	1.95338	-0.728558	0.221942	-3.28265	0.00102837	0.00209959	Down
ARL6IP1	17292.6	0.990096	0.0627162	15.7869	3.828E-56	9.99189E-55	Up
ARL6IP4	11.8059	0.616159	0.14451	4.26378	2.00995E-05	4.99946E-05	Up
ARL6IP5	11007.1	-0.421772	0.0498688	-8.45763	2.72858E-17	1.54386E-16	Down
ARL6IP6	928.457	0.208748	0.0559821	3.72883	0.000192371	0.000429236	Up
ARL8A	4186.92	0.681088	0.0507036	13.4327	3.88766E-41	6.15275E-40	Up
ARL8B	7464.53	0.314236	0.0492145	6.38504	1.71354E-10	6.52565E-10	Up
ARL9	134.126	1.31272	0.172636	7.60397	2.87191E-14	1.38604E-13	Up
ARMC1	3240.46	0.485015	0.062392	7.77367	7.62435E-15	3.81347E-14	Up
ARMC10	2534.58	0.402497	0.0441081	9.12523	7.15867E-20	4.60938E-19	Up
ARMC12	26.122	0.646461	0.123492	5.23486	1.65107E-07	4.99932E-07	Up
ARMC3	152.94	2.88114	0.183198	15.7269	9.88793E-56	2.55824E-54	Up
ARMC5	927.138	0.586003	0.0766353	7.64665	2.06281E-14	1.00431E-13	Up
ARMC6	1936.56	0.763723	0.0615376	12.4107	2.28705E-35	2.93596E-34	Up
ARMC7	1100.12	0.70822	0.0599768	11.8082	3.53962E-32	4.00023E-31	Up
ARMC9	1589.64	0.814694	0.0608835	13.3812	7.78777E-41	1.21939E-39	Up
ARMCX1	1877.36	-0.406694	0.0913504	-4.45202	8.50647E-06	2.20107E-05	Down
ARMCX2	2698.65	0.260852	0.0906488	2.87762	0.00400692	0.00753909	Up
ARMCX4	789.528	-0.702325	0.108285	-6.48591	8.81987E-11	3.41807E-10	Down
ARMCX6	864.785	0.226556	0.0591332	3.83128	0.000127476	0.000290446	Up
ARMH1	108.958	0.746041	0.108752	6.86002	6.88506E-12	2.88119E-11	Up
ARMH4	390.967	-0.241146	0.0989198	-2.43779	0.0147774	0.0255615	Down
ARMS2	1.52648	-1.52757	0.168067	-9.08905	9.99062E-20	6.37611E-19	Down
ARMT1	7030.06	1.47175	0.135723	10.8437	2.13626E-27	1.96444E-26	Up
ARNT	4709.68	-0.250755	0.0474439	-5.2853	1.25498E-07	3.83756E-07	Down
ARNT2	3718.83	2.05886	0.139962	14.7102	5.54699E-49	1.16373E-47	Up
ARNTL	828.1	-0.206636	0.0601253	-3.43676	0.000588717	0.00124091	Down
ARNTL2	816.209	0.78259	0.139869	5.59517	2.20401E-08	7.18169E-08	Up
ARPC1A	1210.49	0.650736	0.0756207	8.60525	7.61489E-18	4.43065E-17	Up
ARPC1B	50.2197	0.772712	0.0836906	9.23296	2.6326E-20	1.73475E-19	Up
ARPC2	13642.4	0.268563	0.0438848	6.11974	9.37292E-10	3.39257E-09	Up
ARPC3	9038.21	0.748027	0.0542998	13.7759	3.5601E-43	6.06055E-42	Up
ARPC4	5832.99	0.668478	0.0602027	11.1038	1.20241E-28	1.16828E-27	Up
ARPC4-TTLL3	0.368256	-0.631118	0.273059	-2.31128	0.0208172	0.0350889	Down
ARPC5	11457.1	0.58689	0.0528885	11.0967	1.30109E-28	1.26312E-27	Up
ARPC5L	2936.04	0.944373	0.0599367	15.7562	6.22979E-56	1.61535E-54	Up
ARPIN	2595.33	-0.267778	0.072088	-3.7146	0.000203524	0.0004529	Down
ARPP21	15.9425	0.740937	0.277786	2.66729	0.00764651	0.0138188	Up
ARR3	24.9886	-0.222908	0.112253	-1.98577	0.0470591	0.07432	Down
ARRB1	3226.58	-0.831658	0.0951767	-8.73804	2.37187E-18	1.41632E-17	Down
ARRDC1	2656.2	1.1954	0.0796844	15.0017	7.15882E-51	1.59508E-49	Up
ARRDC2	1814.43	-0.313748	0.0747123	-4.19941	2.67612E-05	6.57134E-05	Down
ARRDC3	6044	-1.38478	0.0788354	-17.5654	4.53207E-69	1.75161E-67	Down
ARRDC4	1663.86	-1.00851	0.0866933	-11.6331	2.79743E-31	3.03669E-30	Down
ARRDC5	15.1455	0.718654	0.143485	5.00855	5.48428E-07	1.589E-06	Up
ARSA	2918.39	0.31608	0.0790163	4.00018	6.32933E-05	0.000149107	Up
ARSB	1120.55	0.439907	0.0712004	6.17844	6.47368E-10	2.36575E-09	Up
ARSD	5942.08	0.285181	0.0754612	3.77918	0.000157347	0.000354436	Up
ARSF	8.43349	0.593769	0.267845	2.21684	0.0266342	0.0440525	Up
ARSG	1103.74	0.732486	0.106067	6.90591	4.98841E-12	2.10756E-11	Up
ARSH	60.709	0.779692	0.148297	5.25764	1.45914E-07	4.43591E-07	Up
ARSI	290.519	1.56167	0.127232	12.2742	1.24619E-34	1.5581E-33	Up
ARSJ	379.927	-0.266047	0.123523	-2.15382	0.0312544	0.0511004	Down
ARSK	387.966	-0.417993	0.0629886	-6.63601	3.22297E-11	1.28831E-10	Down
ARSL	163.177	0.630704	0.128589	4.90482	9.3514E-07	2.65259E-06	Up
ART1	3.70271	1.92051	0.265864	7.22365	5.06094E-13	2.27686E-12	Up
ART3	231.644	2.80066	0.296624	9.44178	3.66488E-21	2.51872E-20	Up
ART4	56.087	-1.49681	0.218167	-6.86086	6.84471E-12	2.86481E-11	Down
ART5	36.3885	-1.07927	0.143592	-7.51621	5.63879E-14	2.6723E-13	Down
ARTN	266.148	3.21034	0.154194	20.8201	2.84658E-96	2.33261E-94	Up
ARV1	1786.11	0.807907	0.0619157	13.0485	6.48165E-39	9.48276E-38	Up
ARX	68.6796	1.87574	0.267899	7.00168	2.52916E-12	1.08939E-11	Up
ASAH2	52.5244	0.266063	0.115447	2.30464	0.0211865	0.0356693	Up
ASAH2B	317.183	0.499044	0.0675789	7.38461	1.529E-13	7.07366E-13	Up
ASB1	1334.19	-0.935046	0.052444	-17.8294	4.17911E-71	1.72732E-69	Down
ASB11	1.86107	-1.3735	0.230547	-5.9576	2.55972E-09	8.96761E-09	Down
ASB12	8.85644	-0.961807	0.152621	-6.30191	2.93996E-10	1.10064E-09	Down
ASB13	4283.57	1.01374	0.085939	11.796	4.09276E-32	4.60433E-31	Up
ASB15	5.71594	1.15972	0.273014	4.24784	2.15844E-05	5.34704E-05	Up
ASB16	113.471	1.28359	0.108937	11.7828	4.78752E-32	5.36539E-31	Up
ASB18	0.940668	1.12178	0.455283	2.46391	0.0137431	0.0239052	Up
ASB2	108.355	-0.289832	0.124415	-2.32957	0.0198291	0.0335256	Down
ASB4	16.5556	-1.31607	0.198067	-6.64459	3.04064E-11	1.21677E-10	Down
ASB5	3.06716	-1.70002	0.321949	-5.28039	1.28908E-07	3.93926E-07	Down
ASB6	1527.77	0.289697	0.0422832	6.85134	7.31601E-12	3.05678E-11	Up
ASB9	142.1	-0.237188	0.118089	-2.00856	0.0445841	0.0707461	Down
ASCC1	1626.01	0.270672	0.0478903	5.65192	1.5867E-08	5.22778E-08	Up
ASCC3	3669.15	0.304589	0.0701563	4.34157	1.41465E-05	3.57278E-05	Up
ASCL1	225.281	6.27065	0.388222	16.1522	1.09543E-58	3.08347E-57	Up
ASCL2	268.244	2.53948	0.169839	14.9523	1.50526E-50	3.31932E-49	Up
ASCL4	12.22	2.77696	0.276761	10.0338	1.08286E-23	8.43826E-23	Up
ASCL5	6.87959	1.2817	0.166026	7.71991	1.16415E-14	5.76874E-14	Up
ASF1B	1514.98	3.06225	0.0974508	31.4236	9.63342456362211e-217	1.46167018636945e-213	Up
ASH2L	5072.71	0.532992	0.0971868	5.4842	4.15351E-08	1.32379E-07	Up
ASIC2	55.8606	1.59022	0.263123	6.04363	1.50688E-09	5.36913E-09	Up
ASIC3	129.37	1.621	0.128694	12.5958	2.22746E-36	2.96802E-35	Up
ASIC4	10.8899	1.05764	0.162666	6.50188	7.93226E-11	3.08476E-10	Up
ASIC5	2.4895	3.57214	0.406449	8.78866	1.51348E-18	9.1255E-18	Up
ASIP	8.79536	-0.33415	0.131855	-2.53422	0.0112698	0.0198727	Down
ASL	754.455	0.489764	0.0673446	7.27251	3.52875E-13	1.60149E-12	Up
ASNS	42.0508	0.408565	0.103415	3.95073	7.79138E-05	0.000181639	Up
ASNSD1	1002.68	-0.214005	0.0389667	-5.49201	3.97384E-08	1.26885E-07	Down
ASPA	151.75	-3.59253	0.132502	-27.1129	6.9342E-162	2.2493E-159	Down
ASPDH	11.8912	-0.414493	0.135412	-3.06097	0.00220621	0.00430819	Down
ASPH	17904.4	-0.985309	0.104098	-9.46518	2.93049E-21	2.02525E-20	Down
ASPHD1	291.601	1.74974	0.173789	10.0682	7.63559E-24	5.98879E-23	Up
ASPHD2	181.433	1.10473	0.0792346	13.9426	3.49193E-44	6.19098E-43	Up
ASPM	1869.02	3.5494	0.124161	28.5872	9.7028E-180	5.4331E-177	Up
ASPN	6695.52	1.82468	0.157375	11.5945	4.39538E-31	4.72551E-30	Up
ASPRV1	98.7755	-0.664757	0.0932656	-7.12756	1.02162E-12	4.51073E-12	Down
ASPSCR1	1949.24	1.12578	0.0780971	14.4152	4.15398E-47	8.11405E-46	Up
ASRGL1	374.231	0.742515	0.154971	4.79132	1.65688E-06	4.60162E-06	Up
ASS1	6854.16	-0.656737	0.145838	-4.50319	6.6941E-06	1.75138E-05	Down
ASTE1	503.725	-0.211154	0.0398258	-5.30195	1.14573E-07	3.51742E-07	Down
ASTL	22.9377	1.0211	0.149334	6.83766	8.0498E-12	3.35398E-11	Up
ASTN1	96.8903	-1.95176	0.187623	-10.4026	2.41264E-25	2.02573E-24	Down
ASTN2	1367.68	0.69978	0.132281	5.29009	1.22258E-07	3.74287E-07	Up
ASXL1	4849.12	-0.257932	0.0409733	-6.29513	3.07144E-10	1.14867E-09	Down
ASXL2	3311.61	-0.241554	0.0617443	-3.91217	9.14695E-05	0.000211605	Down
ASXL3	64.5552	-1.40865	0.176712	-7.97143	1.56848E-15	8.15374E-15	Down
ASZ1	2.89708	3.71172	0.519311	7.14739	8.84448E-13	3.92054E-12	Up
ATAD2	5011.93	1.97321	0.0998337	19.765	5.96355E-87	3.90671E-85	Up
ATAD2B	1346.66	0.330501	0.0612207	5.39851	6.71955E-08	2.10637E-07	Up
ATAD3A	1280.33	1.06121	0.0890668	11.9147	9.91703E-33	1.14272E-31	Up
ATAD3B	951.648	0.710526	0.0989215	7.18273	6.83352E-13	3.04983E-12	Up
ATAD3C	483.745	0.406163	0.146015	2.78165	0.00540841	0.00998705	Up
ATAD5	493.227	0.971155	0.0859547	11.2984	1.33559E-29	1.35623E-28	Up
ATAT1	941.993	0.476679	0.0659862	7.22392	5.05108E-13	2.27286E-12	Up
ATE1	2271.96	-0.227512	0.0617933	-3.68183	0.000231566	0.000512248	Down
ATF3	3317.76	-2.05545	0.141513	-14.5248	8.4373E-48	1.69019E-46	Down
ATF5	2376.15	0.808437	0.0739827	10.9274	8.52733E-28	7.98033E-27	Up
ATF6	6501.14	0.332727	0.0516882	6.4372	1.21696E-10	4.67693E-10	Up
ATF6B	5896.54	0.547944	0.0453093	12.0934	1.14437E-33	1.37699E-32	Up
ATF7	2405.77	-0.571882	0.0404055	-14.1536	1.77494E-45	3.29853E-44	Down
ATF7-NPFF	11.3	-0.92921	0.100068	-9.28581	1.60477E-20	1.0693E-19	Down
ATF7IP2	540.893	0.672332	0.108133	6.21762	5.04766E-10	1.86082E-09	Up
ATG101	988.618	0.72877	0.0703262	10.3627	3.66406E-25	3.05086E-24	Up
ATG14	1749.35	-0.444155	0.0445734	-9.96458	2.17794E-23	1.67088E-22	Down
ATG16L1	2896.32	0.571834	0.0580701	9.84731	7.04009E-23	5.26451E-22	Up
ATG16L2	1260.71	0.543157	0.0998018	5.44235	5.25814E-08	1.66066E-07	Up
ATG2B	2761.17	-0.487023	0.0593568	-8.20501	2.30572E-16	1.24765E-15	Down
ATG3	2824.09	0.251449	0.0387538	6.48836	8.6777E-11	3.36519E-10	Up
ATG4B	2805.08	0.327141	0.0516188	6.33763	2.33325E-10	8.80016E-10	Up
ATG4C	754.812	-0.269439	0.0449425	-5.99518	2.03256E-09	7.17583E-09	Down
ATG4D	806.825	0.855266	0.0629444	13.5876	4.74077E-42	7.7426E-41	Up
ATG9A	1457.98	-0.377713	0.0635403	-5.94446	2.77361E-09	9.69528E-09	Down
ATG9B	165.601	1.67086	0.127294	13.126	2.33761E-39	3.48057E-38	Up
ATIC	6741.74	0.863752	0.0503478	17.1557	5.69882E-66	1.99739E-64	Up
ATL1	597.15	-0.811423	0.0867067	-9.35826	8.10642E-21	5.49811E-20	Down
ATL2	4267.78	-0.41231	0.0776489	-5.30993	1.09669E-07	3.37239E-07	Down
ATM	3166.12	-0.470464	0.075067	-6.26726	3.67457E-10	1.36781E-09	Down
ATMIN	4684.1	-0.264646	0.046363	-5.70813	1.14223E-08	3.80359E-08	Down
ATN1	13292.4	-0.224913	0.0536038	-4.19585	2.71856E-05	6.66859E-05	Down
ATOH8	296.175	-3.33054	0.146547	-22.7268	2.4321E-114	3.0424E-112	Down
ATOX1	3333.81	0.863659	0.0696851	12.3937	2.82559E-35	3.61842E-34	Up
ATP10D	1218.21	-0.53241	0.0774172	-6.87716	6.10585E-12	2.56355E-11	Down
ATP11A	2078.67	-0.247117	0.0997394	-2.47762	0.013226	0.0230647	Down
ATP11B	3167.62	-0.50705	0.0999832	-5.07135	3.94995E-07	1.15836E-06	Down
ATP11C	1656.7	-0.413306	0.0763601	-5.41259	6.21191E-08	1.9514E-07	Down
ATP13A1	5203.41	0.902594	0.0509127	17.7283	2.53667E-70	1.02858E-68	Up
ATP13A2	4200.84	0.952896	0.0689996	13.8102	2.21303E-43	3.78655E-42	Up
ATP13A3	7037.76	0.241134	0.0673847	3.57846	0.000345624	0.000748884	Up
ATP13A4	650.519	-1.06732	0.21229	-5.02767	4.96468E-07	1.4429E-06	Down
ATP13A5	331.096	-1.53213	0.24475	-6.25999	3.84991E-10	1.43093E-09	Down
ATP1A2	878.607	-4.52249	0.210429	-21.4917	1.8598E-102	1.7963E-100	Down
ATP1A3	25.414	3.04076	0.210687	14.4326	3.22852E-47	6.33792E-46	Up
ATP1A4	280.781	1.22713	0.205309	5.97697	2.27323E-09	7.99098E-09	Up
ATP1B1	11851.5	0.450395	0.110148	4.08901	4.33214E-05	0.000103873	Up
ATP1B2	167.419	-1.44655	0.113799	-12.7115	5.10512E-37	7.02324E-36	Down
ATP1B3	5233.57	0.392524	0.0788721	4.97671	6.46732E-07	1.86281E-06	Up
ATP23	403.14	-0.350007	0.0642381	-5.44859	5.07713E-08	1.60662E-07	Down
ATP2A1	87.8507	1.08583	0.106297	10.215	1.6993E-24	1.37429E-23	Up
ATP2A2	17126.5	0.221158	0.0511296	4.32544	1.52226E-05	3.83058E-05	Up
ATP2A3	5847.72	1.60015	0.128305	12.4715	1.06758E-35	1.38753E-34	Up
ATP2B1	3520.28	-0.473319	0.0683201	-6.92796	4.26954E-12	1.81346E-11	Down
ATP2B3	8.22074	1.82658	0.274481	6.65468	2.83923E-11	1.13879E-10	Up
ATP2B4	10353.1	-1.07203	0.076474	-14.0183	1.20503E-44	2.16999E-43	Down
ATP2C2	919.362	1.25942	0.126427	9.96161	2.24402E-23	1.71989E-22	Up
ATP4A	3.61653	-0.535302	0.226648	-2.36182	0.0181856	0.0309762	Down
ATP4B	2.33969	1.11684	0.243846	4.5801	4.64746E-06	1.23599E-05	Up
ATP5F1C	10362	0.509031	0.0611672	8.32195	8.65306E-17	4.77874E-16	Up
ATP5F1D	2801.03	0.532848	0.103847	5.13109	2.88077E-07	8.55104E-07	Up
ATP5F1E	14107.7	0.550562	0.0724668	7.59743	3.02068E-14	1.45589E-13	Up
ATP5IF1	4379.77	0.967495	0.0689347	14.035	9.52499E-45	1.72248E-43	Up
ATP5MC1	3559.08	0.891123	0.0932539	9.55588	1.22535E-21	8.60877E-21	Up
ATP5MC2	15591.1	0.305226	0.0610093	5.00294	5.64614E-07	1.63318E-06	Up
ATP5ME	524.832	0.585725	0.0925597	6.32808	2.48227E-10	9.34274E-10	Up
ATP5MF	1631.51	0.791726	0.0770575	10.2745	9.18349E-25	7.51356E-24	Up
ATP5PD	5089.67	0.539721	0.0700631	7.70336	1.32534E-14	6.54545E-14	Up
ATP6AP1	17108.7	1.23147	0.0626468	19.6574	5.00019E-86	3.18253E-84	Up
ATP6AP2	11971.7	0.394841	0.048774	8.09531	5.71175E-16	3.02918E-15	Up
ATP6V0A4	428.203	0.513674	0.224679	2.28626	0.0222391	0.0372866	Up
ATP6V0B	8258.58	1.37142	0.0667964	20.5314	1.12926E-93	8.77946E-92	Up
ATP6V0C	8.32696	0.381926	0.118764	3.21583	0.00130066	0.00262061	Up
ATP6V0D1	5402.12	0.235743	0.0577572	4.08163	4.47214E-05	0.00010706	Up
ATP6V0D2	61.5896	0.97079	0.166731	5.82248	5.79798E-09	1.97805E-08	Up
ATP6V0E1	10158.5	0.342944	0.0547139	6.26794	3.6585E-10	1.36205E-09	Up
ATP6V0E2	2922.26	0.825538	0.0864154	9.55313	1.25831E-21	8.83506E-21	Up
ATP6V1A	6418.43	0.390754	0.0503062	7.76751	8.00462E-15	3.99899E-14	Up
ATP6V1C1	5800.99	0.455199	0.0677792	6.71591	1.86893E-11	7.58212E-11	Up
ATP6V1C2	232.326	0.783982	0.163567	4.79304	1.64271E-06	4.56388E-06	Up
ATP6V1D	3708.4	0.305935	0.0486671	6.28627	3.25188E-10	1.21422E-09	Up
ATP6V1E2	427.5	-0.248055	0.0767751	-3.23094	0.00123385	0.00249283	Down
ATP6V1F	3343.37	0.787767	0.0696479	11.3107	1.16155E-29	1.18231E-28	Up
ATP6V1G1	8748.89	0.797048	0.0555644	14.3446	1.15188E-46	2.21504E-45	Up
ATP6V1G2	77.3519	0.666916	0.119569	5.57769	2.43737E-08	7.91467E-08	Up
ATP6V1G3	0.521051	0.766382	0.352218	2.17588	0.0295645	0.0485374	Up
ATP6V1H	4375.86	0.530889	0.0637334	8.32983	8.09553E-17	4.47767E-16	Up
ATP7A	1741.96	-0.232647	0.0733268	-3.17273	0.00151011	0.00301817	Down
ATP7B	1641.72	1.05191	0.122992	8.55264	1.203E-17	6.92757E-17	Up
ATP8A1	1052.13	-0.763498	0.114187	-6.6864	2.28735E-11	9.22391E-11	Down
ATP8A2	504.42	0.888683	0.194826	4.56141	5.08113E-06	1.34479E-05	Up
ATP8B1	5008.42	0.894319	0.0898668	9.9516	2.48166E-23	1.89708E-22	Up
ATP8B2	2617.68	-0.304633	0.0815802	-3.73415	0.000188347	0.000420659	Down
ATP8B3	182.388	1.13279	0.120421	9.40695	5.10747E-21	3.48925E-20	Up
ATP8B4	305.563	-1.3442	0.102787	-13.0775	4.42686E-39	6.52734E-38	Down
ATP9A	9482.52	-0.42894	0.0859142	-4.99266	5.95533E-07	1.72008E-06	Down
ATP9B	1416.9	-0.224273	0.0542987	-4.13036	3.62203E-05	8.76096E-05	Down
ATPAF1	3593.65	-0.231216	0.0489012	-4.72823	2.26488E-06	6.20268E-06	Down
ATPAF2	678.146	0.490803	0.0635052	7.72855	1.08778E-14	5.39829E-14	Up
ATPSCKMT	910.251	0.288303	0.0578193	4.98628	6.15541E-07	1.77536E-06	Up
ATRIP	1146.58	0.664599	0.0609509	10.9038	1.10491E-27	1.03075E-26	Up
ATRNL1	527.913	1.28337	0.226217	5.67318	1.40168E-08	4.63964E-08	Up
ATRX	6386.39	-0.310318	0.0646444	-4.80038	1.58364E-06	4.40629E-06	Down
ATXN10	6927.11	0.274563	0.0472607	5.80953	6.26471E-09	2.13202E-08	Up
ATXN1L	3204.58	-0.795027	0.059325	-13.4012	5.94854E-41	9.37025E-40	Down
ATXN2L	6885.09	0.55666	0.044571	12.4893	8.54138E-36	1.11381E-34	Up
ATXN3	1434.63	-0.376918	0.0447135	-8.42962	3.46783E-17	1.95088E-16	Down
ATXN7	2160.15	-0.286872	0.0637923	-4.49697	6.89302E-06	1.80102E-05	Down
ATXN7L1	693.732	-0.277241	0.057892	-4.78894	1.67663E-06	4.65456E-06	Down
ATXN7L2	330.441	0.355509	0.0762136	4.66464	3.09157E-06	8.36631E-06	Up
ATXN7L3	4219.79	0.491918	0.0398907	12.3317	6.11769E-35	7.72902E-34	Up
AUH	793.057	-0.541349	0.0505967	-10.6993	1.02574E-26	9.16191E-26	Down
AUNIP	245.325	2.2275	0.106637	20.8887	6.78582E-97	5.65918E-95	Up
AUP1	7543.69	0.640205	0.0529892	12.0818	1.3179E-33	1.58256E-32	Up
AURKA	1464.55	3.11959	0.110226	28.3019	3.2771E-176	1.5891E-173	Up
AURKAIP1	3910.15	0.881345	0.0950845	9.26906	1.87789E-20	1.24722E-19	Up
AURKB	776.772	3.39781	0.129197	26.2993	1.9526E-152	5.2183E-150	Up
AVL9	4505.06	0.587486	0.0602012	9.75871	1.69288E-22	1.24144E-21	Up
AVP	0.356259	-1.99101	0.339559	-5.86353	4.53128E-09	1.5589E-08	Down
AVPI1	650.5	-1.19069	0.0884526	-13.4613	2.64113E-41	4.20115E-40	Down
AVPR1A	463.45	-1.64879	0.107499	-15.3377	4.27827E-53	1.02045E-51	Down
AVPR1B	2.93784	1.11259	0.23853	4.66437	3.0957E-06	8.37702E-06	Up
AVPR2	91.5255	-2.75188	0.144832	-19.0005	1.69063E-80	9.17193E-79	Down
AWAT1	4.32373	1.26925	0.299152	4.24284	2.20708E-05	5.46352E-05	Up
AXDND1	17.3874	1.48782	0.157011	9.47589	2.645E-21	1.83091E-20	Up
AXIN1	2958.64	0.912871	0.057868	15.7751	4.61985E-56	1.20121E-54	Up
AXIN2	528.495	-0.626407	0.0914851	-6.8471	7.53634E-12	3.14506E-11	Down
AXL	3497.1	-0.645333	0.0761583	-8.47358	2.3797E-17	1.35118E-16	Down
AZI2	938.088	-0.353277	0.0478812	-7.37819	1.6046E-13	7.41324E-13	Down
AZIN1	15407	0.535645	0.0705618	7.59115	3.17069E-14	1.52601E-13	Up
AZIN2	617.225	0.725667	0.0705594	10.2845	8.27782E-25	6.78556E-24	Up
AZU1	67.9695	1.60329	0.214467	7.4757	7.67922E-14	3.60875E-13	Up
B2M	132565	0.244081	0.0838915	2.90949	0.00362024	0.00685211	Up
B3GALNT1	1816.76	0.781217	0.07022	11.1253	9.45029E-29	9.21251E-28	Up
B3GALNT2	1553.54	0.658884	0.0588904	11.1883	4.6521E-29	4.60956E-28	Up
B3GALT1	37.4354	-3.10035	0.178456	-17.3732	1.31786E-67	4.8465E-66	Down
B3GALT4	678.849	0.358966	0.0797453	4.5014	6.75062E-06	1.76558E-05	Up
B3GALT6	1789.14	0.614727	0.0655226	9.3819	6.4793E-21	4.40851E-20	Up
B3GAT1	177.272	-1.16187	0.219719	-5.28796	1.23685E-07	3.78439E-07	Down
B3GAT2	26.5719	-0.32511	0.115779	-2.80803	0.00498451	0.00925222	Down
B3GAT3	2489.36	0.971393	0.0765862	12.6837	7.28492E-37	9.95218E-36	Up
B3GNT3	434.966	-0.583238	0.205269	-2.84133	0.00449252	0.00839665	Down
B3GNT4	37.8143	1.56543	0.145016	10.7949	3.63958E-27	3.30933E-26	Up
B3GNT5	544.525	-0.827445	0.152847	-5.41354	6.17903E-08	1.94146E-07	Down
B3GNT6	1.87234	1.05576	0.356308	2.96306	0.00304593	0.00582302	Up
B3GNT7	451.055	0.753752	0.143313	5.25948	1.44461E-07	4.39398E-07	Up
B3GNT8	154.93	0.368881	0.103184	3.57499	0.000350248	0.000758483	Up
B3GNT9	643.581	0.386587	0.0762538	5.06975	3.98339E-07	1.16759E-06	Up
B3GNTL1	309.776	0.536354	0.0696637	7.69919	1.3693E-14	6.75334E-14	Up
B4GALNT1	253.195	1.31965	0.145089	9.09544	9.4204E-20	6.0179E-19	Up
B4GALNT2	152.296	2.13746	0.245194	8.7174	2.84669E-18	1.69254E-17	Up
B4GALNT3	1826.78	1.7722	0.137001	12.9356	2.83253E-38	4.06316E-37	Up
B4GALNT4	1814.89	1.93874	0.114264	16.9672	1.43577E-64	4.81004E-63	Up
B4GALT1	18245.3	0.646859	0.0775306	8.34327	7.22663E-17	4.00603E-16	Up
B4GALT2	3798.69	0.605959	0.0648721	9.34084	9.55739E-21	6.45893E-20	Up
B4GALT3	4346.76	1.23913	0.0639266	19.3836	1.06148E-83	6.37647E-82	Up
B4GALT4	1388.16	0.559848	0.051325	10.9079	1.0566E-27	9.8608E-27	Up
B4GALT6	240.697	-1.18315	0.0923448	-12.8123	1.39992E-37	1.96265E-36	Down
B4GALT7	1607.89	0.580795	0.0609948	9.52205	1.69794E-21	1.18475E-20	Up
B4GAT1	1453.7	-0.362765	0.0668368	-5.42763	5.71068E-08	1.79827E-07	Down
B9D1	688.237	0.29596	0.0824942	3.58765	0.000333672	0.000724388	Up
B9D2	246.96	0.493068	0.0719256	6.85525	7.11865E-12	2.97629E-11	Up
BAALC	193.368	-0.785712	0.171432	-4.58323	4.57854E-06	1.21884E-05	Down
BAAT	7.24194	-0.277787	0.113558	-2.44621	0.0144366	0.025016	Down
BABAM1	1174.17	0.606632	0.0696322	8.71195	2.98704E-18	1.77464E-17	Up
BACE1	1108.38	-0.552739	0.0592104	-9.33517	1.00833E-20	6.80752E-20	Down
BACE2	5123.24	0.301211	0.10711	2.81216	0.00492106	0.00914312	Up
BACH2	365.515	-1.34507	0.113658	-11.8344	2.59287E-32	2.94159E-31	Down
BAD	525.732	0.602082	0.0879939	6.84232	7.79214E-12	3.24979E-11	Up
BAG1	5609.1	0.565823	0.0869669	6.50618	7.70838E-11	2.99894E-10	Up
BAG4	2484.06	0.434754	0.10091	4.30833	1.64493E-05	4.12468E-05	Up
BAG5	3865.4	-0.319588	0.044664	-7.15539	8.34334E-13	3.70608E-12	Down
BAG6	13172	0.296316	0.0433308	6.83847	8.00438E-12	3.33535E-11	Up
BAHD1	1920.07	0.25668	0.0501843	5.11474	3.14165E-07	9.2885E-07	Up
BAIAP2	2882.74	0.945095	0.0790383	11.9574	5.93677E-33	6.89656E-32	Up
BAIAP2L1	1866.8	1.13077	0.0774342	14.603	2.68614E-48	5.49567E-47	Up
BAIAP2L2	132.032	1.25344	0.15389	8.14503	3.79188E-16	2.03022E-15	Up
BAIAP3	1051.71	1.07661	0.161657	6.65983	2.74147E-11	1.10061E-10	Up
BAK1	1193.23	1.04347	0.0642597	16.2383	2.70457E-59	7.70982E-58	Up
BAMBI	4984.59	1.37886	0.152154	9.06227	1.27769E-19	8.12344E-19	Up
BANF1	7185.68	0.867512	0.0689757	12.5771	2.82345E-36	3.75152E-35	Up
BANK1	250.323	-1.20881	0.178313	-6.77916	1.20878E-11	4.96649E-11	Down
BANP	833.672	0.409856	0.05133	7.98474	1.40824E-15	7.33855E-15	Up
BARD1	1073.89	1.18649	0.073553	16.131	1.54402E-58	4.32289E-57	Up
BARHL1	0.880524	1.48173	0.333059	4.44885	8.63304E-06	2.23247E-05	Up
BARHL2	1.19712	1.80882	0.462945	3.9072	9.33735E-05	0.000215808	Up
BARX1	67.9948	1.82527	0.243124	7.50758	6.02292E-14	2.84689E-13	Up
BARX2	1719.91	-0.491914	0.16425	-2.99491	0.00274523	0.00528289	Down
BASP1	2393.63	1.20638	0.100145	12.0464	2.02549E-33	2.40887E-32	Up
BATF	785.148	1.25387	0.119436	10.4983	8.79616E-26	7.52932E-25	Up
BATF2	453.483	1.12429	0.150246	7.48301	7.26377E-14	3.41761E-13	Up
BAX	2427.29	1.16729	0.0693727	16.8263	1.56585E-63	5.04461E-62	Up
BAZ1A	3912.83	0.561994	0.0584075	9.62195	6.45961E-22	4.60215E-21	Up
BAZ1B	8861.66	0.348068	0.0466465	7.46183	8.53268E-14	3.99704E-13	Up
BAZ2B	2406.43	-0.586563	0.06978	-8.40589	4.24619E-17	2.37908E-16	Down
BBC3	710.179	1.36307	0.0974725	13.9841	1.94856E-44	3.48091E-43	Up
BBIP1	607.445	-0.395406	0.0676112	-5.84823	4.96831E-09	1.70514E-08	Down
BBOF1	667.911	0.248831	0.0893176	2.78591	0.0053377	0.00985879	Up
BBOX1	507.902	-1.99823	0.22387	-8.92584	4.42323E-19	2.73464E-18	Down
BBS1	39.1738	0.311198	0.0912422	3.41068	0.00064802	0.00135883	Up
BBS10	1121.03	-0.641743	0.0580697	-11.0513	2.16178E-28	2.0781E-27	Down
BBS12	383.306	-0.540654	0.0613135	-8.81786	1.16668E-18	7.07344E-18	Down
BBS2	2182.97	-0.658581	0.0509518	-12.9256	3.22875E-38	4.62446E-37	Down
BBS7	714.882	-0.476745	0.0495065	-9.62994	5.97618E-22	4.26484E-21	Down
BBS9	976.993	-0.286154	0.0508408	-5.62843	1.81861E-08	5.9664E-08	Down
BBX	5010.45	-0.369739	0.0656845	-5.62901	1.81242E-08	5.94692E-08	Down
BCAM	20882	0.688046	0.114573	6.00529	1.90985E-09	6.75326E-09	Up
BCAN	136.461	0.829894	0.182325	4.55173	5.32075E-06	1.40512E-05	Up
BCAP29	47.7059	0.477698	0.0818378	5.83714	5.31046E-09	1.81753E-08	Up
BCAP31	16874.3	0.253588	0.0662259	3.82914	0.00012859	0.000292843	Up
BCAR1	3453.53	0.407067	0.0698418	5.82842	5.59551E-09	1.91078E-08	Up
BCAS1	2448.51	2.4506	0.18939	12.9394	2.69629E-38	3.87126E-37	Up
BCAS4	1840.12	2.04685	0.109496	18.6934	5.59845E-78	2.86227E-76	Up
BCAT1	1518.54	0.499937	0.128615	3.8871	0.000101451	0.000233639	Up
BCAT2	2428.15	0.859957	0.0820627	10.4793	1.0758E-25	9.18852E-25	Up
BCCIP	3229.63	0.556025	0.0522067	10.6505	1.73493E-26	1.53334E-25	Up
BCDIN3D	342.257	0.39268	0.0544486	7.21194	5.51601E-13	2.47568E-12	Up
BCHE	183.602	-0.989554	0.216965	-4.5609	5.09358E-06	1.34786E-05	Down
BCKDHA	10.7138	0.507559	0.0889097	5.7087	1.13841E-08	3.79142E-08	Up
BCKDHB	1366.13	-0.592159	0.062387	-9.49172	2.27264E-21	1.57733E-20	Down
BCKDK	3820.32	0.60946	0.0570442	10.684	1.20965E-26	1.07698E-25	Up
BCL11B	441.251	0.344303	0.152843	2.25265	0.0242811	0.0404278	Up
BCL2A1	262.505	1.34312	0.15608	8.60532	7.61013E-18	4.42843E-17	Up
BCL2L1	5714.61	0.553675	0.0537939	10.2925	7.61549E-25	6.25135E-24	Up
BCL2L10	28.6086	-0.37325	0.159698	-2.33722	0.0194278	0.0329063	Down
BCL2L11	2525.3	0.33567	0.0560739	5.9862	2.14796E-09	7.57188E-09	Up
BCL2L12	931.606	1.26185	0.0840909	15.0057	6.73449E-51	1.50339E-49	Up
BCL2L13	4063.19	-0.322187	0.0478293	-6.73619	1.62588E-11	6.62179E-11	Down
BCL2L14	138.84	0.650429	0.180559	3.60231	0.000315403	0.000686724	Up
BCL2L15	41.6599	0.660702	0.121442	5.44049	5.31328E-08	1.67762E-07	Up
BCL2L2	2898.13	-0.900669	0.0511183	-17.6193	1.75157E-69	6.89429E-68	Down
BCL3	3819.68	1.02842	0.0779436	13.1944	9.44464E-40	1.42293E-38	Up
BCL6	3788.98	-1.1271	0.0768567	-14.665	1.08076E-48	2.24238E-47	Down
BCL6B	981.425	-0.812808	0.077869	-10.4381	1.66043E-25	1.40442E-24	Down
BCL7C	1228.6	0.537502	0.0742304	7.24099	4.4543E-13	2.01087E-12	Up
BCL9	3684.3	1.25272	0.0651525	19.2275	2.17925E-82	1.25157E-80	Up
BCLAF3	984.925	-0.227528	0.0521681	-4.36145	1.29204E-05	3.27578E-05	Down
BCO2	65.7101	-0.690809	0.115978	-5.95636	2.57918E-09	9.03377E-09	Down
BCOR	3418.77	0.501867	0.067475	7.43782	1.02363E-13	4.77557E-13	Up
BCS1L	1179.1	0.247933	0.0497706	4.98152	6.3088E-07	1.81871E-06	Up
BDH1	1974.32	0.705029	0.0815562	8.6447	5.39478E-18	3.16671E-17	Up
BDH2	935.642	-0.915282	0.0647433	-14.1371	2.24395E-45	4.14883E-44	Down
BDKRB2	762.689	-0.627307	0.0959817	-6.53569	6.33154E-11	2.48113E-10	Down
BDP1	3036.33	-0.326404	0.0768605	-4.24671	2.1693E-05	5.3731E-05	Down
BECN2	1.81019	1.84506	0.325218	5.6733	1.40075E-08	4.6369E-08	Up
BEGAIN	107.151	-0.901184	0.139735	-6.44925	1.12408E-10	4.32739E-10	Down
BEND2	0.68182	-2.08694	0.275655	-7.57084	3.7083E-14	1.77711E-13	Down
BEND3	567.591	0.935372	0.0919503	10.1726	2.62839E-24	2.10289E-23	Up
BEND5	197.705	-0.916319	0.105293	-8.70252	3.24596E-18	1.92482E-17	Down
BEND6	155.735	0.738514	0.108765	6.78998	1.12149E-11	4.61833E-11	Up
BEND7	736.682	-0.895362	0.136764	-6.54676	5.88006E-11	2.3096E-10	Down
BEST1	200.054	-0.724303	0.0783295	-9.24687	2.31156E-20	1.52856E-19	Down
BEST3	18.7775	0.751415	0.198425	3.7869	0.000152539	0.000344228	Up
BEST4	36.367	0.287375	0.134908	2.13016	0.0331587	0.0539317	Up
BEX1	685.866	3.40125	0.30974	10.981	4.71747E-28	4.47721E-27	Up
BEX3	4110.63	0.241627	0.0977935	2.47079	0.0134817	0.02348	Up
BEX5	174.823	-0.358219	0.124456	-2.87827	0.0039986	0.00752493	Down
BFAR	4295.8	0.260501	0.0349059	7.46295	8.46069E-14	3.9653E-13	Up
BFSP1	221.176	0.468863	0.101418	4.62309	3.78066E-06	1.01326E-05	Up
BFSP2	25.1547	2.01025	0.193676	10.3795	3.0746E-25	2.56731E-24	Up
BGLAP	11.2677	0.63937	0.145204	4.40324	1.06644E-05	2.73045E-05	Up
BGN	43226.9	2.33208	0.101312	23.0189	3.0177E-117	4.021E-115	Up
BHLHA15	264.64	1.55478	0.155299	10.0115	1.35697E-23	1.05081E-22	Up
BHLHA9	0.507557	-0.700963	0.285976	-2.45112	0.0142411	0.0247056	Down
BHLHB9	1.42964	-0.614803	0.176486	-3.48358	0.000494752	0.00105228	Down
BHLHE22	103.879	-0.590912	0.124514	-4.74574	2.07748E-06	5.7096E-06	Down
BHLHE40	24123	0.458982	0.0885947	5.1807	2.2106E-07	6.62871E-07	Up
BHLHE41	2916.43	-1.12631	0.110815	-10.1639	2.87486E-24	2.29657E-23	Down
BHMT	7.53752	-0.675277	0.18642	-3.62235	0.000291943	0.000638452	Down
BHMT2	447.603	-3.15569	0.13217	-23.876	5.4364E-126	9.0999E-124	Down
BICC1	1300.53	-0.920373	0.105365	-8.73513	2.43386E-18	1.4526E-17	Down
BICD2	2495.2	-0.229349	0.0465357	-4.92846	8.28801E-07	2.36378E-06	Down
BICDL1	1377.99	2.72893	0.0992377	27.4989	1.8085E-166	6.5942E-164	Up
BICDL2	1548.61	1.0933	0.111935	9.76731	1.55521E-22	1.14298E-21	Up
BICRA	1064.52	0.583313	0.0520239	11.2124	3.54429E-29	3.526E-28	Up
BICRAL	2538.06	-0.469454	0.0600553	-7.81703	5.40829E-15	2.72652E-14	Down
BID	1553.39	0.352175	0.0642701	5.47961	4.26265E-08	1.35692E-07	Up
BIK	768.606	1.63489	0.116449	14.0394	8.9419E-45	1.61766E-43	Up
BIN1	1455.97	-1.62509	0.111855	-14.5285	7.99836E-48	1.60499E-46	Down
BIN2	619.827	0.48001	0.105403	4.55405	5.26238E-06	1.39018E-05	Up
BIN3	565.933	-0.253125	0.059089	-4.2838	1.83728E-05	4.5872E-05	Down
BIRC5	2729.87	3.57173	0.13093	27.2797	7.3785E-164	2.5519E-161	Up
BIRC7	21.1882	0.771252	0.182131	4.23459	2.28968E-05	5.65609E-05	Up
BIVM	702.439	-0.421022	0.0756512	-5.5653	2.61695E-08	8.47735E-08	Down
BLCAP	5219.73	-0.623705	0.0528105	-11.8102	3.4559E-32	3.9075E-31	Down
BLK	69.3741	1.58776	0.215461	7.36912	1.71757E-13	7.91956E-13	Up
BLM	502.432	1.93698	0.103962	18.6316	1.7797E-77	8.98177E-76	Up
BLMH	2766.35	0.568475	0.0837459	6.7881	1.1362E-11	4.67684E-11	Up
BLNK	945.837	0.959624	0.080989	11.8488	2.18249E-32	2.482E-31	Up
BLOC1S1	257.285	0.254629	0.0899137	2.83193	0.0046268	0.00863287	Up
BLOC1S2	2178.45	0.344668	0.0436764	7.89141	2.98802E-15	1.52799E-14	Up
BLOC1S3	1254.85	0.788457	0.0494183	15.9548	2.63953E-57	7.15167E-56	Up
BLOC1S4	868.145	0.594247	0.0532554	11.1584	6.51276E-29	6.41403E-28	Up
BLOC1S6	3338.3	-0.224463	0.0425793	-5.27165	1.35205E-07	4.12498E-07	Down
BLVRA	4111.88	0.65284	0.0851667	7.66544	1.78224E-14	8.72314E-14	Up
BLVRB	4740.9	0.520486	0.0973368	5.34726	8.92933E-08	2.76807E-07	Up
BLZF1	2289.94	0.434642	0.0535399	8.1181	4.73538E-16	2.52304E-15	Up
BMF	1498.5	0.904472	0.0730948	12.374	3.61534E-35	4.60719E-34	Up
BMI1	3915.31	0.743538	0.0823688	9.02694	1.76537E-19	1.11323E-18	Up
BMP1	2389.86	0.589913	0.0908686	6.49193	8.47421E-11	3.28845E-10	Up
BMP2	194.164	-2.1556	0.151894	-14.1915	1.03478E-45	1.93835E-44	Down
BMP2K	866.918	-0.27672	0.0884591	-3.12822	0.00175867	0.0034824	Down
BMP3	57.5674	-4.15937	0.257844	-16.1313	1.53634E-58	4.30394E-57	Down
BMP5	147.02	-1.33833	0.258708	-5.17313	2.30207E-07	6.89156E-07	Down
BMP6	328.98	-1.86058	0.139254	-13.3611	1.02062E-40	1.59065E-39	Down
BMP7	677.933	0.578594	0.183629	3.15088	0.0016278	0.00323935	Up
BMP8A	632.535	2.73262	0.100768	27.118	6.0351E-162	1.9713E-159	Up
BMP8B	477.902	1.1097	0.128383	8.64363	5.44545E-18	3.19566E-17	Up
BMPER	147.641	-2.02358	0.187199	-10.8098	3.09442E-27	2.82401E-26	Down
BMPR1A	2144.71	-0.576068	0.0549713	-10.4794	1.07372E-25	9.17242E-25	Down
BMPR1B	10720.4	4.24553	0.247746	17.1366	7.91389E-66	2.75936E-64	Up
BMPR2	8143.33	-0.40418	0.0611422	-6.61049	3.83048E-11	1.52248E-10	Down
BMT2	728.817	-0.337033	0.0517397	-6.51401	7.3169E-11	2.85158E-10	Down
BMX	110.435	-2.70466	0.133287	-20.2919	1.51528E-91	1.12952E-89	Down
BNC1	89.9336	-1.14758	0.227906	-5.03533	4.77025E-07	1.38896E-06	Down
BNC2	919.251	-0.424652	0.116791	-3.63599	0.000276914	0.000607025	Down
BNIP1	592.674	0.424812	0.0525174	8.08898	6.01682E-16	3.18809E-15	Up
BNIP2	3486.09	-0.902226	0.0458781	-19.6657	4.24308E-86	2.71904E-84	Down
BNIP3L	8092.24	-0.795934	0.0674195	-11.8057	3.64797E-32	4.11872E-31	Down
BNIP5	3.56956	2.93644	0.28624	10.2587	1.08175E-24	8.81516E-24	Up
BNIPL	2053.2	1.13797	0.141734	8.02894	9.83177E-16	5.16009E-15	Up
BOC	1684.01	-1.58395	0.126986	-12.4734	1.04255E-35	1.35612E-34	Down
BOD1L1	4160.98	-0.442137	0.0621719	-7.11153	1.14764E-12	5.05291E-12	Down
BOK	2556.57	-1.25806	0.0893374	-14.0822	4.88809E-45	8.92185E-44	Down
BOLA1	1085.48	0.991868	0.0819333	12.1058	9.84028E-34	1.18801E-32	Up
BOLA2-SMG1P6	1.71915	0.993324	0.14427	6.88519	5.77105E-12	2.42747E-11	Up
BOLA2B	27.7986	1.71304	0.121059	14.1504	1.8569E-45	3.44814E-44	Up
BOLA3	275.678	0.695536	0.0698293	9.96051	2.2689E-23	1.73811E-22	Up
BOLL	3.11728	1.97045	0.305688	6.44596	1.14871E-10	4.41971E-10	Up
BOP1	3799.37	1.56476	0.103406	15.1323	9.91972E-52	2.27491E-50	Up
BORA	265.118	0.743367	0.0797439	9.32192	1.1425E-20	7.69011E-20	Up
BORCS6	373.763	0.311519	0.0748994	4.15917	3.19407E-05	7.77137E-05	Up
BORCS7	1467.98	-0.272046	0.0676392	-4.02202	5.77023E-05	0.000136613	Down
BORCS8	571.012	0.314047	0.0632024	4.9689	6.73332E-07	1.93575E-06	Up
BPGM	1478.59	0.333071	0.0514782	6.47014	9.79095E-11	3.78505E-10	Up
BPIFA1	14.9884	3.69084	0.595944	6.19326	5.89323E-10	2.16271E-09	Up
BPIFA2	4.20177	3.74908	0.444429	8.43571	3.29195E-17	1.85393E-16	Up
BPIFB1	1677.76	3.36945	0.246601	13.6636	1.67589E-42	2.78935E-41	Up
BPIFB2	569.794	1.23873	0.275207	4.50108	6.76088E-06	1.76797E-05	Up
BPIFB3	0.902305	1.81038	0.889935	2.03428	0.0419236	0.0668628	Up
BPIFB4	5.0118	1.84704	0.363616	5.07964	3.78142E-07	1.11088E-06	Up
BPIFB6	4.0845	3.70819	0.444115	8.34961	6.84916E-17	3.80306E-16	Up
BPNT1	3034.28	0.882704	0.0524864	16.8177	1.80905E-63	5.81615E-62	Up
BRAT1	3431.57	0.74324	0.068357	10.8729	1.55156E-27	1.43716E-26	Up
BRCA1	1198.14	1.10587	0.0903028	12.2463	1.75912E-34	2.18521E-33	Up
BRCA2	696.187	1.56502	0.0947539	16.5166	2.78481E-61	8.35371E-60	Up
BRCC3	2278.12	0.548342	0.0573644	9.55891	1.19001E-21	8.3642E-21	Up
BRD3	2861.21	0.273143	0.0578671	4.72018	2.35637E-06	6.44311E-06	Up
BRD3OS	1478.39	0.246204	0.0536584	4.58836	4.46751E-06	1.19063E-05	Up
BRD4	6576.99	0.358744	0.0453071	7.91806	2.41252E-15	1.23962E-14	Up
BRDT	25.8041	1.73789	0.258304	6.72806	1.71942E-11	6.99367E-11	Up
BRF1	2223.91	0.496747	0.0572625	8.67492	4.13841E-18	2.44081E-17	Up
BRF2	585.998	0.644161	0.106497	6.04863	1.46079E-09	5.21083E-09	Up
BRI3BP	2130.88	1.09819	0.0678859	16.177	7.3223E-59	2.06978E-57	Up
BRICD5	107.205	1.31271	0.117953	11.1291	9.05811E-29	8.83753E-28	Up
BRINP1	226.244	-1.69721	0.216703	-7.83197	4.80291E-15	2.426E-14	Down
BRINP2	374.196	1.56413	0.25933	6.03142	1.62529E-09	5.77701E-09	Up
BRINP3	333.142	3.51013	0.389041	9.02251	1.83828E-19	1.15812E-18	Up
BRIP1	696.533	2.22131	0.111865	19.8571	9.56652E-88	6.40984E-86	Up
BRIX1	2015.72	0.668271	0.0601434	11.1113	1.10563E-28	1.07507E-27	Up
BRMS1	3070.9	1.00183	0.074472	13.4525	2.97824E-41	4.7278E-40	Up
BRMS1L	504.234	-0.359639	0.0514046	-6.99624	2.62925E-12	1.13105E-11	Down
BROX	5485.99	0.689727	0.0576421	11.9657	5.37524E-33	6.25816E-32	Up
BRPF3	4118.04	0.20665	0.0573385	3.60403	0.000313318	0.000682532	Up
BRSK1	362.916	1.10502	0.115103	9.6003	7.97087E-22	5.65402E-21	Up
BRSK2	153.796	2.8464	0.198001	14.3757	7.35259E-47	1.42495E-45	Up
BRWD1	6646.36	0.230814	0.0649825	3.55194	0.000382398	0.000824161	Up
BRWD3	1633.9	0.3746	0.0721627	5.19105	2.09114E-07	6.28169E-07	Up
BSG	29987.7	0.6687	0.0723587	9.24145	2.43176E-20	1.60534E-19	Up
BSN	238.32	0.540193	0.1436	3.76178	0.000168711	0.000378801	Up
BSND	6.86369	1.10186	0.204593	5.38563	7.21906E-08	2.25693E-07	Up
BSPRY	3145.09	0.911282	0.0953345	9.55878	1.1915E-21	8.37216E-21	Up
BST1	302.99	-1.1859	0.0807212	-14.6913	7.33387E-49	1.53178E-47	Down
BST2	12994.7	1.37429	0.129221	10.6352	2.0441E-26	1.80049E-25	Up
BTAF1	2610.17	-0.610195	0.0656099	-9.30036	1.39969E-20	9.36628E-20	Down
BTBD10	1804.99	0.231472	0.0404475	5.72277	1.04799E-08	3.5002E-08	Up
BTBD11	338.989	-1.02933	0.130585	-7.88244	3.21041E-15	1.63993E-14	Down
BTBD19	254.995	-0.300091	0.0869392	-3.45174	0.000556991	0.001178	Down
BTBD6	3145.9	-0.389859	0.0594655	-6.55605	5.52535E-11	2.17409E-10	Down
BTBD7	2639.82	-0.446096	0.0549463	-8.11876	4.70964E-16	2.50988E-15	Down
BTBD8	479.806	-0.688206	0.0798532	-8.61839	6.79035E-18	3.96021E-17	Down
BTBD9	1757.07	0.202835	0.0491144	4.12984	3.63012E-05	8.77783E-05	Up
BTC	230.611	-0.314327	0.123309	-2.54909	0.0108004	0.019092	Down
BTD	2651.68	-0.73739	0.0693767	-10.6288	2.18953E-26	1.92499E-25	Down
BTF3L4	3801.2	0.349749	0.0447581	7.8142	5.53151E-15	2.78774E-14	Up
BTG1	10641.2	-0.446657	0.070373	-6.347	2.19552E-10	8.29665E-10	Down
BTG2	16632.4	-0.61112	0.121611	-5.02522	5.02849E-07	1.46099E-06	Down
BTG4	1.57663	1.33494	0.294842	4.52765	5.96428E-06	1.56776E-05	Up
BTK	551.664	0.383163	0.0938257	4.08377	4.43109E-05	0.000106137	Up
BTLA	86.5261	0.865495	0.169842	5.09588	3.47121E-07	1.02237E-06	Up
BTN1A1	11.6251	-1.75948	0.185588	-9.48057	2.52898E-21	1.75214E-20	Down
BTN2A2	930.841	0.25469	0.0675489	3.77045	0.000162953	0.000366449	Up
BTN3A1	2356.75	-0.226837	0.0781159	-2.90385	0.00368603	0.00696793	Down
BTN3A3	1714.34	-0.220711	0.0846933	-2.60601	0.00916042	0.0163586	Down
BTNL2	2.85569	-1.8373	0.193384	-9.5008	2.08275E-21	1.44725E-20	Down
BTNL3	1.88429	-1.2873	0.297007	-4.33426	1.46252E-05	3.68753E-05	Down
BTNL8	6.4309	-0.669045	0.226616	-2.95233	0.0031539	0.00601886	Down
BTNL9	1003.39	-3.99944	0.142873	-27.993	1.9778E-172	8.5345E-170	Down
BTRC	2937.71	0.350107	0.0759692	4.60854	4.05515E-06	1.08479E-05	Up
BUB1	1547.57	3.30334	0.112396	29.3902	7.3204E-190	5.2973E-187	Up
BUB1B	904.992	2.92162	0.107817	27.098	1.0401E-161	3.3509E-159	Up
BUB3	8709.66	1.05947	0.0615514	17.2127	2.13229E-66	7.53526E-65	Up
BUD23	5074.74	0.814096	0.0585612	13.9016	6.19123E-44	1.08336E-42	Up
BUD31	1678.08	0.490654	0.0494619	9.91983	3.41351E-23	2.58881E-22	Up
BVES	248.372	-1.05994	0.114141	-9.28621	1.59877E-20	1.06545E-19	Down
BYSL	1625.79	0.967524	0.0716211	13.5089	1.38542E-41	2.22026E-40	Up
BZW1	10136	0.466586	0.0602595	7.74294	9.71449E-15	4.83422E-14	Up
BZW2	5239.73	0.83269	0.0653713	12.7379	3.64292E-37	5.03965E-36	Up
C10orf105	3.74164	-0.987864	0.168361	-5.86753	4.42322E-09	1.52284E-08	Down
C10orf143	204.383	-0.355765	0.0774654	-4.59257	4.37829E-06	1.16824E-05	Down
C10orf53	0.492764	1.16642	0.551008	2.11689	0.0342694	0.0555826	Up
C10orf62	0.713489	-0.593132	0.262519	-2.25939	0.0238592	0.0397775	Down
C10orf67	11.0421	1.94248	0.257348	7.54806	4.41793E-14	2.10674E-13	Up
C10orf71	1.37145	-1.19673	0.491551	-2.43459	0.0149085	0.0257694	Down
C10orf82	276.949	2.22822	0.254366	8.75988	1.95455E-18	1.17263E-17	Up
C10orf90	61.7188	-2.39035	0.233223	-10.2492	1.19312E-24	9.70761E-24	Down
C10orf95	0.468502	1.04187	0.288612	3.60991	0.0003063	0.000668018	Up
C11orf16	29.8223	1.19795	0.19744	6.06739	1.30003E-09	4.65465E-09	Up
C11orf24	2928.75	0.75595	0.0597232	12.6576	1.01594E-36	1.3779E-35	Up
C11orf49	1825.82	0.577584	0.0548494	10.5304	6.25986E-26	5.39958E-25	Up
C11orf52	2.48474	-0.397955	0.152759	-2.60511	0.00918447	0.0163978	Down
C11orf53	22.0129	-1.73088	0.180455	-9.59173	8.66178E-22	6.13485E-21	Down
C11orf54	836.65	-0.312982	0.0604593	-5.17674	2.25799E-07	6.76433E-07	Down
C11orf80	1191.1	0.834138	0.086989	9.589	8.89398E-22	6.29552E-21	Up
C11orf86	13.9356	2.71462	0.411879	6.59081	4.37422E-11	1.73318E-10	Up
C11orf87	4.48788	-2.74414	0.200317	-13.699	1.02994E-42	1.72645E-41	Down
C11orf91	3.83064	-1.14728	0.187388	-6.1225	9.21191E-10	3.33686E-09	Down
C11orf94	7.30895	0.715479	0.115266	6.2072	5.39383E-10	1.98532E-09	Up
C11orf96	484.32	-1.13962	0.127427	-8.94334	3.77595E-19	2.34215E-18	Down
C11orf97	1.53906	2.03532	0.476027	4.27564	1.90586E-05	4.75085E-05	Up
C11orf98	0.95115	1.12588	0.241773	4.65678	3.21201E-06	8.67229E-06	Up
C12orf4	1279.65	0.202194	0.0503296	4.01739	5.88465E-05	0.000139161	Up
C12orf40	2.48852	-0.685007	0.342505	-1.99999	0.0455013	0.0720848	Down
C12orf42	10.3785	1.26624	0.199617	6.34332	2.24864E-10	8.49059E-10	Up
C12orf50	1.62461	0.607274	0.209177	2.90316	0.00369416	0.00698217	Up
C12orf54	11.8862	-1.65146	0.141529	-11.6687	1.84287E-31	2.01725E-30	Down
C12orf56	21.5777	2.41318	0.299379	8.06062	7.59068E-16	4.00398E-15	Up
C12orf57	1250.01	0.427111	0.0884126	4.83089	1.35926E-06	3.80423E-06	Up
C12orf60	213.06	0.816873	0.113169	7.21819	5.26848E-13	2.36729E-12	Up
C12orf71	4.74868	-0.588531	0.140331	-4.19387	2.74238E-05	6.72317E-05	Down
C12orf73	444.647	0.563597	0.0614368	9.17361	4.57423E-20	2.97543E-19	Up
C12orf76	530.688	0.293478	0.0518522	5.6599	1.51462E-08	4.99835E-08	Up
C13orf42	1.35569	-2.36155	0.2582	-9.1462	5.89711E-20	3.81274E-19	Down
C13orf46	111.714	-1.32288	0.158197	-8.36222	6.15484E-17	3.42279E-16	Down
C14orf119	2818.4	0.377154	0.0472847	7.97625	1.50852E-15	7.8507E-15	Up
C14orf132	1701.04	-0.527746	0.131395	-4.01649	5.90716E-05	0.000139658	Down
C14orf180	96.3262	-5.15909	0.270144	-19.0976	2.64583E-81	1.47451E-79	Down
C14orf28	293.616	-0.808448	0.0533024	-15.1672	5.82986E-52	1.34948E-50	Down
C15orf40	965.845	-0.224859	0.0452443	-4.96988	6.69938E-07	1.92611E-06	Down
C15orf48	453.005	1.80301	0.149465	12.0631	1.65386E-33	1.97288E-32	Up
C15orf65	157.697	0.571772	0.0749728	7.62639	2.4141E-14	1.16977E-13	Up
C16orf72	4582.05	0.261298	0.0485237	5.38496	7.24624E-08	2.26515E-07	Up
C16orf74	309.832	0.857032	0.123732	6.92654	4.31272E-12	1.83113E-11	Up
C16orf78	0.497977	-1.29377	0.258815	-4.99883	5.76796E-07	1.6675E-06	Down
C16orf82	0.306743	-1.64748	0.409439	-4.02376	5.72759E-05	0.000135658	Down
C16orf86	91.9486	-0.825823	0.0969564	-8.51747	1.63078E-17	9.3338E-17	Down
C16orf87	542.925	0.295781	0.0679112	4.35541	1.32819E-05	3.36236E-05	Up
C16orf89	894.115	-0.878569	0.211714	-4.14979	3.32778E-05	8.07997E-05	Down
C16orf91	806.599	1.00077	0.0692761	14.446	2.65534E-47	5.22798E-46	Up
C16orf92	3.36856	2.46271	0.262134	9.39485	5.7297E-21	3.90639E-20	Up
C16orf95	18.1583	0.367648	0.106278	3.45931	0.000541564	0.00114692	Up
C16orf96	12.4443	-0.929229	0.117477	-7.90989	2.57609E-15	1.32136E-14	Down
C17orf100	144.244	-0.224126	0.0726128	-3.08659	0.00202468	0.00397631	Down
C17orf107	51.605	-0.35221	0.117246	-3.00402	0.00266442	0.00513769	Down
C17orf113	187.629	-0.438251	0.08987	-4.8765	1.07983E-06	3.04887E-06	Down
C17orf49	27.8484	-0.488912	0.0803406	-6.08549	1.16135E-09	4.17177E-09	Down
C17orf58	2004.79	0.230541	0.0966579	2.38512	0.0170736	0.0292176	Up
C17orf64	3.60114	-1.05521	0.158729	-6.64786	2.97384E-11	1.19075E-10	Down
C17orf75	1136.03	0.302645	0.0624705	4.84462	1.26856E-06	3.56078E-06	Up
C17orf78	6.83873	0.911682	0.184357	4.94521	7.60636E-07	2.17756E-06	Up
C17orf97	251.243	0.634054	0.0942524	6.72719	1.72975E-11	7.03262E-11	Up
C17orf98	1.71656	-0.693576	0.215643	-3.21631	0.00129851	0.00261682	Down
C17orf99	3.87999	0.39824	0.180794	2.20273	0.0276136	0.0455411	Up
C18orf21	710.593	0.276132	0.0606486	4.55299	5.2889E-06	1.39711E-05	Up
C18orf32	223.32	-0.638342	0.0640231	-9.97051	2.05181E-23	1.5754E-22	Down
C18orf54	405.165	0.458124	0.0940955	4.86872	1.12326E-06	3.16634E-06	Up
C18orf63	1.71006	-1.62443	0.349553	-4.64717	3.36512E-06	9.06696E-06	Down
C19orf12	1749.4	-1.26367	0.0720256	-17.5447	6.53339E-69	2.50861E-67	Down
C19orf18	75.7591	0.260526	0.121071	2.15185	0.0314095	0.0513299	Up
C19orf25	1375.01	0.626427	0.0691653	9.05696	1.34142E-19	8.52057E-19	Up
C19orf38	113.183	0.795121	0.100934	7.8776	3.33716E-15	1.70273E-14	Up
C19orf47	1142.71	0.413048	0.0633138	6.52382	6.85373E-11	2.67884E-10	Up
C19orf53	4261.67	0.789217	0.0721795	10.9341	7.92018E-28	7.42395E-27	Up
C19orf54	1021.15	0.384713	0.0572328	6.72189	1.79382E-11	7.28555E-11	Up
C19orf67	4.85192	1.02805	0.170538	6.02827	1.65725E-09	5.88794E-09	Up
C19orf71	79.1665	0.411717	0.0956963	4.30233	1.69009E-05	4.23318E-05	Up
C19orf73	55.8192	0.690961	0.097691	7.07293	1.51701E-12	6.62651E-12	Up
C19orf81	8.34404	1.51265	0.261689	5.78036	7.4542E-09	2.51935E-08	Up
C19orf84	7.94082	1.27588	0.15212	8.38735	4.97206E-17	2.77619E-16	Up
C1GALT1C1	1856.06	0.307308	0.0519601	5.9143	3.33291E-09	1.15738E-08	Up
C1GALT1C1L	48.9686	-1.29472	0.11905	-10.8755	1.50855E-27	1.3987E-26	Down
C1orf100	9.29716	0.91807	0.130809	7.01838	2.24456E-12	9.69916E-12	Up
C1orf105	8.23658	2.62458	0.26632	9.85499	6.52208E-23	4.88569E-22	Up
C1orf112	693.005	1.32553	0.0755576	17.5433	6.69178E-69	2.56733E-67	Up
C1orf115	3289.93	-1.18465	0.115374	-10.2679	9.83009E-25	8.0342E-24	Down
C1orf122	2020.49	0.863107	0.0831242	10.3833	2.9528E-25	2.46912E-24	Up
C1orf127	44.5676	1.61469	0.143252	11.2717	1.81033E-29	1.82335E-28	Up
C1orf131	941.275	0.878173	0.0508295	17.2768	7.03137E-67	2.51504E-65	Up
C1orf141	0.590965	1.17367	0.473615	2.47811	0.0132079	0.0230356	Up
C1orf159	789.185	1.01513	0.0781006	12.9977	1.26129E-38	1.82541E-37	Up
C1orf167	21.2166	2.57727	0.262766	9.80824	1.03761E-22	7.68465E-22	Up
C1orf174	1260.26	0.200566	0.0403551	4.97004	6.6939E-07	1.92469E-06	Up
C1orf185	0.58411	-2.52245	0.318309	-7.92453	2.29004E-15	1.17888E-14	Down
C1orf210	812.288	0.590298	0.0814168	7.25032	4.15785E-13	1.87993E-12	Up
C1orf216	1389.81	0.311944	0.0466528	6.6865	2.28571E-11	9.21808E-11	Up
C1orf35	1418.75	1.21957	0.0784261	15.5505	1.57749E-54	3.93837E-53	Up
C1orf43	18244.5	0.775754	0.0500357	15.504	3.25981E-54	8.03609E-53	Up
C1orf50	150.766	-0.705238	0.0649273	-10.862	1.74951E-27	1.61417E-26	Down
C1orf53	106.043	1.14356	0.104959	10.8952	1.21458E-27	1.13059E-26	Up
C1orf56	673.762	0.916259	0.0767116	11.9442	6.96089E-33	8.06435E-32	Up
C1orf74	452.379	0.785364	0.0725469	10.8256	2.6036E-27	2.3844E-26	Up
C1orf94	5.9257	2.38455	0.448327	5.31876	1.04474E-07	3.21769E-07	Up
C1QBP	4763.9	0.493387	0.062152	7.93839	2.04817E-15	1.05761E-14	Up
C1QL1	81.725	1.04027	0.173453	5.99741	2.0049E-09	7.08085E-09	Up
C1QL3	61.3801	-0.430656	0.145998	-2.94974	0.00318037	0.00606741	Down
C1QL4	44.3114	1.13644	0.24461	4.64595	3.3852E-06	9.11897E-06	Up
C1QTNF1	2163.42	-1.66559	0.110584	-15.0617	2.89256E-51	6.5254E-50	Down
C1QTNF12	44.2263	0.946098	0.149629	6.32296	2.56603E-10	9.65027E-10	Up
C1QTNF2	120.041	-0.846364	0.134923	-6.27292	3.54343E-10	1.32036E-09	Down
C1QTNF3	898.625	0.776132	0.134347	5.77709	7.60041E-09	2.56672E-08	Up
C1QTNF4	22.5247	-0.465738	0.157754	-2.9523	0.00315416	0.00601911	Down
C1QTNF6	2367.36	2.22371	0.0923284	24.0848	3.6118E-128	6.292E-126	Up
C1QTNF7	212.437	-2.50552	0.165203	-15.1663	5.91126E-52	1.3663E-50	Down
C1QTNF8	0.824627	2.03852	0.463942	4.39392	1.11325E-05	2.84442E-05	Up
C1QTNF9	13.1985	-3.58237	0.154186	-23.2341	2.0591E-119	2.8655E-117	Down
C1QTNF9B	2.49203	0.435205	0.212253	2.0504	0.040325	0.0645342	Up
C1R	14117.5	-0.830078	0.0996508	-8.32987	8.09325E-17	4.47694E-16	Down
C1RL	2892.73	-0.422752	0.0619574	-6.82327	8.89934E-12	3.69615E-11	Down
C1S	21945.6	-0.772832	0.111472	-6.93297	4.12097E-12	1.75225E-11	Down
C2	697.77	0.630135	0.119077	5.29182	1.21108E-07	3.71031E-07	Up
C20orf141	0.954331	1.27381	0.365762	3.48263	0.000496507	0.00105568	Up
C20orf144	23.2623	1.81287	0.115557	15.6881	1.82519E-55	4.68611E-54	Up
C20orf202	15.9033	-0.401405	0.108837	-3.68815	0.000225894	0.000500219	Down
C20orf203	4.08656	-1.24992	0.175968	-7.10309	1.21995E-12	5.36128E-12	Down
C20orf204	137.73	2.39891	0.135952	17.6453	1.10596E-69	4.38248E-68	Up
C20orf27	1989.56	0.206212	0.0865173	2.38347	0.0171501	0.0293325	Up
C20orf85	30.214	4.84231	0.459685	10.534	6.02347E-26	5.19948E-25	Up
C20orf96	1050.64	0.596457	0.0794642	7.50599	6.0968E-14	2.88066E-13	Up
C21orf58	559.499	1.72916	0.087395	19.7855	3.96845E-87	2.61429E-85	Up
C21orf62	8.58071	-1.16462	0.146762	-7.93542	2.09778E-15	1.08228E-14	Down
C21orf91	1292.95	-0.425923	0.0855888	-4.97639	6.47803E-07	1.86567E-06	Down
C22orf23	106.833	-1.09721	0.101336	-10.8274	2.55256E-27	2.33902E-26	Down
C22orf31	4.3182	-0.621865	0.167716	-3.70784	0.000209034	0.000464723	Down
C22orf39	1299.54	-0.849649	0.0539437	-15.7507	6.79717E-56	1.7615E-54	Down
C2CD2	2668.82	-1.70939	0.0791947	-21.5847	2.503E-103	2.4578E-101	Down
C2CD2L	1417.82	0.777941	0.0602122	12.92	3.47165E-38	4.96632E-37	Up
C2CD3	2521.62	0.359966	0.0656703	5.48141	4.21949E-08	1.34345E-07	Up
C2CD4A	259.111	1.93394	0.246521	7.84496	4.33109E-15	2.19216E-14	Up
C2CD4B	130.706	-2.08122	0.185608	-11.213	3.52138E-29	3.50469E-28	Down
C2CD4D	120.295	1.45102	0.118872	12.2065	2.86969E-34	3.53718E-33	Up
C2CD6	39.8319	-0.666278	0.152994	-4.35493	1.3311E-05	3.36955E-05	Down
C2orf15	278.328	0.987272	0.0733861	13.4531	2.95168E-41	4.68879E-40	Up
C2orf49	1297.72	-0.387833	0.0404492	-9.58814	8.96853E-22	6.34638E-21	Down
C2orf50	190.84	1.92714	0.16777	11.4868	1.53775E-30	1.62065E-29	Up
C2orf73	18.2826	-0.97811	0.152891	-6.39742	1.58027E-10	6.0313E-10	Down
C2orf74	22.0093	-0.754351	0.0954529	-7.90287	2.72558E-15	1.39667E-14	Down
C2orf80	0.500107	0.778384	0.384439	2.02473	0.0428956	0.068288	Up
C2orf81	48.6012	1.13624	0.101008	11.2491	2.34098E-29	2.34535E-28	Up
C2orf88	290.67	-2.20699	0.147138	-14.9995	7.40145E-51	1.64836E-49	Down
C2orf92	194.503	-0.361454	0.0878722	-4.1134	3.89869E-05	9.39296E-05	Down
C3	34074.8	-1.10545	0.120238	-9.19387	3.78952E-20	2.47767E-19	Down
C3orf14	1608.72	0.822366	0.100185	8.20847	2.24029E-16	1.21329E-15	Up
C3orf18	542.299	-0.293759	0.0923002	-3.18265	0.00145936	0.00292269	Down
C3orf20	9.45393	-0.581457	0.132069	-4.40268	1.06923E-05	2.73669E-05	Down
C3orf22	1.70419	0.608098	0.252814	2.40532	0.0161583	0.0277695	Up
C3orf38	1281.48	0.231564	0.040614	5.70158	1.18703E-08	3.94692E-08	Up
C3orf49	12.7915	-0.935886	0.116684	-8.02066	1.05181E-15	5.51415E-15	Down
C3orf52	935.277	1.58596	0.125048	12.6828	7.36652E-37	1.00578E-35	Up
C3orf80	205.202	1.97521	0.0977626	20.2042	8.99563E-91	6.53969E-89	Up
C4A	3932.77	1.43247	0.166402	8.60846	7.40481E-18	4.31109E-17	Up
C4B	4329.93	1.41169	0.167123	8.44696	2.98985E-17	1.68804E-16	Up
C4BPA	89.4737	-2.23325	0.259491	-8.60625	7.54919E-18	4.39406E-17	Down
C4orf3	7675.62	-0.470047	0.0440169	-10.6788	1.27923E-26	1.137E-25	Down
C4orf45	2.79394	-0.678235	0.240524	-2.81982	0.00480508	0.00894389	Down
C4orf46	695.317	0.720865	0.0613591	11.7483	7.20565E-32	8.01052E-31	Up
C4orf48	198.888	1.99763	0.144536	13.821	1.90413E-43	3.2711E-42	Up
C4orf50	21.4961	2.12031	0.189841	11.1689	5.79043E-29	5.71102E-28	Up
C4orf51	6.21011	2.37462	0.286289	8.2945	1.09047E-16	5.99266E-16	Up
C4orf54	9.68076	2.29992	0.309505	7.43096	1.07808E-13	5.02514E-13	Up
C5	517.186	-0.561069	0.0843329	-6.65302	2.87132E-11	1.15117E-10	Down
C5AR2	1189.58	1.52009	0.137751	11.035	2.58991E-28	2.48255E-27	Up
C5orf22	1958.56	0.443161	0.0497744	8.9034	5.41595E-19	3.33435E-18	Up
C5orf34	210.993	0.870362	0.0756151	11.5104	1.16889E-30	1.23689E-29	Up
C5orf46	237.849	1.79194	0.182045	9.84338	7.32066E-23	5.47084E-22	Up
C5orf47	2.72258	1.0306	0.198747	5.18547	2.15475E-07	6.46618E-07	Up
C5orf49	196.159	1.65842	0.148386	11.1764	5.3209E-29	5.25785E-28	Up
C5orf63	364.662	0.460037	0.0956023	4.81199	1.49437E-06	4.16602E-06	Up
C6	209.858	-3.2051	0.228908	-14.0017	1.52206E-44	2.73355E-43	Down
C6orf118	6.01961	2.20044	0.34061	6.46029	1.04502E-10	4.03263E-10	Up
C6orf120	1432.48	-0.239842	0.0550631	-4.35576	1.32604E-05	3.3578E-05	Down
C6orf132	2924.06	0.749566	0.0755433	9.92234	3.32868E-23	2.52733E-22	Up
C6orf136	774.155	0.579732	0.061833	9.37576	6.86761E-21	4.66799E-20	Up
C6orf141	857.634	1.6516	0.180391	9.15566	5.40246E-20	3.49869E-19	Up
C6orf163	39.9914	-0.563854	0.108086	-5.2167	1.82143E-07	5.49676E-07	Down
C6orf226	266.17	0.554925	0.0900161	6.16473	7.06034E-10	2.57614E-09	Up
C6orf47	1444.49	0.377895	0.0487097	7.75811	8.62071E-15	4.30358E-14	Up
C6orf52	69.7257	0.667879	0.106996	6.24209	4.31754E-10	1.5978E-09	Up
C6orf58	7.8278	-2.01747	0.145458	-13.8698	9.65567E-44	1.67774E-42	Down
C6orf62	11215.8	0.308318	0.0456888	6.74821	1.49675E-11	6.116E-11	Up
C6orf89	7893.27	-0.305266	0.0401743	-7.59854	2.99499E-14	1.44366E-13	Down
C7	1597.28	-1.94091	0.209305	-9.27314	1.80752E-20	1.20134E-19	Down
C7orf25	22.7727	0.206914	0.075033	2.75764	0.00582198	0.0107062	Up
C7orf31	233.165	-0.832777	0.085234	-9.77048	1.50736E-22	1.10868E-21	Down
C7orf33	1.02146	2.25717	0.448176	5.03635	4.74482E-07	1.38216E-06	Up
C7orf50	3612.5	0.886294	0.0808681	10.9597	5.96672E-28	5.62878E-27	Up
C7orf57	13.1176	1.79711	0.242758	7.40288	1.3326E-13	6.18024E-13	Up
C8A	0.586807	1.10164	0.536333	2.05402	0.0399738	0.0640104	Up
C8G	35.2236	1.26899	0.124342	10.2056	1.87081E-24	1.50883E-23	Up
C8orf33	4562.59	0.563365	0.0694376	8.11325	4.92822E-16	2.6231E-15	Up
C8orf34	99.2815	-1.0389	0.213428	-4.86769	1.12911E-06	3.18188E-06	Down
C8orf58	415.548	-0.309015	0.0617216	-5.00659	5.54023E-07	1.60442E-06	Down
C8orf74	1.03352	1.39373	0.446395	3.1222	0.00179508	0.00355	Up
C8orf76	182.131	1.01948	0.0801605	12.718	4.69668E-37	6.46512E-36	Up
C8orf82	1423.78	0.79111	0.086376	9.15891	5.24236E-20	3.39688E-19	Up
C8orf88	28.1751	-2.02563	0.122541	-16.5302	2.22423E-61	6.70635E-60	Down
C8orf89	7.70039	-0.363078	0.146438	-2.47939	0.0131606	0.0229625	Down
C9orf116	509.403	2.06381	0.113714	18.1491	1.30618E-73	5.85119E-72	Up
C9orf152	1685.87	0.554629	0.151605	3.65839	0.000253809	0.000558668	Up
C9orf24	19.8534	-0.524736	0.145013	-3.61855	0.000296264	0.00064721	Down
C9orf43	60.0253	0.57125	0.0926986	6.16245	7.16277E-10	2.61189E-09	Up
C9orf50	14.1391	0.667507	0.12806	5.21245	1.86368E-07	5.61814E-07	Up
C9orf64	1428.05	0.368011	0.0616635	5.96806	2.4009E-09	8.4231E-09	Up
C9orf72	755.795	-0.633352	0.068749	-9.21252	3.18554E-20	2.09179E-19	Down
C9orf85	508.212	-0.381118	0.0428427	-8.89575	5.80271E-19	3.56779E-18	Down
CA10	8.0469	0.886482	0.369496	2.39916	0.0164326	0.028215	Up
CA11	473.733	-0.358762	0.142992	-2.50896	0.0121087	0.0212461	Down
CA12	25366.3	1.74505	0.157222	11.0993	1.26465E-28	1.22851E-27	Up
CA14	114.304	1.0523	0.132117	7.96492	1.65325E-15	8.57924E-15	Up
CA2	3386.5	0.710423	0.187505	3.78883	0.00015136	0.000341785	Up
CA3	245.282	-3.71652	0.197183	-18.8481	3.04603E-79	1.59369E-77	Down
CA4	160.34	-5.29974	0.251278	-21.0912	9.5874E-99	8.49251E-97	Down
CA5A	1.01326	1.19004	0.284331	4.18542	2.8464E-05	6.96474E-05	Up
CA5B	693.379	-0.565023	0.0772332	-7.31581	2.5583E-13	1.16861E-12	Down
CA7	2.74021	1.00473	0.255134	3.93806	8.21427E-05	0.000191044	Up
CA9	348.72	4.76595	0.283737	16.797	2.56534E-63	8.20283E-62	Up
CAB39L	2288.05	-1.17578	0.087016	-13.5122	1.32484E-41	2.12607E-40	Down
CABIN1	4811.33	0.351428	0.0455019	7.72337	1.13291E-14	5.61748E-14	Up
CABLES1	2204.01	-0.279602	0.0751961	-3.7183	0.000200566	0.000446593	Down
CABLES2	1098.82	1.25052	0.0753313	16.6003	6.93148E-62	2.12674E-60	Up
CABP1	42.414	-2.2337	0.101422	-22.0239	1.7017E-107	1.8485E-105	Down
CABP4	290.964	0.417823	0.151104	2.76512	0.00569013	0.0104756	Up
CABP5	0.325824	-0.89593	0.446147	-2.00815	0.0446274	0.0708101	Down
CABP7	20.5491	2.02591	0.191237	10.5937	3.18695E-26	2.77904E-25	Up
CABYR	412.341	1.01333	0.101599	9.97378	1.98534E-23	1.52536E-22	Up
CACFD1	2896.39	1.43835	0.0779086	18.462	4.17731E-76	2.02144E-74	Up
CACHD1	1122.31	-2.0971	0.103488	-20.2641	2.66863E-91	1.97052E-89	Down
CACNA1A	133.651	0.34011	0.117653	2.8908	0.00384265	0.00724624	Up
CACNA1B	55.765	2.42955	0.216045	11.2456	2.43462E-29	2.43597E-28	Up
CACNA1C	826.415	-0.535424	0.101963	-5.25114	1.51161E-07	4.58977E-07	Down
CACNA1D	1548.44	1.3842	0.144342	9.58969	8.83516E-22	6.25483E-21	Up
CACNA1E	34.0009	1.64525	0.160715	10.2371	1.35291E-24	1.09906E-23	Up
CACNA1F	116.495	0.58896	0.152459	3.86306	0.000111974	0.000256618	Up
CACNA1G	96.7582	-1.11018	0.165789	-6.69636	2.13678E-11	8.63155E-11	Down
CACNA1H	2172.12	2.33152	0.18863	12.3603	4.28636E-35	5.44607E-34	Up
CACNA1I	143.36	1.49489	0.170067	8.79	1.49558E-18	9.01987E-18	Up
CACNA2D1	921.132	-1.95993	0.1124	-17.4371	4.31688E-68	1.60386E-66	Down
CACNA2D2	987.241	1.22197	0.14362	8.50832	1.76466E-17	1.00768E-16	Up
CACNA2D3	100.716	0.340786	0.161138	2.11487	0.0344413	0.0558344	Up
CACNB1	429.9	0.470487	0.100226	4.69427	2.67559E-06	7.27956E-06	Up
CACNB2	243.385	0.332473	0.154116	2.15729	0.030983	0.0506857	Up
CACNB3	2562.22	1.43942	0.0769714	18.7007	4.88379E-78	2.49961E-76	Up
CACNB4	210.376	-0.753039	0.144277	-5.2194	1.79508E-07	5.42005E-07	Down
CACNG1	96.9197	2.9891	0.211467	14.1351	2.30814E-45	4.26585E-44	Up
CACNG2	1.7888	-0.910618	0.279736	-3.25527	0.00113285	0.00230151	Down
CACNG3	0.460438	0.933253	0.364893	2.55761	0.0105395	0.0186612	Up
CACNG4	4461.58	2.38724	0.176178	13.5502	7.90286E-42	1.27782E-40	Up
CACNG5	5.36211	2.69078	0.254962	10.5537	4.88462E-26	4.23118E-25	Up
CACNG6	61.0382	3.40293	0.344323	9.88296	4.9353E-23	3.71836E-22	Up
CACNG7	0.861584	0.823436	0.308658	2.66779	0.00763514	0.0138005	Up
CACNG8	40.4837	0.937789	0.148731	6.30527	2.87685E-10	1.07813E-09	Up
CACTIN	814.398	0.328444	0.0609852	5.38564	7.21893E-08	2.25693E-07	Up
CACUL1	5458.01	0.23335	0.0498396	4.68202	2.8406E-06	7.71021E-06	Up
CACYBP	5384.09	0.928468	0.0610971	15.1966	3.72531E-52	8.66157E-51	Up
CAD	4367	0.456216	0.0595019	7.66727	1.75702E-14	8.60509E-14	Up
CADM1	2847.04	0.25986	0.106349	2.44347	0.0145467	0.0251922	Up
CADM2	199.515	-1.2588	0.197807	-6.36379	1.96831E-10	7.46382E-10	Down
CADM3	158.989	-2.2589	0.194413	-11.619	3.29843E-31	3.56737E-30	Down
CADM4	2432.79	0.701808	0.0866643	8.098	5.5871E-16	2.96474E-15	Up
CADPS	52.3987	2.13181	0.152883	13.944	3.42008E-44	6.06587E-43	Up
CAGE1	6.4659	0.412783	0.142242	2.90199	0.00370803	0.00700671	Up
CALB2	1139.43	-2.09368	0.204064	-10.2599	1.06819E-24	8.70922E-24	Down
CALCA	4.45281	1.64055	0.347745	4.71768	2.38549E-06	6.52083E-06	Up
CALCB	8.53469	1.84273	0.297851	6.18676	6.14121E-10	2.24985E-09	Up
CALCOCO1	4791.39	-1.05775	0.056183	-18.8269	4.54803E-79	2.3769E-77	Down
CALCOCO2	7934.18	-0.274563	0.0734008	-3.7406	0.000183583	0.000410488	Down
CALCR	35.9198	-1.42197	0.174888	-8.13075	4.26655E-16	2.27917E-15	Down
CALCRL	2134.53	-1.11243	0.100046	-11.1192	1.01123E-28	9.85171E-28	Down
CALD1	18618.4	-0.765902	0.0834436	-9.17867	4.36438E-20	2.84404E-19	Down
CALHM1	17.4331	2.81411	0.215292	13.0711	4.81516E-39	7.0799E-38	Up
CALHM2	1667.6	-0.329677	0.0627356	-5.25503	1.47999E-07	4.49839E-07	Down
CALHM3	4.68845	1.61448	0.236864	6.81607	9.35677E-12	3.87963E-11	Up
CALHM4	1.00926	-1.74273	0.278638	-6.25449	3.98823E-10	1.4807E-09	Down
CALHM5	638.26	-0.631869	0.0962272	-6.56643	5.15369E-11	2.03227E-10	Down
CALHM6	45.2355	1.70297	0.169795	10.0296	1.12995E-23	8.79359E-23	Up
CALM1	17738.9	-0.376367	0.0501088	-7.511	5.86773E-14	2.77689E-13	Down
CALM2	31991.5	0.394649	0.0498295	7.91999	2.37539E-15	1.22108E-14	Up
CALM3	10927.8	0.415104	0.0521041	7.96682	1.62807E-15	8.45508E-15	Up
CALML5	4600.34	3.01767	0.283494	10.6446	1.84847E-26	1.63032E-25	Up
CALML6	32.6601	0.962812	0.155322	6.19882	5.68894E-10	2.09051E-09	Up
CALN1	33.9469	-0.894629	0.214185	-4.17691	2.95502E-05	7.2185E-05	Down
CALR	44547.1	1.04292	0.0653517	15.9586	2.48337E-57	6.73631E-56	Up
CALR3	0.868383	1.14868	0.278616	4.1228	3.74289E-05	9.03518E-05	Up
CALU	15822.3	0.60789	0.0699564	8.68956	3.63838E-18	2.15155E-17	Up
CALY	14.4619	2.06488	0.243066	8.49514	1.977E-17	1.12674E-16	Up
CAMK1	64.813	-1.26164	0.0729639	-17.2914	5.46568E-67	1.96999E-65	Down
CAMK1D	1859.33	0.255586	0.0949861	2.69077	0.0071287	0.0129509	Up
CAMK1G	23.6486	0.98129	0.139369	7.04096	1.90915E-12	8.29014E-12	Up
CAMK2A	33.6209	1.29532	0.132711	9.76049	1.66345E-22	1.221E-21	Up
CAMK2B	487.437	0.51334	0.188274	2.72656	0.00639979	0.0117021	Up
CAMK2D	2718.8	-0.567533	0.0922809	-6.15006	7.74547E-10	2.81869E-09	Down
CAMK2G	1966.14	-0.287282	0.0513206	-5.5978	2.17092E-08	7.07829E-08	Down
CAMK2N1	4467.36	0.572987	0.113852	5.03273	4.83552E-07	1.4068E-06	Up
CAMK2N2	115.952	3.05453	0.153378	19.915	3.01477E-88	2.05214E-86	Up
CAMK4	280.223	0.866175	0.117569	7.36739	1.74003E-13	8.02001E-13	Up
CAMKMT	387.188	0.37472	0.0595525	6.29227	3.12863E-10	1.16959E-09	Up
CAMKV	13.6824	1.45281	0.290379	5.00314	5.64033E-07	1.6317E-06	Up
CAMP	77.9038	4.00792	0.210848	19.0086	1.44781E-80	7.90931E-79	Up
CAMSAP3	2419.49	1.12497	0.0920542	12.2208	2.40774E-34	2.9748E-33	Up
CAMTA2	2045.3	-0.37012	0.0561657	-6.58978	4.4047E-11	1.74452E-10	Down
CAND1	11175.2	0.426506	0.0616273	6.92074	4.49301E-12	1.90493E-11	Up
CANT1	9580.86	1.30751	0.0769916	16.9825	1.10636E-64	3.73305E-63	Up
CANX	52875.1	0.319984	0.0551617	5.80084	6.59828E-09	2.24149E-08	Up
CAP1	22142.7	0.29879	0.0461944	6.46809	9.92495E-11	3.8337E-10	Up
CAPG	11005.7	1.12341	0.0857273	13.1045	3.10503E-39	4.60721E-38	Up
CAPN1	12937.9	0.520808	0.0577317	9.02118	1.86069E-19	1.17177E-18	Up
CAPN10	790.28	0.438905	0.0733489	5.9838	2.17991E-09	7.677E-09	Up
CAPN11	116.327	-2.34203	0.134309	-17.4376	4.27654E-68	1.59013E-66	Down
CAPN12	86.784	0.658233	0.125512	5.2444	1.56795E-07	4.75593E-07	Up
CAPN13	2178.82	1.85659	0.156874	11.8349	2.57555E-32	2.92335E-31	Up
CAPN14	27.5701	0.58746	0.155605	3.77533	0.000159794	0.00035969	Up
CAPN15	1931.04	0.980757	0.064921	15.1069	1.45792E-51	3.32888E-50	Up
CAPN3	117.719	-1.47015	0.117539	-12.5078	6.76854E-36	8.85577E-35	Down
CAPN5	662.467	-0.596831	0.0913602	-6.53272	6.45865E-11	2.52968E-10	Down
CAPN6	1014.71	-0.662186	0.257636	-2.57024	0.0101628	0.0180303	Down
CAPN7	2659.61	-0.225929	0.0532095	-4.24602	2.17603E-05	5.3892E-05	Down
CAPN8	2277.94	1.05901	0.196497	5.38947	7.06674E-08	2.21181E-07	Up
CAPN9	415.063	2.66463	0.171593	15.5288	2.21603E-54	5.51499E-53	Up
CAPNS1	21539.1	0.211131	0.0558686	3.77906	0.00015742	0.000354582	Up
CAPRIN1	23289.5	0.481839	0.0534986	9.00657	2.12608E-19	1.33425E-18	Up
CAPRIN2	963.741	-0.318452	0.0597267	-5.33182	9.72339E-08	3.00177E-07	Down
CAPS	1923.18	2.66741	0.151036	17.6608	8.39814E-70	3.34192E-68	Up
CAPS2	260.921	-0.671357	0.0861803	-7.79014	6.69348E-15	3.35644E-14	Down
CAPSL	73.9424	4.028	0.240817	16.7264	8.41753E-63	2.6448E-61	Up
CAPZA1	10353.4	0.648263	0.0450152	14.401	5.10038E-47	9.93792E-46	Up
CAPZA2	6402.67	-0.252319	0.0542546	-4.65065	3.30897E-06	8.9223E-06	Down
CAPZA3	5.59464	-2.78145	0.27198	-10.2267	1.50621E-24	1.22064E-23	Down
CAPZB	14948.9	0.412507	0.0443059	9.31043	1.27313E-20	8.54249E-20	Up
CARD10	1348.13	-0.341817	0.0911269	-3.75101	0.000176127	0.000394622	Down
CARD11	428.805	0.829176	0.114884	7.21751	5.29472E-13	2.37885E-12	Up
CARD14	707.577	0.958728	0.101011	9.49134	2.28078E-21	1.58261E-20	Up
CARD19	1681.21	1.0485	0.0761746	13.7645	4.16932E-43	7.08483E-42	Up
CARD6	593.373	-1.252	0.0877671	-14.2651	3.61286E-46	6.84117E-45	Down
CARD8	1840.72	-0.61676	0.051852	-11.8946	1.26237E-32	1.44857E-31	Down
CARD9	312.863	0.493851	0.121301	4.07129	4.67527E-05	0.000111713	Up
CARF	535.124	-0.56871	0.0662498	-8.58432	9.13728E-18	5.28896E-17	Down
CARHSP1	2095.34	0.269601	0.0595774	4.52522	6.03334E-06	1.58539E-05	Up
CARM1	2577.17	0.519844	0.0550683	9.43998	3.72842E-21	2.56127E-20	Up
CARMIL1	2159.26	0.397011	0.067407	5.88975	3.86775E-09	1.33708E-08	Up
CARMIL2	285.633	1.69622	0.153812	11.0279	2.80334E-28	2.68495E-27	Up
CARMIL3	127.988	1.06891	0.131925	8.10243	5.38706E-16	2.8615E-15	Up
CARNMT1	1338.52	0.24711	0.0521167	4.74148	2.12163E-06	5.8263E-06	Up
CARS1	2746.51	0.407376	0.0478381	8.51572	1.6556E-17	9.47243E-17	Up
CARS2	2679.76	0.3466	0.0643955	5.38236	7.35168E-08	2.29687E-07	Up
CARTPT	1132	6.58525	0.632754	10.4073	2.29679E-25	1.93121E-24	Up
CASD1	3484.1	0.462494	0.109011	4.24264	2.20905E-05	5.4681E-05	Up
CASK	4326.89	0.34208	0.0722352	4.73564	2.18368E-06	5.99112E-06	Up
CASKIN1	140.776	1.60941	0.134864	11.9336	7.912E-33	9.13922E-32	Up
CASKIN2	2487.78	-0.394967	0.059219	-6.6696	2.56498E-11	1.03161E-10	Down
CASP1	1147.47	-0.490313	0.0955267	-5.13273	2.85571E-07	8.47933E-07	Down
CASP10	710.29	-0.827864	0.0962136	-8.60443	7.66946E-18	4.46075E-17	Down
CASP14	1044.04	6.40618	0.347699	18.4245	8.35563E-76	4.00219E-74	Up
CASP2	3717.23	0.526007	0.0517724	10.16	2.99093E-24	2.38767E-23	Up
CASP3	2359.89	0.709341	0.0477725	14.8483	7.13529E-50	1.54519E-48	Up
CASP4	2252.78	-0.384852	0.0710648	-5.41551	6.11138E-08	1.92072E-07	Down
CASP5	11.8172	0.866996	0.162508	5.33508	9.55014E-08	2.95041E-07	Up
CASP6	1592.59	0.789051	0.0560766	14.0709	5.73013E-45	1.04385E-43	Up
CASP7	2395.79	0.202605	0.0633551	3.19793	0.00138416	0.00277978	Up
CASQ1	86.8009	0.477431	0.162975	2.92947	0.00339536	0.00645556	Up
CASQ2	198.77	-3.42862	0.157544	-21.763	5.2065E-105	5.3354E-103	Down
CASR	1.8782	0.75821	0.252752	2.99981	0.00270146	0.00520549	Up
CAST	10842	-0.53551	0.0584979	-9.15434	5.46902E-20	3.54131E-19	Down
CASZ1	2119.43	0.562325	0.0773709	7.26792	3.65077E-13	1.65495E-12	Up
CAT	6317.65	-2.03173	0.068461	-29.6773	1.5094E-193	1.2678E-190	Down
CATIP	19.6262	1.74031	0.191358	9.09455	9.49801E-20	6.06665E-19	Up
CATSPER1	30.9985	1.60239	0.115128	13.9184	4.89656E-44	8.60346E-43	Up
CATSPER2	185.346	-0.493161	0.09886	-4.98848	6.08566E-07	1.75621E-06	Down
CATSPER3	33.2057	0.743704	0.0842386	8.82854	1.06049E-18	6.43961E-18	Up
CATSPERB	256.954	0.840098	0.139645	6.01598	1.78804E-09	6.33682E-09	Up
CATSPERG	271.506	0.599109	0.1052	5.69496	1.23403E-08	4.09827E-08	Up
CAV1	8565.31	-3.38763	0.102915	-32.9169	1.25977869450171e-237	4.2324964767559e-234	Down
CAV2	2743.72	-2.87837	0.102532	-28.073	2.0945E-173	9.5647E-171	Down
CAV3	3.9294	-2.03569	0.19539	-10.4186	2.03873E-25	1.7173E-24	Down
CAVIN1	19061.5	-1.87227	0.0873128	-21.4433	5.2745E-102	5.0323E-100	Down
CAVIN2	1154.24	-3.97065	0.149953	-26.4792	1.6827E-154	4.7111E-152	Down
CAVIN4	35.9654	1.10583	0.11615	9.52066	1.72087E-21	1.2004E-20	Up
CBARP	62.7724	1.34611	0.111467	12.0763	1.40973E-33	1.68851E-32	Up
CBFA2T2	2673.33	0.211764	0.0479661	4.41486	1.01076E-05	2.59325E-05	Up
CBFA2T3	708.033	0.418704	0.135501	3.09003	0.00200135	0.00393313	Up
CBFB	3036.86	0.416992	0.0562233	7.41672	1.20057E-13	5.58169E-13	Up
CBL	2513.53	-0.477884	0.0614399	-7.77807	7.36378E-15	3.68471E-14	Down
CBLB	2076.51	-0.222751	0.0535942	-4.15626	3.23501E-05	7.86489E-05	Down
CBLC	1146.61	1.46032	0.121341	12.0349	2.33054E-33	2.76398E-32	Up
CBLIF	1.46835	2.04088	0.455165	4.48382	7.33174E-06	1.91121E-05	Up
CBLN1	66.2004	-1.10458	0.203249	-5.43462	5.4914E-08	1.73107E-07	Down
CBLN2	684.036	5.89308	0.307669	19.1539	8.9759E-82	5.06831E-80	Up
CBLN4	72.0879	-1.54692	0.1523	-10.157	3.08385E-24	2.46059E-23	Down
CBS	48.4761	1.97983	0.197368	10.0312	1.11184E-23	8.65548E-23	Up
CBWD1	846.677	0.329268	0.0604415	5.44771	5.1022E-08	1.61423E-07	Up
CBWD2	789.857	0.330421	0.0424178	7.78967	6.71836E-15	3.3682E-14	Up
CBWD3	105.843	0.456029	0.104662	4.35716	1.31761E-05	3.33773E-05	Up
CBWD5	514.388	0.749758	0.0890202	8.42234	3.69047E-17	2.07365E-16	Up
CBX1	6407.41	0.724727	0.0665451	10.8908	1.27564E-27	1.18626E-26	Up
CBX2	1460.63	2.69581	0.15607	17.2731	7.50406E-67	2.68004E-65	Up
CBX3	14366.1	0.996266	0.0509481	19.5545	3.77556E-85	2.3584E-83	Up
CBX4	3232.49	1.71551	0.0847744	20.2361	4.70688E-91	3.44312E-89	Up
CBX6	4096.76	-0.379062	0.0840269	-4.51119	6.44636E-06	1.6901E-05	Down
CBX7	1756.15	-1.517	0.0830278	-18.271	1.4087E-74	6.5024E-73	Down
CBX8	714.306	1.49547	0.0824404	18.14	1.54081E-73	6.88256E-72	Up
CBY2	11.1356	2.50877	0.324172	7.739	1.00203E-14	4.98325E-14	Up
CBY3	7.50142	1.03509	0.130042	7.95965	1.7253E-15	8.94132E-15	Up
CC2D1A	2997.84	0.256412	0.0611634	4.19225	2.76202E-05	6.76815E-05	Up
CC2D2A	914.597	-0.814798	0.0723475	-11.2623	2.01489E-29	2.02419E-28	Down
CC2D2B	40.5114	-0.396115	0.108367	-3.65533	0.00025685	0.000564992	Down
CCAR1	5118.54	0.513303	0.0385874	13.3023	2.2438E-40	3.44725E-39	Up
CCBE1	119.574	-1.99573	0.141886	-14.0657	6.16755E-45	1.12136E-43	Down
CCDC102A	443.7	-0.294428	0.0906292	-3.24871	0.0011593	0.00235199	Down
CCDC106	1107.74	0.849824	0.0913603	9.30189	1.37968E-20	9.24031E-20	Up
CCDC107	111.672	-0.497764	0.101827	-4.88833	1.01692E-06	2.87625E-06	Down
CCDC112	717.993	0.422139	0.0522241	8.08323	6.30746E-16	3.33909E-15	Up
CCDC113	763.007	0.367771	0.0818575	4.49282	7.02874E-06	1.83536E-05	Up
CCDC116	11.3828	-0.697969	0.104513	-6.67828	2.41758E-11	9.73823E-11	Down
CCDC117	4279.71	0.882929	0.0999626	8.83259	1.02277E-18	6.21618E-18	Up
CCDC12	1808.97	0.470575	0.0756684	6.21892	5.00601E-10	1.8459E-09	Up
CCDC120	1390.89	0.477314	0.0528822	9.02598	1.78101E-19	1.12249E-18	Up
CCDC121	320.236	-0.4865	0.0521008	-9.33766	9.84875E-21	6.65105E-20	Down
CCDC122	232.311	-0.392981	0.076996	-5.10391	3.32707E-07	9.81204E-07	Down
CCDC124	2703.69	0.73599	0.0889473	8.27444	1.29057E-16	7.06347E-16	Up
CCDC125	2217.29	0.736978	0.0787506	9.35837	8.09733E-21	5.49273E-20	Up
CCDC136	154.013	-1.29031	0.105988	-12.1741	4.27089E-34	5.22867E-33	Down
CCDC137	1558.32	1.1179	0.0775339	14.4182	3.97557E-47	7.77203E-46	Up
CCDC138	363.158	0.610589	0.0751701	8.12276	4.5569E-16	2.42987E-15	Up
CCDC141	47.4795	-2.59283	0.147564	-17.5709	4.11438E-69	1.59542E-67	Down
CCDC142	508.284	0.618039	0.0517092	11.9522	6.32282E-33	7.3414E-32	Up
CCDC144A	54.432	-1.2651	0.226842	-5.577	2.44708E-08	7.94513E-08	Down
CCDC150	127.539	1.43076	0.110016	13.005	1.14669E-38	1.66263E-37	Up
CCDC152	65.0644	-1.46499	0.0922361	-15.8831	8.30273E-57	2.2189E-55	Down
CCDC153	119.455	0.804087	0.121875	6.59762	4.17798E-11	1.6578E-10	Up
CCDC154	96.4533	1.73851	0.143153	12.1445	6.13839E-34	7.45675E-33	Up
CCDC157	199.431	0.968854	0.0789437	12.2727	1.26916E-34	1.5864E-33	Up
CCDC158	133.018	-1.54732	0.141707	-10.9192	9.33584E-28	8.7231E-27	Down
CCDC159	947.806	0.598004	0.0842757	7.09581	1.28599E-12	5.64566E-12	Up
CCDC160	297.344	0.837787	0.150017	5.58462	2.34205E-08	7.61567E-08	Up
CCDC163	217.042	0.318878	0.0870625	3.66263	0.000249642	0.000550009	Up
CCDC166	1.89955	1.58485	0.296576	5.34383	9.10015E-08	2.81768E-07	Up
CCDC167	976.033	1.92519	0.0840264	22.9117	3.55E-116	4.5873E-114	Up
CCDC168	10.5405	0.926313	0.148374	6.24309	4.29019E-10	1.5883E-09	Up
CCDC171	321.202	-0.284998	0.0716661	-3.97675	6.9865E-05	0.00016367	Down
CCDC175	5.45609	2.07985	0.329642	6.30942	2.80084E-10	1.05056E-09	Up
CCDC177	27.8505	1.08144	0.19732	5.48063	4.23809E-08	1.34919E-07	Up
CCDC178	36.1407	-2.89204	0.158172	-18.2842	1.10664E-74	5.11314E-73	Down
CCDC18	307.065	0.460562	0.0844992	5.45049	5.02309E-08	1.59027E-07	Up
CCDC180	60.4338	-0.505333	0.115204	-4.38642	1.15234E-05	2.93806E-05	Down
CCDC181	47.4943	0.351292	0.116089	3.02605	0.0024777	0.00479988	Up
CCDC182	0.67989	0.814062	0.300286	2.71095	0.006709	0.0122279	Up
CCDC183	56.7701	0.505909	0.0920047	5.49873	3.82539E-08	1.22252E-07	Up
CCDC184	74.1677	-0.632498	0.114547	-5.52173	3.35687E-08	1.07799E-07	Down
CCDC185	10.5123	2.91516	0.245653	11.867	1.75717E-32	2.00656E-31	Up
CCDC186	2414.69	-0.246327	0.0685753	-3.59207	0.000328065	0.000712908	Down
CCDC187	35.4566	3.37741	0.23604	14.3086	1.93249E-46	3.68899E-45	Up
CCDC188	22.3362	-0.806937	0.138251	-5.83673	5.32346E-09	1.82171E-08	Down
CCDC190	6.47244	-0.9049	0.325863	-2.77694	0.00548741	0.0101206	Down
CCDC191	649.821	0.229453	0.0753181	3.04645	0.00231558	0.00450585	Up
CCDC192	19.6001	-0.204487	0.103789	-1.97021	0.0488143	0.0768058	Down
CCDC194	13.6943	1.2339	0.171749	7.18431	6.75454E-13	3.01601E-12	Up
CCDC195	0.421183	1.1003	0.384471	2.86187	0.00421153	0.00790005	Up
CCDC196	42.3102	2.53392	0.26553	9.54287	1.38927E-21	9.73562E-21	Up
CCDC198	2.05074	1.57848	0.358414	4.40406	1.06242E-05	2.72075E-05	Up
CCDC201	4.27354	-2.8705	0.326835	-8.7827	1.59599E-18	9.61314E-18	Down
CCDC22	1495.63	0.510934	0.0548307	9.31839	1.18124E-20	7.93951E-20	Up
CCDC24	970.622	1.2423	0.0916091	13.5609	6.83138E-42	1.10839E-40	Up
CCDC25	2285.01	-0.366166	0.052759	-6.94036	3.9111E-12	1.66497E-11	Down
CCDC27	6.30241	-0.900459	0.138617	-6.49602	8.24706E-11	3.20347E-10	Down
CCDC28A	1279.79	-0.252359	0.0576056	-4.38081	1.18238E-05	3.01025E-05	Down
CCDC28B	302.767	1.03445	0.0930837	11.1131	1.08331E-28	1.05409E-27	Up
CCDC3	1613.55	-2.82761	0.114426	-24.7113	8.0835E-135	1.5975E-132	Down
CCDC30	525.276	0.321466	0.0874836	3.67458	0.000238239	0.00052612	Up
CCDC33	18.8347	1.27642	0.176443	7.23418	4.68339E-13	2.11226E-12	Up
CCDC34	1124.92	0.449224	0.0809749	5.5477	2.89459E-08	9.34646E-08	Up
CCDC38	8.09533	-1.08701	0.146878	-7.40077	1.35394E-13	6.27677E-13	Down
CCDC40	708.94	0.900939	0.0997665	9.03047	1.70928E-19	1.07844E-18	Up
CCDC43	1104.4	0.565893	0.0530191	10.6734	1.35601E-26	1.20433E-25	Up
CCDC47	8350.77	0.330443	0.0693098	4.76762	1.86414E-06	5.14988E-06	Up
CCDC50	4189.11	-1.2788	0.0513535	-24.902	7.0792E-137	1.4352E-134	Down
CCDC51	945.662	0.658639	0.0574209	11.4704	1.85865E-30	1.95141E-29	Up
CCDC54	2.34562	-0.92343	0.148561	-6.21585	5.10481E-10	1.88115E-09	Down
CCDC57	2220.44	0.492045	0.0856906	5.74211	9.35036E-09	3.13697E-08	Up
CCDC6	8632.78	0.293285	0.0603689	4.85821	1.18452E-06	3.33164E-06	Up
CCDC60	17.2744	3.45593	0.329984	10.473	1.14895E-25	9.80265E-25	Up
CCDC61	549.196	0.290011	0.0765493	3.78855	0.000151531	0.000342155	Up
CCDC63	0.789778	0.730501	0.297298	2.45713	0.0140051	0.0243231	Up
CCDC65	156.069	0.596665	0.098259	6.07237	1.26039E-09	4.51718E-09	Up
CCDC68	156.296	-0.887165	0.161759	-5.4845	4.14642E-08	1.32167E-07	Down
CCDC69	2116.56	-2.98329	0.110778	-26.9303	9.6988E-160	3.0413E-157	Down
CCDC7	235.874	0.501633	0.0938259	5.34642	8.97118E-08	2.7794E-07	Up
CCDC70	0.840012	1.3384	0.277736	4.81898	1.44295E-06	4.02816E-06	Up
CCDC71L	1579.14	-0.401182	0.085309	-4.70269	2.56753E-06	6.9969E-06	Down
CCDC73	6.93743	1.35518	0.16268	8.33034	8.06077E-17	4.46002E-16	Up
CCDC74A	2331.8	1.79098	0.17119	10.462	1.2914E-25	1.09961E-24	Up
CCDC74B	400.556	1.51194	0.164279	9.2035	3.46477E-20	2.27198E-19	Up
CCDC77	637.633	0.514872	0.0756296	6.80782	9.90918E-12	4.09892E-11	Up
CCDC78	437.922	3.53884	0.151982	23.2845	6.3589E-120	9.0362E-118	Up
CCDC8	1119.42	-1.73599	0.129256	-13.4307	3.99667E-41	6.32316E-40	Down
CCDC80	15974.9	-1.85765	0.12244	-15.1719	5.4288E-52	1.25912E-50	Down
CCDC82	856.099	-1.25139	0.0920218	-13.5988	4.07077E-42	6.67617E-41	Down
CCDC83	10.9787	2.04503	0.222577	9.18796	4.00378E-20	2.61413E-19	Up
CCDC85A	54.2651	-1.98366	0.15442	-12.8459	9.06896E-38	1.28021E-36	Down
CCDC85B	880.266	0.692238	0.127607	5.42476	5.80319E-08	1.82667E-07	Up
CCDC85C	1114.77	0.305984	0.0683605	4.47603	7.60427E-06	1.97905E-05	Up
CCDC86	881.681	0.489972	0.0696328	7.03652	1.97099E-12	8.55391E-12	Up
CCDC87	118.034	1.63384	0.11212	14.5721	4.22389E-48	8.58579E-47	Up
CCDC88A	1834.97	-0.343477	0.102786	-3.34169	0.000832703	0.00172102	Down
CCDC88B	758.271	0.425892	0.11612	3.66767	0.000244767	0.000539902	Up
CCDC88C	3965.22	0.864811	0.0758711	11.3984	4.25727E-30	4.41652E-29	Up
CCDC89	70.964	-0.549176	0.118558	-4.63215	3.61894E-06	9.71967E-06	Down
CCDC9	1740.81	0.561622	0.0669026	8.39462	4.67406E-17	2.61197E-16	Up
CCDC92	2738.23	-0.262001	0.0491872	-5.3266	1.00067E-07	3.08638E-07	Down
CCDC92B	3.9659	3.33362	0.534968	6.23144	4.62174E-10	1.70822E-09	Up
CCDC93	2118.44	-0.476834	0.0507312	-9.39923	5.49649E-21	3.74903E-20	Down
CCDC96	264.845	0.990528	0.1006	9.84626	7.11455E-23	5.31935E-22	Up
CCDC97	3027.1	0.272336	0.0400275	6.80372	1.01951E-11	4.21239E-11	Up
CCDC9B	1017.15	-0.863515	0.118806	-7.26828	3.64104E-13	1.6507E-12	Down
CCER2	22.4597	0.662518	0.160087	4.13848	3.4961E-05	8.46857E-05	Up
CCHCR1	1606.85	0.624831	0.0823936	7.58348	3.36397E-14	1.61572E-13	Up
CCIN	30.7317	0.543178	0.10602	5.12337	3.00128E-07	8.89135E-07	Up
CCK	5.48982	1.89504	0.340528	5.56501	2.62144E-08	8.49071E-08	Up
CCKAR	4.83364	1.66953	0.253882	6.57601	4.83254E-11	1.90851E-10	Up
CCKBR	34.6762	3.21655	0.351849	9.14184	6.14013E-20	3.96658E-19	Up
CCL1	1.76857	1.8569	0.303856	6.11111	9.89379E-10	3.57505E-09	Up
CCL11	74.1282	4.12093	0.157634	26.1423	1.2046E-150	3.0626E-148	Up
CCL13	120.569	-1.9831	0.198446	-9.99313	1.63334E-23	1.25944E-22	Down
CCL14	33.2152	-3.34633	0.190224	-17.5915	2.86267E-69	1.11556E-67	Down
CCL16	7.52214	-2.35844	0.162648	-14.5002	1.2074E-47	2.40132E-46	Down
CCL17	57.9172	1.83232	0.175194	10.4588	1.33474E-25	1.13466E-24	Up
CCL18	539.045	-0.743979	0.216481	-3.4367	0.000588857	0.00124115	Down
CCL19	1179.3	1.18252	0.208932	5.65986	1.51498E-08	4.99921E-08	Up
CCL2	1684.91	-1.13161	0.126318	-8.95844	3.29296E-19	2.04878E-18	Down
CCL20	73.3752	2.29234	0.192711	11.8953	1.25277E-32	1.43791E-31	Up
CCL21	990.613	-2.39582	0.208412	-11.4956	1.38843E-30	1.46492E-29	Down
CCL22	445.281	0.582447	0.139485	4.17571	2.97061E-05	7.25319E-05	Up
CCL23	16.2892	-2.00241	0.150884	-13.2712	3.40295E-40	5.20693E-39	Down
CCL24	28.7145	-2.25669	0.238589	-9.45848	3.1244E-21	2.15672E-20	Down
CCL25	6.78417	1.86662	0.206652	9.03268	1.67513E-19	1.05732E-18	Up
CCL28	2412.65	-2.40463	0.178705	-13.4559	2.84342E-41	4.51987E-40	Down
CCL3	65.8005	-0.408935	0.127162	-3.21585	0.0013006	0.00262058	Down
CCL4	398.804	-0.436789	0.122717	-3.55931	0.000371836	0.000802685	Down
CCL5	2508.86	1.02769	0.145764	7.05036	1.78459E-12	7.75928E-12	Up
CCL7	33.1243	3.71106	0.282458	13.1384	1.98294E-39	2.95906E-38	Up
CCL8	293.461	-0.670676	0.163151	-4.11076	3.94356E-05	9.49765E-05	Down
CCM2	2722.34	0.220324	0.0634535	3.47221	0.000516183	0.00109578	Up
CCM2L	139.195	-1.7302	0.0857996	-20.1655	1.96564E-90	1.4137E-88	Down
CCN1	13515.6	-1.60285	0.118637	-13.5106	1.354E-41	2.17064E-40	Down
CCN2	21607.4	-0.308923	0.118017	-2.61761	0.00885471	0.015853	Down
CCN3	559.966	-1.52241	0.129158	-11.7872	4.54159E-32	5.09829E-31	Down
CCN4	1854.86	3.55325	0.121864	29.1576	6.6928E-187	4.5624E-184	Up
CCN5	2056.04	-1.61413	0.162043	-9.96116	2.25417E-23	1.72739E-22	Down
CCN6	82.9797	-0.688052	0.22733	-3.02667	0.00247267	0.00479073	Down
CCNA1	69.7296	0.521174	0.180591	2.88594	0.00390241	0.00735097	Up
CCNA2	1222.97	2.90879	0.113382	25.6548	3.7371E-145	8.7452E-143	Up
CCNB1	2942.61	2.58043	0.0903859	28.549	2.8903E-179	1.5626E-176	Up
CCNB1IP1	1760.91	-0.498989	0.070434	-7.08449	1.39555E-12	6.10729E-12	Down
CCNB2	1405.94	3.05023	0.111989	27.2369	2.3749E-163	7.979E-161	Up
CCNB3	95.2049	0.756891	0.126454	5.98551	2.15714E-09	7.60137E-09	Up
CCND1	27420.2	1.28616	0.133256	9.65183	4.82876E-22	3.46492E-21	Up
CCND2	2430.81	-0.962386	0.103334	-9.31338	1.23824E-20	8.31553E-20	Down
CCND3	4054.06	-0.259611	0.0621577	-4.17665	2.95839E-05	7.22599E-05	Down
CCNDBP1	2522.42	-0.708206	0.0557265	-12.7086	5.29741E-37	7.27925E-36	Down
CCNE1	506.001	2.81278	0.158232	17.7763	1.07931E-70	4.426E-69	Up
CCNE2	358.992	2.29591	0.11412	20.1185	5.08457E-90	3.63462E-88	Up
CCNF	1463.13	1.76121	0.073448	23.979	4.6096E-127	7.9131E-125	Up
CCNG1	5224.04	-0.720465	0.0601779	-11.9723	4.96612E-33	5.79475E-32	Down
CCNH	1315.02	-0.337067	0.0514733	-6.54839	5.81608E-11	2.28523E-10	Down
CCNI	27441.1	-0.220032	0.0468167	-4.69987	2.60328E-06	7.09062E-06	Down
CCNI2	82.653	1.74224	0.163323	10.6674	1.44551E-26	1.28237E-25	Up
CCNJ	670.916	0.286323	0.0728813	3.92862	8.54338E-05	0.000198286	Up
CCNK	461.676	0.257169	0.0692147	3.71553	0.000202776	0.000451299	Up
CCNL1	4276.61	-0.731486	0.0561719	-13.0223	9.14161E-39	1.32999E-37	Down
CCNO	746.006	2.46804	0.195936	12.5961	2.2174E-36	2.95545E-35	Up
CCNP	456.783	3.02757	0.168378	17.9808	2.75484E-72	1.18335E-70	Up
CCNQ	1063.08	0.64152	0.0699119	9.17612	4.46917E-20	2.90911E-19	Up
CCP110	2415.52	0.352178	0.0682847	5.1575	2.50271E-07	7.47081E-07	Up
CCPG1	1085	-0.410608	0.0577906	-7.10509	1.20243E-12	5.28674E-12	Down
CCR10	28.5089	-0.378075	0.116526	-3.24455	0.00117635	0.00238444	Down
CCR3	15.4769	1.12459	0.151639	7.41623	1.205E-13	5.60174E-13	Up
CCR4	221.789	1.72749	0.146432	11.7972	4.03336E-32	4.53968E-31	Up
CCR5	709.556	0.972604	0.123681	7.86383	3.72563E-15	1.89447E-14	Up
CCR6	6.77457	0.718877	0.215796	3.33127	0.000864499	0.00178235	Up
CCR7	423.387	1.77333	0.159963	11.0858	1.46974E-28	1.42186E-27	Up
CCR8	49.793	3.23584	0.176766	18.3057	7.44881E-75	3.46208E-73	Up
CCRL2	216.727	-0.343132	0.0938354	-3.65675	0.000255435	0.000562063	Down
CCS	1875.11	0.729688	0.0887779	8.21925	2.04785E-16	1.11073E-15	Up
CCSAP	1316.12	0.500451	0.0732827	6.82904	8.54824E-12	3.55504E-11	Up
CCSER1	266.152	-0.425641	0.129531	-3.28602	0.00101614	0.00207606	Down
CCSER2	3526.71	-0.552876	0.0556819	-9.92918	3.10786E-23	2.36424E-22	Down
CCT2	11088.1	0.75297	0.0704262	10.6916	1.11412E-26	9.93251E-26	Up
CCT3	25406.4	1.21909	0.0574203	21.231	4.9429E-100	4.48829E-98	Up
CCT5	11225.8	0.866004	0.0680377	12.7283	4.11652E-37	5.68481E-36	Up
CCT6A	13780.1	0.786848	0.0627622	12.537	4.68522E-36	6.16948E-35	Up
CCT6B	242.463	-0.284558	0.0791099	-3.59699	0.000321916	0.00070003	Down
CCT7	14634.3	0.490619	0.0502794	9.75785	1.70738E-22	1.25169E-21	Up
CCT8	10532.9	0.600803	0.0526099	11.42	3.32383E-30	3.46037E-29	Up
CCZ1	444.526	0.412788	0.0614433	6.71819	1.83996E-11	7.46972E-11	Up
CCZ1B	479.786	0.368256	0.0562555	6.54612	5.90495E-11	2.31918E-10	Up
CD101	121.093	0.637683	0.0890724	7.15915	8.11787E-13	3.60798E-12	Up
CD14	4041.14	-0.487281	0.101933	-4.78042	1.74933E-06	4.84694E-06	Down
CD163	2850.24	-0.415647	0.129477	-3.2102	0.00132642	0.00267067	Down
CD163L1	437.64	-0.66143	0.128774	-5.13635	2.80129E-07	8.32247E-07	Down
CD164L2	88.4838	-1.03852	0.168032	-6.18046	6.39166E-10	2.33723E-09	Down
CD177	173.659	3.74377	0.25772	14.5265	8.23011E-48	1.65079E-46	Up
CD19	109.712	2.33203	0.213619	10.9167	9.58762E-28	8.95657E-27	Up
CD1A	97.0775	3.16078	0.232809	13.5767	5.50282E-42	8.96539E-41	Up
CD1B	29.3486	1.34799	0.219417	6.1435	8.07215E-10	2.93349E-09	Up
CD1C	144.218	-0.386966	0.161824	-2.39128	0.0167899	0.028775	Down
CD1E	129.894	0.932591	0.169547	5.50048	3.78752E-08	1.21083E-07	Up
CD2	959.945	1.03312	0.145596	7.09579	1.2861E-12	5.64566E-12	Up
CD200	843.724	-1.26211	0.0807949	-15.6211	5.22847E-55	1.32503E-53	Down
CD200R1	107.576	-0.956597	0.117925	-8.11193	4.982E-16	2.65113E-15	Down
CD207	195.894	1.37885	0.187734	7.34471	2.0621E-13	9.46644E-13	Up
CD209	230.229	-2.59395	0.146606	-17.6933	4.72031E-70	1.89441E-68	Down
CD22	576.021	0.936029	0.142225	6.58133	4.66267E-11	1.84328E-10	Up
CD226	203.394	0.273132	0.115622	2.36229	0.0181623	0.0309433	Up
CD24	64557.1	1.58092	0.148881	10.6187	2.44039E-26	2.14034E-25	Up
CD244	52.9295	-0.361029	0.128708	-2.80502	0.00503142	0.0093323	Down
CD247	349.482	0.477957	0.141588	3.37569	0.000736311	0.00153298	Up
CD248	3456.64	-1.68703	0.102834	-16.4054	1.7505E-60	5.1428E-59	Down
CD27	165.326	1.03625	0.146726	7.0625	1.63537E-12	7.12827E-12	Up
CD274	301.838	0.325832	0.114818	2.83782	0.00454231	0.00848365	Up
CD276	7415.1	0.929588	0.059688	15.5741	1.09121E-54	2.7374E-53	Up
CD2AP	5491.73	0.482428	0.064378	7.49368	6.69664E-14	3.15678E-13	Up
CD2BP2	5192.47	0.639383	0.0584557	10.9379	7.5926E-28	7.12399E-27	Up
CD300A	579.594	0.271104	0.0876177	3.09416	0.00197368	0.00388151	Up
CD300C	115.705	0.38627	0.102371	3.77323	0.000161147	0.000362561	Up
CD300E	130.778	0.856245	0.146796	5.83291	5.44679E-09	1.86175E-08	Up
CD300LB	71.9576	-0.390512	0.134112	-2.91184	0.00359311	0.00680679	Down
CD300LF	165.656	1.05152	0.0989664	10.625	2.28031E-26	2.0033E-25	Up
CD300LG	618.143	-5.01374	0.216533	-23.1546	1.3062E-118	1.7808E-116	Down
CD302	291.448	-1.76281	0.103393	-17.0495	3.52394E-65	1.20023E-63	Down
CD33	216.697	-0.34481	0.0906829	-3.80238	0.000143315	0.000324569	Down
CD34	5175.14	-2.12112	0.0802645	-26.4266	6.7794E-154	1.8539E-151	Down
CD36	13138.9	-4.17842	0.179471	-23.2818	6.7768E-120	9.6011E-118	Down
CD37	1132.57	0.842953	0.112726	7.47791	7.55167E-14	3.55094E-13	Up
CD3D	378.948	1.07186	0.154051	6.95781	3.45608E-12	1.47511E-11	Up
CD3E	1065.47	0.831103	0.151713	5.47814	4.29824E-08	1.3676E-07	Up
CD3G	264.775	0.64611	0.151071	4.27687	1.89543E-05	4.72662E-05	Up
CD40	879.005	-0.413431	0.0972246	-4.25233	2.11557E-05	5.24691E-05	Down
CD44	27368.1	0.377452	0.0955394	3.95075	7.79073E-05	0.000181633	Up
CD46	22118.5	0.37559	0.0675985	5.55619	2.75721E-08	8.91634E-08	Up
CD47	7669.34	-0.24907	0.0677494	-3.67634	0.000236601	0.000522625	Down
CD48	354.011	0.744894	0.127419	5.84603	5.03458E-09	1.72637E-08	Up
CD5	462.11	1.26283	0.143705	8.78765	1.52718E-18	9.20455E-18	Up
CD52	929.534	0.687853	0.1419	4.84745	1.2506E-06	3.51183E-06	Up
CD53	2453.07	0.518443	0.103465	5.0108	5.42033E-07	1.57067E-06	Up
CD55	5576.45	-0.201474	0.087736	-2.29637	0.0216547	0.0364028	Down
CD59	21592.1	-0.767149	0.0809773	-9.47362	2.70306E-21	1.87027E-20	Down
CD6	610.935	1.16709	0.133579	8.73708	2.3921E-18	1.42804E-17	Up
CD68	2.0135	-0.627257	0.145193	-4.32017	1.55909E-05	3.91927E-05	Down
CD69	376.695	-0.360382	0.135533	-2.659	0.00783725	0.0141407	Down
CD7	325.381	1.10692	0.150723	7.3441	2.07148E-13	9.50671E-13	Up
CD72	242.018	1.03829	0.107973	9.61617	6.83298E-22	4.8608E-21	Up
CD74	112807	0.584209	0.101989	5.72816	1.01525E-08	3.39374E-08	Up
CD79A	761.615	1.08999	0.203348	5.36021	8.31249E-08	2.58315E-07	Up
CD80	73.8934	2.26497	0.12583	18.0002	1.941E-72	8.37584E-71	Up
CD81	30603.5	-0.455446	0.059147	-7.70024	1.35808E-14	6.69941E-14	Down
CD84	1322.58	0.572156	0.114526	4.99585	5.85761E-07	1.69268E-06	Up
CD86	762.629	0.780858	0.0963589	8.10365	5.33357E-16	2.83436E-15	Up
CD8A	803.574	0.624907	0.141017	4.43144	9.36079E-06	2.41072E-05	Up
CD8B	199.916	0.612363	0.155183	3.94606	7.94467E-05	0.000185066	Up
CD8B2	35.3025	-0.75162	0.19765	-3.80279	0.000143076	0.000324058	Down
CD9	23744.2	0.95205	0.0690446	13.7889	2.97218E-43	5.07072E-42	Up
CD93	6158.04	-1.01532	0.0826624	-12.2828	1.12085E-34	1.40475E-33	Down
CD96	505.946	0.331644	0.143513	2.3109	0.0208386	0.0351213	Up
CD99L2	3194.42	-1.01644	0.06983	-14.5559	5.3569E-48	1.08373E-46	Down
CDADC1	460.743	-0.790698	0.0431098	-18.3415	3.86027E-75	1.81571E-73	Down
CDC123	2909.04	0.663559	0.0643549	10.3109	6.2889E-25	5.17684E-24	Up
CDC14A	688.285	-0.648451	0.127152	-5.09979	3.40031E-07	1.00224E-06	Down
CDC14B	877.775	-1.80821	0.0820453	-22.0392	1.2122E-107	1.326E-105	Down
CDC14C	0.429486	-1.47526	0.258392	-5.70939	1.13384E-08	3.77727E-08	Down
CDC20	2285.9	3.54774	0.130002	27.2899	5.585E-164	1.9459E-161	Up
CDC20B	296.467	6.60062	0.328391	20.0999	7.39973E-90	5.27354E-88	Up
CDC25A	486.148	2.1817	0.115721	18.8531	2.77224E-79	1.45368E-77	Up
CDC25B	3714.73	1.16943	0.0997259	11.7265	9.32786E-32	1.0338E-30	Up
CDC25C	341.951	3.41131	0.108165	31.538	2.61892896101226e-218	4.24772215897148e-215	Up
CDC34	2318.33	0.594934	0.0764766	7.77929	7.29328E-15	3.65137E-14	Up
CDC37L1	1444.36	-0.301201	0.0483809	-6.22562	4.79669E-10	1.77108E-09	Down
CDC42	15986.3	0.206218	0.0391764	5.26383	1.41087E-07	4.29441E-07	Up
CDC42BPA	4508.45	-0.353651	0.0846099	-4.17978	2.91788E-05	7.13148E-05	Down
CDC42BPB	6255.11	-0.282499	0.0672724	-4.19934	2.677E-05	6.57315E-05	Down
CDC42EP2	0.798554	-0.425329	0.195898	-2.17118	0.0299176	0.0490725	Down
CDC42EP3	2186.65	-0.721332	0.0998378	-7.22504	5.00947E-13	2.25544E-12	Down
CDC42EP4	6664.4	-0.268624	0.0775729	-3.46286	0.000534462	0.00113295	Down
CDC42EP5	264.205	-0.43017	0.124231	-3.46267	0.000534838	0.00113369	Down
CDC42SE1	8385.79	0.682781	0.0500143	13.6517	1.97151E-42	3.27096E-41	Up
CDC45	614.696	2.93498	0.117849	24.9046	6.6382E-137	1.3517E-134	Up
CDC6	1729.11	3.01319	0.135479	22.241	1.3798E-109	1.5601E-107	Up
CDC7	737.748	1.76221	0.0985353	17.884	1.57057E-71	6.55486E-70	Up
CDC73	3987.32	0.31707	0.0530324	5.97879	2.24801E-09	7.90619E-09	Up
CDCA2	561.107	2.95753	0.130444	22.6728	8.316E-114	1.0293E-111	Up
CDCA3	847.255	3.21435	0.116427	27.6083	8.8451E-168	3.3551E-165	Up
CDCA4	901.659	1.25189	0.0706473	17.7202	2.92686E-70	1.1817E-68	Up
CDCA5	1625.89	3.10208	0.113247	27.3921	3.409E-165	1.2147E-162	Up
CDCA7	622.103	1.40212	0.170096	8.24313	1.6776E-16	9.13597E-16	Up
CDCA7L	966.325	-0.291813	0.11481	-2.54169	0.0110317	0.0194807	Down
CDCA8	1317.65	3.033	0.109591	27.6756	1.3744E-168	5.2987E-166	Up
CDCP1	3369.2	1.00472	0.0984886	10.2014	1.95517E-24	1.57606E-23	Up
CDH1	27608.4	0.613558	0.12812	4.78892	1.67679E-06	4.6547E-06	Up
CDH10	6.5711	-0.848708	0.320255	-2.6501	0.00804683	0.0144943	Down
CDH11	7338.17	1.5674	0.106644	14.6975	6.68931E-49	1.39902E-47	Up
CDH12	30.4417	-2.28599	0.302376	-7.56007	4.0285E-14	1.92683E-13	Down
CDH13	612.736	-1.64424	0.101238	-16.2412	2.57663E-59	7.35404E-58	Down
CDH15	23.4192	1.86517	0.167814	11.1145	1.06615E-28	1.03804E-27	Up
CDH17	19.8562	-0.60701	0.140041	-4.33451	1.46085E-05	3.68393E-05	Down
[truncated: 11,596 more rows]
