# Supplementary material for: Investigating the Prognostic Role of Telomerase-Related Cellular Senescence Gene Signatures in Breast Cancer Using Machine Learning
Source: Biomedicines. 2025 Mar 30;13(4):826. doi: 10.3390/biomedicines13040826 (PMC12024799; doi:10.3390/biomedicines13040826)
Supplement: Supplementary file 1 [file biomedicines-13-00826-s001.zip › biomedicines-3473716-Supplementary Table S4.xlsx]

## Sheet: venn_DEG_AGs
A2M
ABCA8
ACADVL
ADAMTS5
ADCK5
ADCY5
AGO4
AGPAT2
AGT
AIFM1
AKT1
AKT1S1
AKT3
ALDH1A3
ALDH3A2
ALG6
ANAPC11
ANAPC7
ANXA3
ANXA5
APLP1
APOC3
APOD
APOE
APOL1
APOL3
APTX
AR
ARL6IP4
ARPC1B
ARRDC4
ASPH
ATF3
ATG16L1
AURKA
AXL
B4GALT7
BACE1
BAK1
BATF2
BAX
BCL2L12
BCL2L2
BCL6
BGLAP
BLCAP
BLK
BLM
BLOC1S3
BLVRA
BMI1
BMP2
BMPR1A
BRCA1
BRCA2
BTN1A1
BUB1B
BUB3
C18orf32
C3
C4A
C7
CALR
CAT
CATSPERG
CAV1
CAVIN1
CBX2
CBX4
CBX7
CBX8
CCDC85B
CCNA1
CCNA2
CCND1
CCND2
CCNE1
CCNE2
CD163L1
CDC25B
CDHR4
CDK1
CDK18
CDK2
CDK2AP1
CDK4
CDK7
CDKN1C
CDKN2A
CDKN2B
CDKN2C
CDKN2D
CEBPA
CENPA
CETP
CGAS
CHEK1
CHEK2
CHPF2
CISD2
CITED2
CLU
CNR1
COL10A1
COL17A1
COL1A1
COL1A2
COL3A1
COX7A1
CPEB1
CRYAB
CTF1
CTNNAL1
CXCL2
CXCL8
DBN1
DDA1
DDX58
DHCR24
DHPS
DIO2
DLL3
DLX2
DNAJA3
DPY30
DUSP3
DUSP6
E2F1
E2F2
E2F3
ECRG4
EEF1A1
EEF1E1
EFCAB14
EFEMP1
EGF
EGFR
EGR1
EHF
EHMT2
EIF2S2
ENDOG
EPS8
ERBB2
ERRFI1
ESM1
ESR1
ETS1
ETS2
EZH2
F3
FAM234B
FAS
FASTK
FBXO31
FBXO5
FCGR2B
FEN1
FGF21
FGFR1
FH
FILIP1L
FLT1
FN1
FOS
FOXD4L1
FOXM1
FOXO1
FOXO4
G6PD
GABARAPL1
GABBR2
GAPDH
GATA4
GBE1
GBP2
GBX2
GFAP
GFY
GHR
GHRH
GHRHR
GKN1
GLB1
GNG11
GOT1
GPNMB
GPR155
GRB2
GRK6
GRN
GSK3A
GSN
GSR
GSS
GSTA1
GUK1
H1-0
H1-1
H1-2
H1-3
H1-4
H1-5
H2AC14
H2AC18
H2AC19
H2AC20
H2AC4
H2AC6
H2AC7
H2AC8
H2AJ
H2AX
H2AZ1
H2BC10
H2BC11
H2BC12
H2BC13
H2BC14
H2BC15
H2BC17
H2BC21
H2BC3
H2BC4
H2BC5
H2BC6
H2BC7
H2BC8
H2BC9
H2BS1
H2BU1
H3-3A
H3-4
H3C1
H3C10
H3C11
H3C12
H3C13
H3C14
H3C15
H3C2
H3C3
H3C6
H3C7
H3C8
H4-16
H4C1
H4C11
H4C12
H4C13
H4C14
H4C15
H4C2
H4C3
H4C4
H4C5
H4C6
H4C8
H4C9
HBA1
HBP1
HDAC1
HDAC2
HDAC4
HELLS
HEPACAM
HIC1
HJURP
HK3
HLA-G
HMGA1
HMGA2
HMGB2
HMGN2
HOXC4
HPS5
HRAS
HSD17B2
HSF1
HSPA1A
HSPA2
HSPA5
HSPB2
HSPD1
HTATIP2
ICAM1
ID1
ID4
IFI27
IFIT1
IFIT2
IFNB1
IFNG
IGF1
IGF1R
IGF2
IGFBP1
IGFBP2
IGFBP3
IGFBP6
IGSF3
IL1B
IL2
IL24
IL2RG
IL32
IL33
IL6
IL6R
IL7
ING1
INHBA
IRF1
IRF3
IRF5
IRF7
IRS1
IRS2
ISG15
ISG20
ITGB1BP2
JCAD
JCHAIN
JUN
KCNJ12
KDM5B
KIAA1671
KIR2DL4
KL
KMT2A
KRAS
LAPTM5
LCAT
LEO1
LEP
LEPR
LGALS3
LGALS9
LIMA1
LIMK1
LMNB1
LYZ
MAD2L1
MAGEA2
MAGEB6
MAGOH
MAGOHB
MAP1LC3C
MAP2K6
MAP3K3
MAP3K5
MAP4K1
MAPK10
MAPK11
MAPKAPK2
MAPT
MAST1
MDH1
ME1
MED1
MGST1
MIF
MLST8
MME
MMP1
MMP14
MMP3
MMP9
MOV10
MPEG1
MSRA
MT1E
MXI1
MYC
MYD88
MYLK
NDN
NEURL3
NFKB2
NGF
NGFR
NINJ1
NME2
NR3C1
NRG1
NRM
NSMCE2
NT5C
NTN4
NUAK1
NUDT1
NUP62
OASL
OPTN
OTX2
OVGP1
P3H1
P4HA2
PAK4
PAM
PARP1
PATZ1
PCGF2
PCK1
PCNA
PCSK6
PDCD10
PDGFRA
PDIK1L
PDLIM1
PDP2
PDZD2
PEX19
PIAS4
PIK3CA
PIK3R1
PIM1
PIN1
PKM
PLA2R1
PLAU
PLCG2
PLK3
PLOD1
PLXNA3
PMAIP1
PMVK
POLB
POLD1
PON1
PPARA
PPARG
PPARGC1A
PPP1CA
PRDX1
PRELP
PRKCA
PRKCH
PRKDC
PROP1
PROX1
PRPF19
PSMB5
PSMD11
PSMD14
PTCHD4
PTEN
PTGS2
PTK2
PTPN1
PTPN11
PTTG1
PYCR1
RAB13
RAB31
RAD21
RAD51
RAE1
RAI14
RASA3
RASSF3
RBBP7
RBL1
RBL2
RBP2
RBX1
RECQL4
RET
RGL2
RGN
RND3
RNF2
RNF213
ROMO1
RPS6KA1
RPS6KA2
RPS6KA3
RRAS
RSPO3
RUVBL2
S100A11
S100A4
S100B
SDHC
SELENOH
SERPINB2
SERPINE1
SERPING1
SFN
SGK1
SH3GLB1
SIK1
SIM2
SIRT6
SIRT7
SIX1
SLC13A3
SLC16A3
SLC16A7
SLC30A10
SLC39A1
SLC39A3
SLC39A4
SLC4A4
SMARCA4
SMARCB1
SMC6
SMCO3
SNCA
SNCG
SOCS1
SOCS2
SOD2
SOD3
SORBS2
SOS1
SOX2
SOX5
SPI1
SPP1
SRC
SREBF1
SRPX
SRPX2
SRSF1
SSTR3
STAT1
STAT5A
STAT5B
STK32C
STUB1
STX3
TAC3
TACC3
TAP1
TCF3
TERT
TFAP2A
TFAP4
TFDP1
TFDP2
TGFB1
TGFB1I1
THOC6
TLR3
TMEM87B
TNF
TNFRSF18
TNFSF13B
TNIK
TOP1
TOP2A
TP63
TRIM28
TRPM8
TSPAN13
TWIST1
TXN
TXNIP
UBE2C
UBE2S
UCP2
UGT2B15
ULK3
VAMP8
VEGFA
VENTX
VIM
VTN
VWF
WFDC1
WNT1
WNT2
WT1
WWP1
YAP1
YWHAZ
ZBTB12
ZDHHC12
ZFP36
ZMAT3
ZMPSTE24
ZNF490
ZNF564
ZNF628
ZNHIT1

## Sheet: venn_DEG_TEGs
AASS
ABCC12
ABCC4
ABCC5
ABCC6
ABCC8
ABCC9
ABCD1
ACAT2
ACOT7
ACP1
ACTR3
ACYP2
ADPRH
AFAP1L2
AHCY
AHNAK
AHSA1
AIFM1
AIMP2
AIPL1
AKR1A1
AKR7A3
AKT1
ALDH1A1
ALDH2
ALDH3A1
ALDOA
ALPL
ALYREF
AMPD1
ANAPC7
ANGPT4
ANKLE1
ANKMY2
ANP32E
ANXA1
ANXA5
ANXA8L1
APEH
APLF
AR
ARF1
ARF3
ARF4
ARF5
ARF6
ARHGAP10
ARHGAP20
ARHGAP21
ARHGAP23
ARHGAP26
ARHGAP42
ARHGAP45
ARHGAP9
ARHGDIA
ARHGEF18
ARHGEF28
ARID3A
ARID4A
ARL11
ARL14
ARL4A
ARL4C
ARMC6
ARPC5
ARPC5L
ARPP21
ARRB1
ARRDC1
ARRDC3
ARRDC4
ARRDC5
ARV1
ASF1B
ASH2L
ASS1
ATAD2
ATAD5
ATF7
ATG16L1
ATG16L2
ATP2B3
ATRIP
ATXN2L
AURKA
AURKB
AVPR1B
BABAM1
BAIAP2L1
BARD1
BASP1
BCCIP
BCKDK
BDKRB2
BLM
BMP7
BRCA1
BRCA2
BRIP1
BRMS1
BRSK2
BUB3
C19orf53
C1orf35
CABP1
CACNA1B
CACYBP
CALD1
CALML5
CALML6
CAMK1
CAMK1G
CAMK2A
CAMKV
CARM1
CBX1
CBX3
CCDC137
CCDC43
CCDC9
CCNA2
CCNB1
CCND1
CCNE1
CCNE2
CCNL1
CCT2
CCT3
CCT5
CCT6A
CCT8
CD7
CDC20
CDC20B
CDC25A
CDC25B
CDC45
CDCA8
CDK1
CDK12
CDK15
CDK16
CDK18
CDK2
CDK5
CDKL2
CDKN2B
CEBPA
CENPF
CENPO
CEP131
CEP85
CERS1
CFL1
CFTR
CHAF1B
CHD5
CHEK1
CHEK2
CHFR
CHMP4B
CHMP4C
CHN2
CHTF18
CHTF8
CKAP4
CLIC1
CLIC3
CLPB
CLSPN
COCH
COQ8B
CORO1B
COTL1
CPNE2
CREB5
CRYM
CSE1L
CSNK1A1L
CSNK1G2
CSNK2A2
CSNK2B
CSRP1
CSTF2
CSTF3
CTAG2
CTTN
DAP3
DARS2
DAW1
DAXX
DBF4B
DBN1
DBNDD1
DCK
DCX
DDX39A
DDX3X
DHDDS
DHX34
DHX37
DIP2C
DKC1
DLG2
DLST
DMD
DNA2
DNAJA1
DNAJA4
DNAJB11
DNAJC6
DNAJC9
DNMT1
DNMT3A
DNMT3B
DNPH1
DNTT
DOC2B
DOLPP1
DOT1L
DPP3
DPY30
DQX1
DSCC1
DST
DTYMK
DUSP22
DYDC1
DYDC2
E2F1
E2F2
E2F3
E2F5
ECT2
EDF1
EDN2
EFCAB3
EFCAB9
EGF
EGFR
EGR1
EID3
EIF4A1
EIF4A3
EIF4B
EIF5A
ELAVL1
ELOVL2
ELOVL3
ELOVL7
EME1
ENAH
ENO2
ENSA
EPAS1
EPHA4
EPS8L1
ERH
ERMP1
ESR1
ESR2
ETS1
ETS2
ETV1
EVL
EXO1
EZH1
EZH2
FAAP100
FAAP24
FAM50A
FANCA
FANCB
FANCC
FANCD2
FANCF
FANCG
FANCI
FARSA
FBP1
FEN1
FERMT3
FES
FGFR3
FGFR4
FH
FHL1
FKBP5
FLI1
FOS
FOSB
FOXD2
FOXD4
FOXH1
FOXJ1
FOXK2
FOXL2
FOXM1
FOXN2
FOXN3
FOXN4
FOXO1
FOXO4
FOXO6
FOXP2
FOXP3
FOXP4
FRAT2
FUS
GABRB3
GAK
GAMT
GAPDH
GATA2
GATA3
GATA4
GATA5
GBE1
GDAP1
GDAP1L1
GEN1
GINS3
GLDC
GLI1
GLI2
GMDS
GMIP
GMPS
GNE
GNL3L
GNMT
GPA33
GPATCH4
GPR52
GPS1
GREM1
GRHL2
GSPT1
GSS
HAAO
HABP4
HAGH
HAGHL
HDAC1
HDAC2
HDAC4
HDGF
HGD
HHAT
HHATL
HIC1
HINT2
HK1
HMG20B
HMGA1
HMGA2
HMGB2
HMGB3
HMGN1
HMGN2
HMMR
HMOX1
HNF4A
HNMT
HNRNPA2B1
HNRNPC
HNRNPCL1
HNRNPU
HOXA3
HOXA7
HRG
HSD17B10
HSP90AB1
HSPA1A
HSPA4
HSPA6
HSPH1
HYOU1
IDO1
IFITM1
IFNG
IGF2BP1
IGF2BP3
IL1RN
IL2
ILF2
INCENP
IP6K3
IQSEC3
IRAK1
IRF1
IRS4
ISG15
ISG20
ISYNA1
ITGAX
IVL
JAZF1
JSRP1
JUN
JUNB
KAT2B
KCNS3
KCTD15
KCTD16
KCTD17
KDM4B
KIF4A
KLF1
KLF15
KLF17
KLF2
KLF4
KLF5
KLF6
KLF7
KLF8
KLF9
KMT2A
KMT5C
KPNA2
KRT10
LAGE3
LASP1
LCK
LDHA
LDHB
LEMD2
LEO1
LGALS7
LGMN
LIG1
LIG3
LMNB1
LONP1
LPIN1
LRCH1
LRCH2
LRIF1
LRR1
LRRC18
LRRC59
LRRIQ4
LRSAM1
LRWD1
LSG1
LSM7
LYPLA1
MAD1L1
MAGEA4
MAGOHB
MAJIN
MAP3K3
MAP3K5
MAP4
MAP7
MAPK15
MAST1
MASTL
MAZ
MCCC2
MCM2
MCM3
MCM4
MCM5
MCM6
MCM7
MDH1
MDN1
MECOM
MED12L
MEN1
MET
MITF
MKI67
MOV10
MPG
MPND
MRM2
MSH2
MSH6
MT1X
MT3
MXI1
MYB
MYC
MYCN
MYEF2
MYH10
MYO10
MYO1C
MYOCD
MYOG
MYOM2
NAA10
NAA20
NABP2
NAGS
NANS
NAT10
NAT16
NCAPD3
NCAPG
NCBP2L
NCDN
NDC80
NDOR1
NEFL
NEK2
NEK7
NEK8
NFAT5
NFATC2
NFE2L3
NFKB2
NHP2
NIPSNAP1
NLGN4X
NLRP2
NME4
NOC4L
NOS3
NOSIP
NR1H3
NR2C1
NR2F1
NR2F6
NR5A1
NSMCE1
NSMCE2
NT5DC2
NUDT18
NVL
NXNL1
OGFR
ORC1
ORC6
OSBPL9
OTUB1
OXCT1
PABPC1
PABPC1L2B
PACSIN1
PACSIN3
PAFAH1B3
PAGE2
PAGE5
PAICS
PAK4
PAK5
PALB2
PALM
PARM1
PARP1
PASK
PAX5
PAXIP1
PC
PCK1
PCNA
PCP4
PCSK9
PDAP1
PDE1B
PDGFRA
PDK2
PDK4
PES1
PFKL
PFKP
PGLS
PGM1
PHF20L1
PHLPP1
PHPT1
PHYKPL
PIAS4
PIF1
PIK3C2G
PIK3CA
PIM2
PIN1
PIPOX
PITX1
PKIB
PKLR
PKM
PKMYT1
PLCB1
PLCB3
PLCD3
PLCD4
PLCG2
PLCH1
PLCH2
PLCL2
PLCZ1
PLK1
PLOD1
PNCK
PNKD
PNKP
PNMT
PNPO
POC1A
POLA2
POLD1
POLD2
POLD4
POLE
POLE2
POLR1C
POLR2G
POLR2I
POR
PPARG
PPM1E
PPM1F
PPM1G
PPME1
PPP1CA
PPP1R17
PPP2R1A
PPP2R1B
PRDM16
PRDX1
PRDX4
PRIM1
PRIM2
PRKAR2B
PRKCSH
PRKD1
PRKD3
PRKDC
PRMT1
PROSER2
PRPF19
PRPF31
PRPF4
PRPS2
PRX
PSAT1
PSKH2
PSMA7
PSMB5
PSMB8
PSMC4
PSMD10
PSMD11
PSMD12
PSPH
PTMA
PTMS
PTPN5
PTPRG
PURA
PUS7
PYM1
RAB38
RAB7B
RAB9B
RABIF
RACGAP1
RAD1
RAD21
RAD21L1
RAD51
RAD51AP1
RAD51C
RAD54B
RAD54L
RAD9A
RAP1GDS1
RAPGEF3
RARRES2
RASGEF1C
RAVER1
RBBP5
RBBP7
RBKS
RBL1
RBL2
RBM8A
RBX1
RCC1
RCC2
RECQL4
RELB
REM2
REPIN1
REV1
REV3L
RFC2
RFC3
RFC4
RFC5
RGMA
RGS14
RHBDL1
RHBDL2
RHPN1
RMI1
RMI2
RNASEH2A
RNF2
RNF40
ROCK2
RPA3
RPL17
RPL21
RPL26L1
RPL34
RPN1
RPN2
RPP25
RPS10
RPS17
RPS23
RPS4Y1
RPS6KA5
RPS6KB2
RRAGD
RRAS2
RRM1
RTN4
RUNX2
RUVBL1
RUVBL2
S100A7
S100A8
S100P
SAE1
SAP30
SAP30L
SARNP
SBDS
SCRN2
SDF2L1
SEC16A
SEC61A1
SEC61A2
SEM1
SEPHS2
SERPINH1
SET
SETSIP
SF3B4
SGO1
SH3BP1
SH3GL2
SHMT1
SIGMAR1
SIRT6
SLC25A19
SLC25A5
SLC3A2
SLC6A12
SLC7A10
SLC7A11
SLC7A13
SLC7A5
SLC7A7
SLC7A8
SLC7A9
SLX4
SLX4IP
SMARCA2
SMARCA4
SMC6
SMG5
SMG6
SMG7
SNCG
SNF8
SNRPA1
SNRPB
SNRPD1
SNRPE
SNX22
SOCS1
SOD2
SOX5
SP110
SP140
SRC
SRSF9
STAT5A
STIP1
STK26
STUB1
STX10
STX6
SULT4A1
SUN2
SUV39H1
SUV39H2
SWI5
SYAP1
SYDE1
SYNE1
SYNE2
TADA1
TAF2
TAGLN
TAGLN2
TAL1
TBCA
TBCD
TBX1
TBX15
TCEAL7
TCF7
TCF7L2
TCHHL1
TCOF1
TDRD1
TDRD10
TDRD12
TDRD5
TDRD6
TDRKH
TEAD1
TEAD4
TELO2
TEN1
TENM3
TERB2
TERT
TEX13B
TF
TFAP2A
TFAP2B
TFAP2C
TFAP4
TFE3
TFEC
TFPT
TFRC
TGFB1
THOC3
THOC6
TLN1
TLN2
TMPRSS13
TMSB10
TNIK
TNIP1
TNIP3
TNNC2
TOMM34
TOP1
TOP2A
TOPBP1
TP53RK
TPI1
TPT1
TREX2
TRIM15
TRIM23
TRIM28
TRIM47
TRIP10
TRIP13
TRPS1
TSEN54
TSPYL2
TSPYL6
TSSC4
TTBK1
TTBK2
TTI1
TUBB
TUBB1
TUBB2A
TUBB2B
TUBB3
TUBB4A
TUBB4B
TUBB6
TUBB8
TUBE1
TXNDC17
TXNIP
UAP1L1
UBA1
UBE2M
UBXN2B
UFSP2
UGDH
UGP2
USF1
USP18
USP2
USP21
USP39
UTRN
UTY
VAMP2
VAMP3
VAMP8
VPS25
VPS28
VPS36
VRK1
VRK2
WDHD1
WDR38
WDR4
WDR5
WEE1
WRNIP1
WT1
XAGE2
XBP1
XRCC1
XRCC2
YBX3
YTHDF1
YWHAZ
YY2
ZBTB16
ZBTB44
ZBTB9
ZEB2
ZFP36L1
ZFP42
ZGPAT
ZMIZ2
ZNF208
ZNF281
ZNF497
ZNF703
ZNF837
ZSCAN4
