# Supplementary material for: Investigating the Prognostic Role of Telomerase-Related Cellular Senescence Gene Signatures in Breast Cancer Using Machine Learning
Source: Biomedicines. 2025 Mar 30;13(4):826. doi: 10.3390/biomedicines13040826 (PMC12024799; doi:10.3390/biomedicines13040826)
Supplement: Supplementary file 1 [file biomedicines-13-00826-s001.zip › biomedicines-3473716-Supplementary Table S5.xlsx]

## Sheet: Supplementary Table S5
AGs_exp	TEGs_exp	pval	cor
EHMT2	AARS2	3.01985225350748e-167	0.68974
AURKA	AASS	1.72492332042117e-131	-0.630166
CAV1	AASS	5.48452936429718e-118	0.603696
E2F1	AASS	5.30615563783817e-148	-0.659382
FEN1	AASS	3.38600419631185e-121	-0.61022
H2AZ1	AASS	1.66896998014677e-118	-0.604756
LEPR	AASS	3.2345271980556e-137	0.640665
PTTG1	AASS	4.75787648872486e-128	-0.623658
RAD51	AASS	6.04610211053362e-131	-0.629146
RECQL4	AASS	6.2461194194032e-140	-0.645502
UBE2C	AASS	2.83022005265425e-146	-0.656473
UBE2S	AASS	1.90706838621494e-125	-0.61863
AR	ABCC8	5.10785040534534e-144	0.652623
ESR1	ABCC8	3.0566321429069e-158	0.675987
MAPT	ABCC8	8.44165308537828e-125	0.617367
ABCA8	ABCC9	9.1689010876712e-163	0.68299
ADAMTS5	ABCC9	1.11961740915369e-156	0.67352
CAV1	ABCC9	1.66906232683339e-198	0.732151
ETS1	ABCC9	1.0174463301688e-131	0.630594
FILIP1L	ABCC9	1.0747758408003e-176	0.703386
FLT1	ABCC9	3.32033871954595e-185	0.715042
FOXO1	ABCC9	1.11280262583724e-152	0.667102
GNG11	ABCC9	1.57741913939573e-134	0.635788
IGF1	ABCC9	4.99139242584447e-121	0.609881
IGF2	ABCC9	3.12641337810457e-116	0.600062
JCAD	ABCC9	3.8704959382646e-234	0.772262
KL	ABCC9	1.68273876754196e-155	0.671647
LEPR	ABCC9	5.04034625188509e-182	0.710752
NR3C1	ABCC9	4.69971816590611e-120	0.607915
NUAK1	ABCC9	4.5043356401833e-122	0.611975
PDGFRB	ABCC9	1.71224575012142e-138	0.64295
PDZD2	ABCC9	2.13843966526637e-120	0.608607
PPARG	ABCC9	3.18813928069728e-122	0.612274
SH3GLB1	ABCC9	8.89274513974578e-122	0.611384
SLC16A7	ABCC9	7.86206756100695e-187	0.717204
VWF	ABCC9	9.23553098910359e-196	0.728727
BAK1	ABCF1	8.17533886913592e-118	0.603339
EHMT2	ABCF1	8.7449351004003e-121	0.609391
HMGA1	ABCF1	7.38022497105726e-128	0.623293
ABL1	ABL1	0	1
ACLY	ACLY	0	1
CDKN2D	ACOT7	2.79919669640439e-145	0.654782
E2F1	ACOT7	4.33712978981642e-129	0.625642
H2AX	ACOT7	1.06765302987167e-136	0.639731
PTTG1	ACOT7	3.44391413036247e-135	0.636995
TACC3	ACOT7	1.3899364692951e-124	0.616943
UBE2C	ACOT7	3.51775546788866e-132	0.631454
UBE2S	ACOT7	6.81082675400544e-198	0.731393
DPY30	ACP1	9.52421785968665e-131	0.628776
S100A11	ACTB	1.97754513096588e-191	0.723212
LIMS1	ACTR2	5.10892308043343e-127	0.621677
SMC6	ACTR2	4.86722592318014e-124	0.615873
LIMS1	ACTR3	4.88789929599027e-142	0.649195
SOCS1	ADA	1.64022239139929e-119	0.606813
ETS1	ADPRH	1.57489263884701e-117	0.602752
MSN	ADPRH	8.50952402577707e-150	0.662371
PLCG2	ADPRH	4.44728735136439e-119	0.605931
EIF2S2	AHCY	1.28600359463514e-126	0.620903
BAX	AHNAK	1.50855523721385e-125	-0.618828
CENPA	AHNAK	1.73358705442888e-128	-0.624496
DPY30	AHNAK	7.3560329735541e-152	-0.665765
EFCAB14	AHNAK	1.14904520471797e-142	0.650288
EZH2	AHNAK	4.46659443117971e-135	-0.636789
H2AX	AHNAK	1.84875957397737e-151	-0.665111
H2AZ1	AHNAK	5.17214718654326e-141	-0.647405
HBP1	AHNAK	1.31991751232779e-128	0.624722
HMGA1	AHNAK	2.58193018792472e-128	-0.624166
LEPR	AHNAK	2.11165824377957e-118	0.604547
LIMA1	AHNAK	4.72992641549481e-144	0.65268
MAGOH	AHNAK	1.11828095027588e-159	-0.678233
PTTG1	AHNAK	1.95073841682912e-164	-0.685529
SNRPA	AHNAK	2.5637138825864e-154	-0.669751
TACC3	AHNAK	3.07573886906081e-124	-0.616266
UBE2C	AHNAK	3.64127578720351e-143	-0.651152
UBE2S	AHNAK	4.07302200620079e-158	-0.675791
PSMB5	AHSA1	4.89771456684649e-135	0.636716
AIFM1	AIFM1	0	1
G6PD	AIFM1	7.62344167567229e-124	0.615489
AKT1	AKT1	0	1
ABCA8	ALDH1A1	1.76914266629218e-177	0.704484
C7	ALDH1A1	1.06718652437428e-125	0.619121
CAV1	ALDH1A1	1.74967654176192e-166	0.688604
CCND2	ALDH1A1	2.60028473769456e-120	0.608435
FOXO1	ALDH1A1	4.63777972712931e-151	0.664455
GNG11	ALDH1A1	4.70792924533788e-145	0.654396
GSN	ALDH1A1	3.28308316433714e-119	0.6062
IGF1	ALDH1A1	1.77872088386553e-182	0.711367
IL33	ALDH1A1	1.39201413590093e-152	0.666944
KL	ALDH1A1	7.98260290289424e-130	0.627035
LEPR	ALDH1A1	2.00485402683839e-141	0.648126
MAP1LC3C	ALDH1A1	2.41319578911647e-167	0.689885
NDN	ALDH1A1	3.11069409343118e-140	0.646036
PPARG	ALDH1A1	8.49740912708396e-128	0.623175
RSPO3	ALDH1A1	5.30924388931875e-141	0.647385
SERPING1	ALDH1A1	1.48773948706708e-126	0.620781
SLC16A7	ALDH1A1	2.60069194109962e-153	0.668127
SNCA	ALDH1A1	4.30980699049631e-117	0.601849
VWF	ALDH1A1	2.47539634184731e-144	0.653163
ANAPC11	ALYREF	9.50362945819171e-258	0.794975
AURKA	ALYREF	2.15092173668003e-128	0.624317
BAK1	ALYREF	1.71094951650155e-117	0.602678
BAX	ALYREF	3.65430635157344e-167	0.689617
BCL2L12	ALYREF	2.9759618600647e-128	0.624048
CCNE1	ALYREF	6.63059790532642e-127	0.621459
CDKN2D	ALYREF	7.16073363967836e-133	0.632737
CENPA	ALYREF	1.23182120150692e-156	0.673454
E2F1	ALYREF	6.06588256947811e-189	0.719983
EFCAB14	ALYREF	6.90389525653657e-137	-0.640073
EZH2	ALYREF	1.60916677312963e-120	0.608856
FEN1	ALYREF	1.40536506460702e-181	0.710145
GRK6	ALYREF	8.80112417552585e-122	0.611393
H2AX	ALYREF	2.62142533334759e-181	0.709776
H2AZ1	ALYREF	1.00440410309747e-160	0.679856
HBP1	ALYREF	1.4171646532108e-135	-0.637697
HJURP	ALYREF	1.90766099202085e-125	0.618629
HMGA1	ALYREF	1.15559996919041e-120	0.609147
HNRNPM	ALYREF	5.35077476604157e-122	0.611825
MAGOH	ALYREF	1.39872216514417e-131	0.630336
NUDT1	ALYREF	3.45082120801516e-188	0.718993
NUP62	ALYREF	2.62749570527014e-119	0.606397
PLA2R1	ALYREF	3.33909231664315e-128	-0.623952
POLD1	ALYREF	1.93426056444183e-135	0.637452
PSMB5	ALYREF	2.93386111287646e-134	0.635294
PTTG1	ALYREF	3.35573145897824e-162	0.682128
PYCR1	ALYREF	2.49928935693922e-131	0.629865
RAD51	ALYREF	5.08501819203462e-128	0.623603
RECQL4	ALYREF	2.72845519608326e-164	0.685309
RUVBL2	ALYREF	3.62967471446334e-123	0.61415
SIRT7	ALYREF	9.26010626481781e-233	0.770848
SMARCB1	ALYREF	6.81145519540438e-120	0.607588
SNRPA	ALYREF	1.26669083066199e-155	0.671844
TACC3	ALYREF	3.09312980792918e-184	0.713743
UBE2C	ALYREF	2.57796354612837e-162	0.682303
UBE2S	ALYREF	2.18035159826342e-252	0.790056
JCHAIN	AMPD1	2.49526795822958e-311	0.837591
ANAPC4	ANAPC4	0	1
ANAPC7	ANAPC7	0	1
NDUFA12	ANAPC7	7.28250827667828e-122	0.611558
ABCA8	ANGPT4	7.23665074346208e-197	0.730114
C7	ANGPT4	3.76029220650619e-121	0.610128
CAV1	ANGPT4	9.26093600404588e-207	0.742147
CAVIN1	ANGPT4	5.9921893989886e-125	0.617659
CDK1	ANGPT4	4.27759451185947e-117	-0.601855
EZH2	ANGPT4	1.0478554195379e-122	-0.613236
FOXO1	ANGPT4	1.29797483372867e-141	0.648456
GNG11	ANGPT4	2.42053469223821e-186	0.716556
GSN	ANGPT4	4.17420263289674e-153	0.667794
HEPACAM	ANGPT4	2.40558286976706e-162	0.682349
HJURP	ANGPT4	5.01066298423618e-124	-0.615849
IGF1	ANGPT4	5.06767068670692e-159	0.677209
IGFBP6	ANGPT4	3.93870687201248e-143	0.651093
IL33	ANGPT4	2.84995071005763e-131	0.629758
KL	ANGPT4	3.92538147494768e-157	0.674241
LEP	ANGPT4	1.3771985845974e-141	0.648411
LEPR	ANGPT4	8.65260597801495e-172	0.696397
MAP1LC3C	ANGPT4	1.00395273433292e-153	0.668795
NDN	ANGPT4	1.05299389051753e-132	0.632427
PCK1	ANGPT4	1.84131441775484e-117	0.602612
PPARG	ANGPT4	1.20380475428601e-141	0.648513
SRPX	ANGPT4	1.2467388491948e-124	0.617036
TXNIP	ANGPT4	1.92894433122724e-138	0.642858
VWF	ANGPT4	1.39304669066264e-178	0.706021
ANP32B	ANP32B	0	1
E2F3	ANP32E	7.35892198357091e-122	0.611549
ADAMTS5	ANXA1	5.73877673267427e-178	0.705166
ALDH1A3	ANXA1	9.87404772493187e-129	0.624962
BMP2	ANXA1	5.68671856537899e-203	0.737617
CAV1	ANXA1	2.53028929838322e-199	0.733164
CAVIN1	ANXA1	1.08461057162353e-183	0.71301
CRYAB	ANXA1	2.89547595031065e-203	0.737971
CXCL2	ANXA1	1.27680905843728e-157	0.675011
EGFR	ANXA1	2.15108708409635e-189	0.720571
ETS1	ANXA1	2.39864423434729e-135	0.637281
ETS2	ANXA1	1.68010083109959e-166	0.68863
FAS	ANXA1	1.13772342786276e-116	0.600975
FOXO1	ANXA1	3.20663285048787e-161	0.680622
GABARAPL1	ANXA1	9.86035041369276e-120	0.607262
GSN	ANXA1	1.05019842363663e-192	0.724849
ID4	ANXA1	1.34352533879222e-146	0.65702
IFI16	ANXA1	8.12974015833065e-126	0.619351
IL6	ANXA1	1.87714254982266e-120	0.608721
MAP1LC3C	ANXA1	3.05672165103563e-137	0.640709
MME	ANXA1	3.84708936414902e-175	0.701195
MSN	ANXA1	1.88109721656605e-139	0.644655
MYLK	ANXA1	1.90910191014217e-128	0.624416
PDGFRA	ANXA1	4.71034731600248e-142	0.649223
PLCG2	ANXA1	5.73102345749015e-118	0.603657
PRKCA	ANXA1	8.54223767826882e-157	0.673706
PROX1	ANXA1	1.22820629049737e-118	0.605029
PTGS2	ANXA1	1.6361769144879e-130	0.628334
RND3	ANXA1	1.31540630749287e-126	0.620884
RPS6KA3	ANXA1	2.97999893757378e-131	0.629722
RSPO3	ANXA1	8.92590463173603e-140	0.645228
S100B	ANXA1	7.66171209255003e-165	0.686142
SERPING1	ANXA1	2.19137836036417e-157	0.674641
SGK1	ANXA1	1.89526079467718e-156	0.673157
SLC16A7	ANXA1	6.7703014774106e-161	0.680121
SNCA	ANXA1	1.08653431211099e-116	0.601016
SOD3	ANXA1	1.11095832911717e-117	0.603065
SRPX	ANXA1	4.06047396417146e-196	0.729175
VIM	ANXA1	1.1108085216312e-225	0.763425
ANXA5	ANXA5	0	1
COL17A1	ANXA8L1	4.93046430507719e-120	0.607873
MAPKAPK3	APEH	2.41769663385733e-119	0.60647
UQCRC1	APEH	2.90706543243912e-145	0.654754
APEX1	APEX1	0	1
PSMB5	APEX1	5.02581264619337e-120	0.607856
AR	AR	0	1
ESR1	AR	7.03727125362142e-150	0.662508
GABBR2	AR	5.18817533225648e-121	-0.609847
LIMA1	AR	7.54441927420599e-132	0.630837
MAPT	AR	7.98228767307263e-126	0.619366
FH	ARF1	1.04292484117788e-135	0.637939
GUK1	ARF1	6.99421487499514e-178	0.705046
H3-3A	ARF1	1.15459584724376e-153	0.668697
PARP1	ARF1	6.10874334428033e-117	0.601535
ANAPC11	ARF5	1.16608811625239e-138	0.643248
ATM	ARF5	3.16341619471957e-145	-0.654691
BAX	ARF5	2.15190909870482e-153	0.66826
BCL2L12	ARF5	3.73609323001352e-144	0.652856
CREB1	ARF5	8.37100677896062e-128	-0.623188
EMD	ARF5	2.58117375318006e-146	0.656541
FASTK	ARF5	3.05228323360192e-206	0.741533
GUK1	ARF5	4.81003836376447e-174	0.699635
H2AX	ARF5	1.77375386362826e-137	0.641134
ITSN2	ARF5	4.0024311878727e-119	-0.606024
KMT2A	ARF5	2.05292687589215e-120	-0.608643
MAP2K2	ARF5	4.38926830584866e-126	0.619871
MORC3	ARF5	1.20108901248915e-131	-0.63046
NEK1	ARF5	2.31932364901502e-132	-0.63179
NUDT1	ARF5	6.40679411294924e-168	0.690738
PIK3C2A	ARF5	2.4045826435258e-134	-0.635453
RBM10	ARF5	3.57195304234919e-124	0.616138
RICTOR	ARF5	4.89282311424744e-133	-0.633043
RNF111	ARF5	1.70979360271271e-140	-0.646493
ROMO1	ARF5	1.40035864383155e-145	0.655294
RUVBL2	ARF5	5.1112952051803e-124	0.615832
SIRT6	ARF5	7.52986038849346e-146	0.655752
SLC39A3	ARF5	5.17638685791223e-127	0.621666
SNRPA	ARF5	3.90994098578189e-146	0.656235
SP1	ARF5	4.00266615467215e-125	-0.618001
THOC6	ARF5	1.51256745952544e-130	0.628398
UBE2S	ARF5	9.49773330544174e-126	0.619219
ZDHHC12	ARF5	5.1668194747417e-147	0.657721
ZNHIT1	ARF5	1.57537001839213e-244	0.782598
A2M	ARHGAP20	1.16985470310001e-128	0.624822
ABCA8	ARHGAP20	2.91538804556915e-234	0.772388
ADAMTS5	ARHGAP20	1.88489855145258e-203	0.738196
AXL	ARHGAP20	4.66702636325176e-139	0.643955
CAV1	ARHGAP20	2.83825123325192e-247	0.785236
CAVIN1	ARHGAP20	1.82116279326293e-143	0.651672
CCND2	ARHGAP20	1.47747891981381e-126	0.620787
DPY30	ARHGAP20	5.22949674724002e-125	-0.617774
E2F1	ARHGAP20	2.92179021947448e-141	-0.64784
EZH2	ARHGAP20	3.45249182762706e-125	-0.618127
FILIP1L	ARHGAP20	2.71893197349691e-170	0.694223
FOXO1	ARHGAP20	2.55221167117386e-229	0.767275
GHR	ARHGAP20	8.4767997191458e-122	0.611426
GNG11	ARHGAP20	2.34312799197916e-154	0.669814
GSN	ARHGAP20	1.22750047381986e-121	0.611104
H2AX	ARHGAP20	9.41060661372899e-127	-0.621165
H2AZ1	ARHGAP20	1.00204787921773e-135	-0.637971
HEPACAM	ARHGAP20	2.3934518383396e-158	0.676154
HJURP	ARHGAP20	1.25464099641315e-123	-0.615062
IGF1	ARHGAP20	4.76980518916617e-175	0.701062
IGF2	ARHGAP20	2.76903267620225e-129	0.626012
IL33	ARHGAP20	9.07725651228306e-147	0.657308
JCAD	ARHGAP20	3.36128233364591e-166	0.68818
KL	ARHGAP20	1.17950555121968e-219	0.756882
LEP	ARHGAP20	1.04826118507552e-121	0.611241
LEPR	ARHGAP20	5.01970637777838e-221	0.758389
MAP1LC3C	ARHGAP20	6.70993434441118e-167	0.689224
MME	ARHGAP20	1.18061688733192e-188	0.719604
MYLK	ARHGAP20	1.49630847940925e-167	0.690193
NDN	ARHGAP20	2.45230542823335e-170	0.694288
NR3C1	ARHGAP20	1.85207369810808e-161	0.680989
NUAK1	ARHGAP20	5.57649624484172e-118	0.603681
PDGFRA	ARHGAP20	6.32767860617215e-178	0.705107
PDZD2	ARHGAP20	2.84191973017511e-158	0.676037
PLA2R1	ARHGAP20	4.03009924148401e-127	0.621876
PPARG	ARHGAP20	8.20908847751845e-144	0.652268
PTTG1	ARHGAP20	1.80298382102652e-142	-0.649949
RAD51	ARHGAP20	4.69622331234406e-118	-0.603834
RECQL4	ARHGAP20	3.04248690688785e-156	-0.672831
RSPO3	ARHGAP20	4.81347044471924e-123	0.613907
SLC16A7	ARHGAP20	3.97566644603107e-200	0.734153
SNCA	ARHGAP20	5.68525022956808e-133	0.632922
SRPX	ARHGAP20	6.81511054142071e-167	0.689214
TACC3	ARHGAP20	2.94590111863966e-124	-0.616302
TXNIP	ARHGAP20	5.34294578141348e-123	0.613817
UBE2C	ARHGAP20	4.62567784355884e-147	-0.657802
UBE2S	ARHGAP20	3.71142030291789e-152	-0.666251
VWF	ARHGAP20	6.84896549005813e-194	0.726362
CLIC4	ARHGAP21	1.02639479623232e-128	0.62493
PIK3CA	ARHGAP21	2.13132362274122e-128	0.624325
PPARA	ARHGAP21	3.71083402394815e-137	0.640558
SOS1	ARHGAP21	9.42904828802974e-171	0.694893
CAVIN1	ARHGAP23	3.57125486129818e-132	0.631442
YAP1	ARHGAP42	1.31086637583106e-129	0.626628
ABI3	ARHGAP45	9.83419565958771e-166	0.687482
APOE	ARHGAP45	1.37472168750221e-138	0.64312
GMFG	ARHGAP45	2.79465660400257e-128	0.6241
HCST	ARHGAP45	7.23840710790895e-121	0.609556
MAP4K1	ARHGAP45	6.75614439597771e-139	0.643669
SPI1	ARHGAP45	2.39120573810378e-149	0.661627
STK11	ARHGAP45	1.86973842885591e-132	0.631964
ABI3	ARHGAP9	1.62722709897225e-290	0.822343
APOL1	ARHGAP9	6.95811071138715e-131	0.629032
APOL3	ARHGAP9	8.45550793565615e-122	0.611428
B2M	ARHGAP9	4.36944538824426e-118	0.603899
BLK	ARHGAP9	1.54401644629183e-171	0.696033
C3	ARHGAP9	5.88200863807776e-133	0.632895
CTSS	ARHGAP9	2.8442382415526e-182	0.71109
FCGR2B	ARHGAP9	1.11194802064664e-125	0.619086
GMFG	ARHGAP9	9.37320086335575e-301	0.830034
HCST	ARHGAP9	3.95500154819939e-234	0.772253
IFNG	ARHGAP9	3.33595451816088e-168	0.691157
IL2RG	ARHGAP9	1.77863632502849e-322	0.845157
IL32	ARHGAP9	3.94673310345415e-129	0.62572
IRF1	ARHGAP9	1.15363136949108e-164	0.685874
LAPTM5	ARHGAP9	7.908221836103e-269	0.80473
LGALS9	ARHGAP9	1.38785516585879e-142	0.650146
MAP4K1	ARHGAP9	0	0.881976
MPEG1	ARHGAP9	4.74680468967444e-194	0.726564
PIK3R5	ARHGAP9	5.4512489356615e-293	0.824237
SLCO2B1	ARHGAP9	4.26929239052266e-135	0.636825
SOCS1	ARHGAP9	7.07639821060728e-139	0.643634
SPI1	ARHGAP9	3.01287917075389e-294	0.825191
SSTR3	ARHGAP9	2.00625775107521e-164	0.685511
TNFSF13B	ARHGAP9	1.17054375152899e-133	0.63419
WNT1	ARHGAP9	3.603288838184e-133	0.633289
ANAPC11	ARHGDIA	1.40821544086361e-152	0.666936
SIRT7	ARHGDIA	3.63234427282885e-143	0.651154
BAX	ARHGEF18	8.73065064862834e-117	0.601213
FZR1	ARHGEF18	7.36225346197471e-127	0.621371
IRF3	ARHGEF18	3.70499329752201e-117	0.601984
MAP2K2	ARHGEF18	2.06157841671714e-153	0.66829
PIN1	ARHGEF18	4.95044535649613e-157	0.674081
SIRT6	ARHGEF18	2.44755491802294e-182	0.711179
TYK2	ARHGEF18	8.91612255891578e-146	0.655627
RBBP4	ARID1A	3.54623730467917e-117	0.602024
ANAPC11	ARID4A	4.4001507269557e-146	-0.656148
ATG14	ARID4A	1.74833704344038e-172	0.697399
ATM	ARID4A	5.11546113725241e-118	0.603758
BAX	ARID4A	1.60809896580139e-162	-0.682617
BCL2L12	ARID4A	3.41963001609772e-144	-0.652922
CREB1	ARID4A	3.02448807293638e-139	0.644289
EFCAB14	ARID4A	2.52552480094618e-128	0.624184
GUK1	ARID4A	1.53776203745317e-160	-0.67957
H2AX	ARID4A	7.139149533486e-158	-0.675408
HBP1	ARID4A	2.83513625693404e-154	0.669681
KMT2A	ARID4A	9.02524704093741e-119	0.605303
LATS1	ARID4A	2.40718384588317e-121	0.610517
MAGOH	ARID4A	1.08019785748596e-117	-0.60309
MAP2K2	ARID4A	1.33414542264427e-129	-0.626613
MORC3	ARID4A	1.73373680196466e-137	0.641152
NEK1	ARID4A	3.08541231292481e-132	0.63156
NUDT1	ARID4A	8.8778703283952e-171	-0.694931
PBRM1	ARID4A	1.42580794645302e-127	0.622744
PIK3C2A	ARID4A	6.08947085509449e-175	0.700912
RBL2	ARID4A	1.34291587771418e-146	0.657021
RICTOR	ARID4A	8.72450497738804e-142	0.648757
RNF111	ARID4A	1.55479661850544e-147	0.658599
ROMO1	ARID4A	5.53158090732971e-139	-0.643824
RUVBL2	ARID4A	8.00541021761011e-123	-0.613469
SENP7	ARID4A	7.6091074606994e-192	0.723746
SIRT1	ARID4A	3.38612944821625e-124	0.616183
SIRT6	ARID4A	1.41071600238009e-134	-0.635877
SLC39A3	ARID4A	1.0644955454047e-135	-0.637923
SNRPA	ARID4A	3.20225590470578e-173	-0.698458
SP1	ARID4A	1.6222333203966e-148	0.660243
TAF1	ARID4A	1.37474255851581e-155	0.671787
THOC6	ARID4A	9.3268654418274e-122	-0.611343
UBE2S	ARID4A	2.54402539436794e-145	-0.654852
ZNHIT1	ARID4A	6.13535102632945e-144	-0.652486
TPR	ARID4B	2.0388653526647e-161	0.680924
EGFR	ARL4C	1.74802720506853e-118	0.604715
FAS	ARL4C	8.88125848342228e-125	0.617324
IFI16	ARL4C	3.17007537623782e-125	0.618199
MSN	ARL4C	1.31817408352424e-119	0.607006
PDGFRA	ARL4C	1.6004765197286e-121	0.610873
ADCK5	ARMC6	1.15479657432927e-116	0.600961
ANAPC11	ARMC6	1.56363149324632e-158	0.676444
BAX	ARMC6	4.78331901649283e-149	0.661127
BCL2L12	ARMC6	6.37678665808044e-121	0.609667
DDA1	ARMC6	4.64437560740359e-183	0.712157
EFCAB14	ARMC6	9.74017779856344e-124	-0.61528
GUK1	ARMC6	3.73732011113424e-120	0.608117
H2AX	ARMC6	2.13251282206979e-128	0.624324
MAP2K2	ARMC6	7.98906296837277e-162	0.68155
NUDT1	ARMC6	2.75204958333211e-150	0.663182
PIN1	ARMC6	9.45153308971719e-135	0.636195
RBM10	ARMC6	6.39758726572664e-134	0.634672
RECQL4	ARMC6	1.69910350857779e-125	0.618727
RUVBL2	ARMC6	1.40161168689372e-166	0.688748
SIRT6	ARMC6	3.8440605948746e-147	0.657937
SIRT7	ARMC6	5.86411213304525e-130	0.627289
SLC39A3	ARMC6	6.7485622201448e-117	0.601445
SMARCA4	ARMC6	7.36497687292169e-157	0.673808
SNRPA	ARMC6	5.32622603576906e-150	0.662708
UBE2S	ARMC6	9.26193685605876e-156	0.672061
FEN1	ARPC5L	5.44012444154597e-118	0.603703
H2AX	ARPC5L	1.27416780578997e-163	0.684295
H2AZ1	ARPC5L	4.58284174934349e-124	0.615925
PSMB5	ARPC5L	1.34251207822723e-123	0.615004
PTTG1	ARPC5L	2.6364590594214e-128	0.624148
SENP7	ARPC5L	1.04108582072571e-121	-0.611247
TACC3	ARPC5L	4.24852932462399e-120	0.608004
TXN	ARPC5L	1.37524883287788e-181	0.710158
UBE2S	ARPC5L	5.8652802155272e-153	0.667554
ZDHHC12	ARPC5L	2.23415327402191e-191	0.723143
ANAPC2	ARRDC1	2.53865133226425e-180	0.708424
FASTK	ARRDC1	5.87356074245796e-142	0.649056
PAK4	ARRDC1	1.95849540248886e-125	0.618607
PIK3CA	ARRDC1	3.16281045556926e-122	-0.612281
SIRT6	ARRDC1	1.47805131375644e-135	0.637664
ZDHHC12	ARRDC1	1.51582561527824e-168	0.691663
ARRDC4	ARRDC4	0	1
GMFG	ARRDC5	7.73534176889761e-122	0.611505
HCST	ARRDC5	3.79604045350031e-119	0.606071
IL2RG	ARRDC5	4.02494311584052e-138	0.642288
MAP4K1	ARRDC5	2.73006100033171e-190	0.721737
H3-3A	ARV1	1.6886419251606e-120	0.608814
ABCA8	ASF1B	4.29082357286012e-119	-0.605962
AURKA	ASF1B	2.12486459666198e-307	0.834827
BLM	ASF1B	4.0472328963156e-188	0.718902
BUB1B	ASF1B	2.52236304442565e-297	0.8275
CAV1	ASF1B	3.6431731767895e-136	-0.638768
CBX7	ASF1B	6.24224079938427e-121	-0.609686
CCNA2	ASF1B	8.17880403682987e-304	0.83226
CCNE1	ASF1B	1.15909087787785e-133	0.634197
CDK1	ASF1B	0	0.87564
CDK2	ASF1B	1.48468253283762e-155	0.671734
CENPA	ASF1B	0	0.849453
CHEK1	ASF1B	1.88657881439638e-203	0.738195
CHEK2	ASF1B	3.66089680009044e-120	0.608135
E2F1	ASF1B	4.94257773359925e-295	0.825783
E2F2	ASF1B	2.5390933329675e-289	0.821422
EZH2	ASF1B	5.08174800324389e-279	0.813241
FEN1	ASF1B	8.06870035883148e-255	0.792304
FOXM1	ASF1B	0	0.853829
FOXO1	ASF1B	3.16401840059165e-119	-0.606232
H2AX	ASF1B	1.27814329643866e-184	0.714258
H2AZ1	ASF1B	1.64898093902636e-224	0.762169
HELLS	ASF1B	3.51341892090765e-220	0.757461
HJURP	ASF1B	0	0.896163
HMGB2	ASF1B	1.88859729821526e-165	0.687057
KL	ASF1B	1.9329948629751e-116	-0.600496
LEPR	ASF1B	4.49264973437766e-135	-0.636785
LMNB1	ASF1B	0	0.866617
MAD2L1	ASF1B	1.83060305423383e-251	0.789194
NUP62	ASF1B	2.24017147518036e-116	0.600363
PCNA	ASF1B	1.27985700275493e-242	0.78074
PLA2R1	ASF1B	5.30240643748649e-118	-0.603726
PTTG1	ASF1B	0	0.873503
PYCR1	ASF1B	1.04273525856493e-117	0.603121
RAD51	ASF1B	0	0.866138
RECQL4	ASF1B	1.28899500532664e-190	0.72216
SMARCA4	ASF1B	4.39737611261876e-122	0.611995
TACC3	ASF1B	2.38764194018849e-284	0.817524
TOP2A	ASF1B	5.59155872254637e-277	0.811571
TXNIP	ASF1B	2.04606285056682e-118	-0.604575
UBE2C	ASF1B	0	0.901954
UBE2S	ASF1B	1.90586928506477e-222	0.759939
AURKA	ATAD2	2.9447582395185e-204	0.739165
BLM	ATAD2	1.77349158449416e-214	0.75109
BRCA2	ATAD2	1.96087255164489e-139	0.644623
BUB1B	ATAD2	4.74795736129558e-253	0.790671
CCNA2	ATAD2	6.60489047552209e-242	0.780041
CCNE2	ATAD2	2.99413547578979e-268	0.804234
CDK1	ATAD2	2.05945710857737e-213	0.749878
CDK2	ATAD2	9.2422785988643e-120	0.607319
CENPA	ATAD2	1.62321175343616e-164	0.68565
CHEK1	ATAD2	3.8891224745738e-183	0.712261
COX7A1	ATAD2	1.79619317889167e-126	-0.620623
DERL1	ATAD2	1.26742700923224e-128	0.624755
E2F1	ATAD2	9.96621677610418e-139	0.643369
E2F2	ATAD2	1.3659203403372e-168	0.691729
EZH2	ATAD2	1.4290494958803e-144	0.653572
FBXO5	ATAD2	1.19177845910347e-134	0.636011
FEN1	ATAD2	6.12021805877985e-120	0.607683
FOXM1	ATAD2	1.47140970903421e-213	0.750044
GNG11	ATAD2	4.072734532957e-117	-0.601899
HELLS	ATAD2	1.07283324459482e-173	0.699138
HJURP	ATAD2	4.67900861686494e-189	0.72013
HMGB2	ATAD2	4.67004169259234e-118	0.603839
LMNB1	ATAD2	4.45874731706524e-212	0.748348
MAD2L1	ATAD2	1.2215752343112e-242	0.780759
PCNA	ATAD2	4.39556006959803e-145	0.654447
PRKDC	ATAD2	3.39676854349675e-151	0.664677
PTTG1	ATAD2	3.84955239491563e-127	0.621914
RAD21	ATAD2	1.16710294525994e-205	0.740841
RAD51	ATAD2	8.21933785048467e-196	0.728791
RBL1	ATAD2	1.01999782153031e-155	0.671994
TOP2A	ATAD2	1.63435402772664e-231	0.769561
UBE2C	ATAD2	6.17441041145746e-155	0.670744
YWHAZ	ATAD2	1.36130093550902e-157	0.674967
CREB1	ATAD2B	7.25865661125992e-118	0.603445
ITSN2	ATAD2B	3.91848969490526e-120	0.608075
SMC6	ATAD2B	5.40339011243555e-164	0.68486
SOS1	ATAD2B	1.77874712130512e-126	0.620631
BLM	ATAD5	1.47414403418689e-179	0.707372
BRCA2	ATAD5	1.08077773296082e-142	0.650334
BUB1B	ATAD5	2.36801307114959e-145	0.654905
CCNA2	ATAD5	1.01850593060184e-127	0.623024
CCNE2	ATAD5	2.43227328668125e-136	0.639085
COX7A1	ATAD5	1.27660072054632e-119	-0.607034
HELLS	ATAD5	2.03098690304188e-152	0.666677
LMNB1	ATAD5	1.58272397325397e-122	0.61288
MAD2L1	ATAD5	5.37904973650206e-136	0.638461
RBL1	ATAD5	6.0828835129243e-159	0.677086
SUZ12	ATAD5	2.98216800674794e-139	0.6443
TOP2A	ATAD5	2.18612746104236e-164	0.685455
ATG16L1	ATG16L1	0	1
ARL6IP4	ATG16L2	1.8076745948752e-121	0.610767
DHPS	ATG16L2	7.53430894005019e-169	0.69211
MAMDC4	ATG16L2	2.7579055650527e-126	0.620262
AKT1S1	ATM	8.68314326934384e-118	-0.603285
ANAPC11	ATM	2.02091024569952e-144	-0.653314
ATM	ATM	0	1
EMD	ATM	1.15947997653946e-122	-0.613149
HRAS	ATM	5.43097481370074e-122	-0.611812
ITSN2	ATM	1.02428979454096e-128	0.624932
KMT2A	ATM	1.52853047385407e-270	0.806191
MLST8	ATM	9.02722572715451e-122	-0.611371
MORC3	ATM	3.93584331088801e-143	0.651094
ROMO1	ATM	3.6456345792642e-135	-0.63695
RUVBL2	ATM	1.81111688866599e-133	-0.63384
TNRC6B	ATM	1.08101316923408e-127	0.622975
ZDHHC12	ATM	3.33208409516213e-131	-0.629631
ZNHIT1	ATM	4.3525714175966e-120	-0.607983
PTPN11	ATP2A2	1.62509878585708e-164	0.685649
GSK3B	ATP6V1A	3.30208010925353e-176	0.702701
ADCK5	ATRX	2.2207936316926e-125	-0.618501
ANAPC11	ATRX	7.44253149447981e-138	-0.64181
ATM	ATRX	8.88056697746663e-136	0.638066
BAX	ATRX	7.37741886605505e-173	-0.697938
BCL2L12	ATRX	1.17601363662602e-127	-0.622905
CCDC85B	ATRX	1.55260844648694e-141	-0.64832
CLTB	ATRX	8.47391523760808e-133	-0.632602
CREB1	ATRX	1.68492864824955e-226	0.764298
EFCAB14	ATRX	8.70680028707755e-141	0.647008
FASTK	ATRX	6.91201695229578e-154	-0.669057
GUK1	ATRX	2.25089146293452e-173	-0.698677
HBP1	ATRX	8.01351577663024e-184	0.713187
HRAS	ATRX	1.08881329477374e-141	-0.648589
IRF3	ATRX	6.20644061070677e-145	-0.654191
ITSN2	ATRX	1.27057879546411e-122	0.61307
KMT2A	ATRX	5.58362873540192e-148	0.659345
LATS1	ATRX	4.32075765807082e-187	0.717547
MAP2K2	ATRX	6.70181187822888e-162	-0.681667
MORC3	ATRX	2.16830696828194e-159	0.677785
NEK1	ATRX	2.33314047159642e-157	0.674598
NEK4	ATRX	8.24281689423578e-134	0.63447
NT5C	ATRX	3.42543052656204e-134	-0.635171
NUDT1	ATRX	2.55269521661233e-148	-0.659914
PBRM1	ATRX	3.5080990290666e-214	0.750753
PIK3C2A	ATRX	2.91109581520756e-282	0.81586
PIK3CA	ATRX	1.14853706841801e-129	0.626736
PTPN11	ATRX	1.4665502349558e-140	0.646611
RBL2	ATRX	6.74017405196592e-155	0.670683
RICTOR	ATRX	1.52979895038086e-187	0.718143
RNF111	ATRX	2.19873781125154e-215	0.752116
ROMO1	ATRX	2.64741729122091e-152	-0.66649
RUVBL2	ATRX	2.39227425954045e-121	-0.610523
SENP7	ATRX	1.91706497219248e-133	0.633795
SIRT1	ATRX	1.63421479721176e-151	0.665198
SIRT6	ATRX	2.8146941336173e-199	-0.733107
SIRT7	ATRX	1.74931827927034e-118	-0.604715
SLC39A3	ATRX	1.5070074352666e-137	-0.641261
SNRPA	ATRX	1.1237077072357e-202	-0.737259
SP1	ATRX	1.96050117887927e-163	0.68401
TAF1	ATRX	2.81103673315405e-313	0.838943
THAP7	ATRX	2.15326393525082e-149	-0.661703
THOC6	ATRX	2.76749080659122e-124	-0.616356
ZDHHC12	ATRX	3.16499497352673e-135	-0.637062
ZNHIT1	ATRX	1.24554559365444e-176	-0.703296
AURKA	AURKA	0	1
BLM	AURKA	5.32180917024641e-240	0.778161
BRCA2	AURKA	5.64684589940584e-123	0.613769
BUB1B	AURKA	0	0.848567
CBX2	AURKA	8.70016626738535e-121	0.609395
CBX7	AURKA	4.70747813132578e-161	-0.680364
CCNA2	AURKA	0	0.895577
CCNE1	AURKA	6.54060674373041e-190	0.721244
CCNE2	AURKA	3.96572837349061e-174	0.699755
CDC25B	AURKA	9.43139384002257e-138	0.641626
CDK1	AURKA	0	0.875123
CDK2	AURKA	6.25816898992637e-140	0.6455
CENPA	AURKA	0	0.884282
CHEK1	AURKA	1.32958197915722e-237	0.77577
CHEK2	AURKA	9.19427400206155e-119	0.605286
E2F1	AURKA	1.8027930485952e-296	0.826862
E2F2	AURKA	2.6709638687282e-267	0.803416
EZH2	AURKA	4.43686024384965e-255	0.792542
FBXO5	AURKA	7.53880494006582e-151	0.664108
FEN1	AURKA	1.96291936007237e-239	0.777599
FOXM1	AURKA	0	0.867174
H2AX	AURKA	8.49303979367048e-134	0.634446
H2AZ1	AURKA	1.31311443032247e-239	0.777772
HELLS	AURKA	9.90915087935831e-184	0.713063
HJURP	AURKA	0	0.896679
HMGB2	AURKA	2.26224124341136e-147	0.658325
LMNB1	AURKA	0	0.856741
MAD2L1	AURKA	0	0.863824
PCNA	AURKA	2.99052076443527e-246	0.784257
PLA2R1	AURKA	1.58640036520039e-123	-0.614861
PSMD14	AURKA	1.81312401022552e-158	0.676343
PTTG1	AURKA	0	0.855865
RAD51	AURKA	0	0.869819
RAE1	AURKA	2.62726375182165e-158	0.67609
RBL1	AURKA	2.85285895091248e-140	0.646102
RECQL4	AURKA	5.53339903276657e-176	0.702385
TACC3	AURKA	7.01349164760338e-247	0.784861
TOP2A	AURKA	2.97665423378523e-301	0.830399
UBE2C	AURKA	0	0.912407
UBE2S	AURKA	1.03892543876057e-202	0.737301
YWHAZ	AURKA	2.242797828641e-116	0.600362
AURKA	AURKB	0	0.866322
BAK1	AURKB	1.38778285924843e-133	0.634053
BLM	AURKB	8.25389567674947e-196	0.728788
BUB1B	AURKB	1.69599446640291e-262	0.799222
CBX2	AURKB	2.085472963328e-124	0.616597
CBX7	AURKB	2.51613215633044e-125	-0.618395
CCNA2	AURKB	0	0.86425
CCNE1	AURKB	3.20235288493722e-222	0.759694
CDC25B	AURKB	1.2127155949158e-138	0.643217
CDK1	AURKB	0	0.853905
CDK2	AURKB	5.97327488620713e-140	0.645536
CDKN2D	AURKB	1.75211929674284e-118	0.604713
CENPA	AURKB	0	0.903855
CHEK1	AURKB	1.15600304957067e-246	0.784653
CHEK2	AURKB	1.96262865060756e-177	0.704421
E2F1	AURKB	0	0.861064
E2F2	AURKB	0	0.847202
EZH2	AURKB	4.28005715027734e-311	0.837428
FBXO5	AURKB	1.2955453630692e-124	0.617003
FEN1	AURKB	2.02563756816109e-273	0.808617
FOXM1	AURKB	0	0.873122
GAPDH	AURKB	2.87236813385832e-126	0.620228
H2AX	AURKB	2.70509444046185e-219	0.756484
H2AZ1	AURKB	4.61692358653297e-260	0.797057
HELLS	AURKB	3.24299532257896e-189	0.720338
HJURP	AURKB	0	0.90841
HMGA1	AURKB	2.32368235585255e-178	0.705713
HMGB2	AURKB	1.0622180379937e-176	0.703393
KL	AURKB	3.03418250379318e-124	-0.616277
LEPR	AURKB	8.52684142485704e-131	-0.628866
LMNB1	AURKB	4.59172753669354e-318	0.842211
MAD2L1	AURKB	5.85704388262088e-274	0.809068
MAGOHB	AURKB	2.22450909049781e-120	0.608572
NUDT1	AURKB	1.89164472027013e-135	0.637469
NUP62	AURKB	2.13065998296139e-141	0.64808
PCNA	AURKB	1.95517071759505e-226	0.764229
PLA2R1	AURKB	2.21011520807992e-139	-0.644531
POLD1	AURKB	3.04515567583337e-133	0.633424
PSMD14	AURKB	2.22011797753425e-116	0.600371
PTTG1	AURKB	0	0.909654
PYCR1	AURKB	1.62528714781694e-117	0.602724
RAD51	AURKB	0	0.878092
RECQL4	AURKB	3.19950800652883e-242	0.78035
SMARCA4	AURKB	1.37439074492645e-121	0.611006
TACC3	AURKB	0	0.866177
TOP2A	AURKB	4.0793639234825e-234	0.772239
TXNIP	AURKB	2.17945618869095e-124	-0.61656
UBE2C	AURKB	0	0.932087
UBE2S	AURKB	7.30506174443326e-286	0.81872
ANAPC11	BABAM1	2.57276906047421e-182	0.711149
ATM	BABAM1	9.89174695449258e-122	-0.611292
BAX	BABAM1	1.01522658687039e-174	0.700597
BCL2L12	BABAM1	4.23303000801054e-124	0.615993
CLTB	BABAM1	5.46742883892946e-136	0.638448
CREB1	BABAM1	1.3754784613265e-144	-0.6536
DDA1	BABAM1	3.21180305914117e-220	0.757504
EFCAB14	BABAM1	5.40561789822222e-132	-0.631107
FASTK	BABAM1	1.75735605867307e-168	0.691568
GUK1	BABAM1	7.19104364620355e-161	0.68008
HBP1	BABAM1	1.03510565983682e-173	-0.69916
HRAS	BABAM1	3.87286323743846e-138	0.642318
IRF3	BABAM1	1.75146185453959e-136	0.639343
KMT2A	BABAM1	1.80538469931087e-126	-0.620618
LATS1	BABAM1	7.92851035639856e-145	-0.65401
MAP2K2	BABAM1	3.62927789905906e-185	0.71499
MCRS1	BABAM1	3.36558257487024e-118	0.604132
MORC3	BABAM1	6.84510198251573e-150	-0.662528
NEK1	BABAM1	3.64266638741816e-125	-0.618081
NEK4	BABAM1	1.49210219046218e-123	-0.614914
NT5C	BABAM1	1.36431702718094e-120	0.609001
NUDT1	BABAM1	1.78613237661945e-201	0.735801
PBRM1	BABAM1	5.72950690655422e-126	-0.619646
PIK3C2A	BABAM1	1.95379725637751e-190	-0.721926
PIN1	BABAM1	3.13638392512859e-150	0.663088
RBL2	BABAM1	8.3543153598409e-140	-0.645278
RBM10	BABAM1	3.05469900365035e-120	0.608294
RBX1	BABAM1	1.01637771529493e-119	0.607236
RICTOR	BABAM1	7.73597534089529e-135	-0.636354
RNF111	BABAM1	8.47915140897725e-174	-0.699284
ROMO1	BABAM1	2.06133529790839e-193	0.725753
RUVBL2	BABAM1	6.89360128118117e-133	0.632768
SIRT1	BABAM1	2.17198426104853e-116	-0.600391
SIRT6	BABAM1	2.91118478441089e-204	0.739171
SLC39A3	BABAM1	2.90811583648202e-147	0.658141
SNRPA	BABAM1	3.04866111653424e-216	0.753082
SP1	BABAM1	6.333040303527e-129	-0.625329
TAF1	BABAM1	6.45737025894464e-173	-0.698021
TECR	BABAM1	9.01215478011973e-125	0.617312
THAP7	BABAM1	5.89957154842615e-125	0.617672
THOC6	BABAM1	4.96778021368924e-121	0.609885
ZNHIT1	BABAM1	2.18730992611595e-199	0.733242
BLM	BARD1	4.21142066597492e-133	0.633164
BRCA2	BARD1	1.37543141266272e-120	0.608994
BUB1B	BARD1	3.00790859161471e-159	0.677563
CCNA2	BARD1	3.62131226880571e-126	0.620033
CCNE2	BARD1	6.23315686133976e-154	0.669129
CDK1	BARD1	9.83136802026336e-125	0.617238
HELLS	BARD1	5.08842267376836e-152	0.666027
HJURP	BARD1	3.00297510389172e-127	0.622122
LMNB1	BARD1	5.68811840321587e-150	0.662661
TOP2A	BARD1	3.392943222761e-146	0.656339
AIFM1	BCAP31	3.72730462443227e-154	0.669489
EMD	BCAP31	1.09169327371116e-158	0.676688
G6PD	BCAP31	3.0292773318888e-121	0.610317
ROMO1	BCAP31	1.06756050818228e-119	0.607192
SOD1	BCAP31	1.35092259068755e-118	0.604944
MLST8	BCKDK	1.79621926375532e-201	0.735798
STUB1	BCKDK	1.36010719182444e-132	0.632221
THOC6	BCKDK	8.20948663375024e-124	0.615426
BHLHE40	BHLHE40	0	1
ESR1	BHLHE40	2.66629327692902e-125	0.618346
ABI3	BIN2	1.80391045969843e-163	0.684065
APOL1	BIN2	4.03299619777144e-119	0.606017
B2M	BIN2	1.78825479717662e-136	0.639327
BLK	BIN2	1.27260063650522e-118	0.604998
C3	BIN2	6.11644697938782e-124	0.615678
CTSS	BIN2	1.09110944618995e-258	0.795824
FCGR2B	BIN2	3.00276360285206e-129	0.625945
GMFG	BIN2	1.0608696213007e-183	0.713023
HCST	BIN2	1.78107140497984e-142	0.649958
IFI16	BIN2	2.04175337633597e-126	0.620515
IFNG	BIN2	7.58909257293236e-197	0.730088
IL2RG	BIN2	1.4114310079696e-280	0.814504
IL32	BIN2	3.66164153290866e-130	0.627675
IRF1	BIN2	1.64499948444616e-125	0.618755
KIR2DL4	BIN2	6.31613405941432e-121	0.609675
LAPTM5	BIN2	6.39397901745816e-253	0.790551
LYZ	BIN2	9.26175079818758e-175	0.700653
MAP4K1	BIN2	1.12960650764298e-307	0.835022
MPEG1	BIN2	7.32658915345019e-215	0.751525
PIK3R5	BIN2	1.32914174799096e-269	0.805392
SLCO2B1	BIN2	3.61849380427491e-128	0.623885
SPI1	BIN2	2.74827884525025e-208	0.743947
SSTR3	BIN2	2.04857506896905e-145	0.655013
TNFSF13B	BIN2	3.62075758240871e-195	0.727979
AURKA	BLM	5.32180917024641e-240	0.778161
BLM	BLM	0	1
BRCA2	BLM	8.3941362438757e-187	0.717166
BUB1B	BLM	0	0.869392
CBX7	BLM	2.20779506139421e-124	-0.616549
CCNA2	BLM	2.13355685128185e-306	0.834114
CCNE1	BLM	2.50458886093772e-154	0.669767
CCNE2	BLM	1.11828299022437e-190	0.72224
CDK1	BLM	1.54348956289163e-236	0.774699
CDK2	BLM	3.80701224172776e-123	0.614109
CENPA	BLM	7.99351326169757e-250	0.787655
CHEK1	BLM	2.28856994499737e-234	0.772495
CHEK2	BLM	7.98278264542659e-118	0.60336
COX7A1	BLM	1.06785076937344e-133	-0.634263
E2F1	BLM	2.55356177863184e-162	0.68231
E2F2	BLM	1.73679576704022e-234	0.772617
E2F3	BLM	1.91486518255043e-144	0.653354
EZH2	BLM	2.39480327943518e-212	0.748658
FBXO5	BLM	2.10479706940222e-204	0.73934
FEN1	BLM	9.73146375762573e-146	0.655563
FOXM1	BLM	1.29341144114704e-304	0.832837
H2AZ1	BLM	4.63719115930088e-120	0.607927
HELLS	BLM	3.20578014852913e-217	0.754178
HJURP	BLM	2.51759378288289e-257	0.794591
HMGB2	BLM	3.48920495731251e-123	0.614184
LMNB1	BLM	2.83522516847887e-269	0.805111
MAD2L1	BLM	2.61051566534524e-290	0.822185
PCNA	BLM	6.49882871883046e-162	0.681688
PTTG1	BLM	6.35763173385875e-169	0.692218
RAD51	BLM	4.16890617906064e-257	0.794393
RBL1	BLM	2.05380053731802e-181	0.70992
SMC6	BLM	3.9364765603035e-120	0.608071
TACC3	BLM	7.85683059253379e-141	0.647087
TOP2A	BLM	3.55796890260598e-257	0.794455
UBE2C	BLM	2.24648261258836e-201	0.735679
USP1	BLM	1.03168409881493e-118	0.605184
ANAPC11	BOD1L1	1.41484436476008e-133	-0.634038
ATM	BOD1L1	3.42984606011401e-117	0.602054
BAX	BOD1L1	1.91934026306973e-165	-0.687047
BCL2L12	BOD1L1	2.88400674085592e-134	-0.635308
CCDC85B	BOD1L1	1.15643012357983e-123	-0.615132
CLIP1	BOD1L1	1.00739985887164e-122	0.61327
CLTB	BOD1L1	4.74082273801777e-135	-0.636742
CREB1	BOD1L1	1.12704406838094e-177	0.704757
EFCAB14	BOD1L1	1.25757453691917e-131	0.630423
EMD	BOD1L1	2.73962996711626e-122	-0.612405
ERCC5	BOD1L1	4.26194744039799e-139	0.644025
FASTK	BOD1L1	4.63349484656728e-162	-0.681913
GUK1	BOD1L1	1.14005508310918e-182	-0.711629
H2AX	BOD1L1	5.40293622086663e-124	-0.615784
HBP1	BOD1L1	6.36503581240755e-198	0.73143
IRF3	BOD1L1	6.70275902911831e-117	-0.601451
ITSN2	BOD1L1	7.96684341993674e-128	0.623229
KMT2A	BOD1L1	6.48055299971634e-134	0.634662
LATS1	BOD1L1	6.12175114927476e-161	0.680188
MAP2K2	BOD1L1	2.23198005141474e-148	-0.660011
MORC3	BOD1L1	3.17660420612717e-136	0.638875
NEK1	BOD1L1	1.19501147521259e-181	0.710241
NEK4	BOD1L1	4.6780511979126e-137	0.640377
NUDT1	BOD1L1	3.88808934122896e-169	-0.692532
PBRM1	BOD1L1	9.64496176464243e-162	0.681424
PIK3C2A	BOD1L1	1.11711478836244e-245	0.783707
PTPN11	BOD1L1	4.7998712117412e-149	0.661124
RBL2	BOD1L1	2.20782931603709e-188	0.719248
RBX1	BOD1L1	4.48731189053109e-133	-0.633113
RICTOR	BOD1L1	2.04411915678279e-175	0.701583
RNF111	BOD1L1	1.2197385327943e-213	0.750137
ROMO1	BOD1L1	1.27467269087681e-166	-0.688809
SENP7	BOD1L1	1.06524637334486e-145	0.655496
SIRT1	BOD1L1	2.47484091880988e-134	0.63543
SIRT6	BOD1L1	1.03947198243279e-160	-0.679833
SLC39A3	BOD1L1	1.37022940078982e-135	-0.637724
SNRPA	BOD1L1	2.42215029564174e-205	-0.740463
SP1	BOD1L1	1.01916517436263e-174	0.700594
TAF1	BOD1L1	3.61933959003208e-233	0.771268
THOC6	BOD1L1	3.0927483400349e-120	-0.608283
ZDHHC12	BOD1L1	5.234772130464e-132	-0.631133
ZNHIT1	BOD1L1	1.83911198652958e-212	-0.74879
BRCA1	BRCA1	0	1
AURKA	BRCA2	5.64684589940584e-123	0.613769
BLM	BRCA2	8.3941362438757e-187	0.717166
BRCA2	BRCA2	0	1
BUB1B	BRCA2	2.89986922274466e-209	0.74509
CCNA2	BRCA2	7.28099697659033e-170	0.693598
CCNE2	BRCA2	1.96608379243804e-140	0.646387
CDK1	BRCA2	6.97795447911511e-143	0.650664
CENPA	BRCA2	1.66280926672064e-123	0.614821
CHEK1	BRCA2	2.34380793427776e-138	0.642707
E2F2	BRCA2	6.74155499370152e-129	0.625278
FBXO5	BRCA2	1.10683382208169e-126	0.621029
FOXM1	BRCA2	2.14094800829699e-147	0.658365
HELLS	BRCA2	8.35456281624238e-146	0.655675
HJURP	BRCA2	1.09158336148062e-142	0.650327
LMNB1	BRCA2	1.80518960330156e-153	0.668383
MAD2L1	BRCA2	1.74090985851692e-148	0.660191
RAD51	BRCA2	1.37016003697234e-131	0.630353
RBL1	BRCA2	8.20670403030451e-120	0.607424
TOP2A	BRCA2	3.39602505812893e-172	0.696984
AURKA	BRIP1	5.6591066538075e-186	0.716066
BLM	BRIP1	2.72097721995741e-225	0.763008
BRCA2	BRIP1	1.94052612672712e-135	0.637449
BUB1B	BRIP1	1.40355219640608e-253	0.791161
CCNA2	BRIP1	7.93658212893211e-221	0.758171
CCNE2	BRIP1	4.86833984597828e-178	0.705266
CDK1	BRIP1	3.57385339445035e-192	0.724167
CDK2	BRIP1	1.52112413168983e-125	0.618821
CENPA	BRIP1	6.2424347778573e-161	0.680175
CHEK1	BRIP1	8.87342314648232e-168	0.690529
E2F1	BRIP1	2.99709370003481e-134	0.635277
E2F2	BRIP1	1.56341728596064e-159	0.678006
EZH2	BRIP1	1.19334389806985e-148	0.660465
FBXO5	BRIP1	4.79722919971382e-127	0.62173
FEN1	BRIP1	1.58661861708494e-128	0.624569
FOXM1	BRIP1	4.18708725316303e-199	0.732894
HELLS	BRIP1	3.7464546938891e-201	0.735408
HJURP	BRIP1	3.54287964356533e-189	0.720288
LMNB1	BRIP1	2.309955456846e-206	0.741677
MAD2L1	BRIP1	2.48618922836131e-213	0.749785
PCNA	BRIP1	2.75578488288266e-129	0.626016
PTTG1	BRIP1	7.63094520036128e-128	0.623265
RAD51	BRIP1	7.90439970712467e-171	0.695004
RBL1	BRIP1	5.19725040028757e-145	0.654323
TOP2A	BRIP1	4.21546860096245e-229	0.767046
UBE2C	BRIP1	3.14942057409135e-147	0.658083
ADCK5	BRMS1	2.53629059751893e-130	0.627975
ANAPC11	BRMS1	1.32902952922142e-164	0.685781
ATM	BRMS1	1.77048369462498e-124	-0.616737
B4GALT7	BRMS1	2.50305513836216e-121	0.610483
BAX	BRMS1	9.29824700104047e-162	0.681449
CLTB	BRMS1	1.65065857072067e-130	0.628327
CREB1	BRMS1	2.39682005288739e-123	-0.614507
FASTK	BRMS1	5.90229883090565e-120	0.607714
GUK1	BRMS1	6.60673292140241e-170	0.69366
H2AX	BRMS1	1.63901389004363e-127	0.622628
HBP1	BRMS1	9.2766149084634e-149	-0.660648
HRAS	BRMS1	1.77780214275108e-167	0.690082
IRF3	BRMS1	3.10707696757226e-136	0.638893
KMT2A	BRMS1	7.69415948070063e-125	-0.617446
MAP2K2	BRMS1	5.51465599493091e-150	0.662683
MCRS1	BRMS1	5.50910342516952e-135	0.636623
MLST8	BRMS1	3.37607472172424e-120	0.608206
MORC3	BRMS1	2.6537180824324e-127	-0.622225
NEK1	BRMS1	5.50218371200193e-129	-0.625446
NT5C	BRMS1	2.20785179057381e-133	0.633682
NUDT1	BRMS1	5.61751184710821e-167	0.689339
PIK3C2A	BRMS1	2.65550998028308e-118	-0.604343
PIN1	BRMS1	1.30315710991192e-133	0.634104
PPP1CA	BRMS1	4.67458369737014e-185	0.714843
RBM10	BRMS1	1.02606557891366e-161	0.681383
ROMO1	BRMS1	1.53381437952826e-189	0.720762
RUVBL2	BRMS1	2.25488410973397e-174	0.700104
SENP7	BRMS1	2.66918089803425e-132	-0.631677
SIRT6	BRMS1	2.44581438276648e-188	0.71919
SIRT7	BRMS1	4.37294456173599e-137	0.64043
SLC39A3	BRMS1	2.11403495754237e-144	0.65328
SNRPA	BRMS1	1.85582456282511e-130	0.628231
THOC6	BRMS1	1.82914626502769e-134	0.63567
UBE2S	BRMS1	1.32837959879454e-129	0.626617
ZDHHC12	BRMS1	1.26105668634708e-144	0.653665
ZNHIT1	BRMS1	9.03587770745381e-131	0.628819
BUB3	BUB3	0	1
AKT1S1	C19orf53	7.57679863920679e-135	0.63637
ANAPC11	C19orf53	5.78575748792536e-203	0.737608
ATM	C19orf53	4.63592036450452e-125	-0.617877
BAX	C19orf53	1.37787001820937e-157	0.674958
BCL2L12	C19orf53	2.0014084569457e-119	0.606637
CLTB	C19orf53	9.98870590145633e-135	0.636151
CREB1	C19orf53	6.99869899247046e-135	-0.636433
DDA1	C19orf53	3.58179546476105e-166	0.688139
DPY30	C19orf53	9.82088977827737e-117	0.601107
EMD	C19orf53	5.77741028921116e-129	0.625405
FASTK	C19orf53	1.7710773154773e-137	0.641135
GSK3A	C19orf53	1.2143006788796e-128	0.624791
GUK1	C19orf53	2.34379351202394e-169	0.692855
HBP1	C19orf53	5.12826300435657e-161	-0.680307
HRAS	C19orf53	1.42737064400862e-127	0.622743
KMT2A	C19orf53	3.69866566179804e-128	-0.623867
LATS1	C19orf53	2.15826204609667e-128	-0.624314
MAP2K2	C19orf53	5.30460769180946e-157	0.674034
MORC3	C19orf53	1.16250195889017e-144	-0.653725
NDUFA12	C19orf53	6.13409099616932e-123	0.613698
NEK1	C19orf53	1.35692972125687e-129	-0.626599
NUDT1	C19orf53	1.02890683515353e-188	0.719683
PBRM1	C19orf53	4.71764161500351e-133	-0.633072
PIK3C2A	C19orf53	1.06764134826869e-167	-0.69041
PIN1	C19orf53	9.53293465629758e-122	0.611324
RAB13	C19orf53	1.15941691762855e-123	0.61513
RBL2	C19orf53	2.44902463208334e-137	-0.640882
RBX1	C19orf53	1.64147670062042e-135	0.637581
RICTOR	C19orf53	3.16873029781045e-130	-0.627793
RNF111	C19orf53	4.96253389409465e-152	-0.666045
ROMO1	C19orf53	9.17804209598132e-209	0.744505
RUVBL2	C19orf53	8.57650930537923e-156	0.672114
SIRT6	C19orf53	9.18090310094098e-181	0.709031
SLC39A3	C19orf53	2.77572894819424e-135	0.637166
SNRPA	C19orf53	3.19862771520294e-203	0.737919
TAF1	C19orf53	6.92849872040855e-144	-0.652395
TECR	C19orf53	1.58386376743775e-158	0.676435
THOC6	C19orf53	4.48805133475695e-123	0.613967
ZDHHC12	C19orf53	9.72795536556332e-145	0.653858
ZNHIT1	C19orf53	2.57321996285095e-170	0.694258
ADCK5	C1orf35	1.99825478558006e-176	0.703008
ANAPC11	C1orf35	2.23432109297508e-168	0.691414
ATM	C1orf35	9.90450468200818e-121	-0.609282
BAX	C1orf35	2.1919623310795e-207	0.742886
BCL2L12	C1orf35	2.76167219194116e-128	0.62411
CREB1	C1orf35	1.00692493840015e-153	-0.668793
EFCAB14	C1orf35	4.16077940489501e-149	-0.661227
EHMT2	C1orf35	9.11407360617233e-120	0.607332
FASTK	C1orf35	1.45396146064208e-185	0.71552
GUK1	C1orf35	1.43463615257933e-274	0.809577
H2AX	C1orf35	3.62159020530064e-134	0.635126
HBP1	C1orf35	3.31382631699209e-149	-0.661392
HRAS	C1orf35	1.62123231848194e-143	0.651759
IRF3	C1orf35	1.11551556450975e-155	0.671932
KMT2A	C1orf35	3.0622639272245e-129	-0.625929
MAP2K2	C1orf35	1.29618444276004e-130	0.628524
MLST8	C1orf35	2.82000518077675e-120	0.608364
MORC3	C1orf35	4.54692382382328e-131	-0.629378
NEK1	C1orf35	5.98250309963735e-140	-0.645535
NR3C1	C1orf35	1.31201508576916e-121	-0.611046
NT5C	C1orf35	1.59878580896198e-136	0.639415
NUDT1	C1orf35	8.56167915411027e-173	0.697845
PIK3C2A	C1orf35	1.27915967144233e-156	-0.673428
PIN1	C1orf35	1.53633627473399e-136	0.639446
PMVK	C1orf35	3.75091313163336e-199	0.732953
PTPN11	C1orf35	2.35022411299004e-125	-0.618453
RAB13	C1orf35	5.66939851558182e-189	0.720021
RBL2	C1orf35	8.27628352916786e-139	-0.643513
RBM10	C1orf35	2.26396535813583e-203	0.7381
RECQL4	C1orf35	3.86821766173753e-123	0.614095
RICTOR	C1orf35	1.85105131798589e-131	-0.630109
RNF111	C1orf35	5.24931201852317e-149	-0.661059
ROMO1	C1orf35	3.79780430814241e-170	0.694011
RUVBL2	C1orf35	2.26716630854109e-154	0.669837
SELENOH	C1orf35	1.22165850808065e-119	0.607073
SIRT6	C1orf35	6.59827704514669e-207	0.742321
SIRT7	C1orf35	4.74281243186446e-156	0.672524
SLC39A3	C1orf35	1.07761346059595e-145	0.655487
SNRPA	C1orf35	1.75268169258321e-151	0.665148
THAP7	C1orf35	1.21600934241557e-120	0.609102
THOC6	C1orf35	2.08866959981283e-192	0.724467
UBE2S	C1orf35	1.72117268806971e-117	0.602673
ZDHHC12	C1orf35	9.30145635978272e-134	0.634373
ZNF628	C1orf35	1.41259986225601e-121	0.610982
ZNHIT1	C1orf35	2.64054897794769e-153	0.668116
NUDT1	C20orf27	2.32582951042329e-129	0.626156
CAV1	CABP1	1.9966558997139e-129	0.626281
GNG11	CABP1	1.47191394809773e-152	0.666905
GSN	CABP1	1.10596192268571e-132	0.632387
IGFBP6	CABP1	3.04806342544303e-130	0.627825
PPARG	CABP1	2.14766901326941e-120	0.608603
VWF	CABP1	4.29910533111733e-130	0.627543
AURKA	CACYBP	3.51864829636672e-138	0.642392
CCNA2	CACYBP	1.87810097476475e-116	0.600522
CDK1	CACYBP	1.36419483176177e-124	0.616959
CENPA	CACYBP	3.86834350208618e-118	0.604007
FH	CACYBP	1.12194820639701e-147	0.658837
H2AZ1	CACYBP	6.24697803602283e-143	0.650747
PSMD14	CACYBP	1.55009989200501e-120	0.608889
PTTG1	CACYBP	2.23368887086391e-136	0.639152
UBE2C	CACYBP	3.33327365669538e-129	0.625859
A2M	CALD1	1.17924365930586e-129	0.626715
ADAMTS5	CALD1	7.28669584987491e-164	0.684663
AKT3	CALD1	1.32983315072169e-142	0.650178
AXL	CALD1	8.42821433479024e-121	0.609423
CAVIN1	CALD1	1.33417939948223e-173	0.699002
CCN2	CALD1	1.14972659282078e-149	0.662155
CLIC4	CALD1	4.26376320104656e-159	0.677327
EGFR	CALD1	1.10881221215176e-124	0.617135
EIF5A2	CALD1	8.73989549619744e-148	0.659019
ETS1	CALD1	8.07115052081887e-140	0.645305
FILIP1L	CALD1	5.58750741517868e-157	0.673998
FOXO1	CALD1	4.78291078754117e-120	0.6079
JCAD	CALD1	3.39304552371694e-162	0.68212
MME	CALD1	1.21813112660898e-118	0.605036
MSN	CALD1	3.36165446113525e-123	0.614216
MYLK	CALD1	4.12503122566627e-222	0.759574
NRG1	CALD1	1.00506515405359e-119	0.607245
PDGFRA	CALD1	2.4166849687696e-216	0.753195
PDGFRB	CALD1	1.40782219851548e-135	0.637703
SERPING1	CALD1	6.37718177618975e-124	0.615642
SPARC	CALD1	7.01501357002789e-120	0.607562
SRPX	CALD1	1.04461226727016e-150	0.663875
SRPX2	CALD1	6.64945650641603e-119	0.605574
VIM	CALD1	1.49249365726885e-122	0.612931
RUVBL2	CALM3	7.95021122502368e-128	0.623231
DHPS	CALML6	9.42415527098646e-131	0.628784
COL1A1	CAMK2A	1.56002602163349e-135	0.637621
COL1A2	CAMK2A	1.02902000881779e-140	0.646881
COL3A1	CAMK2A	5.77567690051153e-129	0.625405
MMP14	CAMK2A	3.6969281992105e-132	0.631414
DHX9	CAND1	1.69905641027425e-129	0.626414
SENP1	CAND1	2.89400428353464e-121	0.610357
SMARCA4	CARM1	4.94268310825122e-123	0.613884
AURKA	CBX3	3.13385975198583e-117	0.602135
CDK1	CBX3	2.70788236225038e-140	0.646142
CENPA	CBX3	2.65781205350862e-121	0.610431
H2AZ1	CBX3	8.77605105239038e-130	0.626958
MAD2L1	CBX3	2.58211257963956e-123	0.614443
PCNA	CBX3	5.91081181720145e-128	0.623478
PTTG1	CBX3	3.44967776064493e-124	0.616168
UBE2C	CBX3	3.5647546842241e-123	0.614165
ADCK5	CCDC137	2.30762862752039e-151	0.664953
ANAPC11	CCDC137	1.00045197128458e-291	0.823273
BAX	CCDC137	3.06332610965303e-189	0.72037
BCL2L12	CCDC137	4.94372794257434e-126	0.61977
CBX8	CCDC137	9.46031944435867e-127	0.621161
E2F1	CCDC137	9.43368346634087e-127	0.621163
EWSR1	CCDC137	3.17004884803114e-118	0.604185
GRK6	CCDC137	7.24964071132383e-122	0.611562
GUK1	CCDC137	2.85049634691541e-138	0.642555
H2AX	CCDC137	2.78641440334836e-142	0.64962
HBP1	CCDC137	1.53154195417553e-144	-0.65352
HNRNPM	CCDC137	1.22505516086505e-116	0.600908
HRAS	CCDC137	1.97401963280236e-161	0.680946
IRF3	CCDC137	4.83105416547684e-146	0.656079
MAP2K2	CCDC137	2.85049129135981e-125	0.618289
MORC3	CCDC137	1.47244797579291e-116	-0.600742
NT5C	CCDC137	6.90125008049787e-184	0.713275
NUDT1	CCDC137	2.80279896805306e-163	0.683774
PIN1	CCDC137	4.61610936891531e-125	0.61788
POLD1	CCDC137	5.29522625645039e-125	0.617764
PYCR1	CCDC137	9.83215317426997e-132	0.630622
RBM10	CCDC137	8.91569153631855e-165	0.686043
RECQL4	CCDC137	2.09955950219505e-152	0.666654
ROMO1	CCDC137	5.96106839485457e-130	0.627275
RUVBL2	CCDC137	2.63581666119362e-152	0.666493
SIRT6	CCDC137	3.62972660341939e-152	0.666266
SIRT7	CCDC137	0	0.875573
SLC39A3	CCDC137	4.11032428481216e-117	0.601891
SNRPA	CCDC137	1.92929544903637e-120	0.608697
TACC3	CCDC137	1.84851841007041e-139	0.644668
UBE2S	CCDC137	3.1418809358401e-174	0.699899
ANAPC2	CCDC9	1.85076329678799e-148	0.660147
B4GALT7	CCDC9	4.98535150994467e-121	0.609882
BAX	CCDC9	3.35616770978442e-135	0.637016
CCDC85B	CCDC9	8.59332488366827e-123	0.613407
CLTB	CCDC9	4.09291979093304e-130	0.627583
ERF	CCDC9	7.33167337019292e-127	0.621375
FZR1	CCDC9	3.29297843014169e-170	0.694102
GUK1	CCDC9	3.63195005522518e-118	0.604064
HRAS	CCDC9	2.79366632912449e-127	0.622182
IRF3	CCDC9	8.78826361045251e-172	0.696387
MAP2K2	CCDC9	4.33139543636289e-134	0.634984
NT5C	CCDC9	4.00579239466418e-143	0.651081
PIN1	CCDC9	1.84157653199144e-210	0.746483
PMVK	CCDC9	7.03896556817323e-169	0.692153
RAB13	CCDC9	4.12136739756213e-138	0.642269
RBM10	CCDC9	3.76890226024011e-172	0.696918
RUVBL2	CCDC9	1.1911079040832e-134	0.636011
SIRT6	CCDC9	1.97463497173207e-167	0.690014
STK11	CCDC9	9.10033825324303e-159	0.676812
STUB1	CCDC9	1.91960348010688e-181	0.70996
USF2	CCDC9	1.67356938951849e-127	0.62261
ZNF628	CCDC9	4.5821151976782e-195	0.72785
APOE	CCM2	3.92325686340395e-136	0.638709
BAX	CCM2	2.6613175709794e-130	0.627936
CCDC85B	CCM2	2.05002821669305e-153	0.668294
CLTB	CCM2	1.572835607493e-162	0.682632
FASTK	CCM2	2.29795144735802e-144	0.653218
GUK1	CCM2	1.6644049720987e-176	0.703119
HRAS	CCM2	2.45967585269191e-121	0.610499
IRF3	CCM2	7.33928126741898e-147	0.657464
LATS1	CCM2	4.59210640049613e-124	-0.615923
MAP2K2	CCM2	4.91570817217429e-163	0.683403
NEK4	CCM2	1.26607219107381e-123	-0.615055
NUDT1	CCM2	1.87132548167188e-171	0.695912
PIK3C2A	CCM2	7.70518596394342e-146	-0.655735
PIN1	CCM2	1.22322228060882e-122	0.613103
ROMO1	CCM2	2.97584657205343e-118	0.604241
SIRT1	CCM2	1.328573220823e-122	-0.613031
SIRT6	CCM2	3.61910536696028e-138	0.64237
SLC10A3	CCM2	3.81614205926401e-122	0.612118
SP1	CCM2	3.66071552977278e-148	-0.659652
UBTD1	CCM2	5.73797440432627e-119	0.605705
ZNHIT1	CCM2	4.96748564724806e-152	0.666044
AURKA	CCNA2	0	0.895577
BLM	CCNA2	2.13355685128185e-306	0.834114
BRCA2	CCNA2	7.28099697659033e-170	0.693598
BUB1B	CCNA2	0	0.912444
CBX2	CCNA2	7.90747373202808e-123	0.613479
CBX7	CCNA2	4.67596606533953e-168	-0.690941
CCNA2	CCNA2	0	1
CCNE1	CCNA2	9.7029456495768e-193	0.724893
CCNE2	CCNA2	1.18416400009657e-196	0.729846
CDK1	CCNA2	0	0.895962
CDK2	CCNA2	2.93541599494862e-150	0.663136
CENPA	CCNA2	0	0.905242
CHEK1	CCNA2	6.63896932011641e-307	0.834476
CHEK2	CCNA2	1.64549211202591e-127	0.622624
COX7A1	CCNA2	6.90327866522972e-124	-0.615574
E2F1	CCNA2	2.1715290364744e-258	0.795554
E2F2	CCNA2	0	0.848191
EZH2	CCNA2	1.03822333817843e-285	0.8186
FBXO5	CCNA2	3.78880435840361e-196	0.729213
FEN1	CCNA2	1.10855797675383e-227	0.765551
FOXM1	CCNA2	0	0.921257
H2AZ1	CCNA2	8.09865308381466e-251	0.78859
HELLS	CCNA2	1.78698926300377e-231	0.76952
HJURP	CCNA2	0	0.922498
HMGB2	CCNA2	9.37947415047797e-175	0.700645
LMNB1	CCNA2	0	0.889249
MAD2L1	CCNA2	0	0.933728
PCNA	CCNA2	2.55698900132249e-219	0.756511
PSMD14	CCNA2	2.99454153585456e-131	0.629718
PTTG1	CCNA2	0	0.849519
RAD51	CCNA2	0	0.876382
RBL1	CCNA2	5.3434733625168e-157	0.674029
RECQL4	CCNA2	1.20978044277762e-142	0.650249
TACC3	CCNA2	1.31098234504635e-245	0.78364
TOP2A	CCNA2	0	0.868356
UBE2C	CCNA2	0	0.880977
UBE2S	CCNA2	1.48301968358326e-164	0.685709
ABCA8	CCNB1	2.57145338121111e-123	-0.614446
AURKA	CCNB1	0	0.88426
BLM	CCNB1	8.10438296798963e-222	0.759254
BRCA2	CCNB1	4.54664807024423e-123	0.613956
BUB1B	CCNB1	0	0.857949
CAV1	CCNB1	2.1839205162575e-132	-0.631839
CBX7	CCNB1	3.25339745881886e-170	-0.694109
CCNA2	CCNB1	0	0.882924
CCNE1	CCNB1	2.84790316031794e-163	0.683764
CCNE2	CCNB1	2.9731167085229e-149	0.66147
CDK1	CCNB1	0	0.892134
CDK2	CCNB1	6.7208618827248e-153	0.667458
CENPA	CCNB1	0	0.869395
CHEK1	CCNB1	6.6724579567253e-244	0.78199
CHEK2	CCNB1	4.87394103227348e-139	0.643921
E2F1	CCNB1	4.32403276082368e-268	0.804097
E2F2	CCNB1	1.26613528825595e-264	0.801092
EZH2	CCNB1	1.35999990190881e-275	0.810427
FBXO5	CCNB1	3.0016252192934e-155	0.671245
FEN1	CCNB1	2.44100068355638e-242	0.780465
FOXM1	CCNB1	0	0.865485
GAPDH	CCNB1	2.62387383498915e-125	0.618359
H2AX	CCNB1	4.17713485130731e-159	0.677341
H2AZ1	CCNB1	9.93319107480041e-278	0.812187
HELLS	CCNB1	3.13210242795233e-219	0.756413
HJURP	CCNB1	0	0.895997
HMGA1	CCNB1	1.29467821852841e-116	0.600858
HMGB2	CCNB1	3.20859653124565e-168	0.691182
LMNB1	CCNB1	0	0.90153
MAD2L1	CCNB1	0	0.861248
PCNA	CCNB1	3.37267723793457e-261	0.798071
PLA2R1	CCNB1	4.86286579560175e-128	-0.62364
PSMD14	CCNB1	1.52762518790459e-140	0.646579
PTTG1	CCNB1	0	0.90708
RAD51	CCNB1	0	0.86732
RECQL4	CCNB1	2.01924272008496e-183	0.712646
TACC3	CCNB1	4.71567066911243e-260	0.797049
TOP2A	CCNB1	3.98081705034585e-295	0.825854
TXNIP	CCNB1	8.08083820759951e-132	-0.630781
UBE2C	CCNB1	0	0.902148
UBE2S	CCNB1	1.68701068412862e-220	0.757812
CCND1	CCND1	0	1
AURKA	CCNE1	6.54060674373041e-190	0.721244
BAK1	CCNE1	3.12375996150004e-118	0.604198
BLM	CCNE1	2.50458886093772e-154	0.669767
BUB1B	CCNE1	5.14409491622608e-136	0.638496
CBX2	CCNE1	3.34424110095283e-161	0.680593
CCNA2	CCNE1	9.7029456495768e-193	0.724893
CCNE1	CCNE1	0	1
CDC25B	CCNE1	1.24776678983297e-128	0.624768
CDK1	CCNE1	4.94364037445642e-158	0.675659
CENPA	CCNE1	2.986653020323e-250	0.788058
CHEK1	CCNE1	2.98615022467496e-195	0.728085
CHEK2	CCNE1	2.91932137859124e-128	0.624064
E2F1	CCNE1	3.68665772866484e-177	0.704038
E2F2	CCNE1	1.78207808718695e-188	0.71937
E2F3	CCNE1	1.92074572336958e-133	0.633793
EZH2	CCNE1	2.22269040811659e-188	0.719244
FBXO5	CCNE1	5.12405958063119e-117	0.601693
FEN1	CCNE1	1.26254091632502e-159	0.678151
FOXM1	CCNE1	1.44527776507911e-195	0.728482
GAPDH	CCNE1	1.2061611173088e-116	0.600922
H2AZ1	CCNE1	5.54247081821315e-138	0.642039
HJURP	CCNE1	4.57372079610385e-198	0.731608
HMGA1	CCNE1	3.01706005614418e-147	0.658115
LMNB1	CCNE1	3.00029149775602e-137	0.640724
MAD2L1	CCNE1	9.10598436917386e-165	0.686029
PCNA	CCNE1	2.03701393513113e-129	0.626265
PTTG1	CCNE1	7.92968677233531e-188	0.718518
RAD51	CCNE1	1.54528104614391e-168	0.69165
TACC3	CCNE1	3.39819563034296e-157	0.67434
UBE2C	CCNE1	1.45710938800713e-190	0.722091
UBE2S	CCNE1	9.85311309394154e-157	0.673608
AURKA	CCNE2	3.96572837349061e-174	0.699755
BLM	CCNE2	1.11828299022437e-190	0.72224
BRCA2	CCNE2	1.96608379243804e-140	0.646387
BUB1B	CCNE2	1.1079748267837e-232	0.770768
CCNA2	CCNE2	1.18416400009657e-196	0.729846
CCNE2	CCNE2	0	1
CDK1	CCNE2	2.29279075819175e-166	0.688429
CDK2	CCNE2	4.93656890830307e-121	0.609891
CENPA	CCNE2	5.20056687235041e-125	0.617779
CHEK1	CCNE2	1.01304611155177e-133	0.634305
COX7A1	CCNE2	4.92683244403863e-131	-0.629313
DHX9	CCNE2	2.30115712759722e-137	0.640931
E2F2	CCNE2	9.83543206703394e-135	0.636163
EZH2	CCNE2	2.57668984242413e-123	0.614445
FBXO5	CCNE2	7.64915698905011e-149	0.660787
FOXM1	CCNE2	6.27667477181905e-171	0.69515
HELLS	CCNE2	2.26470987812225e-168	0.691406
HJURP	CCNE2	3.61971690995575e-154	0.66951
LMNB1	CCNE2	2.21915557208266e-200	0.734463
MAD2L1	CCNE2	2.82065167375397e-173	0.698537
PCNA	CCNE2	5.79983168652298e-123	0.613746
PRKDC	CCNE2	9.04221750630868e-141	0.64698
RAD21	CCNE2	1.31057634235672e-160	0.679677
RAD51	CCNE2	7.04061010770314e-144	0.652383
RBL1	CCNE2	2.11262142914448e-144	0.653281
SRSF1	CCNE2	1.75954632711132e-128	0.624484
TOP2A	CCNE2	9.44601585302339e-216	0.752529
YWHAZ	CCNE2	1.19682919732197e-135	0.637831
PTGES3	CCT2	4.49472239246697e-130	0.627507
AURKA	CCT3	9.05609047765193e-126	0.619259
CENPA	CCT3	2.12687282656625e-122	0.612625
FOXM1	CCT3	2.82225069500391e-116	0.600154
H2AZ1	CCT3	8.05026384207795e-131	0.628913
HJURP	CCT3	3.42014860226886e-129	0.625838
HMGA1	CCT3	4.11159604884601e-127	0.621859
KL	CCT3	5.60485663556063e-128	-0.623522
LEPR	CCT3	4.24674706036649e-120	-0.608004
PARP1	CCT3	7.29733262348173e-126	0.619442
PTTG1	CCT3	2.06208441276625e-145	0.655008
PYCR1	CCT3	3.9964558485807e-124	0.616042
RAD51	CCT3	1.29667529221669e-123	0.615034
RECQL4	CCT3	1.91355777719755e-127	0.622499
TACC3	CCT3	1.42038023020321e-126	0.62082
UBE2C	CCT3	2.45857868772262e-148	0.659941
UBE2S	CCT3	1.79973125249307e-138	0.642912
AURKA	CCT5	1.71850113978903e-155	0.671633
BLM	CCT5	2.85897209972284e-143	0.651334
BUB1B	CCT5	5.80080316991862e-146	0.655944
CCNA2	CCT5	6.21097936268479e-163	0.683248
CDK1	CCT5	1.8174250696831e-120	0.60875
CENPA	CCT5	1.04593578274429e-144	0.653804
CHEK1	CCT5	1.76447853990515e-140	0.646469
FOXM1	CCT5	6.38824089675513e-166	0.687763
HJURP	CCT5	3.48778034866356e-126	0.620064
HSPD1	CCT5	1.03660003721963e-151	0.665522
LMNB1	CCT5	2.23469874236922e-135	0.637337
MAD2L1	CCT5	1.71477325586639e-161	0.68104
RAD51	CCT5	3.7641197861506e-139	0.644121
AURKA	CCT6A	1.09393886397261e-124	0.617147
CBX7	CCT6A	5.88319273929708e-124	-0.615711
CCNA2	CCT6A	1.52575160746071e-121	0.610915
CENPA	CCT6A	1.79950752391299e-126	0.620621
CHEK1	CCT6A	6.71319846498288e-128	0.623372
FOXM1	CCT6A	4.34692360335113e-118	0.603903
HSPD1	CCT6A	6.10451998201906e-119	0.60565
MAD2L1	CCT6A	1.50171739610937e-125	0.618832
PSMD14	CCT6A	1.79933625668039e-119	0.606731
RAD51	CCT6A	7.37617295191428e-117	0.601365
DPY30	CCT7	6.70267032737566e-124	0.6156
PSMB5	CCT7	4.22921268064291e-140	0.6458
UBE2S	CCT7	7.3757933768804e-138	0.641817
HSPD1	CCT8	1.97919278679212e-116	0.600475
ABI3	CD7	1.10231274830138e-167	0.690389
APOL1	CD7	6.50325803382803e-142	0.648979
BLK	CD7	2.03898354331253e-156	0.673107
CTSS	CD7	2.95335829710777e-120	0.608323
GMFG	CD7	7.36591630670505e-184	0.713236
HCST	CD7	5.11644830035114e-196	0.729049
IFNG	CD7	3.55551581601079e-185	0.715002
IL2RG	CD7	0	0.867402
IL32	CD7	3.05389189427307e-162	0.682191
IRF1	CD7	1.42789739110688e-203	0.738341
KIR2DL4	CD7	4.86851946236851e-150	0.662773
LAPTM5	CD7	1.85770905500201e-126	0.620594
LGALS9	CD7	1.99979584897097e-153	0.668311
MAP4K1	CD7	3.03466032500151e-292	0.823669
NFKB2	CD7	8.30509297554427e-120	0.607414
SOCS1	CD7	2.73981391176924e-189	0.720434
SPI1	CD7	7.40871731268886e-166	0.687667
SSTR3	CD7	7.37076370372476e-176	0.702209
TAP1	CD7	1.42579125947238e-119	0.606937
AURKA	CDC20	0	0.854075
BAK1	CDC20	3.07864989505822e-133	0.633415
BCL2L12	CDC20	1.10645579273629e-118	0.605122
BLM	CDC20	3.80039513980757e-196	0.729211
BUB1B	CDC20	8.01248229517832e-276	0.810617
CALR	CDC20	1.93590660237966e-131	0.630073
CBX2	CDC20	4.38893418388736e-137	0.640427
CBX7	CDC20	3.82307459747903e-128	-0.62384
CCNA2	CDC20	0	0.865894
CCNE1	CDC20	2.59508230661447e-230	0.768313
CDC25B	CDC20	3.85701237935561e-125	0.618033
CDK1	CDC20	0	0.848317
CDK2	CDC20	7.59031086805681e-128	0.623269
CENPA	CDC20	0	0.908191
CHEK1	CDC20	8.51921075079408e-270	0.805557
CHEK2	CDC20	8.05691153721128e-164	0.684597
E2F1	CDC20	6.27067109074773e-306	0.83378
E2F2	CDC20	0	0.851611
EZH2	CDC20	7.32565941752016e-312	0.837962
FBXO5	CDC20	4.88143827761677e-136	0.638537
FEN1	CDC20	4.33803411066077e-271	0.806655
FOXM1	CDC20	0	0.872753
GAPDH	CDC20	1.14243055822781e-144	0.653738
H2AX	CDC20	2.77769440166953e-212	0.748585
H2AZ1	CDC20	1.04217643783017e-241	0.779847
HELLS	CDC20	1.7970287975696e-171	0.695938
HJURP	CDC20	0	0.910221
HMGA1	CDC20	6.34913798428094e-196	0.728931
HMGB2	CDC20	1.7309311830946e-161	0.681034
KL	CDC20	1.28642272504495e-121	-0.611063
LMNB1	CDC20	0	0.851961
MAD2L1	CDC20	1.71701903978281e-266	0.802717
MAGOH	CDC20	5.60154374428458e-131	0.629208
NUDT1	CDC20	4.23794261161033e-126	0.6199
NUP62	CDC20	5.75244543144942e-138	0.64201
PCNA	CDC20	4.74958997720242e-209	0.74484
PLA2R1	CDC20	5.71569538551878e-133	-0.632918
POLD1	CDC20	6.04983140521143e-136	0.638369
PSMD14	CDC20	1.68887269299368e-121	0.610826
PTTG1	CDC20	0	0.90273
PYCR1	CDC20	1.30893396955443e-125	0.618948
RAD51	CDC20	0	0.865097
RECQL4	CDC20	2.79537461015672e-232	0.770354
SMARCA4	CDC20	1.07052958621184e-132	0.632413
TACC3	CDC20	0	0.856599
TOP2A	CDC20	3.39302835610532e-231	0.769232
UBE2C	CDC20	0	0.918446
UBE2S	CDC20	2.0005970067774e-281	0.815188
CDHR4	CDC20B	3.37352102728971e-152	0.666318
AURKA	CDC25A	2.62401436833671e-290	0.822183
BLM	CDC25A	5.96603792773315e-252	0.789649
BRCA2	CDC25A	3.32639913506337e-135	0.637023
BUB1B	CDC25A	1.12470045691237e-280	0.814583
CBX2	CDC25A	1.05611005772586e-121	0.611235
CBX7	CDC25A	4.74501066226363e-132	-0.631212
CCNA2	CDC25A	0	0.853799
CCNE1	CDC25A	3.11628337616918e-224	0.761872
CCNE2	CDC25A	2.94187665636261e-141	0.647835
CDC25B	CDC25A	5.86577351174389e-128	0.623484
CDK1	CDC25A	2.98090240843061e-277	0.811795
CDK2	CDC25A	4.62363265475979e-138	0.64218
CENPA	CDC25A	0	0.852955
CHEK1	CDC25A	1.56556007053383e-312	0.838427
CHEK2	CDC25A	1.92059119403847e-150	0.66344
E2F1	CDC25A	8.23214567024161e-260	0.796832
E2F2	CDC25A	0	0.853134
EZH2	CDC25A	1.36069338283372e-268	0.804528
FBXO5	CDC25A	2.03325196275513e-170	0.694407
FEN1	CDC25A	2.29688260497772e-230	0.768368
FOXM1	CDC25A	0	0.856227
GAPDH	CDC25A	3.01822158040246e-123	0.614309
H2AX	CDC25A	2.91519767391004e-132	0.631606
H2AZ1	CDC25A	1.96754817873997e-199	0.733298
HELLS	CDC25A	2.15796265265978e-207	0.742894
HJURP	CDC25A	1.99602520919864e-321	0.844462
HMGA1	CDC25A	6.23175988437722e-142	0.649012
HMGB2	CDC25A	1.09281132028522e-158	0.676688
HSPD1	CDC25A	2.140860997431e-121	0.61062
LMNB1	CDC25A	8.47636799341558e-281	0.814683
MAD2L1	CDC25A	1.44366195517807e-303	0.832082
PCNA	CDC25A	3.80534538005473e-196	0.729211
PTTG1	CDC25A	4.21071635457994e-264	0.800635
RAD51	CDC25A	0	0.854215
RBL1	CDC25A	1.65502769044176e-126	0.620691
RECQL4	CDC25A	1.95647918292588e-155	0.671543
TACC3	CDC25A	1.30717688345942e-213	0.750103
TOP2A	CDC25A	7.83822828026918e-210	0.745752
UBE2C	CDC25A	3.27611717116358e-285	0.818206
UBE2S	CDC25A	2.48008904851566e-179	0.70706
AURKA	CDC25B	9.43139384002257e-138	0.641626
CCNE1	CDC25B	1.24776678983297e-128	0.624768
CDC25B	CDC25B	0	1
CENPA	CDC25B	5.92354593891698e-143	0.650787
E2F1	CDC25B	4.33758913314595e-135	0.636813
E2F2	CDC25B	9.46021889821715e-127	0.621161
PCNA	CDC25B	2.53647531071694e-131	0.629853
PTTG1	CDC25B	1.25573241441188e-123	0.615062
RAD51	CDC25B	1.22635977092226e-117	0.602976
UBE2C	CDC25B	3.97144954591994e-126	0.619955
AURKA	CDC45	0	0.853479
BLM	CDC45	4.28944654928599e-250	0.78791
BUB1B	CDC45	8.1133885659381e-309	0.835831
CBX2	CDC45	3.42660198679633e-118	0.604116
CCNA2	CDC45	0	0.873452
CCNE1	CDC45	8.82648037426286e-205	0.739792
CCNE2	CDC45	3.11206070840497e-128	0.624011
CDC25B	CDC45	8.23355554178887e-122	0.611451
CDK1	CDC45	0	0.853222
CDK2	CDC45	2.35825506355408e-139	0.644481
CENPA	CDC45	0	0.877643
CHEK1	CDC45	6.42626858849218e-260	0.796928
CHEK2	CDC45	7.4009883079531e-205	0.739884
E2F1	CDC45	0	0.8802
E2F2	CDC45	0	0.861902
EZH2	CDC45	6.37584408511122e-311	0.837307
FBXO5	CDC45	9.28870670332553e-139	0.643423
FEN1	CDC45	2.86814963373165e-286	0.81904
FOXM1	CDC45	0	0.880955
GAPDH	CDC45	9.68664839749499e-121	0.609301
H2AX	CDC45	8.56647583407921e-163	0.683035
H2AZ1	CDC45	9.60624346988404e-242	0.779882
HELLS	CDC45	9.76296820738065e-215	0.751383
HJURP	CDC45	0	0.898255
HMGA1	CDC45	1.24027207556533e-141	0.64849
HMGB2	CDC45	2.76714722750953e-166	0.688307
LMNB1	CDC45	0	0.849803
MAD2L1	CDC45	5.58066982707172e-305	0.8331
NUP62	CDC45	9.57326133347618e-126	0.619213
PCNA	CDC45	3.78260981186763e-241	0.779296
POLD1	CDC45	1.71678129108836e-131	0.63017
PSMD14	CDC45	5.31741611447815e-118	0.603723
PTTG1	CDC45	0	0.873656
PYCR1	CDC45	8.94141042391056e-117	0.601192
RAD51	CDC45	0	0.899417
RBL1	CDC45	1.70306915137133e-117	0.602682
RECQL4	CDC45	1.34925194977157e-209	0.745478
TACC3	CDC45	8.5165200655249e-302	0.830796
TOP2A	CDC45	1.3608850108597e-262	0.799306
UBE2C	CDC45	0	0.893907
UBE2S	CDC45	6.63415217492095e-241	0.779056
DHX9	CDC73	3.07344357474244e-137	0.640705
KDM5B	CDC73	6.4269541672714e-136	0.638321
SPRTN	CDC73	9.45560445587683e-151	0.663947
TPR	CDC73	1.17803797611115e-196	0.729849
AURKA	CDCA8	0	0.894729
BLM	CDCA8	1.86547500490899e-269	0.805266
BRCA2	CDCA8	2.1635011750442e-123	0.614595
BUB1B	CDCA8	0	0.873509
CBX2	CDCA8	5.24328941493685e-138	0.642082
CBX7	CDCA8	3.07937186993151e-149	-0.661445
CCNA2	CDCA8	0	0.904718
CCNE1	CDCA8	3.25340142758798e-226	0.763993
CCNE2	CDCA8	1.21241005344974e-152	0.667042
CDC25B	CDCA8	3.94192191455923e-128	0.623814
CDK1	CDCA8	0	0.871657
CDK2	CDCA8	3.46181504474624e-153	0.667926
CENPA	CDCA8	0	0.917772
CHEK1	CDCA8	2.54358987774823e-303	0.831904
CHEK2	CDCA8	2.13142427162644e-148	0.660045
COX7A1	CDCA8	7.85720890480608e-120	-0.607462
E2F1	CDCA8	1.10986407778568e-280	0.814588
E2F2	CDCA8	0	0.862654
E2F3	CDCA8	4.15227832198079e-122	0.612045
EZH2	CDCA8	0	0.85195
FBXO5	CDCA8	6.24902071912691e-175	0.700896
FEN1	CDCA8	6.26236703035263e-264	0.800484
FOXM1	CDCA8	0	0.915842
GAPDH	CDCA8	9.5269962161126e-124	0.615298
GNG11	CDCA8	1.19271354005863e-125	-0.619027
H2AX	CDCA8	5.87307323108361e-154	0.669171
H2AZ1	CDCA8	5.60116878404997e-234	0.772098
HELLS	CDCA8	1.13111130717417e-205	0.740857
HJURP	CDCA8	0	0.920052
HMGA1	CDCA8	7.13243620612423e-167	0.689185
HMGB2	CDCA8	7.75510473113622e-173	0.697907
LMNB1	CDCA8	0	0.875403
MAD2L1	CDCA8	0	0.855589
NUP62	CDCA8	3.45636835262766e-139	0.644186
PCNA	CDCA8	2.37838312858848e-228	0.766256
PLA2R1	CDCA8	6.33094425492105e-127	-0.621498
PSMD14	CDCA8	1.66766581719203e-134	0.635744
PTTG1	CDCA8	0	0.8693
RAD51	CDCA8	0	0.872806
RBL1	CDCA8	1.49916194098048e-119	0.606893
RECQL4	CDCA8	9.09827128274792e-189	0.719753
TACC3	CDCA8	4.66958527138748e-284	0.817292
TOP2A	CDCA8	1.96678177655098e-290	0.822279
UBE2C	CDCA8	0	0.902392
UBE2S	CDCA8	1.77088988820355e-225	0.763208
AURKA	CDK1	0	0.875123
BLM	CDK1	1.54348956289163e-236	0.774699
BRCA2	CDK1	6.97795447911511e-143	0.650664
BUB1B	CDK1	0	0.867703
CAV1	CDK1	2.91538711726104e-119	-0.606305
CBX7	CDK1	2.56586620351173e-167	-0.689845
CCNA2	CDK1	0	0.895962
CCNE1	CDK1	4.94364037445642e-158	0.675659
CCNE2	CDK1	2.29279075819175e-166	0.688429
CDK1	CDK1	0	1
CDK2	CDK1	9.55706158376978e-149	0.660626
CENPA	CDK1	0	0.878801
CHEK1	CDK1	3.96715919307754e-252	0.789814
CHEK2	CDK1	3.54982207355641e-134	0.635142
E2F1	CDK1	1.37084047092436e-264	0.801062
E2F2	CDK1	3.71556066571885e-262	0.798921
EZH2	CDK1	6.41734586789569e-282	0.815585
FBXO5	CDK1	1.99180044155877e-154	0.669927
FEN1	CDK1	1.17760786809522e-218	0.755776
FOXM1	CDK1	0	0.866318
H2AX	CDK1	2.82140910091699e-142	0.649611
H2AZ1	CDK1	8.14148969811634e-238	0.775984
HELLS	CDK1	5.52530531217524e-254	0.791535
HJURP	CDK1	0	0.907302
HMGB2	CDK1	1.09697490833312e-161	0.681339
IGFBP6	CDK1	3.3480637403812e-118	-0.604136
LMNB1	CDK1	0	0.876165
MAD2L1	CDK1	0	0.861845
PCNA	CDK1	4.11811002903414e-240	0.778272
PSMD14	CDK1	6.29336962203039e-142	0.649004
PTTG1	CDK1	0	0.868744
RAD51	CDK1	0	0.867372
RECQL4	CDK1	2.49929643170087e-161	0.680788
TACC3	CDK1	6.20716327773132e-247	0.784912
TOP2A	CDK1	0	0.853947
TXNIP	CDK1	4.54860550461097e-117	-0.6018
UBE2C	CDK1	0	0.896714
UBE2S	CDK1	2.16491206717609e-178	0.705755
MED1	CDK12	0	0.937953
AXL	CDK15	3.02240004812781e-131	0.629711
COL1A2	CDK15	1.29014586874159e-138	0.643169
COL3A1	CDK15	8.80461957167574e-137	0.639882
FILIP1L	CDK15	1.04674337165964e-122	0.613237
JCAD	CDK15	1.54230323098428e-147	0.658605
NDN	CDK15	2.0519674816406e-123	0.61464
NUAK1	CDK15	2.90777116005602e-129	0.625972
PDGFRB	CDK15	1.8327316135773e-167	0.690062
SPARC	CDK15	4.32176047475384e-142	0.649289
SRPX2	CDK15	6.88054884644058e-142	0.648937
UBE2S	CDK16	3.41925429834253e-135	0.637001
CDK18	CDK18	0	1
AURKA	CDK2	6.25816898992637e-140	0.6455
BLM	CDK2	3.80701224172776e-123	0.614109
BUB1B	CDK2	9.58700071276603e-137	0.639816
CCNA2	CDK2	2.93541599494862e-150	0.663136
CCNE2	CDK2	4.93656890830307e-121	0.609891
CDK1	CDK2	9.55706158376978e-149	0.660626
CDK2	CDK2	0	1
CENPA	CDK2	2.83532573437797e-134	0.635321
CHEK1	CDK2	4.39736760371832e-156	0.672576
E2F1	CDK2	2.16117945041764e-118	0.604526
E2F2	CDK2	1.848859873568e-122	0.612746
EZH2	CDK2	2.47756989446944e-142	0.649709
FBXO5	CDK2	3.74992323361941e-133	0.633257
FEN1	CDK2	4.24166292776551e-128	0.623753
FOXM1	CDK2	4.72874786011572e-148	0.659466
HELLS	CDK2	2.21987024556979e-168	0.691418
HJURP	CDK2	3.2815685056421e-135	0.637034
HMGB2	CDK2	2.35936942822936e-120	0.608521
LMNB1	CDK2	1.03646223700757e-184	0.71438
MAD2L1	CDK2	2.7571444545758e-148	0.659858
PCNA	CDK2	4.93062732105903e-157	0.674084
PTTG1	CDK2	9.46886124268646e-131	0.62878
RAD51	CDK2	1.09289360798968e-142	0.650326
TOP2A	CDK2	5.66268046152644e-126	0.619656
UBE2C	CDK2	6.28405278001396e-138	0.641942
ANAPC11	CDK5	4.3378421872985e-134	0.634982
FASTK	CDK5	2.69237906243453e-201	0.735583
KMT2A	CDK5	6.53466033803472e-130	-0.6272
LEPR	CDK5	2.03283236374013e-117	-0.602523
ROMO1	CDK5	2.46626014577026e-131	0.629876
UBE2S	CDK5	3.49483917662701e-123	0.614183
VAMP8	CDK5	1.15789403717371e-129	0.62673
YAP1	CDK5	2.69313676001434e-116	-0.600196
ZDHHC12	CDK5	5.00093944225058e-140	0.645672
ZNHIT1	CDK5	6.82990182630955e-137	0.640081
CDKN1A	CDKN1A	0	1
CDKN1B	CDKN1B	0	1
CDKN2B	CDKN2B	0	1
CEBPA	CEBPA	0	1
AURKA	CENPF	4.0522370455623e-301	0.830301
BLM	CENPF	1.87640890971281e-283	0.816812
BRCA2	CENPF	9.16711555693486e-185	0.714452
BUB1B	CENPF	0	0.904297
CBX7	CENPF	3.44206341927433e-162	-0.682111
CCNA2	CENPF	0	0.885755
CCNE1	CENPF	3.65492720944189e-136	0.638765
CCNE2	CENPF	2.54569762687111e-194	0.726907
CDK1	CENPF	0	0.855634
CDK2	CENPF	2.32785622220431e-129	0.626155
CENPA	CENPF	4.52064139290357e-305	0.833165
CHEK1	CENPF	5.09894544925746e-237	0.775183
COX7A1	CENPF	6.55381196773766e-137	-0.640113
DHX9	CENPF	1.50155422111962e-123	0.614908
E2F1	CENPF	5.92080556808629e-181	0.709292
E2F2	CENPF	1.11705584164298e-245	0.783707
E2F3	CENPF	5.28070460889257e-117	0.601666
EZH2	CENPF	3.74116129250329e-256	0.793525
FBXO5	CENPF	4.24743615650619e-160	0.678886
FEN1	CENPF	2.03757392555516e-164	0.685501
FOXM1	CENPF	0	0.877388
GNG11	CENPF	3.57164928224939e-138	-0.64238
H2AZ1	CENPF	8.84283061754836e-146	0.655633
HELLS	CENPF	4.20585201322879e-233	0.771201
HJURP	CENPF	0	0.889196
HMGB2	CENPF	6.36937756353052e-128	0.623415
IGFBP6	CENPF	2.67936428723042e-148	-0.659879
LMNB1	CENPF	0	0.866769
MAD2L1	CENPF	3.53125542328578e-286	0.818969
PARP1	CENPF	3.13135711678937e-160	0.679091
PCNA	CENPF	1.19806399521597e-172	0.697635
PTTG1	CENPF	2.67076689868838e-247	0.785262
RAD51	CENPF	3.60931222635034e-262	0.798932
RBL1	CENPF	7.40473106773839e-142	0.648881
TACC3	CENPF	1.55614114961814e-191	0.723346
TOP2A	CENPF	0	0.883124
UBE2C	CENPF	1.99523484129977e-293	0.824569
AURKA	CENPO	1.11933161922326e-276	0.811322
BLM	CENPO	3.45901899632224e-243	0.781294
BRCA2	CENPO	1.09854193964741e-129	0.626773
BUB1B	CENPO	2.2853009822947e-260	0.79733
CBX2	CENPO	1.92387008304433e-132	0.631941
CBX7	CENPO	3.24630187411167e-132	-0.631519
CCNA2	CENPO	1.34168051331852e-308	0.835676
CCNE1	CENPO	1.86997354935808e-196	0.729598
CCNE2	CENPO	1.44430762999103e-121	0.610962
CDK1	CENPO	4.13480149168866e-235	0.773252
CDK2	CENPO	3.27494887896092e-119	0.606202
CENPA	CENPO	0	0.859776
CHEK1	CENPO	1.61867084642511e-235	0.773666
CHEK2	CENPO	9.88280245415987e-132	0.630618
E2F1	CENPO	6.35907006441435e-239	0.777091
E2F2	CENPO	4.36154581642114e-253	0.790705
EZH2	CENPO	4.31506026117227e-223	0.760639
FBXO5	CENPO	1.11600759167977e-167	0.690381
FEN1	CENPO	4.18598017660379e-210	0.746069
FOXM1	CENPO	1.7978214367944e-293	0.824603
H2AZ1	CENPO	5.20735641112575e-191	0.722669
HELLS	CENPO	8.35013600024401e-165	0.686086
HJURP	CENPO	3.59109029635841e-296	0.826638
HMGB2	CENPO	7.4084578607502e-127	0.621366
LMNB1	CENPO	1.40726738370645e-236	0.774739
MAD2L1	CENPO	2.71517196315226e-290	0.822172
PCNA	CENPO	4.33703426533077e-169	0.692462
PSMD14	CENPO	2.25658114608947e-122	0.612573
PTTG1	CENPO	1.08078713603055e-220	0.758024
RAD51	CENPO	1.02744647837462e-280	0.814615
RBL1	CENPO	3.78297257254204e-119	0.606074
RECQL4	CENPO	5.9422852613819e-125	0.617666
TACC3	CENPO	4.44337040924972e-197	0.730378
TOP2A	CENPO	7.30160212507764e-205	0.739891
UBE2C	CENPO	2.58501589264526e-245	0.783356
UBE2S	CENPO	2.16844532107355e-155	0.671471
ADCK5	CEP131	1.60465078294867e-165	0.687163
ANAPC11	CEP131	7.73806147462616e-195	0.727562
BAX	CEP131	2.61408938220478e-154	0.669737
CBX8	CEP131	1.20978618078233e-120	0.609106
CCDC85B	CEP131	1.24631426916694e-126	0.62093
DHPS	CEP131	2.09079357691031e-117	0.602498
EHMT2	CEP131	1.29864438557545e-125	0.618955
EWSR1	CEP131	4.63695796030207e-122	0.611949
FZR1	CEP131	2.37266942438348e-152	0.666567
HRAS	CEP131	1.13347752984747e-155	0.671921
IRF3	CEP131	4.06227837425775e-152	0.666187
MAP2K2	CEP131	2.58976917822298e-155	0.671348
NT5C	CEP131	1.64560490088659e-216	0.753383
NUDT1	CEP131	6.60754086893099e-133	0.632802
PIN1	CEP131	6.74250641377099e-180	0.70784
POLD1	CEP131	4.69855064695406e-137	0.640374
RBM10	CEP131	7.44660706867108e-202	0.736263
RECQL4	CEP131	4.45370167185691e-125	0.617911
RUVBL2	CEP131	5.09153170264373e-138	0.642105
SIRT6	CEP131	8.07004032070933e-182	0.710474
SIRT7	CEP131	2.93711833569307e-265	0.801646
SLC39A3	CEP131	2.58407496500032e-136	0.639038
STK11	CEP131	3.45810837348996e-124	0.616165
UBE2S	CEP131	1.92719609529456e-130	0.6282
ZNF628	CEP131	2.11560556670985e-162	0.682435
GNG11	CEP85	6.50453554934484e-117	-0.601478
ANAPC11	CFL1	2.27799318794623e-144	0.653225
BAX	CFL1	5.21498519336099e-158	0.675623
BCL2L12	CFL1	1.65757073677145e-131	0.630199
FEN1	CFL1	1.3093675789269e-121	0.611048
GUK1	CFL1	8.0900141940769e-155	0.670556
H2AX	CFL1	3.25726345188063e-195	0.728037
H2AZ1	CFL1	1.15203587271338e-131	0.630494
HBP1	CFL1	2.60026415960992e-141	-0.647928
KMT2A	CFL1	2.13617051831049e-116	-0.600406
NUDT1	CFL1	4.13035597462465e-164	0.685037
PIK3C2A	CFL1	1.27806259237581e-124	-0.617014
PPP1CA	CFL1	4.4254150444756e-152	0.666126
PSMB5	CFL1	3.15241286840151e-151	0.664731
PTTG1	CFL1	6.80185129380206e-137	0.640084
RBX1	CFL1	9.27681465090044e-117	0.601159
RICTOR	CFL1	1.57662209322732e-120	-0.608874
ROMO1	CFL1	2.02105811708482e-142	0.649862
RUVBL2	CFL1	1.57755329422985e-122	0.612883
S100A11	CFL1	1.20396808568033e-124	0.617065
SENP7	CFL1	7.94653347436783e-144	-0.652292
SIRT6	CFL1	1.89027970018258e-120	0.608715
SNRPA	CFL1	3.8336382248985e-135	0.63691
TACC3	CFL1	8.03321415306161e-130	0.62703
TAF1	CFL1	6.59415006231575e-128	-0.623386
TXN	CFL1	2.49057851094274e-126	0.620348
UBE2C	CFL1	1.09517701794057e-132	0.632395
UBE2S	CFL1	3.38002688042938e-160	0.67904
VAMP8	CFL1	3.1483986057053e-126	0.620151
ZDHHC12	CFL1	4.18618543941404e-180	0.708125
AURKA	CHAF1B	4.23164731413312e-184	0.71356
BLM	CHAF1B	3.84236587031764e-142	0.649377
BUB1B	CHAF1B	2.59942789714582e-152	0.666503
CCNA2	CHAF1B	3.00193826200782e-181	0.709695
CCNE1	CHAF1B	6.06115230960072e-147	0.657604
CDK1	CHAF1B	1.11869899565455e-181	0.71028
CDK2	CHAF1B	1.4552887990657e-135	0.637676
CENPA	CHAF1B	3.4569918658083e-186	0.716351
CHEK1	CHAF1B	1.25764834860109e-182	0.711571
E2F1	CHAF1B	5.89143174175409e-198	0.731471
E2F2	CHAF1B	7.93928351582997e-198	0.73131
EZH2	CHAF1B	1.27654570802879e-202	0.737192
FEN1	CHAF1B	2.87295680947434e-194	0.726841
FOXM1	CHAF1B	1.41186629186561e-194	0.727232
H2AX	CHAF1B	2.67379427375974e-118	0.604337
H2AZ1	CHAF1B	4.34602596687693e-153	0.667765
HELLS	CHAF1B	1.49483556440642e-162	0.682665
HJURP	CHAF1B	2.2593739188189e-202	0.736892
HMGA1	CHAF1B	2.67555044199589e-124	0.616385
LMNB1	CHAF1B	6.11330884517882e-191	0.722579
MAD2L1	CHAF1B	1.74721286740249e-176	0.70309
PCNA	CHAF1B	2.84848171206069e-170	0.694194
PTTG1	CHAF1B	1.34586025336803e-187	0.718216
RAD51	CHAF1B	1.51579240702128e-201	0.735887
RECQL4	CHAF1B	1.31529658488326e-136	0.639568
TACC3	CHAF1B	1.61671559680492e-156	0.673267
TOP2A	CHAF1B	5.4760231977784e-129	0.625449
UBE2C	CHAF1B	2.82857555423967e-194	0.726849
UBE2S	CHAF1B	2.11948571026218e-140	0.646329
AURKA	CHEK1	1.32958197915722e-237	0.77577
BLM	CHEK1	2.28856994499737e-234	0.772495
BRCA2	CHEK1	2.34380793427776e-138	0.642707
BUB1B	CHEK1	1.63213768871653e-259	0.796565
CBX2	CHEK1	1.98496388125155e-120	0.608672
CBX7	CHEK1	4.85070019795113e-166	-0.687942
CCNA2	CHEK1	6.63896932011641e-307	0.834476
CCNE1	CHEK1	2.98615022467496e-195	0.728085
CCNE2	CHEK1	1.01304611155177e-133	0.634305
CDK1	CHEK1	3.96715919307754e-252	0.789814
CDK2	CHEK1	4.39736760371832e-156	0.672576
CENPA	CHEK1	4.16535966047927e-290	0.822028
CHEK1	CHEK1	0	1
CHEK2	CHEK1	4.19858333651584e-149	0.661221
DEK	CHEK1	2.04197092872476e-117	0.602519
E2F1	CHEK1	5.29279427452822e-185	0.714771
E2F2	CHEK1	4.61396465254275e-253	0.790682
E2F3	CHEK1	7.00080715040146e-146	0.655806
EZH2	CHEK1	7.61951953825006e-254	0.791406
FBXO5	CHEK1	3.8345222349416e-191	0.722841
FEN1	CHEK1	2.14802693019915e-218	0.755487
FOXM1	CHEK1	1.71347140419557e-287	0.819999
H2AX	CHEK1	1.31368598900934e-130	0.628513
H2AZ1	CHEK1	4.47462160525067e-170	0.693907
HELLS	CHEK1	3.72356073458806e-212	0.748438
HJURP	CHEK1	1.1751595117113e-271	0.807135
HMGA1	CHEK1	2.97907241142926e-128	0.624047
HMGB2	CHEK1	5.56189153699179e-128	0.623528
LMNB1	CHEK1	2.32701857337755e-256	0.793713
MAD2L1	CHEK1	8.87817529897996e-271	0.806392
PCNA	CHEK1	7.03932396336153e-208	0.743467
PTTG1	CHEK1	1.92335689245551e-217	0.754426
RAD51	CHEK1	2.62764969532134e-267	0.803422
RBL1	CHEK1	1.66056960103031e-147	0.658551
TACC3	CHEK1	1.65718910645621e-153	0.668444
TOP2A	CHEK1	1.96347866537606e-185	0.715346
UBE2C	CHEK1	6.19622706018778e-232	0.769997
UBE2S	CHEK1	3.77292461585753e-122	0.612128
AURKA	CHEK2	9.19427400206155e-119	0.605286
BLM	CHEK2	7.98278264542659e-118	0.60336
CCNA2	CHEK2	1.64549211202591e-127	0.622624
CCNE1	CHEK2	2.91932137859124e-128	0.624064
CDK1	CHEK2	3.54982207355641e-134	0.635142
CENPA	CHEK2	3.47653470537927e-153	0.667923
CHEK1	CHEK2	4.19858333651584e-149	0.661221
CHEK2	CHEK2	0	1
E2F1	CHEK2	1.78459873613555e-135	0.637515
E2F2	CHEK2	1.61846062905195e-137	0.641205
EZH2	CHEK2	3.08604894292596e-144	0.652998
FEN1	CHEK2	2.64921174888157e-135	0.637203
FOXM1	CHEK2	4.3221833833248e-136	0.638633
H2AZ1	CHEK2	1.97019139549066e-118	0.604609
HJURP	CHEK2	8.14761073524024e-139	0.643525
LMNB1	CHEK2	4.62187008214984e-120	0.60793
MAD2L1	CHEK2	3.70296574153562e-125	0.618067
PCNA	CHEK2	9.35546081376523e-122	0.61134
PTTG1	CHEK2	2.00951591943761e-158	0.676273
RAD51	CHEK2	4.15677387787828e-153	0.667797
UBE2C	CHEK2	2.39799392923344e-149	0.661625
AGO3	CHMP4B	1.74045916407397e-128	-0.624493
ATM	CHMP4B	2.70242539648257e-122	-0.612417
ROMO1	CHMP4B	1.37515582920471e-128	0.624688
VAMP8	CHMP4B	1.01548772189069e-136	0.63977
ADCK5	CHTF18	3.27633520217024e-222	0.759683
ARL6IP4	CHTF18	8.73223551488886e-119	0.605332
BAX	CHTF18	1.51210975460791e-167	0.690186
BCL2L12	CHTF18	3.97244442170682e-138	0.642298
DHPS	CHTF18	5.63889300458085e-136	0.638424
E2F1	CHTF18	9.95729016550161e-139	0.64337
EFCAB14	CHTF18	1.21807089096473e-138	-0.643214
EHMT2	CHTF18	5.83573515352927e-132	0.631045
FASTK	CHTF18	1.21995936884721e-133	0.634156
H2AX	CHTF18	4.35928557495615e-152	0.666137
HAUS5	CHTF18	3.20807132329165e-133	0.633382
IRF3	CHTF18	8.36011686830947e-145	0.65397
MLST8	CHTF18	9.76459615111078e-149	0.66061
NR3C1	CHTF18	1.69579257788883e-122	-0.61282
NUDT1	CHTF18	2.49711041065849e-146	0.656565
PIN1	CHTF18	8.80989474855789e-118	0.603272
POLD1	CHTF18	1.29858792010702e-161	0.681226
RBM10	CHTF18	2.33045544203023e-161	0.680835
RECQL4	CHTF18	4.84666908252991e-235	0.773182
RUVBL2	CHTF18	2.07346507939936e-136	0.639211
SH3GLB1	CHTF18	1.47484924554427e-117	-0.602811
SIRT6	CHTF18	1.6552914895699e-169	0.693076
SIRT7	CHTF18	4.98605833982249e-157	0.674076
STUB1	CHTF18	1.01032278126303e-125	0.619167
TACC3	CHTF18	3.74317520563885e-140	0.645894
THOC6	CHTF18	3.28392124606162e-223	0.760767
UBE2I	CHTF18	2.92309536203685e-130	0.627859
UBE2S	CHTF18	3.66899811978823e-145	0.654581
ZBTB12	CHTF18	1.71649882034538e-117	0.602675
ZMAT3	CHTF18	6.24305085058708e-118	-0.60358
ZNF628	CHTF18	2.22368310497613e-133	0.633676
BLM	CIRBP	6.26236695227794e-117	-0.601512
E2F3	CIRBP	5.43864403929725e-137	-0.640259
SMC6	CIRBP	7.26564162497774e-117	-0.601379
ADCK5	CLASRP	8.871973564815e-128	0.623139
ANAPC2	CLASRP	1.43831175715071e-168	0.691696
ARL6IP4	CLASRP	1.09837048510072e-223	0.761282
BGLAP	CLASRP	2.5541843162618e-156	0.672951
CREB1	CLASRP	3.01385158265481e-127	-0.622119
DHPS	CLASRP	1.20804065347907e-255	0.79306
ERF	CLASRP	3.21048467276175e-134	0.635222
FASTK	CLASRP	4.519301876803e-121	0.609968
FZR1	CLASRP	1.60123261482062e-133	0.633939
IRF3	CLASRP	2.70770418030392e-228	0.766197
MAMDC4	CLASRP	1.05999753179502e-135	0.637926
NT5C	CLASRP	5.85131804949674e-138	0.641997
PIN1	CLASRP	3.11401789659591e-134	0.635247
RBM10	CLASRP	6.12126518500143e-146	0.655905
SIRT6	CLASRP	6.4279634999372e-159	0.677048
STK11	CLASRP	7.63437815951082e-143	0.650596
TYK2	CLASRP	1.45814449893635e-125	0.618857
USF2	CLASRP	2.51116352341942e-127	0.622272
ZNF628	CLASRP	5.70888460092408e-170	0.693753
GUK1	CLIC1	4.91014414378206e-126	0.619776
NUDT1	CLIC1	1.76264661386863e-122	0.612787
AURKA	CLSPN	0	0.851535
BLM	CLSPN	0	0.847034
BRCA2	CLSPN	6.59577731048937e-186	0.715978
BUB1B	CLSPN	0	0.90704
CBX7	CLSPN	3.66503547396015e-161	-0.680532
CCNA2	CLSPN	0	0.897068
CCNE1	CLSPN	2.68317751081124e-185	0.715165
CCNE2	CLSPN	2.08764605882033e-217	0.754387
CDK1	CLSPN	0	0.859932
CDK2	CLSPN	1.06626424090487e-153	0.668753
CENPA	CLSPN	0	0.859098
CHEK1	CLSPN	3.99704300749099e-279	0.813326
COX7A1	CLSPN	3.95274280837719e-128	-0.623812
E2F1	CLSPN	6.68526743595392e-253	0.790533
E2F2	CLSPN	0	0.859462
EZH2	CLSPN	4.31740164344184e-285	0.818112
FBXO5	CLSPN	2.52328240094634e-182	0.711161
FEN1	CLSPN	1.17014279013647e-221	0.75908
FOXM1	CLSPN	0	0.890328
H2AZ1	CLSPN	4.14318797414793e-178	0.705363
HELLS	CLSPN	7.50662817733735e-246	0.783873
HJURP	CLSPN	0	0.890148
HMGB2	CLSPN	1.13950528537696e-135	0.637869
LMNB1	CLSPN	0	0.88562
MAD2L1	CLSPN	3.64695110226492e-314	0.839554
PCNA	CLSPN	3.77154059897523e-213	0.749578
PSMD14	CLSPN	1.04278956564241e-123	0.615221
PTTG1	CLSPN	7.39482721870846e-261	0.797767
RAD51	CLSPN	0	0.870599
RBL1	CLSPN	2.49976221237164e-145	0.654865
RECQL4	CLSPN	7.10991637622038e-129	0.625234
TACC3	CLSPN	5.17864136080437e-221	0.758374
TOP2A	CLSPN	0	0.858992
UBE2C	CLSPN	1.66518041821282e-303	0.832037
UBE2S	CLSPN	3.30710299899523e-144	0.652947
ERCC1	COQ8B	5.35611703685828e-119	0.605766
PPP1CA	CORO1B	3.81238080551869e-247	0.785114
SIRT6	CORO1B	3.69393718193228e-123	0.614135
STUB1	CORO1B	2.23975929764478e-141	0.648042
GMFG	COTL1	6.58282971934538e-128	0.623388
IL2RG	COTL1	3.20183719384835e-141	0.64777
IL32	COTL1	2.07478260806161e-144	0.653294
LAPTM5	COTL1	3.99816454558916e-128	0.623803
MAP4K1	COTL1	6.74159905498299e-140	0.645443
SPI1	COTL1	2.59117111052493e-158	0.6761
GSN	CPNE2	5.49596225663278e-120	0.607777
VIM	CPNE2	1.30057729557958e-132	0.632257
NBN	CPNE3	1.58592661589263e-180	0.708705
PTK2	CPNE3	3.81049896184633e-133	0.633244
TERF1	CPNE3	2.05987686999364e-144	0.6533
WWP1	CPNE3	2.10314884145167e-158	0.676242
ADAMTS5	CREB5	5.48809429764391e-158	0.675588
BMP2	CREB5	8.14650541879059e-132	0.630775
CAV1	CREB5	8.53859481122206e-129	0.625082
EGFR	CREB5	7.69756194319094e-150	0.662443
PRKCA	CREB5	5.31022425955986e-119	0.605774
RPS6KA3	CREB5	5.82237452606389e-117	0.601578
SLC16A7	CREB5	4.74728688106495e-123	0.613919
SRPX	CREB5	3.19212816774037e-141	0.647772
AURKA	CSE1L	1.35282325506002e-189	0.720833
BLM	CSE1L	3.59873229050054e-118	0.604072
BUB1B	CSE1L	3.96723495045094e-126	0.619956
CBX7	CSE1L	3.21995475578079e-116	-0.600035
CCNA2	CSE1L	1.66226263934766e-139	0.64475
CDK1	CSE1L	1.27370354358019e-127	0.622838
CHEK1	CSE1L	5.32557945405714e-129	0.625472
HSPD1	CSE1L	1.49723557129982e-121	0.610931
MAD2L1	CSE1L	3.13616999917697e-156	0.67281
RAD51	CSE1L	7.18194987487879e-118	0.603455
RAE1	CSE1L	3.62466724947166e-136	0.638772
RBL1	CSE1L	2.77847375456671e-121	0.610392
UBE2C	CSE1L	2.00745985057166e-123	0.614659
SIRT7	CSNK1D	1.49304550832461e-135	0.637656
RNF111	CSNK1G1	6.02533022302737e-166	0.687801
ADCK5	CSNK1G2	2.87370014802839e-128	0.624077
BAX	CSNK1G2	2.42214901365726e-127	0.622302
CCDC85B	CSNK1G2	1.68952052321759e-176	0.70311
ENDOG	CSNK1G2	2.90231453308905e-121	0.610354
FZR1	CSNK1G2	4.93410279116752e-203	0.737692
IRF3	CSNK1G2	2.94611800727057e-133	0.63345
MAP2K2	CSNK1G2	3.92023375148266e-235	0.773276
PIAS4	CSNK1G2	6.04273720805201e-176	0.702331
PIN1	CSNK1G2	1.57956184198176e-166	0.68867
RBM10	CSNK1G2	5.61468561538449e-138	0.642029
SIRT6	CSNK1G2	2.80081704502213e-206	0.741577
SLC39A3	CSNK1G2	3.96507315660579e-191	0.722822
STK11	CSNK1G2	2.79807076658223e-266	0.802534
STUB1	CSNK1G2	1.75454978173261e-136	0.639342
TCF3	CSNK1G2	5.13719585704122e-184	0.713447
TYK2	CSNK1G2	4.08216899450216e-130	0.627586
ZNF628	CSNK1G2	1.79187315466413e-199	0.733348
CSNK2A1	CSNK2A1	0	1
DPY30	CSNK2B	5.45428875757715e-119	0.60575
EEF1E1	CSNK2B	9.47715595923403e-125	0.617269
HBP1	CSNK2B	3.42918603247235e-129	-0.625836
MAGOH	CSNK2B	2.39230491102282e-116	0.600304
RBX1	CSNK2B	1.76685726819439e-139	0.644703
SNRPA	CSNK2B	4.64356007445893e-173	0.698226
TAF1	CSNK2B	3.96486167265508e-125	-0.618009
MAD2L1	CSTF3	2.79702011732667e-120	0.608371
ZNF628	CTDP1	7.07445753386983e-126	0.619468
CTNNB1	CTNNB1	0	1
FH	DAP3	3.17761189276951e-133	0.63339
SDHC	DAP3	7.7670841479412e-161	0.680029
DHX9	DARS2	1.80978821926377e-140	0.64645
SDHC	DARS2	5.00667690835255e-123	0.613873
EHMT2	DAXX	2.85244204440228e-127	0.622165
DBN1	DBN1	0	1
CLTB	DBNL	3.36233852530445e-119	0.606178
PIN1	DBNL	4.13896196688263e-117	0.601885
USP1	DCLRE1B	1.23444522654478e-129	0.626677
TERF2IP	DDX19B	1.46614170267082e-116	0.600746
DHX9	DDX21	1.66448374826226e-145	0.655166
PRKDC	DDX21	1.87253174576549e-145	0.655079
[truncated: 7,377 more rows]
