# Supplementary material for: Investigating the Prognostic Role of Telomerase-Related Cellular Senescence Gene Signatures in Breast Cancer Using Machine Learning
Source: Biomedicines. 2025 Mar 30;13(4):826. doi: 10.3390/biomedicines13040826 (PMC12024799; doi:10.3390/biomedicines13040826)
Supplement: Supplementary file 1 [file biomedicines-13-00826-s001.zip › biomedicines-3473716-Supplementary Table S6.xlsx]

## Sheet: Supplementary Table S6
ONTOLOGY	ID	Description	GeneRatio	BgRatio	pvalue	p.adjust	qvalue	geneID	Count
BP	GO:0044772	mitotic cell cycle phase transition	19/58	467/18614	1.04059920870816e-16	2.00621582537005e-13	1.15180750171078e-13	AURKA/BLM/BRCA1/BUB3/CCNA2/CCND1/CCNE1/CCNE2/CDC25B/CDK1/CHEK1/E2F1/E2F2/EGFR/EZH2/FOXM1/FOXO4/RAD21/TERT	19
BP	GO:0006260	DNA replication	16/58	278/18614	1.81311868537736e-16	2.00621582537005e-13	1.15180750171078e-13	BLM/BRCA1/BRCA2/CCNA2/CCNE1/CCNE2/CDK1/CHEK1/EGF/EGFR/FEN1/HMGA1/PARP1/PCNA/RAD51/RECQL4	16
BP	GO:0000086	G2/M transition of mitotic cell cycle	1958-11-01	136/18614	3.57155048109259e-13	2.30700343949628e-10	1.32449551762171e-10	AURKA/BLM/BRCA1/CCNA2/CCND1/CDC25B/CDK1/CHEK1/FOXM1/FOXO4/RAD21	11
BP	GO:1901987	regulation of cell cycle phase transition	16/58	457/18614	4.1699113230841e-13	2.30700343949628e-10	1.32449551762171e-10	AURKA/BLM/BRCA1/BRCA2/BUB3/CCND1/CDC25B/CDK1/CHEK1/E2F1/EGFR/EZH2/FOXO4/RAD21/RAD51/TERT	16
BP	GO:0044839	cell cycle G2/M phase transition	1958-11-01	151/18614	1.13724762697224e-12	5.03345799697915e-10	2.88980607527473e-10	AURKA/BLM/BRCA1/CCNA2/CCND1/CDC25B/CDK1/CHEK1/FOXM1/FOXO4/RAD21	11
BP	GO:0006261	DNA-templated DNA replication	1958-11-01	160/18614	2.15101236275596e-12	7.9336505979649e-10	4.55486302078324e-10	BLM/BRCA1/BRCA2/CCNE1/CCNE2/FEN1/HMGA1/PARP1/PCNA/RAD51/RECQL4	11
BP	GO:1901990	regulation of mitotic cell cycle phase transition	14/58	357/18614	3.34366582641651e-12	1.05707606769425e-09	6.06887917666876e-10	AURKA/BLM/BRCA1/BUB3/CCND1/CDC25B/CDK1/CHEK1/E2F1/EGFR/EZH2/FOXO4/RAD21/TERT	14
BP	GO:0032200	telomere organization	1958-11-01	187/18614	1.18227697089738e-11	3.27047367074487e-09	1.87764250509623e-09	BLM/BRCA2/CCNE1/CCNE2/EZH2/FEN1/PARP1/PCNA/RAD51/RECQL4/TERT	11
BP	GO:0010389	regulation of G2/M transition of mitotic cell cycle	1958-09-01	101/18614	2.42226230762553e-11	5.95607387419477e-09	3.4194977839813e-09	AURKA/BLM/BRCA1/CCND1/CDC25B/CDK1/CHEK1/FOXO4/RAD21	9
BP	GO:1902893	regulation of miRNA transcription	1958-08-01	68/18614	3.43908352345845e-11	7.33125459766132e-09	4.20901576777283e-09	EGFR/EGR1/ESR1/FOS/JUN/PPARG/TERT/WT1	8
BP	GO:0061614	miRNA transcription	1958-08-01	69/18614	3.88080847044288e-11	7.33125459766132e-09	4.20901576777283e-09	EGFR/EGR1/ESR1/FOS/JUN/PPARG/TERT/WT1	8
BP	GO:1901988	negative regulation of cell cycle phase transition	1958-12-01	274/18614	3.97537529019140e-11	7.33125459766132e-09	4.20901576777283e-09	BLM/BRCA1/BRCA2/BUB3/CCND1/CDK1/CHEK1/E2F1/EZH2/FOXO4/RAD21/RAD51	12
BP	GO:0000723	telomere maintenance	1958-10-01	156/18614	4.7237097057986e-11	8.04120736840947e-09	4.61661345335945e-09	BLM/BRCA2/CCNE1/CCNE2/FEN1/PARP1/PCNA/RAD51/RECQL4/TERT	10
BP	GO:0048732	gland development	14/58	441/18614	5.60658333800336e-11	8.86240637642959e-09	5.0880797661429e-09	AURKA/BRCA2/CCND1/CEBPA/EGF/EGFR/ESR1/EZH2/JUN/PCK1/PCNA/PDGFRA/STAT5A/WT1	14
BP	GO:1902749	regulation of cell cycle G2/M phase transition	1958-09-01	112/18614	6.20859715481846e-11	9.15975033574216e-09	5.25879071288834e-09	AURKA/BLM/BRCA1/CCND1/CDC25B/CDK1/CHEK1/FOXO4/RAD21	9
BP	GO:0006302	double-strand break repair	1958-12-01	303/18614	1.27321935870907e-10	1.76102152551449e-08	1.0110366881328e-08	BLM/BRCA1/BRCA2/CHEK1/FEN1/FOXM1/HMGA2/HMGB2/PARP1/RAD21/RAD51/RECQL4	12
BP	GO:0000077	DNA damage checkpoint signaling	1958-09-01	123/18614	1.44854708877567e-10	1.7833810765939e-08	1.02387374102734e-08	BLM/BRCA1/BRCA2/CCND1/CDK1/CHEK1/E2F1/FOXO4/RAD51	9
BP	GO:2000628	regulation of miRNA metabolic process	1958-08-01	81/18614	1.45055848977362e-10	1.7833810765939e-08	1.02387374102734e-08	EGFR/EGR1/ESR1/FOS/JUN/PPARG/TERT/WT1	8
BP	GO:1902895	positive regulation of miRNA transcription	1958-07-01	51/18614	2.04108309807123e-10	2.3686208407438e-08	1.35987126538291e-08	EGFR/EGR1/FOS/JUN/PPARG/TERT/WT1	7
BP	GO:0010948	negative regulation of cell cycle process	1958-12-01	317/18614	2.14064242272372e-10	2.3686208407438e-08	1.35987126538291e-08	BLM/BRCA1/BRCA2/BUB3/CCND1/CDK1/CHEK1/E2F1/EZH2/FOXO4/RAD21/RAD51	12
BP	GO:0042770	signal transduction in response to DNA damage	1958-10-01	184/18614	2.41177914764081e-10	2.5415558351091e-08	1.45915660711903e-08	BLM/BRCA1/BRCA2/CCND1/CDK1/CHEK1/E2F1/FOXM1/FOXO4/RAD51	10
BP	GO:0045786	negative regulation of cell cycle	13/58	404/18614	2.54950815038203e-10	2.5645734258161e-08	1.4723714533546e-08	BLM/BRCA1/BRCA2/BUB3/CCND1/CDK1/CEBPA/CHEK1/E2F1/EZH2/FOXO4/RAD21/RAD51	13
BP	GO:0031570	DNA integrity checkpoint signaling	1958-09-01	132/18614	2.73352006347169e-10	2.63012169585341e-08	1.51000398929535e-08	BLM/BRCA1/BRCA2/CCND1/CDK1/CHEK1/E2F1/FOXO4/RAD51	9
BP	GO:0000075	cell cycle checkpoint signaling	1958-10-01	188/18614	2.97836186648625e-10	2.74629783772253e-08	1.57670297054777e-08	BLM/BRCA1/BRCA2/BUB3/CCND1/CDK1/CHEK1/E2F1/FOXO4/RAD51	10
BP	GO:0010586	miRNA metabolic process	1958-08-01	97/18614	6.27260742389097e-10	5.55251209162829e-08	3.18780512026796e-08	EGFR/EGR1/ESR1/FOS/JUN/PPARG/TERT/WT1	8
BP	GO:2000630	positive regulation of miRNA metabolic process	1958-07-01	60/18614	6.66309690297163e-10	5.67132055626008e-08	3.25601536918492e-08	EGFR/EGR1/FOS/JUN/PPARG/TERT/WT1	7
BP	GO:0045787	positive regulation of cell cycle	1958-12-01	354/18614	7.55785875466811e-10	6.19464497188168e-08	3.55646608845396e-08	AURKA/BRCA2/CCND1/CDC25B/CDK1/CHEK1/EGF/EGFR/EZH2/FEN1/RAD21/TERT	12
BP	GO:0009314	response to radiation	13/58	452/18614	1.00404599338059e-09	7.93554922625443e-08	4.55595306018936e-08	BLM/BRCA1/BRCA2/CCND1/CHEK1/EGFR/EGR1/FEN1/FOS/PARP1/PCNA/PPP1CA/RAD51	13
BP	GO:0071900	regulation of protein serine/threonine kinase activity	1958-12-01	369/18614	1.21050337284361e-09	9.23739297966518e-08	5.30336686396455e-08	BLM/CCNA2/CCND1/CCNE1/CCNE2/CEBPA/EGF/EGFR/EZH2/HMGA2/IFNG/PPARG	12
BP	GO:0000724	double-strand break repair via homologous recombination	1958-09-01	171/18614	2.73071365829606e-09	2.01435644193639e-07	1.15648118791696e-07	BLM/BRCA1/BRCA2/CHEK1/FEN1/PARP1/RAD21/RAD51/RECQL4	9
BP	GO:0000725	recombinational repair	1958-09-01	175/18614	3.34715449824648e-09	2.38690129966855e-07	1.37036643218301e-07	BLM/BRCA1/BRCA2/CHEK1/FEN1/PARP1/RAD21/RAD51/RECQL4	9
BP	GO:0051101	regulation of DNA binding	1958-08-01	120/18614	3.45146143648412e-09	2.38690129966855e-07	1.37036643218301e-07	E2F1/EGF/HMGA2/HMGB2/IFNG/JUN/PARP1/PPARG	8
BP	GO:0006310	DNA recombination	1958-11-01	332/18614	5.31202015729576e-09	3.5622729115441e-07	2.04517012116618e-07	BLM/BRCA1/BRCA2/CHEK1/FEN1/HMGB2/PARP1/RAD21/RAD51/RECQL4/TOP2A	11
BP	GO:0031297	replication fork processing	1958-06-01	46/18614	5.96718630149519e-09	3.87422543860179e-07	2.22426813061211e-07	BLM/BRCA1/BRCA2/PARP1/PCNA/RAD51	6
BP	GO:0007127	meiosis I	1958-08-01	129/18614	6.12733349982209e-09	3.87422543860179e-07	2.22426813061211e-07	AURKA/BRCA2/CCNE1/CCNE2/CDC25B/RAD21/RAD51/TOP2A	8
BP	GO:0090068	positive regulation of cell cycle process	1958-10-01	262/18614	7.40822302949871e-09	4.55399932341129e-07	2.61453953117104e-07	AURKA/CCND1/CDC25B/CDK1/EGF/EGFR/EZH2/FEN1/RAD21/TERT	10
BP	GO:1901991	negative regulation of mitotic cell cycle phase transition	1958-09-01	194/18614	8.25873512703803e-09	4.8199522489008e-07	2.7672282752269e-07	BLM/BRCA1/BUB3/CCND1/CDK1/CHEK1/EZH2/FOXO4/RAD21	9
BP	GO:0061982	meiosis I cell cycle process	1958-08-01	134/18614	8.27646567818484e-09	4.8199522489008e-07	2.7672282752269e-07	AURKA/BRCA2/CCNE1/CCNE2/CDC25B/RAD21/RAD51/TOP2A	8
BP	GO:0048146	positive regulation of fibroblast proliferation	1958-06-01	53/18614	1.43817683580225e-08	8.16073163494967e-07	4.68523465806562e-07	CCNA2/E2F1/EGFR/ESR1/JUN/PDGFRA	6
BP	GO:0010038	response to metal ion	1958-11-01	367/18614	1.4977456647025e-08	8.28627788996658e-07	4.75731320341031e-07	CCND1/CDK1/CEBPA/EGFR/FOS/JUN/PARP1/PCNA/PPP1CA/TERT/TXNIP	11
BP	GO:0051098	regulation of binding	1958-11-01	369/18614	1.58388533021948e-08	8.50463367295064e-07	4.88267550277139e-07	AURKA/E2F1/EGF/HMGA2/HMGB2/IFNG/JUN/PARP1/PPARG/PPP1CA/TERT	11
BP	GO:0046686	response to cadmium ion	1958-06-01	54/18614	1.61407417200148e-08	8.50463367295064e-07	4.88267550277139e-07	CDK1/EGFR/FOS/JUN/PCNA/TERT	6
BP	GO:0034599	cellular response to oxidative stress	1958-10-01	290/18614	1.94661333828821e-08	1.00182681805391e-06	5.75168249526039e-07	CDK1/EGFR/EZH2/FOS/FOXO1/GATA4/JUN/PARP1/PCNA/PDGFRA	10
BP	GO:0045005	DNA-templated DNA replication maintenance of fidelity	1958-06-01	56/18614	2.01941457598678e-08	1.01567374014972e-06	5.83118036654557e-07	BLM/BRCA1/BRCA2/PARP1/PCNA/RAD51	6
BP	GO:0048511	rhythmic process	1958-10-01	303/18614	2.94655132807724e-08	1.44904846422998e-06	8.31926889588124e-07	CDK1/EGR1/ESR1/EZH2/PARP1/PCNA/PDGFRA/PPARG/PPP1CA/TOP2A	10
BP	GO:0048144	fibroblast proliferation	1958-07-01	103/18614	3.0828119031813e-08	1.48310059603048e-06	8.51476880352362e-07	CCNA2/CDK1/E2F1/EGFR/ESR1/JUN/PDGFRA	7
BP	GO:0048285	organelle fission	1958-12-01	497/18614	3.36016601455874e-08	1.58213774259968e-06	9.08336031259216e-07	AURKA/BRCA2/BUB3/CCNE1/CCNE2/CDC25B/CHEK1/EGF/PPARG/RAD21/RAD51/TOP2A	12
BP	GO:0071241	cellular response to inorganic substance	1958-09-01	231/18614	3.75105912150546e-08	1.72939454914408e-06	9.9287902624059e-07	BLM/CCNA2/CEBPA/EGFR/FOS/FOXO1/JUN/PARP1/RAD51	9
BP	GO:0010972	negative regulation of G2/M transition of mitotic cell cycle	1958-06-01	65/18614	5.02766881832112e-08	2.27065940713156e-06	1.30362970219411e-06	BLM/BRCA1/CDK1/CHEK1/FOXO4/RAD21	6
BP	GO:0000079	regulation of cyclin-dependent protein serine/threonine kinase activity	1958-07-01	112/18614	5.51614250150722e-08	2.3940285175526e-06	1.37445830650748e-06	BLM/CCNA2/CCND1/CCNE1/CCNE2/CEBPA/EGFR	7
BP	GO:0031100	animal organ regeneration	1958-06-01	66/18614	5.5171917937272e-08	2.3940285175526e-06	1.37445830650748e-06	AURKA/CCNA2/CCND1/CDK1/EZH2/PCNA	6
BP	GO:0045930	negative regulation of mitotic cell cycle	1958-09-01	243/18614	5.79552476616167e-08	2.46644159759919e-06	1.41603206331116e-06	BLM/BRCA1/BUB3/CCND1/CDK1/CHEK1/EZH2/FOXO4/RAD21	9
BP	GO:1902750	negative regulation of cell cycle G2/M phase transition	1958-06-01	67/18614	6.04535471607428e-08	2.52422075220234e-06	1.44920419906686e-06	BLM/BRCA1/CDK1/CHEK1/FOXO4/RAD21	6
BP	GO:0034502	protein localization to chromosome	1958-07-01	116/18614	7.03168940026153e-08	2.82929611686887e-06	1.6243538959073e-06	BRCA2/BUB3/CDK1/ESR1/EZH2/RAD21/TERT	7
BP	GO:1904029	regulation of cyclin-dependent protein kinase activity	1958-07-01	116/18614	7.03168940026153e-08	2.82929611686887e-06	1.6243538959073e-06	BLM/CCNA2/CCND1/CCNE1/CCNE2/CEBPA/EGFR	7
BP	GO:0007095	mitotic G2 DNA damage checkpoint signaling	1958-05-01	35/18614	7.44258919612557e-08	2.94115176625462e-06	1.68857239844428e-06	BLM/BRCA1/CDK1/CHEK1/FOXO4	5
BP	GO:0006979	response to oxidative stress	1958-11-01	434/18614	8.28722185953389e-08	3.21747753949974e-06	1.84721639602168e-06	CDK1/EGFR/EZH2/FOS/FOXO1/GATA4/JUN/PARP1/PCNA/PDGFRA/TXNIP	11
BP	GO:0032355	response to estradiol	1958-07-01	120/18614	8.88522599621373e-08	3.39017329821051e-06	1.94636438791833e-06	CCNA2/CCND1/EGFR/ESR1/EZH2/PCNA/TXNIP	7
BP	GO:0062197	cellular response to chemical stress	1958-10-01	349/18614	1.1078421457698e-07	4.15534689591282e-06	2.38566542362917e-06	CDK1/EGFR/EZH2/FOS/FOXO1/GATA4/JUN/PARP1/PCNA/PDGFRA	10
BP	GO:0033260	nuclear DNA replication	1958-05-01	38/18614	1.14259543842071e-07	4.21427284204172e-06	2.41949595469088e-06	BLM/BRCA2/FEN1/PCNA/RAD51	5
BP	GO:0000280	nuclear division	1958-11-01	450/18614	1.19402261639191e-07	4.33175745913982e-06	2.48694615700609e-06	AURKA/BRCA2/BUB3/CCNE1/CCNE2/CDC25B/CHEK1/EGF/RAD21/RAD51/TOP2A	11
BP	GO:0031099	regeneration	1958-08-01	190/18614	1.2599301032109e-07	4.4971376103318e-06	2.58189411642708e-06	AURKA/CCNA2/CCND1/CDK1/EZH2/GATA4/JUN/PCNA	8
BP	GO:0071478	cellular response to radiation	1958-08-01	191/18614	1.31185808834826e-07	4.60816182462652e-06	2.64563527591705e-06	BLM/BRCA1/BRCA2/CHEK1/EGR1/PARP1/PCNA/RAD51	8
BP	GO:0045931	positive regulation of mitotic cell cycle	1958-07-01	129/18614	1.46092513802021e-07	5.0516052038105e-06	2.90022473945788e-06	AURKA/BRCA2/CCND1/CDC25B/CDK1/EGFR/TERT	7
BP	GO:0140013	meiotic nuclear division	1958-08-01	196/18614	1.60002308943105e-07	5.44746322601678e-06	3.12749452460449e-06	AURKA/BRCA2/CCNE1/CCNE2/CDC25B/RAD21/RAD51/TOP2A	8
BP	GO:0044773	mitotic DNA damage checkpoint signaling	1958-06-01	81/18614	1.90108439218342e-07	6.37439357560896e-06	3.65966325576617e-06	BLM/BRCA1/CCND1/CDK1/CHEK1/FOXO4	6
BP	GO:0044843	cell cycle G1/S phase transition	1958-09-01	281/18614	1.99751891213407e-07	6.59777515306373e-06	3.78791096142314e-06	CCNA2/CCND1/CCNE1/CCNE2/E2F1/E2F2/EGFR/EZH2/TERT	9
BP	GO:0070997	neuron death	1958-10-01	373/18614	2.05238950270447e-07	6.6793205433603e-06	3.8347277550531e-06	CCND1/EGR1/FOS/GAPDH/GBE1/IFNG/JUN/PARP1/SNCG/TERT	10
BP	GO:0006275	regulation of DNA replication	1958-07-01	136/18614	2.09762403259363e-07	6.72759707844884e-06	3.86244425223571e-06	BLM/BRCA2/CCNA2/CDK1/EGF/EGFR/PCNA	7
BP	GO:0044786	cell cycle DNA replication	1958-05-01	43/18614	2.16534998595148e-07	6.76325223369837e-06	3.88291456992125e-06	BLM/BRCA2/FEN1/PCNA/RAD51	5
BP	GO:0051321	meiotic cell cycle	1958-09-01	284/18614	2.18517991855051e-07	6.76325223369837e-06	3.88291456992125e-06	AURKA/BRCA2/BUB3/CCNE1/CCNE2/CDC25B/RAD21/RAD51/TOP2A	9
BP	GO:0032392	DNA geometric change	1958-06-01	83/18614	2.2004254894997e-07	6.76325223369837e-06	3.88291456992125e-06	BLM/HMGA1/HMGB2/RAD51/RECQL4/TOP2A	6
BP	GO:0000302	response to reactive oxygen species	1958-08-01	205/18614	2.25696060190851e-07	6.84199152331991e-06	3.92812032660933e-06	CDK1/EGFR/EZH2/FOS/JUN/PCNA/PDGFRA/TXNIP	8
BP	GO:0044774	mitotic DNA integrity checkpoint signaling	1958-06-01	85/18614	2.5374696172918e-07	7.54352512800646e-06	4.33088440531015e-06	BLM/BRCA1/CCND1/CDK1/CHEK1/FOXO4	6
BP	GO:0007093	mitotic cell cycle checkpoint signaling	1958-07-01	140/18614	2.55654941075682e-07	7.54352512800646e-06	4.33088440531015e-06	BLM/BRCA1/BUB3/CCND1/CDK1/CHEK1/FOXO4	7
BP	GO:0001889	liver development	1958-07-01	142/18614	2.8160163671056e-07	8.19979502684829e-06	4.70766171065992e-06	AURKA/CCND1/CEBPA/EZH2/JUN/PCK1/PCNA	7
BP	GO:0048145	regulation of fibroblast proliferation	1958-06-01	87/18614	2.91582353832454e-07	8.38015258482106e-06	4.81120849044118e-06	CCNA2/E2F1/EGFR/ESR1/JUN/PDGFRA	6
BP	GO:0010212	response to ionizing radiation	1958-07-01	143/18614	2.95384933774413e-07	8.38060074926635e-06	4.81146579036054e-06	BLM/BRCA1/BRCA2/CCND1/EGR1/PARP1/RAD51	7
BP	GO:0006282	regulation of DNA repair	1958-08-01	214/18614	3.13313840527005e-07	8.77675353273748e-06	5.03890480367881e-06	BRCA1/CHEK1/EGFR/FOXM1/HMGA2/PARP1/PCNA/RAD51	8
BP	GO:1903046	meiotic cell cycle process	1958-08-01	215/18614	3.2464254775502e-07	8.87008186570783e-06	5.09248641373194e-06	AURKA/BRCA2/CCNE1/CCNE2/CDC25B/RAD21/RAD51/TOP2A	8
BP	GO:0061008	hepaticobiliary system development	1958-07-01	145/18614	3.24661830602049e-07	8.87008186570783e-06	5.09248641373194e-06	AURKA/CCND1/CEBPA/EZH2/JUN/PCK1/PCNA	7
BP	GO:0071103	DNA conformation change	1958-06-01	90/18614	3.56928947307613e-07	9.6327287852652e-06	5.53033683440678e-06	BLM/HMGA1/HMGB2/RAD51/RECQL4/TOP2A	6
BP	GO:0051054	positive regulation of DNA metabolic process	1958-09-01	303/18614	3.77063148447396e-07	1.00535029820974e-05	5.77191147972108e-06	BRCA1/CDK1/EGF/EGFR/FOXM1/PARP1/PCNA/RAD51/WT1	9
BP	GO:0034614	cellular response to reactive oxygen species	1958-07-01	152/18614	4.47132609817635e-07	1.17798150657908e-05	6.76302080263014e-06	CDK1/EGFR/EZH2/FOS/JUN/PCNA/PDGFRA	7
BP	GO:2001020	regulation of response to DNA damage stimulus	1958-09-01	311/18614	4.69163362847182e-07	1.22148061409507e-05	7.01275763413682e-06	BRCA1/BRCA2/CHEK1/EGFR/FOXM1/HMGA2/PARP1/PCNA/RAD51	9
BP	GO:0006268	DNA unwinding involved in DNA replication	1958-04-01	21/18614	4.88143783597348e-07	1.24266022338241e-05	7.13435388789958e-06	BLM/HMGA1/RAD51/RECQL4	4
BP	GO:0009411	response to UV	1958-07-01	154/18614	4.88528872274151e-07	1.24266022338241e-05	7.13435388789958e-06	BRCA2/CCND1/CHEK1/EGFR/FEN1/PARP1/PCNA	7
BP	GO:0044818	mitotic G2/M transition checkpoint	1958-05-01	51/18614	5.18476697529609e-07	1.30385105867389e-05	7.48566236744304e-06	BLM/BRCA1/CDK1/CHEK1/FOXO4	5
BP	GO:0009416	response to light stimulus	1958-09-01	323/18614	6.4379729348237e-07	1.60081282076009e-05	9.19057756633022e-06	BRCA2/CCND1/CHEK1/EGFR/FEN1/FOS/PARP1/PCNA/PPP1CA	9
BP	GO:1901214	regulation of neuron death	1958-09-01	327/18614	7.13355767201826e-07	1.75406256979738e-05	1.00704141638901e-05	CCND1/EGR1/FOS/GBE1/IFNG/JUN/PARP1/SNCG/TERT	9
BP	GO:0043388	positive regulation of DNA binding	1958-05-01	57/18614	9.11095949773543e-07	2.21566520532841e-05	1.27205646197417e-05	EGF/HMGB2/IFNG/PARP1/PPARG	5
BP	GO:0048545	response to steroid hormone	1958-09-01	339/18614	9.62576834531456e-07	2.26615163278523e-05	1.30104170132079e-05	BRCA1/CCND1/ESR1/FOS/HMGB2/PARP1/PCK1/PCNA/TXNIP	9
BP	GO:0071214	cellular response to abiotic stimulus	1958-09-01	339/18614	9.62576834531456e-07	2.26615163278523e-05	1.30104170132079e-05	BLM/BRCA1/BRCA2/CHEK1/EGR1/PARP1/PCK1/PCNA/RAD51	9
BP	GO:0104004	cellular response to environmental stimulus	1958-09-01	339/18614	9.62576834531456e-07	2.26615163278523e-05	1.30104170132079e-05	BLM/BRCA1/BRCA2/CHEK1/EGR1/PARP1/PCK1/PCNA/RAD51	9
BP	GO:0071453	cellular response to oxygen levels	1958-07-01	172/18614	1.02924443935632e-06	2.39759783610056e-05	1.37650752166546e-05	CCNA2/E2F1/EGR1/FOS/FOXO1/PPARG/TERT	7
BP	GO:0000082	G1/S transition of mitotic cell cycle	1958-08-01	251/18614	1.04724307720065e-06	2.41411346858858e-05	1.38598946730393e-05	CCND1/CCNE1/CCNE2/E2F1/E2F2/EGFR/EZH2/TERT	8
BP	GO:0042752	regulation of circadian rhythm	1958-06-01	116/18614	1.59824261901412e-06	3.64629991327654e-05	2.09341165615848e-05	CDK1/EZH2/PARP1/PPARG/PPP1CA/TOP2A	6
BP	GO:0072089	stem cell proliferation	1958-06-01	121/18614	2.04548951036695e-06	4.57239220852733e-05	2.62509924403286e-05	BRCA2/CCNE1/CEBPA/HMGA2/HMGB2/TERT	6
BP	GO:1901989	positive regulation of cell cycle phase transition	1958-06-01	121/18614	2.04548951036695e-06	4.57239220852733e-05	2.62509924403286e-05	CCND1/CDC25B/CDK1/EGFR/EZH2/TERT	6
BP	GO:0097421	liver regeneration	1958-04-01	30/18614	2.18896938282847e-06	4.8441892441994e-05	2.78114320534101e-05	AURKA/CCND1/EZH2/PCNA	4
BP	GO:0006305	DNA alkylation	1958-05-01	70/18614	2.5535597831481e-06	5.54022333343799e-05	3.18074990532483e-05	BRCA1/EZH2/FOS/PARP1/WT1	5
BP	GO:0006306	DNA methylation	1958-05-01	70/18614	2.5535597831481e-06	5.54022333343799e-05	3.18074990532483e-05	BRCA1/EZH2/FOS/PARP1/WT1	5
BP	GO:0010165	response to X-ray	1958-04-01	32/18614	2.85899750836712e-06	6.1426810543849e-05	3.52663259335628e-05	BLM/BRCA2/CCND1/RAD51	4
BP	GO:0007623	circadian rhythm	1958-07-01	207/18614	3.53378760466245e-06	7.51949227799809e-05	4.31708667897529e-05	CDK1/EGR1/EZH2/PARP1/PPARG/PPP1CA/TOP2A	7
BP	GO:0071479	cellular response to ionizing radiation	1958-05-01	75/18614	3.59853836425791e-06	7.58434800009785e-05	4.3543216096835e-05	BLM/BRCA1/BRCA2/EGR1/RAD51	5
BP	GO:0032508	DNA duplex unwinding	1958-05-01	77/18614	4.09995481624048e-06	8.55962264937752e-05	4.91424574300125e-05	BLM/HMGA1/RAD51/RECQL4/TOP2A	5
BP	GO:0071375	cellular response to peptide hormone stimulus	1958-08-01	308/18614	4.79435313610577e-06	9.91579765439445e-05	5.69285217440203e-05	CCNA2/FOS/FOXO1/FOXO4/PARP1/PCK1/PPARG/STAT5A	8
BP	GO:0071312	cellular response to alkaloid	1958-04-01	37/18614	5.19033664627096e-06	0.000106354	6.10598083045716e-05	BLM/CCNA2/CHEK1/RAD51	4
BP	GO:0008584	male gonad development	1958-06-01	144/18614	5.61263797633776e-06	0.000113952	6.54220573388671e-05	CCND1/ESR1/GATA4/HMGB2/PDGFRA/WT1	6
BP	GO:0046546	development of primary male sexual characteristics	1958-06-01	145/18614	5.84089593946306e-06	0.000117508	6.74637454443245e-05	CCND1/ESR1/GATA4/HMGB2/PDGFRA/WT1	6
BP	GO:0043434	response to peptide hormone	1958-09-01	427/18614	6.36312705956505e-06	0.000126861	7.28335169359413e-05	CCNA2/EGR1/FOS/FOXO1/FOXO4/PARP1/PCK1/PPARG/STAT5A	9
BP	GO:0045740	positive regulation of DNA replication	1958-04-01	39/18614	6.43401025645568e-06	0.000127129	7.29873155971993e-05	CDK1/EGF/EGFR/PCNA	4
BP	GO:0008406	gonad development	1958-07-01	228/18614	6.6711426942997e-06	0.000130648	7.50076314114554e-05	BRCA2/CCND1/ESR1/GATA4/HMGB2/PDGFRA/WT1	7
BP	GO:0033674	positive regulation of kinase activity	1958-09-01	430/18614	6.7324575515514e-06	0.000130692	7.50330218349266e-05	CCND1/CDC25B/EGF/EGFR/EGR1/EZH2/HMGA2/IFNG/PDGFRA	9
BP	GO:0071456	cellular response to hypoxia	1958-06-01	149/18614	6.83066736509869e-06	0.000131446	7.54655881892368e-05	CCNA2/E2F1/EGR1/FOS/PPARG/TERT	6
BP	GO:0045137	development of primary sexual characteristics	1958-07-01	233/18614	7.68776743485036e-06	0.000146664	8.42026796176442e-05	BRCA2/CCND1/ESR1/GATA4/HMGB2/PDGFRA/WT1	7
BP	GO:0009410	response to xenobiotic stimulus	1958-09-01	440/18614	8.09960742903957e-06	0.0001532	8.79552511637495e-05	CCND1/CDK1/E2F1/FOS/GATA4/JUN/PCNA/RAD51/TXNIP	9
BP	GO:0036294	cellular response to decreased oxygen levels	1958-06-01	157/18614	9.21935597462098e-06	0.000172902	9.9266393054126e-05	CCNA2/E2F1/EGR1/FOS/PPARG/TERT	6
BP	GO:0072091	regulation of stem cell proliferation	1958-05-01	91/18614	9.33499102706622e-06	0.000173599	9.96668214919853e-05	CCNE1/CEBPA/HMGA2/HMGB2/TERT	5
BP	GO:0045444	fat cell differentiation	1958-07-01	246/18614	1.09492036671632e-05	0.000201922	0.000115927	CCND1/CEBPA/E2F1/FOXO1/HMGA2/PDGFRA/PPARG	7
BP	GO:0045765	regulation of angiogenesis	1958-08-01	349/18614	1.19353923353591e-05	0.000218289	0.000125324	BRCA1/E2F2/FOXO4/GATA4/HMGA2/PAK4/PPARG/TERT	8
BP	GO:0097305	response to alcohol	1958-07-01	252/18614	1.28018163689421e-05	0.000232217	0.00013332	BLM/BRCA1/CCND1/CDK1/FOS/PARP1/RAD51	7
BP	GO:1901342	regulation of vasculature development	1958-08-01	355/18614	1.35018101993466e-05	0.000242131	0.000139012	BRCA1/E2F2/FOXO4/GATA4/HMGA2/PAK4/PPARG/TERT	8
BP	GO:0046661	male sex differentiation	1958-06-01	168/18614	1.35672343262095e-05	0.000242131	0.000139012	CCND1/ESR1/GATA4/HMGB2/PDGFRA/WT1	6
BP	GO:0003300	cardiac muscle hypertrophy	1958-05-01	99/18614	1.4087300362036e-05	0.000247422	0.00014205	EZH2/FOXO1/GATA4/PARP1/PPARG	5
BP	GO:1901992	positive regulation of mitotic cell cycle phase transition	1958-05-01	99/18614	1.4087300362036e-05	0.000247422	0.00014205	CCND1/CDC25B/CDK1/EGFR/TERT	5
BP	GO:0072331	signal transduction by p53 class mediator	1958-06-01	173/18614	1.60270983133443e-05	0.000279275	0.000160337	AURKA/BRCA2/CHEK1/E2F1/E2F2/FOXM1	6
BP	GO:0014897	striated muscle hypertrophy	1958-05-01	102/18614	1.62889800039698e-05	0.000281621	0.000161684	EZH2/FOXO1/GATA4/PARP1/PPARG	5
BP	GO:0045860	positive regulation of protein kinase activity	1958-08-01	366/18614	1.68255733953857e-05	0.000288643	0.000165716	CCND1/CDC25B/EGF/EGFR/EGR1/EZH2/HMGA2/IFNG	8
BP	GO:0051099	positive regulation of binding	1958-06-01	176/18614	1.76680414310923e-05	0.000300764	0.000172675	EGF/HMGB2/IFNG/PARP1/PPARG/TERT	6
BP	GO:0014896	muscle hypertrophy	1958-05-01	104/18614	1.78996311468339e-05	0.000302381	0.000173603	EZH2/FOXO1/GATA4/PARP1/PPARG	5
BP	GO:0050673	epithelial cell proliferation	1958-09-01	488/18614	1.84814137254908e-05	0.000309844	0.000177887	BRCA2/CCND1/EGF/EGFR/ESR1/HMGB2/JUN/PPARG/STAT5A	9
BP	GO:0050872	white fat cell differentiation	1958-03-01	17/18614	1.89264339453052e-05	0.000312569	0.000179452	CEBPA/PDGFRA/PPARG	3
BP	GO:0072224	metanephric glomerulus development	1958-03-01	17/18614	1.89264339453052e-05	0.000312569	0.000179452	EGR1/PDGFRA/WT1	3
BP	GO:1901653	cellular response to peptide	1958-08-01	375/18614	2.00345330894649e-05	0.000328418	0.000188551	CCNA2/FOS/FOXO1/FOXO4/PARP1/PCK1/PPARG/STAT5A	8
BP	GO:0032868	response to insulin	1958-07-01	272/18614	2.0953854365253e-05	0.000340962	0.000195753	EGR1/FOS/FOXO1/FOXO4/PARP1/PCK1/PPARG	7
BP	GO:0045132	meiotic chromosome segregation	1958-05-01	109/18614	2.24715945733345e-05	0.00036299	0.0002084	AURKA/CCNE1/CCNE2/RAD21/TOP2A	5
BP	GO:1902074	response to salt	1958-08-01	383/18614	2.33049876812127e-05	0.000373724	0.000214562	CCNA2/CCND1/CEBPA/EGR1/FOS/JUN/PCNA/TXNIP	8
BP	GO:0035518	histone H2A monoubiquitination	1958-03-01	19/18614	2.68509288574317e-05	0.000427044	0.000245174	BRCA1/BRCA2/RAD51	3
BP	GO:0007548	sex differentiation	1958-07-01	283/18614	2.70158904608361e-05	0.000427044	0.000245174	BRCA2/CCND1/ESR1/GATA4/HMGB2/PDGFRA/WT1	7
BP	GO:0010332	response to gamma radiation	1958-04-01	57/18614	2.96362631007121e-05	0.000465142	0.000267047	BRCA2/EGR1/PARP1/RAD51	4
BP	GO:0071902	positive regulation of protein serine/threonine kinase activity	1958-06-01	195/18614	3.14942814112615e-05	0.000482624	0.000277084	CCND1/EGF/EGFR/EZH2/HMGA2/IFNG	6
BP	GO:0060749	mammary gland alveolus development	1958-03-01	20/18614	3.15194311240767e-05	0.000482624	0.000277084	CCND1/EGF/ESR1	3
BP	GO:0061377	mammary gland lobule development	1958-03-01	20/18614	3.15194311240767e-05	0.000482624	0.000277084	CCND1/EGF/ESR1	3
BP	GO:0007088	regulation of mitotic nuclear division	1958-05-01	117/18614	3.16224470606337e-05	0.000482624	0.000277084	AURKA/BUB3/CHEK1/EGF/RAD21	5
BP	GO:0006304	DNA modification	1958-05-01	120/18614	3.57138923991598e-05	0.000541335	0.000310791	BRCA1/EZH2/FOS/PARP1/WT1	5
BP	GO:0048608	reproductive structure development	1958-07-01	301/18614	4.00157622391732e-05	0.000602414	0.000345858	BRCA2/CCND1/ESR1/GATA4/HMGB2/PDGFRA/WT1	7
BP	GO:0061458	reproductive system development	1958-07-01	305/18614	4.35099564398856e-05	0.000650591	0.000373517	BRCA2/CCND1/ESR1/GATA4/HMGB2/PDGFRA/WT1	7
BP	GO:0050678	regulation of epithelial cell proliferation	1958-08-01	419/18614	4.41283763835176e-05	0.00065541	0.000376284	BRCA2/CCND1/EGF/EGFR/HMGB2/JUN/PPARG/STAT5A	8
BP	GO:1901654	response to ketone	1958-06-01	208/18614	4.51863603516781e-05	0.000666649	0.000382736	CCND1/FOS/PARP1/PCK1/PCNA/TXNIP	6
BP	GO:0030099	myeloid cell differentiation	1958-08-01	421/18614	4.56364510549374e-05	0.000668831	0.000383989	CEBPA/FOS/HMGB2/IFNG/ISG15/JUN/PARP1/PPARG	8
BP	GO:0035825	homologous recombination	1958-04-01	64/18614	4.69031885185761e-05	0.000682873	0.000392051	BRCA1/RAD21/RAD51/TOP2A	4
BP	GO:0016032	viral process	1958-08-01	426/18614	4.9596296590011e-05	0.000717363	0.000411852	CDK1/EGFR/HMGA2/ISG15/ISG20/JUN/TOP2A/VAMP8	8
BP	GO:0044403	biological process involved in symbiotic interaction	1958-07-01	313/18614	5.12527499956423e-05	0.000736509	0.000422844	CDK1/EGFR/GAPDH/HMGA2/JUN/THOC6/VAMP8	7
BP	GO:0045739	positive regulation of DNA repair	1958-05-01	130/18614	5.23854918462643e-05	0.00074793	0.000429401	BRCA1/EGFR/FOXM1/PARP1/PCNA	5
BP	GO:0016051	carbohydrate biosynthetic process	1958-06-01	214/18614	5.29374032315909e-05	0.000750965	0.000431143	EGF/FOXO1/GBE1/PARP1/PCK1/PPP1CA	6
BP	GO:0044030	regulation of DNA methylation	1958-03-01	24/18614	5.54672951038336e-05	0.000781842	0.00044887	BRCA1/PARP1/WT1	3
BP	GO:2000779	regulation of double-strand break repair	1958-05-01	133/18614	5.84033011404543e-05	0.000818016	0.000469639	CHEK1/FOXM1/HMGA2/PARP1/RAD51	5
BP	GO:0019058	viral life cycle	1958-07-01	320/18614	5.89236199376317e-05	0.000820113	0.000470843	CDK1/EGFR/HMGA2/ISG15/ISG20/TOP2A/VAMP8	7
BP	GO:1902808	positive regulation of cell cycle G1/S phase transition	1958-04-01	68/18614	5.95631354883066e-05	0.000823833	0.000472978	CCND1/EGFR/EZH2/TERT	4
BP	GO:2000001	regulation of DNA damage checkpoint	1958-03-01	25/18614	6.28916246661648e-05	0.000864467	0.000496307	BRCA1/BRCA2/RAD51	3
BP	GO:0007098	centrosome cycle	1958-05-01	136/18614	6.49418279457747e-05	0.000881695	0.000506198	AURKA/BRCA1/BRCA2/CDK1/CHEK1	5
BP	GO:0030879	mammary gland development	1958-05-01	136/18614	6.49418279457747e-05	0.000881695	0.000506198	BRCA2/CCND1/EGF/ESR1/STAT5A	5
BP	GO:0050679	positive regulation of epithelial cell proliferation	1958-06-01	225/18614	6.98952642267644e-05	0.00094316	0.000541486	CCND1/EGF/EGFR/HMGB2/JUN/STAT5A	6
BP	GO:0033598	mammary gland epithelial cell proliferation	1958-03-01	26/18614	7.09376713059635e-05	0.000951425	0.000546231	BRCA2/CCND1/ESR1	3
BP	GO:0002573	myeloid leukocyte differentiation	1958-06-01	227/18614	7.33984787274902e-05	0.000978499	0.000561775	CEBPA/FOS/IFNG/JUN/PARP1/PPARG	6
BP	GO:1904019	epithelial cell apoptotic process	1958-05-01	140/18614	7.45227018948101e-05	0.000987537	0.000566964	E2F1/E2F2/ESR1/PAK4/TERT	5
BP	GO:0070482	response to oxygen levels	1958-07-01	333/18614	7.56648779543497e-05	0.000996705	0.000572227	CCNA2/E2F1/EGR1/FOS/FOXO1/PPARG/TERT	7
BP	GO:0016055	Wnt signaling pathway	1958-08-01	461/18614	8.61755015528903e-05	0.0011253	0.000646057	CCND1/CCNE1/EGF/EGFR/EGR1/FOXO1/PPP1CA/TERT	8
BP	GO:0042698	ovulation cycle	1958-04-01	75/18614	8.74672506493614e-05	0.0011253	0.000646057	EGR1/ESR1/PCNA/PDGFRA	4
BP	GO:0070192	chromosome organization involved in meiotic cell cycle	1958-04-01	75/18614	8.74672506493614e-05	0.0011253	0.000646057	CCNE1/CCNE2/RAD21/RAD51	4
BP	GO:0051783	regulation of nuclear division	1958-05-01	145/18614	8.79911522059532e-05	0.0011253	0.000646057	AURKA/BUB3/CHEK1/EGF/RAD21	5
BP	GO:0198738	cell-cell signaling by wnt	1958-08-01	463/18614	8.88072412198108e-05	0.0011253	0.000646057	CCND1/CCNE1/EGF/EGFR/EGR1/FOXO1/PPP1CA/TERT	8
BP	GO:0010971	positive regulation of G2/M transition of mitotic cell cycle	1958-03-01	28/18614	8.89866765469339e-05	0.0011253	0.000646057	CCND1/CDC25B/CDK1	3
BP	GO:0033522	histone H2A ubiquitination	1958-03-01	28/18614	8.89866765469339e-05	0.0011253	0.000646057	BRCA1/BRCA2/RAD51	3
BP	GO:0051053	negative regulation of DNA metabolic process	1958-05-01	148/18614	9.69264843575425e-05	0.00121874	0.000699703	BLM/BRCA2/CHEK1/HMGA2/PARP1	5
BP	GO:0072012	glomerulus vasculature development	1958-03-01	29/18614	9.90349644178154e-05	0.00123822	0.000710884	EGR1/PDGFRA/WT1	3
BP	GO:0001556	oocyte maturation	1958-03-01	30/18614	0.000109796	0.0013588	0.000780113	AURKA/BRCA2/CDC25B	3
BP	GO:0031023	microtubule organizing center organization	1958-05-01	152/18614	0.000109907	0.0013588	0.000780113	AURKA/BRCA1/BRCA2/CDK1/CHEK1	5
BP	GO:0048863	stem cell differentiation	1958-06-01	247/18614	0.000116755	0.00142775	0.000819698	ESR1/EZH2/FOXO4/HMGA2/PDGFRA/SOX5	6
BP	GO:0003299	muscle hypertrophy in response to stress	1958-03-01	31/18614	0.000121291	0.00142775	0.000819698	EZH2/FOXO1/PPARG	3
BP	GO:0010390	histone monoubiquitination	1958-03-01	31/18614	0.000121291	0.00142775	0.000819698	BRCA1/BRCA2/RAD51	3
BP	GO:0014887	cardiac muscle adaptation	1958-03-01	31/18614	0.000121291	0.00142775	0.000819698	EZH2/FOXO1/PPARG	3
BP	GO:0014898	cardiac muscle hypertrophy in response to stress	1958-03-01	31/18614	0.000121291	0.00142775	0.000819698	EZH2/FOXO1/PPARG	3
BP	GO:0061437	renal system vasculature development	1958-03-01	31/18614	0.000121291	0.00142775	0.000819698	EGR1/PDGFRA/WT1	3
BP	GO:0061440	kidney vasculature development	1958-03-01	31/18614	0.000121291	0.00142775	0.000819698	EGR1/PDGFRA/WT1	3
BP	GO:0071276	cellular response to cadmium ion	1958-03-01	31/18614	0.000121291	0.00142775	0.000819698	EGFR/FOS/JUN	3
BP	GO:1902751	positive regulation of cell cycle G2/M phase transition	1958-03-01	31/18614	0.000121291	0.00142775	0.000819698	CCND1/CDC25B/CDK1	3
BP	GO:0033002	muscle cell proliferation	1958-06-01	249/18614	0.000122019	0.00142871	0.000820253	CDK1/FOS/IFNG/JUN/PPARG/TERT	6
BP	GO:0010639	negative regulation of organelle organization	1958-07-01	362/18614	0.000127252	0.00148216	0.000850934	BRCA1/BUB3/CHEK1/PARP1/PPARG/RAD21/TOP2A	7
BP	GO:0035051	cardiocyte differentiation	1958-05-01	161/18614	0.000143984	0.00166826	0.000957778	CDK1/EGFR/GATA4/PDGFRA/WT1	5
BP	GO:0045069	regulation of viral genome replication	1958-04-01	86/18614	0.000148976	0.0017082	0.000980713	HMGA2/ISG15/ISG20/TOP2A	4
BP	GO:1900182	positive regulation of protein localization to nucleus	1958-04-01	86/18614	0.000148976	0.0017082	0.000980713	CDK1/IFNG/PARP1/TERT	4
BP	GO:0051402	neuron apoptotic process	1958-06-01	259/18614	0.000151236	0.00172519	0.000990463	CCND1/GAPDH/GBE1/JUN/PARP1/TERT	6
BP	GO:0051100	negative regulation of binding	1958-05-01	163/18614	0.000152547	0.00173122	0.000993926	AURKA/E2F1/HMGA2/JUN/PPP1CA	5
BP	GO:0031960	response to corticosteroid	1958-05-01	166/18614	0.000166117	0.0018756	0.00107682	CCND1/FOS/PARP1/PCK1/PCNA	5
BP	GO:2001022	positive regulation of response to DNA damage stimulus	1958-05-01	167/18614	0.000170839	0.00191913	0.00110181	BRCA1/EGFR/FOXM1/PARP1/PCNA	5
BP	GO:0007143	female meiotic nuclear division	1958-03-01	35/18614	0.000175051	0.00195651	0.00112327	AURKA/CDC25B/TOP2A	3
BP	GO:0060395	SMAD protein signal transduction	1958-04-01	90/18614	0.000177606	0.00197508	0.00113393	FOS/JUN/PARP1/PPARG	4
BP	GO:1901216	positive regulation of neuron death	1958-04-01	92/18614	0.000193319	0.00213908	0.00122809	EGR1/FOS/IFNG/PARP1	4
BP	GO:2001251	negative regulation of chromosome organization	1958-04-01	93/18614	0.000201541	0.00221896	0.00127395	BUB3/PARP1/RAD21/TOP2A	4
BP	GO:0043618	regulation of transcription from RNA polymerase II promoter in response to stress	1958-03-01	38/18614	0.000224136	0.00244341	0.00140281	CHEK1/EGR1/JUN	3
BP	GO:0051385	response to mineralocorticoid	1958-03-01	38/18614	0.000224136	0.00244341	0.00140281	CCND1/FOS/PARP1	3
BP	GO:0006338	chromatin remodeling	1958-07-01	402/18614	0.000242119	0.00262652	0.00150793	CHEK1/ESR1/EZH2/HMGA1/HMGA2/HMGB2/LMNB1	7
BP	GO:0043279	response to alkaloid	1958-04-01	98/18614	0.000246479	0.00264786	0.00152019	BLM/CCNA2/CHEK1/RAD51	4
BP	GO:0097306	cellular response to alcohol	1958-04-01	98/18614	0.000246479	0.00264786	0.00152019	BLM/BRCA1/FOS/RAD51	4
BP	GO:0010863	positive regulation of phospholipase C activity	1958-03-01	40/18614	0.000261344	0.00278055	0.00159637	EGFR/ESR1/PDGFRA	3
BP	GO:0071392	cellular response to estradiol stimulus	1958-03-01	40/18614	0.000261344	0.00278055	0.00159637	CCNA2/EGFR/ESR1	3
BP	GO:0048469	cell maturation	1958-05-01	184/18614	0.000267962	0.00283732	0.00162896	AURKA/BRCA2/CDC25B/CEBPA/PPARG	5
BP	GO:0001936	regulation of endothelial cell proliferation	1958-05-01	185/18614	0.000274755	0.00286808	0.00164662	EGF/HMGB2/JUN/PPARG/STAT5A	5
BP	GO:0045766	positive regulation of angiogenesis	1958-05-01	185/18614	0.000274755	0.00286808	0.00164662	BRCA1/GATA4/HMGA2/PAK4/TERT	5
BP	GO:1904018	positive regulation of vasculature development	1958-05-01	185/18614	0.000274755	0.00286808	0.00164662	BRCA1/GATA4/HMGA2/PAK4/TERT	5
BP	GO:0072210	metanephric nephron development	1958-03-01	41/18614	0.000281353	0.00289931	0.00166455	EGR1/PDGFRA/WT1	3
BP	GO:0140467	integrated stress response signaling	1958-03-01	41/18614	0.000281353	0.00289931	0.00166455	CEBPA/FOS/JUN	3
BP	GO:2000045	regulation of G1/S transition of mitotic cell cycle	1958-05-01	186/18614	0.000281678	0.00289931	0.00166455	CCND1/E2F1/EGFR/EZH2/TERT	5
BP	GO:0008585	female gonad development	1958-04-01	102/18614	0.000287295	0.00294345	0.00168989	BRCA2/ESR1/PDGFRA/WT1	4
BP	GO:0051302	regulation of cell division	1958-05-01	187/18614	0.000288732	0.00294454	0.00169052	AURKA/BLM/BRCA2/CDC25B/TXNIP	5
BP	GO:0001666	response to hypoxia	1958-06-01	293/18614	0.000294226	0.0029868	0.00171478	CCNA2/E2F1/EGR1/FOS/PPARG/TERT	6
BP	GO:0040029	epigenetic regulation of gene expression	1958-05-01	188/18614	0.000295921	0.00299028	0.00171678	BRCA1/CHEK1/EZH2/HMGA2/LMNB1	5
BP	GO:0045639	positive regulation of myeloid cell differentiation	1958-04-01	103/18614	0.000298213	0.00299975	0.00172222	FOS/HMGB2/IFNG/ISG15	4
BP	GO:1900274	regulation of phospholipase C activity	1958-03-01	42/18614	0.000302327	0.00302738	0.00173808	EGFR/ESR1/PDGFRA	3
BP	GO:0006284	base-excision repair	1958-03-01	43/18614	0.000324284	0.00323262	0.00185591	FEN1/HMGA2/PCNA	3
BP	GO:0046545	development of primary female sexual characteristics	1958-04-01	106/18614	0.000332753	0.00330217	0.00189584	BRCA2/ESR1/PDGFRA/WT1	4
BP	GO:0030261	chromosome condensation	1958-03-01	44/18614	0.000347245	0.00341534	0.00196081	CDK1/HMGA2/TOP2A	3
BP	GO:0043620	regulation of DNA-templated transcription in response to stress	1958-03-01	44/18614	0.000347245	0.00341534	0.00196081	CHEK1/EGR1/JUN	3
BP	GO:0090398	cellular senescence	1958-04-01	108/18614	0.000357316	0.00349185	0.00200474	BRCA2/HMGA1/HMGA2/TERT	4
BP	GO:0034504	protein localization to nucleus	1958-06-01	304/18614	0.000358179	0.00349185	0.00200474	CDK1/IFNG/LMNB1/PARP1/TERT/TXNIP	6
BP	GO:0036293	response to decreased oxygen levels	1958-06-01	306/18614	0.000370895	0.00359996	0.00206681	CCNA2/E2F1/EGR1/FOS/PPARG/TERT	6
BP	GO:0007059	chromosome segregation	1958-07-01	435/18614	0.000390058	0.00375854	0.00215785	AURKA/BRCA1/BUB3/CCNE1/CCNE2/RAD21/TOP2A	7
BP	GO:0018105	peptidyl-serine phosphorylation	1958-06-01	309/18614	0.00039063	0.00375854	0.00215785	AURKA/CDK1/EGFR/IFNG/MAST1/PCK1	6
BP	GO:0071248	cellular response to metal ion	1958-05-01	200/18614	0.000393207	0.00376696	0.00216268	CEBPA/EGFR/FOS/JUN/PARP1	5
BP	GO:0016574	histone ubiquitination	1958-03-01	46/18614	0.00039625	0.00377975	0.00217003	BRCA1/BRCA2/RAD51	3
BP	GO:0001935	endothelial cell proliferation	1958-05-01	201/18614	0.000402286	0.00382085	0.00219363	EGF/HMGB2/JUN/PPARG/STAT5A	5
BP	GO:0048806	genitalia development	1958-03-01	47/18614	0.000422333	0.0039291	0.00225577	ESR1/PDGFRA/WT1	3
BP	GO:1901976	regulation of cell cycle checkpoint	1958-03-01	47/18614	0.000422333	0.0039291	0.00225577	BRCA1/BRCA2/RAD51	3
BP	GO:0043970	histone H3-K9 acetylation	1958-02-01	10/18614	0.00042256	0.0039291	0.00225577	BRCA1/CHEK1	2
BP	GO:0048478	replication fork protection	1958-02-01	10/18614	0.00042256	0.0039291	0.00225577	BLM/BRCA2	2
BP	GO:0072203	cell proliferation involved in metanephros development	1958-02-01	10/18614	0.00042256	0.0039291	0.00225577	EGR1/WT1	2
BP	GO:1902075	cellular response to salt	1958-05-01	204/18614	0.000430475	0.00398595	0.00228841	CCNA2/CEBPA/EGR1/FOS/JUN	5
BP	GO:0001938	positive regulation of endothelial cell proliferation	1958-04-01	115/18614	0.000453551	0.00418212	0.00240103	EGF/HMGB2/JUN/STAT5A	4
BP	GO:0032869	cellular response to insulin stimulus	1958-05-01	211/18614	0.000502043	0.00461005	0.00264672	FOXO1/FOXO4/PARP1/PCK1/PPARG	5
BP	GO:0048546	digestive tract morphogenesis	1958-03-01	50/18614	0.000507128	0.00463676	0.00266205	EGFR/GATA4/PDGFRA	3
BP	GO:0014745	negative regulation of muscle adaptation	1958-02-01	11/18614	0.000515428	0.00463676	0.00266205	FOXO1/PPARG	2
BP	GO:0072124	regulation of glomerular mesangial cell proliferation	1958-02-01	11/18614	0.000515428	0.00463676	0.00266205	EGR1/WT1	2
BP	GO:0072711	cellular response to hydroxyurea	1958-02-01	11/18614	0.000515428	0.00463676	0.00266205	BLM/RAD51	2
BP	GO:0090657	telomeric loop disassembly	1958-02-01	11/18614	0.000515428	0.00463676	0.00266205	BLM/RECQL4	2
BP	GO:0018209	peptidyl-serine modification	1958-06-01	327/18614	0.000526957	0.00472128	0.00271058	AURKA/CDK1/EGFR/IFNG/MAST1/PCK1	6
BP	GO:1902806	regulation of cell cycle G1/S phase transition	1958-05-01	214/18614	0.000535318	0.00477685	0.00274248	CCND1/E2F1/EGFR/EZH2/TERT	5
BP	GO:0043392	negative regulation of DNA binding	1958-03-01	51/18614	0.000537635	0.00477826	0.00274329	E2F1/HMGA2/JUN	3
BP	GO:0009612	response to mechanical stimulus	1958-05-01	215/18614	0.00054677	0.00484001	0.00277874	CHEK1/FOS/GATA4/JUN/TXNIP	5
BP	GO:0043500	muscle adaptation	1958-04-01	121/18614	0.000549674	0.00484633	0.00278237	EZH2/FOXO1/PARP1/PPARG	4
BP	GO:0046660	female sex differentiation	1958-04-01	122/18614	0.000566996	0.00497922	0.00285867	BRCA2/ESR1/PDGFRA/WT1	4
BP	GO:0048599	oocyte development	1958-03-01	52/18614	0.000569293	0.00497963	0.0028589	AURKA/BRCA2/CDC25B	3
BP	GO:0043523	regulation of neuron apoptotic process	1958-05-01	219/18614	0.000594432	0.00517905	0.00297339	CCND1/GBE1/JUN/PARP1/TERT	5
BP	GO:0009948	anterior/posterior axis specification	1958-03-01	53/18614	0.000602121	0.00519381	0.00298187	AURKA/ETS2/WT1	3
BP	GO:2000648	positive regulation of stem cell proliferation	1958-03-01	53/18614	0.000602121	0.00519381	0.00298187	CCNE1/HMGA2/TERT	3
BP	GO:1903829	positive regulation of protein localization	1958-07-01	468/18614	0.000603168	0.00519381	0.00298187	CDK1/EGF/EGFR/IFNG/PARP1/PPARG/TERT	7
BP	GO:0033327	Leydig cell differentiation	1958-02-01	12/18614	0.000617275	0.00523383	0.00300484	CCND1/PDGFRA	2
BP	GO:0072110	glomerular mesangial cell proliferation	1958-02-01	12/18614	0.000617275	0.00523383	0.00300484	EGR1/WT1	2
BP	GO:0072497	mesenchymal stem cell differentiation	1958-02-01	12/18614	0.000617275	0.00523383	0.00300484	PDGFRA/SOX5	2
BP	GO:0072710	response to hydroxyurea	1958-02-01	12/18614	0.000617275	0.00523383	0.00300484	BLM/RAD51	2
BP	GO:0030111	regulation of Wnt signaling pathway	1958-06-01	338/18614	0.00062693	0.00529541	0.0030402	EGF/EGFR/EGR1/FOXO1/PPP1CA/TERT	6
BP	GO:0030520	intracellular estrogen receptor signaling pathway	1958-03-01	54/18614	0.000636134	0.00529707	0.00304115	BRCA1/ESR1/PARP1	3
BP	GO:0030857	negative regulation of epithelial cell differentiation	1958-03-01	54/18614	0.000636134	0.00529707	0.00304115	CCND1/EZH2/IFNG	3
BP	GO:0071168	protein localization to chromatin	1958-03-01	54/18614	0.000636134	0.00529707	0.00304115	ESR1/EZH2/RAD21	3
BP	GO:0098813	nuclear chromosome segregation	1958-06-01	339/18614	0.000636702	0.00529707	0.00304115	AURKA/BUB3/CCNE1/CCNE2/RAD21/TOP2A	6
BP	GO:1903131	mononuclear cell differentiation	1958-07-01	474/18614	0.000650348	0.00539033	0.0030947	EGR1/EZH2/FOS/IFNG/JUN/PCK1/PPARG	7
BP	GO:0070371	ERK1 and ERK2 cascade	1958-06-01	341/18614	0.0006566	0.00540528	0.00310327	CDK1/EGF/EGFR/GATA4/JUN/PDGFRA	6
BP	GO:0016570	histone modification	1958-07-01	475/18614	0.000658489	0.00540528	0.00310327	AURKA/BRCA1/BRCA2/CDK1/CHEK1/EZH2/RAD51	7
BP	GO:0055007	cardiac muscle cell differentiation	1958-04-01	127/18614	0.000659478	0.00540528	0.00310327	CDK1/GATA4/PDGFRA/WT1	4
BP	GO:0010518	positive regulation of phospholipase activity	1958-03-01	55/18614	0.000671351	0.00544212	0.00312443	EGFR/ESR1/PDGFRA	3
BP	GO:0014888	striated muscle adaptation	1958-03-01	55/18614	0.000671351	0.00544212	0.00312443	EZH2/FOXO1/PPARG	3
BP	GO:1900087	positive regulation of G1/S transition of mitotic cell cycle	1958-03-01	55/18614	0.000671351	0.00544212	0.00312443	CCND1/EGFR/TERT	3
BP	GO:0031667	response to nutrient levels	1958-07-01	477/18614	0.000675015	0.00545186	0.00313002	CCND1/FOS/FOXO1/FOXO4/GATA4/PCK1/PPARG	7
BP	GO:0019216	regulation of lipid metabolic process	1958-06-01	344/18614	0.000687351	0.0055313	0.00317563	BRCA1/EGR1/IFNG/PCK1/PDGFRA/PPARG	6
BP	GO:0097191	extrinsic apoptotic signaling pathway	1958-05-01	227/18614	0.000699057	0.00556673	0.00319597	BRCA1/HMGB2/IFNG/PPP1CA/TERT	5
BP	GO:0019079	viral genome replication	1958-04-01	129/18614	0.0006993	0.00556673	0.00319597	HMGA2/ISG15/ISG20/TOP2A	4
BP	GO:0042542	response to hydrogen peroxide	1958-04-01	129/18614	0.0006993	0.00556673	0.00319597	CDK1/EZH2/PCNA/TXNIP	4
BP	GO:0009994	oocyte differentiation	1958-03-01	56/18614	0.000707788	0.00557415	0.00320023	AURKA/BRCA2/CDC25B	3
BP	GO:0045071	negative regulation of viral genome replication	1958-03-01	56/18614	0.000707788	0.00557415	0.00320023	HMGA2/ISG15/ISG20	3
BP	GO:0045839	negative regulation of mitotic nuclear division	1958-03-01	56/18614	0.000707788	0.00557415	0.00320023	BUB3/CHEK1/RAD21	3
BP	GO:0007144	female meiosis I	1958-02-01	13/18614	0.000728047	0.00571336	0.00328015	AURKA/CDC25B	2
BP	GO:0007131	reciprocal meiotic recombination	1958-03-01	57/18614	0.000745464	0.00578846	0.00332327	RAD21/RAD51/TOP2A	3
BP	GO:0032768	regulation of monooxygenase activity	1958-03-01	57/18614	0.000745464	0.00578846	0.00332327	EGFR/IFNG/TERT	3
BP	GO:0140527	reciprocal homologous recombination	1958-03-01	57/18614	0.000745464	0.00578846	0.00332327	RAD21/RAD51/TOP2A	3
BP	GO:0001819	positive regulation of cytokine production	1958-07-01	489/18614	0.000781237	0.0060273	0.00346039	BRCA1/EGR1/GAPDH/GATA4/HMGB2/IFNG/ISG15	7
BP	GO:0030225	macrophage differentiation	1958-03-01	58/18614	0.000784393	0.0060273	0.00346039	CEBPA/IFNG/PARP1	3
BP	GO:0090329	regulation of DNA-templated DNA replication	1958-03-01	58/18614	0.000784393	0.0060273	0.00346039	BLM/BRCA2/PCNA	3
BP	GO:0000018	regulation of DNA recombination	1958-04-01	134/18614	0.000806271	0.00615268	0.00353237	BLM/CHEK1/PARP1/RAD51	4
BP	GO:1900180	regulation of protein localization to nucleus	1958-04-01	134/18614	0.000806271	0.00615268	0.00353237	CDK1/IFNG/PARP1/TERT	4
BP	GO:0000722	telomere maintenance via recombination	1958-02-01	14/18614	0.000847688	0.00627403	0.00360204	BRCA2/RAD51	2
BP	GO:0001833	inner cell mass cell proliferation	1958-02-01	14/18614	0.000847688	0.00627403	0.00360204	BRCA2/CHEK1	2
BP	GO:0006287	base-excision repair, gap-filling	1958-02-01	14/18614	0.000847688	0.00627403	0.00360204	FEN1/PCNA	2
BP	GO:0007100	mitotic centrosome separation	1958-02-01	14/18614	0.000847688	0.00627403	0.00360204	AURKA/CHEK1	2
BP	GO:0043922	negative regulation by host of viral transcription	1958-02-01	14/18614	0.000847688	0.00627403	0.00360204	HMGA2/JUN	2
BP	GO:0061029	eyelid development in camera-type eye	1958-02-01	14/18614	0.000847688	0.00627403	0.00360204	EGFR/JUN	2
BP	GO:0070141	response to UV-A	1958-02-01	14/18614	0.000847688	0.00627403	0.00360204	CCND1/EGFR	2
BP	GO:1902947	regulation of tau-protein kinase activity	1958-02-01	14/18614	0.000847688	0.00627403	0.00360204	EGR1/IFNG	2
BP	GO:1902969	mitotic DNA replication	1958-02-01	14/18614	0.000847688	0.00627403	0.00360204	BRCA2/RAD51	2
BP	GO:0032481	positive regulation of type I interferon production	1958-03-01	62/18614	0.000952982	0.00702983	0.00403596	GAPDH/HMGB2/ISG15	3
BP	GO:0033599	regulation of mammary gland epithelial cell proliferation	1958-02-01	15/18614	0.000976145	0.0071294	0.00409313	BRCA2/CCND1	2
BP	GO:0051299	centrosome separation	1958-02-01	15/18614	0.000976145	0.0071294	0.00409313	AURKA/CHEK1	2
BP	GO:1901722	regulation of cell proliferation involved in kidney development	1958-02-01	15/18614	0.000976145	0.0071294	0.00409313	EGR1/WT1	2
BP	GO:0051784	negative regulation of nuclear division	1958-03-01	63/18614	0.000998427	0.00726103	0.0041687	BUB3/CHEK1/RAD21	3
BP	GO:0051384	response to glucocorticoid	1958-04-01	142/18614	0.00100073	0.00726103	0.0041687	CCND1/FOS/PCK1/PCNA	4
BP	GO:0071695	anatomical structure maturation	1958-05-01	247/18614	0.00102077	0.00738018	0.0042371	AURKA/BRCA2/CDC25B/CEBPA/PPARG	5
BP	GO:0006997	nucleus organization	1958-04-01	143/18614	0.00102716	0.00738018	0.0042371	CDK1/CHEK1/HMGB2/LMNB1	4
BP	GO:1903900	regulation of viral life cycle	1958-04-01	143/18614	0.00102716	0.00738018	0.0042371	HMGA2/ISG15/ISG20/TOP2A	4
BP	GO:0042593	glucose homeostasis	1958-05-01	248/18614	0.00103932	0.0074434	0.0042734	CEBPA/FOXO1/GATA4/PCK1/PPARG	5
BP	GO:0033500	carbohydrate homeostasis	1958-05-01	249/18614	0.00105811	0.00755357	0.00433665	CEBPA/FOXO1/GATA4/PCK1/PPARG	5
BP	GO:0033044	regulation of chromosome organization	1958-05-01	250/18614	0.00107716	0.00766483	0.00440053	BUB3/FEN1/PARP1/RAD21/TOP2A	5
BP	GO:0045598	regulation of fat cell differentiation	1958-04-01	146/18614	0.00110938	0.00777246	0.00446232	CEBPA/E2F1/FOXO1/PPARG	4
BP	GO:0006266	DNA ligation	1958-02-01	16/18614	0.00111336	0.00777246	0.00446232	RAD51/TOP2A	2
BP	GO:0034393	positive regulation of smooth muscle cell apoptotic process	1958-02-01	16/18614	0.00111336	0.00777246	0.00446232	IFNG/PPARG	2
BP	GO:0044849	estrous cycle	1958-02-01	16/18614	0.00111336	0.00777246	0.00446232	EGR1/PCNA	2
BP	GO:0071732	cellular response to nitric oxide	1958-02-01	16/18614	0.00111336	0.00777246	0.00446232	CCNA2/FOXO1	2
BP	GO:2000104	negative regulation of DNA-templated DNA replication	1958-02-01	16/18614	0.00111336	0.00777246	0.00446232	BLM/BRCA2	2
BP	GO:0010517	regulation of phospholipase activity	1958-03-01	66/18614	0.00114293	0.00795379	0.00456642	EGFR/ESR1/PDGFRA	3
BP	GO:2001233	regulation of apoptotic signaling pathway	1958-06-01	381/18614	0.00116633	0.00809119	0.00464531	BRCA1/GATA4/HMGB2/PARP1/PPP1CA/TERT	6
BP	GO:1903320	regulation of protein modification by small protein conjugation or removal	1958-05-01	255/18614	0.00117626	0.00813456	0.00467021	ARRDC4/BRCA1/BUB3/EGR1/ISG15	5
BP	GO:0043966	histone H3 acetylation	1958-03-01	67/18614	0.00119387	0.00819511	0.00470497	BRCA1/BRCA2/CHEK1	3
BP	GO:0060193	positive regulation of lipase activity	1958-03-01	67/18614	0.00119387	0.00819511	0.00470497	EGFR/ESR1/PDGFRA	3
BP	GO:0051592	response to calcium ion	1958-04-01	149/18614	0.00119612	0.00819511	0.00470497	CCND1/FOS/JUN/TXNIP	4
BP	GO:0061180	mammary gland epithelium development	1958-03-01	68/18614	0.00124622	0.00847053	0.00486309	BRCA2/CCND1/ESR1	3
BP	GO:0051412	response to corticosterone	1958-02-01	17/18614	0.00125929	0.00847053	0.00486309	CCND1/FOS	2
BP	GO:0060965	negative regulation of miRNA-mediated gene silencing	1958-02-01	17/18614	0.00125929	0.00847053	0.00486309	PPARG/TERT	2
BP	GO:0070200	establishment of protein localization to telomere	1958-02-01	17/18614	0.00125929	0.00847053	0.00486309	BRCA2/TERT	2
BP	GO:0072109	glomerular mesangium development	1958-02-01	17/18614	0.00125929	0.00847053	0.00486309	EGR1/WT1	2
BP	GO:0090399	replicative senescence	1958-02-01	17/18614	0.00125929	0.00847053	0.00486309	CHEK1/TERT	2
BP	GO:0060828	regulation of canonical Wnt signaling pathway	1958-05-01	260/18614	0.00128197	0.00859694	0.00493567	EGF/EGFR/EGR1/FOXO1/PPP1CA	5
BP	GO:0001890	placenta development	1958-04-01	152/18614	0.00128752	0.00860808	0.00494207	CEBPA/EGFR/PARP1/PPARG	4
BP	GO:0010611	regulation of cardiac muscle hypertrophy	1958-03-01	69/18614	0.0013	0.00863936	0.00496002	FOXO1/PARP1/PPARG	3
BP	GO:0032835	glomerulus development	1958-03-01	69/18614	0.0013	0.00863936	0.00496002	EGR1/PDGFRA/WT1	3
BP	GO:0007292	female gamete generation	1958-04-01	153/18614	0.00131904	0.00873962	0.00501758	AURKA/BRCA2/CDC25B/TOP2A	4
BP	GO:0000271	polysaccharide biosynthetic process	1958-03-01	70/18614	0.00135522	0.00889943	0.00510934	EGF/GBE1/PPP1CA	3
BP	GO:0043627	response to estrogen	1958-03-01	70/18614	0.00135522	0.00889943	0.00510934	BRCA1/CCND1/ESR1	3
BP	GO:0043687	post-translational protein modification	1958-03-01	70/18614	0.00135522	0.00889943	0.00510934	CCNA2/EGR1/PARP1	3
BP	GO:0043524	negative regulation of neuron apoptotic process	1958-04-01	155/18614	0.0013837	0.00893296	0.00512858	CCND1/GBE1/JUN/TERT	4
BP	GO:0006978	DNA damage response, signal transduction by p53 class mediator resulting in transcription of p21 class mediator	1958-02-01	18/18614	0.00141387	0.00893296	0.00512858	BRCA2/FOXM1	2
BP	GO:0007063	regulation of sister chromatid cohesion	1958-02-01	18/18614	0.00141387	0.00893296	0.00512858	FEN1/RAD21	2
BP	GO:0010612	regulation of cardiac muscle adaptation	1958-02-01	18/18614	0.00141387	0.00893296	0.00512858	FOXO1/PPARG	2
BP	GO:0034501	protein localization to kinetochore	1958-02-01	18/18614	0.00141387	0.00893296	0.00512858	BUB3/CDK1	2
BP	GO:0038128	ERBB2 signaling pathway	1958-02-01	18/18614	0.00141387	0.00893296	0.00512858	EGF/EGFR	2
BP	GO:0051782	negative regulation of cell division	1958-02-01	18/18614	0.00141387	0.00893296	0.00512858	BLM/TXNIP	2
BP	GO:0060149	negative regulation of post-transcriptional gene silencing	1958-02-01	18/18614	0.00141387	0.00893296	0.00512858	PPARG/TERT	2
BP	GO:0060967	negative regulation of gene silencing by RNA	1958-02-01	18/18614	0.00141387	0.00893296	0.00512858	PPARG/TERT	2
BP	GO:1900369	negative regulation of post-transcriptional gene silencing by RNA	1958-02-01	18/18614	0.00141387	0.00893296	0.00512858	PPARG/TERT	2
BP	GO:1902170	cellular response to reactive nitrogen species	1958-02-01	18/18614	0.00141387	0.00893296	0.00512858	CCNA2/FOXO1	2
BP	GO:1903083	protein localization to condensed chromosome	1958-02-01	18/18614	0.00141387	0.00893296	0.00512858	BUB3/CDK1	2
BP	GO:1903242	regulation of cardiac muscle hypertrophy in response to stress	1958-02-01	18/18614	0.00141387	0.00893296	0.00512858	FOXO1/PPARG	2
BP	GO:2001236	regulation of extrinsic apoptotic signaling pathway	1958-04-01	156/18614	0.00141684	0.00893296	0.00512858	BRCA1/HMGB2/PPP1CA/TERT	4
BP	GO:0048754	branching morphogenesis of an epithelial tube	1958-04-01	157/18614	0.00145054	0.00911942	0.00523564	EGF/ESR1/PPP1CA/WT1	4
BP	GO:0007178	transmembrane receptor protein serine/threonine kinase signaling pathway	1958-06-01	398/18614	0.00145769	0.00913845	0.00524656	EGR1/FOS/GATA4/JUN/PARP1/PPARG	6
BP	GO:0010569	regulation of double-strand break repair via homologous recombination	1958-03-01	72/18614	0.00147004	0.00916397	0.00526121	CHEK1/PARP1/RAD51	3
BP	GO:0014743	regulation of muscle hypertrophy	1958-03-01	72/18614	0.00147004	0.00916397	0.00526121	FOXO1/PARP1/PPARG	3
BP	GO:0042772	DNA damage response, signal transduction resulting in transcription	1958-02-01	19/18614	0.00157704	0.0097486	0.00559686	BRCA2/FOXM1	2
BP	GO:0045091	regulation of single stranded viral RNA replication via double stranded DNA intermediate	1958-02-01	19/18614	0.00157704	0.0097486	0.00559686	HMGA2/TOP2A	2
BP	GO:0060391	positive regulation of SMAD protein signal transduction	1958-02-01	19/18614	0.00157704	0.0097486	0.00559686	PARP1/PPARG	2
BP	GO:0071560	cellular response to transforming growth factor beta stimulus	1958-05-01	274/18614	0.00161541	0.00995797	0.00571707	FOS/JUN/PARP1/PPARG/SOX5	5
BP	GO:0061448	connective tissue development	1958-05-01	275/18614	0.00164145	0.0100904	0.00579309	EGR1/HMGA2/PPARG/SOX5/WT1	5
BP	GO:0034637	cellular carbohydrate biosynthetic process	1958-03-01	75/18614	0.00165344	0.0101359	0.00581922	GBE1/PCK1/PPP1CA	3
BP	GO:0042692	muscle cell differentiation	1958-06-01	410/18614	0.00169474	0.0103604	0.00594811	CDK1/EZH2/FOXO4/GATA4/PDGFRA/WT1	6
BP	GO:0050792	regulation of viral process	1958-04-01	165/18614	0.00174053	0.0105738	0.00607065	HMGA2/ISG15/ISG20/TOP2A	4
BP	GO:0035902	response to immobilization stress	1958-02-01	20/18614	0.00174877	0.0105738	0.00607065	FOS/FOXO4	2
BP	GO:0039692	single stranded viral RNA replication via double stranded DNA intermediate	1958-02-01	20/18614	0.00174877	0.0105738	0.00607065	HMGA2/TOP2A	2
BP	GO:0071371	cellular response to gonadotropin stimulus	1958-02-01	20/18614	0.00174877	0.0105738	0.00607065	CCNA2/WT1	2
BP	GO:0071559	response to transforming growth factor beta	1958-05-01	280/18614	0.00177632	0.0107111	0.00614948	FOS/JUN/PARP1/PPARG/SOX5	5
BP	GO:1903706	regulation of hemopoiesis	1958-06-01	415/18614	0.00180175	0.0108205	0.00621228	CEBPA/FOS/HMGB2/IFNG/ISG15/PCK1	6
BP	GO:0045165	cell fate commitment	1958-05-01	281/18614	0.00180424	0.0108205	0.00621228	ETS2/GATA4/PPARG/SOX5/WT1	5
BP	GO:0045824	negative regulation of innate immune response	1958-03-01	78/18614	0.00185056	0.0110684	0.00635456	ISG15/PARP1/PPARG	3
BP	GO:0045913	positive regulation of carbohydrate metabolic process	1958-03-01	79/18614	0.00191938	0.011414	0.00655302	EGF/FOXO1/IFNG	3
BP	GO:2000736	regulation of stem cell differentiation	1958-03-01	79/18614	0.00191938	0.011414	0.00655302	EZH2/PDGFRA/SOX5	3
BP	GO:0044321	response to leptin	1958-02-01	21/18614	0.00192899	0.011414	0.00655302	CCNA2/CCND1	2
BP	GO:0071731	response to nitric oxide	1958-02-01	21/18614	0.00192899	0.011414	0.00655302	CCNA2/FOXO1	2
BP	GO:0140014	mitotic nuclear division	1958-05-01	286/18614	0.00194871	0.0115	0.00660235	AURKA/BUB3/CHEK1/EGF/RAD21	5
BP	GO:0051865	protein autoubiquitination	1958-03-01	80/18614	0.00198978	0.0117111	0.00672358	BRCA1/BRCA2/RAD51	3
BP	GO:0060537	muscle tissue development	1958-06-01	426/18614	0.00205525	0.0120644	0.00692638	CDK1/EGR1/FOS/GATA4/PDGFRA/WT1	6
BP	GO:0010833	telomere maintenance via telomere lengthening	1958-03-01	81/18614	0.00206177	0.0120706	0.00692997	PARP1/RAD51/TERT	3
BP	GO:0000083	regulation of transcription involved in G1/S transition of mitotic cell cycle	1958-02-01	22/18614	0.00211765	0.012204	0.00700658	E2F1/E2F2	2
BP	GO:0001832	blastocyst growth	1958-02-01	22/18614	0.00211765	0.012204	0.00700658	BRCA2/CHEK1	2
BP	GO:0023019	signal transduction involved in regulation of gene expression	1958-02-01	22/18614	0.00211765	0.012204	0.00700658	PARP1/PDGFRA	2
BP	GO:0032069	regulation of nuclease activity	1958-02-01	22/18614	0.00211765	0.012204	0.00700658	HMGB2/PCNA	2
BP	GO:0072111	cell proliferation involved in kidney development	1958-02-01	22/18614	0.00211765	0.012204	0.00700658	EGR1/WT1	2
BP	GO:1902894	negative regulation of miRNA transcription	1958-02-01	22/18614	0.00211765	0.012204	0.00700658	ESR1/PPARG	2
BP	GO:0006513	protein monoubiquitination	1958-03-01	82/18614	0.00213536	0.0122742	0.00704683	BRCA1/BRCA2/RAD51	3
BP	GO:0010634	positive regulation of epithelial cell migration	1958-04-01	176/18614	0.00220191	0.0125913	0.00722892	EGF/IFNG/JUN/STAT5A	4
BP	GO:0048660	regulation of smooth muscle cell proliferation	1958-04-01	176/18614	0.00220191	0.0125913	0.00722892	IFNG/JUN/PPARG/TERT	4
BP	GO:0072332	intrinsic apoptotic signaling pathway by p53 class mediator	1958-03-01	83/18614	0.00221057	0.0126082	0.00723862	BRCA2/E2F1/E2F2	3
BP	GO:0010632	regulation of epithelial cell migration	1958-05-01	295/18614	0.00222989	0.0126857	0.00728311	EGF/IFNG/JUN/PPARG/STAT5A	5
BP	GO:0051146	striated muscle cell differentiation	1958-05-01	297/18614	0.00229619	0.0130294	0.00748044	CDK1/EZH2/GATA4/PDGFRA/WT1	5
BP	GO:0140112	extracellular vesicle biogenesis	1958-02-01	23/18614	0.0023147	0.0130674	0.00750225	ARRDC4/IFNG	2
BP	GO:2000629	negative regulation of miRNA metabolic process	1958-02-01	23/18614	0.0023147	0.0130674	0.00750225	ESR1/PPARG	2
BP	GO:0022412	cellular process involved in reproduction in multicellular organism	1958-06-01	438/18614	0.00236173	0.0132214	0.00759069	AURKA/BRCA2/CDC25B/HMGB2/TOP2A/WT1	6
BP	GO:0030522	intracellular receptor signaling pathway	1958-05-01	299/18614	0.00236393	0.0132214	0.00759069	BRCA1/ESR1/EZH2/PARP1/PPARG	5
BP	GO:0010660	regulation of muscle cell apoptotic process	1958-03-01	85/18614	0.00236588	0.0132214	0.00759069	GATA4/IFNG/PPARG	3
BP	GO:0055013	cardiac muscle cell development	1958-03-01	85/18614	0.00236588	0.0132214	0.00759069	CDK1/GATA4/PDGFRA	3
BP	GO:0035265	organ growth	1958-04-01	180/18614	0.00238878	0.0132824	0.00762566	CDK1/ESR1/GATA4/WT1	4
BP	GO:0048659	smooth muscle cell proliferation	1958-04-01	180/18614	0.00238878	0.0132824	0.00762566	IFNG/JUN/PPARG/TERT	4
BP	GO:0097193	intrinsic apoptotic signaling pathway	1958-05-01	301/18614	0.00243311	0.0134949	0.0077477	BRCA1/BRCA2/E2F1/E2F2/PARP1	5
BP	GO:0046890	regulation of lipid biosynthetic process	1958-04-01	182/18614	0.0024862	0.0137549	0.00789695	BRCA1/EGR1/IFNG/PCK1	4
BP	GO:0030539	male genitalia development	1958-02-01	24/18614	0.00252008	0.0139076	0.00798461	PDGFRA/WT1	2
BP	GO:2000243	positive regulation of reproductive process	1958-03-01	87/18614	0.0025278	0.0139155	0.00798916	AURKA/CDC25B/WT1	3
BP	GO:0006109	regulation of carbohydrate metabolic process	1958-04-01	183/18614	0.00253592	0.0139255	0.00799491	EGF/FOXO1/IFNG/PPP1CA	4
BP	GO:0097696	receptor signaling pathway via STAT	1958-04-01	184/18614	0.00258631	0.0141671	0.00813362	EGF/IFNG/PPARG/STAT5A	4
BP	GO:0043405	regulation of MAP kinase activity	1958-04-01	186/18614	0.00268917	0.0146614	0.00841741	EGF/EGFR/EZH2/PPARG	4
BP	GO:0007589	body fluid secretion	1958-03-01	89/18614	0.00269643	0.0146614	0.00841741	CCND1/STAT5A/VAMP8	3
BP	GO:0060191	regulation of lipase activity	1958-03-01	89/18614	0.00269643	0.0146614	0.00841741	EGFR/ESR1/PDGFRA	3
BP	GO:0006312	mitotic recombination	1958-02-01	25/18614	0.00273375	0.0147556	0.00847146	BRCA2/RAD51	2
BP	GO:0060333	type II interferon-mediated signaling pathway	1958-02-01	25/18614	0.00273375	0.0147556	0.00847146	IFNG/PPARG	2
BP	GO:2000679	positive regulation of transcription regulatory region DNA binding	1958-02-01	25/18614	0.00273375	0.0147556	0.00847146	IFNG/PARP1	2
BP	GO:0010657	muscle cell apoptotic process	1958-03-01	90/18614	0.00278329	0.01495	0.0085831	GATA4/IFNG/PPARG	3
BP	GO:0048525	negative regulation of viral process	1958-03-01	90/18614	0.00278329	0.01495	0.0085831	HMGA2/ISG15/ISG20	3
BP	GO:0061138	morphogenesis of a branching epithelium	1958-04-01	188/18614	0.00279481	0.0149756	0.00859777	EGF/ESR1/PPP1CA/WT1	4
BP	GO:0060070	canonical Wnt signaling pathway	1958-05-01	313/18614	0.00287962	0.0153927	0.00883727	EGF/EGFR/EGR1/FOXO1/PPP1CA	5
BP	GO:0035994	response to muscle stretch	1958-02-01	26/18614	0.00295565	0.0156077	0.00896066	FOS/JUN	2
BP	GO:0045672	positive regulation of osteoclast differentiation	1958-02-01	26/18614	0.00295565	0.0156077	0.00896066	FOS/IFNG	2
BP	GO:2000773	negative regulation of cellular senescence	1958-02-01	26/18614	0.00295565	0.0156077	0.00896066	HMGA2/TERT	2
BP	GO:0001656	metanephros development	1958-03-01	92/18614	0.00296214	0.0156077	0.00896066	EGR1/PDGFRA/WT1	3
BP	GO:0009798	axis specification	1958-03-01	92/18614	0.00296214	0.0156077	0.00896066	AURKA/ETS2/WT1	3
BP	GO:0055006	cardiac cell development	1958-03-01	92/18614	0.00296214	0.0156077	0.00896066	CDK1/GATA4/PDGFRA	3
BP	GO:0009755	hormone-mediated signaling pathway	1958-04-01	192/18614	0.00301457	0.0158462	0.00909759	BRCA1/ESR1/PARP1/PPARG	4
BP	GO:0032465	regulation of cytokinesis	1958-03-01	93/18614	0.00305416	0.0159407	0.00915186	AURKA/BRCA2/CDC25B	3
BP	GO:0034644	cellular response to UV	1958-03-01	93/18614	0.00305416	0.0159407	0.00915186	CHEK1/PARP1/PCNA	3
BP	GO:0070301	cellular response to hydrogen peroxide	1958-03-01	93/18614	0.00305416	0.0159407	0.00915186	CDK1/EZH2/PCNA	3
BP	GO:0007281	germ cell development	1958-05-01	319/18614	0.00312388	0.0161774	0.00928778	AURKA/BRCA2/CDC25B/HMGB2/WT1	5
BP	GO:0021700	developmental maturation	1958-05-01	319/18614	0.00312388	0.0161774	0.00928778	AURKA/BRCA2/CDC25B/CEBPA/PPARG	5
BP	GO:0009749	response to glucose	1958-04-01	194/18614	0.00312876	0.0161774	0.00928778	EGR1/GATA4/PCK1/TXNIP	4
BP	GO:0043433	negative regulation of DNA-binding transcription factor activity	1958-04-01	194/18614	0.00312876	0.0161774	0.00928778	E2F1/E2F2/ESR1/EZH2	4
BP	GO:0043414	macromolecule methylation	1958-05-01	320/18614	0.003166	0.0163318	0.00937643	BRCA1/EZH2/FOS/PARP1/WT1	5
BP	GO:1904705	regulation of vascular associated smooth muscle cell proliferation	1958-03-01	95/18614	0.00324344	0.0166924	0.00958343	JUN/PPARG/TERT	3
BP	GO:0008202	steroid metabolic process	1958-05-01	323/18614	0.00329484	0.0169176	0.00971271	CEBPA/EGR1/ESR1/IFNG/PDGFRA	5
BP	GO:0031507	heterochromatin formation	1958-03-01	96/18614	0.00334072	0.0170346	0.00977989	EZH2/HMGA2/LMNB1	3
BP	GO:0043502	regulation of muscle adaptation	1958-03-01	96/18614	0.00334072	0.0170346	0.00977989	FOXO1/PARP1/PPARG	3
BP	GO:0048477	oogenesis	1958-03-01	96/18614	0.00334072	0.0170346	0.00977989	AURKA/BRCA2/CDC25B	3
BP	GO:0030325	adrenal gland development	1958-02-01	28/18614	0.00342394	0.0173552	0.00996395	PDGFRA/WT1	2
BP	GO:0070199	establishment of protein localization to chromosome	1958-02-01	28/18614	0.00342394	0.0173552	0.00996395	BRCA2/TERT	2
BP	GO:0009746	response to hexose	1958-04-01	199/18614	0.00342712	0.0173552	0.00996395	EGR1/GATA4/PCK1/TXNIP	4
BP	GO:1990874	vascular associated smooth muscle cell proliferation	1958-03-01	97/18614	0.00343978	0.0173795	0.00997792	JUN/PPARG/TERT	3
BP	GO:2001237	negative regulation of extrinsic apoptotic signaling pathway	1958-03-01	99/18614	0.00364325	0.0183346	0.0105262	BRCA1/HMGB2/TERT	3
BP	GO:0062012	regulation of small molecule metabolic process	1958-05-01	331/18614	0.00365689	0.0183346	0.0105262	BRCA1/EGR1/FOXO1/IFNG/PARP1	5
BP	GO:0010575	positive regulation of vascular endothelial growth factor production	1958-02-01	29/18614	0.00367023	0.0183346	0.0105262	BRCA1/GATA4	2
BP	GO:0030431	sleep	1958-02-01	29/18614	0.00367023	0.0183346	0.0105262	FOS/PARP1	2
BP	GO:0061647	histone H3-K9 modification	1958-02-01	29/18614	0.00367023	0.0183346	0.0105262	BRCA1/CHEK1	2
BP	GO:0001763	morphogenesis of a branching structure	1958-04-01	203/18614	0.00367936	0.0183388	0.0105286	EGF/ESR1/PPP1CA/WT1	4
BP	GO:0060419	heart growth	1958-03-01	100/18614	0.00374769	0.0185956	0.0106761	CDK1/GATA4/WT1	3
BP	GO:0140888	interferon-mediated signaling pathway	1958-03-01	100/18614	0.00374769	0.0185956	0.0106761	IFNG/ISG15/PPARG	3
BP	GO:0060562	epithelial tube morphogenesis	1958-05-01	334/18614	0.00379977	0.0188119	0.0108002	EGF/ESR1/GATA4/PPP1CA/WT1	5
BP	GO:0043255	regulation of carbohydrate biosynthetic process	1958-03-01	101/18614	0.00385395	0.0190375	0.0109298	EGF/FOXO1/PPP1CA	3
BP	GO:0051701	biological process involved in interaction with host	1958-04-01	206/18614	0.00387662	0.0190644	0.0109452	CDK1/EGFR/THOC6/VAMP8	4
BP	GO:2000241	regulation of reproductive process	1958-04-01	206/18614	0.00387662	0.0190644	0.0109452	AURKA/CDC25B/ESR1/WT1	4
BP	GO:0034698	response to gonadotropin	1958-02-01	30/18614	0.00392455	0.019088	0.0109588	CCNA2/WT1	2
BP	GO:0039694	viral RNA genome replication	1958-02-01	30/18614	0.00392455	0.019088	0.0109588	HMGA2/TOP2A	2
BP	GO:0070198	protein localization to chromosome, telomeric region	1958-02-01	30/18614	0.00392455	0.019088	0.0109588	BRCA2/TERT	2
BP	GO:0071480	cellular response to gamma radiation	1958-02-01	30/18614	0.00392455	0.019088	0.0109588	EGR1/RAD51	2
BP	GO:0090140	regulation of mitochondrial fission	1958-02-01	30/18614	0.00392455	0.019088	0.0109588	AURKA/PPARG	2
BP	GO:0034284	response to monosaccharide	1958-04-01	207/18614	0.00394394	0.0191402	0.0109888	EGR1/GATA4/PCK1/TXNIP	4
BP	GO:0006473	protein acetylation	1958-04-01	208/18614	0.00401205	0.0194282	0.0111541	BRCA1/BRCA2/CHEK1/FOXO1	4
BP	GO:0022411	cellular component disassembly	1958-06-01	488/18614	0.00402365	0.0194418	0.0111619	AURKA/CDK1/HMGA1/PPP1CA/TOP2A/VAMP8	6
BP	GO:0008630	intrinsic apoptotic signaling pathway in response to DNA damage	1958-03-01	103/18614	0.00407195	0.0195057	0.0111986	BRCA1/BRCA2/E2F1	3
BP	GO:1903076	regulation of protein localization to plasma membrane	1958-03-01	103/18614	0.00407195	0.0195057	0.0111986	EGFR/IFNG/VAMP8	3
BP	GO:0009952	anterior/posterior pattern specification	1958-04-01	209/18614	0.00408096	0.0195057	0.0111986	AURKA/ETS2/GATA4/WT1	4
BP	GO:0045732	positive regulation of protein catabolic process	1958-04-01	209/18614	0.00408096	0.0195057	0.0111986	AURKA/CEBPA/FOXO1/IFNG	4
BP	GO:0071383	cellular response to steroid hormone stimulus	1958-04-01	209/18614	0.00408096	0.0195057	0.0111986	BRCA1/ESR1/PARP1/PCK1	4
BP	GO:0032479	regulation of type I interferon production	1958-03-01	104/18614	0.0041837	0.0198404	0.0113908	GAPDH/HMGB2/ISG15	3
BP	GO:0032606	type I interferon production	1958-03-01	104/18614	0.0041837	0.0198404	0.0113908	GAPDH/HMGB2/ISG15	3
BP	GO:0019221	cytokine-mediated signaling pathway	1958-06-01	492/18614	0.00418656	0.0198404	0.0113908	CEBPA/EGR1/IFNG/ISG15/PPARG/STAT5A	6
BP	GO:1902042	negative regulation of extrinsic apoptotic signaling pathway via death domain receptors	1958-02-01	31/18614	0.00418684	0.0198404	0.0113908	BRCA1/HMGB2	2
BP	GO:0060541	respiratory system development	1958-04-01	211/18614	0.00422116	0.0199603	0.0114596	CEBPA/PDGFRA/PPP1CA/WT1	4
BP	GO:0070828	heterochromatin organization	1958-03-01	105/18614	0.00429731	0.0202597	0.0116315	EZH2/HMGA2/LMNB1	3
BP	GO:0016049	cell growth	1958-06-01	495/18614	0.00431193	0.0202597	0.0116315	AURKA/BRCA1/EGFR/GATA4/PAK4/WT1	6
BP	GO:0043410	positive regulation of MAPK cascade	1958-06-01	495/18614	0.00431193	0.0202597	0.0116315	EGF/EGFR/EZH2/GATA4/JUN/PDGFRA	6
BP	GO:0031396	regulation of protein ubiquitination	1958-04-01	213/18614	0.0043646	0.0204637	0.0117486	ARRDC4/BRCA1/BUB3/ISG15	4
BP	GO:0045637	regulation of myeloid cell differentiation	1958-04-01	214/18614	0.00443754	0.0206781	0.0118717	FOS/HMGB2/IFNG/ISG15	4
BP	GO:0008156	negative regulation of DNA replication	1958-02-01	32/18614	0.00445706	0.0206781	0.0118717	BLM/BRCA2	2
BP	GO:0032770	positive regulation of monooxygenase activity	1958-02-01	32/18614	0.00445706	0.0206781	0.0118717	IFNG/TERT	2
BP	GO:0034390	smooth muscle cell apoptotic process	1958-02-01	32/18614	0.00445706	0.0206781	0.0118717	IFNG/PPARG	2
BP	GO:0034391	regulation of smooth muscle cell apoptotic process	1958-02-01	32/18614	0.00445706	0.0206781	0.0118717	IFNG/PPARG	2
BP	GO:0005976	polysaccharide metabolic process	1958-03-01	107/18614	0.00453013	0.0209732	0.0120411	EGF/GBE1/PPP1CA	3
BP	GO:0048384	retinoic acid receptor signaling pathway	1958-02-01	33/18614	0.00473516	0.0218121	0.0125227	EZH2/PPARG	2
BP	GO:0007179	transforming growth factor beta receptor signaling pathway	1958-04-01	218/18614	0.00473753	0.0218121	0.0125227	FOS/JUN/PARP1/PPARG	4
BP	GO:0018107	peptidyl-threonine phosphorylation	1958-03-01	109/18614	0.00477047	0.0218121	0.0125227	CDK1/CHEK1/EGF	3
BP	GO:0042116	macrophage activation	1958-03-01	109/18614	0.00477047	0.0218121	0.0125227	CEBPA/IFNG/JUN	3
BP	GO:0045814	negative regulation of gene expression, epigenetic	1958-03-01	109/18614	0.00477047	0.0218121	0.0125227	EZH2/HMGA2/LMNB1	3
BP	GO:1904035	regulation of epithelial cell apoptotic process	1958-03-01	109/18614	0.00477047	0.0218121	0.0125227	ESR1/PAK4/TERT	3
BP	GO:1901215	negative regulation of neuron death	1958-04-01	219/18614	0.00481461	0.0219685	0.0126126	CCND1/GBE1/JUN/TERT	4
BP	GO:0051341	regulation of oxidoreductase activity	1958-03-01	111/18614	0.00501839	0.0226768	0.0130192	EGFR/IFNG/TERT	3
BP	GO:2000060	positive regulation of ubiquitin-dependent protein catabolic process	1958-03-01	111/18614	0.00501839	0.0226768	0.0130192	AURKA/CEBPA/EGF	3
BP	GO:0010661	positive regulation of muscle cell apoptotic process	1958-02-01	34/18614	0.00502108	0.0226768	0.0130192	IFNG/PPARG	2
BP	GO:0045648	positive regulation of erythrocyte differentiation	1958-02-01	34/18614	0.00502108	0.0226768	0.0130192	HMGB2/ISG15	2
BP	GO:0060964	regulation of miRNA-mediated gene silencing	1958-02-01	34/18614	0.00502108	0.0226768	0.0130192	PPARG/TERT	2
BP	GO:0070374	positive regulation of ERK1 and ERK2 cascade	1958-04-01	222/18614	0.00505092	0.0227651	0.0130699	EGFR/GATA4/JUN/PDGFRA	4
BP	GO:0006090	pyruvate metabolic process	1958-03-01	112/18614	0.00514522	0.0230961	0.0132599	GAPDH/IFNG/PCK1	3
BP	GO:0014066	regulation of phosphatidylinositol 3-kinase signaling	1958-03-01	112/18614	0.00514522	0.0230961	0.0132599	EGF/EGFR/PDGFRA	3
BP	GO:0042176	regulation of protein catabolic process	1958-05-01	361/18614	0.00527189	0.0236168	0.0135588	AURKA/CEBPA/EGFR/FOXO1/IFNG	5
BP	GO:0006301	postreplication repair	1958-02-01	35/18614	0.00531478	0.0236177	0.0135594	BRCA1/PCNA	2
BP	GO:0033146	regulation of intracellular estrogen receptor signaling pathway	1958-02-01	35/18614	0.00531478	0.0236177	0.0135594	BRCA1/PARP1	2
BP	GO:0071425	hematopoietic stem cell proliferation	1958-02-01	35/18614	0.00531478	0.0236177	0.0135594	BRCA2/CEBPA	2
BP	GO:2000352	negative regulation of endothelial cell apoptotic process	1958-02-01	35/18614	0.00531478	0.0236177	0.0135594	PAK4/TERT	2
BP	GO:0046777	protein autophosphorylation	1958-04-01	227/18614	0.00546189	0.0242228	0.0139068	AURKA/EGFR/JUN/PDGFRA	4
BP	GO:0032259	methylation	1958-05-01	365/18614	0.00552007	0.0243831	0.0139988	BRCA1/EZH2/FOS/PARP1/WT1	5
BP	GO:0045862	positive regulation of proteolysis	1958-05-01	365/18614	0.00552007	0.0243831	0.0139988	AURKA/CEBPA/EGF/IFNG/PPARG	5
BP	GO:0030518	intracellular steroid hormone receptor signaling pathway	1958-03-01	115/18614	0.00553727	0.0244103	0.0140144	BRCA1/ESR1/PARP1	3
BP	GO:0010614	negative regulation of cardiac muscle hypertrophy	1958-02-01	36/18614	0.0056162	0.0246112	0.0141298	FOXO1/PPARG	2
BP	GO:0030224	monocyte differentiation	1958-02-01	36/18614	0.0056162	0.0246112	0.0141298	JUN/PPARG	2
BP	GO:1900368	regulation of post-transcriptional gene silencing by RNA	1958-02-01	36/18614	0.0056162	0.0246112	0.0141298	PPARG/TERT	2
BP	GO:0071346	cellular response to type II interferon	1958-03-01	116/18614	0.00567183	0.0247569	0.0142134	GAPDH/IFNG/PPARG	3
BP	GO:1904892	regulation of receptor signaling pathway via STAT	1958-03-01	116/18614	0.00567183	0.0247569	0.0142134	EGF/IFNG/PPARG	3
BP	GO:0043406	positive regulation of MAP kinase activity	1958-03-01	117/18614	0.00580835	0.0253029	0.0145269	EGF/EGFR/EZH2	3
BP	GO:0010631	epithelial cell migration	1958-05-01	371/18614	0.00590773	0.0256108	0.0147036	EGF/IFNG/JUN/PPARG/STAT5A	5
BP	GO:0006270	DNA replication initiation	1958-02-01	37/18614	0.00592531	0.0256108	0.0147036	CCNE1/CCNE2	2
BP	GO:0022616	DNA strand elongation	1958-02-01	37/18614	0.00592531	0.0256108	0.0147036	PCNA/TERT	2
BP	GO:0060147	regulation of post-transcriptional gene silencing	1958-02-01	37/18614	0.00592531	0.0256108	0.0147036	PPARG/TERT	2
BP	GO:0051702	biological process involved in interaction with symbiont	1958-03-01	118/18614	0.00594683	0.0256537	0.0147283	GAPDH/HMGA2/JUN	3
BP	GO:2001234	negative regulation of apoptotic signaling pathway	1958-04-01	233/18614	0.00598395	0.0257636	0.0147914	BRCA1/GATA4/HMGB2/TERT	4
BP	GO:0045088	regulation of innate immune response	1958-05-01	373/18614	0.00604113	0.0259592	0.0149037	ESR1/HMGB2/ISG15/PARP1/PPARG	5
BP	GO:0009743	response to carbohydrate	1958-04-01	234/18614	0.00607408	0.026047	0.0149541	EGR1/GATA4/PCK1/TXNIP	4
BP	GO:0018210	peptidyl-threonine modification	1958-03-01	119/18614	0.00608728	0.026047	0.0149541	CDK1/CHEK1/EGF	3
BP	GO:0018205	peptidyl-lysine modification	1958-05-01	374/18614	0.00610862	0.026047	0.0149541	BRCA1/BRCA2/CHEK1/EGR1/EZH2	5
BP	GO:0090132	epithelium migration	1958-05-01	374/18614	0.00610862	0.026047	0.0149541	EGF/IFNG/JUN/PPARG/STAT5A	5
BP	GO:0043200	response to amino acid	1958-03-01	120/18614	0.0062297	0.0263619	0.0151349	EGFR/PCNA/PDGFRA	3
BP	GO:0014741	negative regulation of muscle hypertrophy	1958-02-01	38/18614	0.00624204	0.0263619	0.0151349	FOXO1/PPARG	2
BP	GO:0032728	positive regulation of interferon-beta production	1958-02-01	38/18614	0.00624204	0.0263619	0.0151349	HMGB2/ISG15	2
BP	GO:0032885	regulation of polysaccharide biosynthetic process	1958-02-01	38/18614	0.00624204	0.0263619	0.0151349	EGF/PPP1CA	2
BP	GO:0060966	regulation of gene silencing by RNA	1958-02-01	38/18614	0.00624204	0.0263619	0.0151349	PPARG/TERT	2
BP	GO:0090130	tissue migration	1958-05-01	379/18614	0.00645408	0.0272055	0.0156192	EGF/IFNG/JUN/PPARG/STAT5A	5
BP	GO:0090100	positive regulation of transmembrane receptor protein serine/threonine kinase signaling pathway	1958-03-01	122/18614	0.00652051	0.0274176	0.015741	GATA4/PARP1/PPARG	3
BP	GO:0042307	positive regulation of protein import into nucleus	1958-02-01	39/18614	0.00656635	0.0274176	0.015741	CDK1/IFNG	2
BP	GO:0045737	positive regulation of cyclin-dependent protein serine/threonine kinase activity	1958-02-01	39/18614	0.00656635	0.0274176	0.015741	CCND1/EGFR	2
BP	GO:0060390	regulation of SMAD protein signal transduction	1958-02-01	39/18614	0.00656635	0.0274176	0.015741	PARP1/PPARG	2
BP	GO:0070316	regulation of G0 to G1 transition	1958-02-01	39/18614	0.00656635	0.0274176	0.015741	CHEK1/FOXO4	2
BP	GO:0002274	myeloid leukocyte activation	1958-04-01	240/18614	0.00663396	0.0276477	0.0158731	CEBPA/IFNG/JUN/VAMP8	4
BP	GO:0000266	mitochondrial fission	1958-02-01	40/18614	0.00689819	0.0286411	0.0164434	AURKA/PPARG	2
BP	GO:0032570	response to progesterone	1958-02-01	40/18614	0.00689819	0.0286411	0.0164434	FOS/TXNIP	2
BP	GO:0048738	cardiac muscle tissue development	1958-04-01	243/18614	0.00692633	0.0287041	0.0164796	CDK1/GATA4/PDGFRA/WT1	4
BP	GO:0002832	negative regulation of response to biotic stimulus	1958-03-01	125/18614	0.00697171	0.0288381	0.0165565	ISG15/PARP1/PPARG	3
BP	GO:0045471	response to ethanol	1958-03-01	126/18614	0.00712614	0.0294219	0.0168917	CCND1/CDK1/FOS	3
BP	GO:0045023	G0 to G1 transition	1958-02-01	41/18614	0.00723752	0.0297707	0.0170919	CHEK1/FOXO4	2
BP	GO:0060421	positive regulation of heart growth	1958-02-01	41/18614	0.00723752	0.0297707	0.0170919	CDK1/WT1	2
BP	GO:0071482	cellular response to light stimulus	1958-03-01	127/18614	0.00728259	0.0299005	0.0171665	CHEK1/PARP1/PCNA	3
BP	GO:0046883	regulation of hormone secretion	1958-04-01	247/18614	0.00732931	0.0300366	0.0172446	FOXO1/IFNG/PPARG/VAMP8	4
BP	GO:1904375	regulation of protein localization to cell periphery	1958-03-01	128/18614	0.00744107	0.0304383	0.0174752	EGFR/IFNG/VAMP8	3
BP	GO:0007595	lactation	1958-02-01	42/18614	0.00758428	0.030853	0.0177133	CCND1/STAT5A	2
BP	GO:0050999	regulation of nitric-oxide synthase activity	1958-02-01	42/18614	0.00758428	0.030853	0.0177133	EGFR/TERT	2
BP	GO:1904031	positive regulation of cyclin-dependent protein kinase activity	1958-02-01	42/18614	0.00758428	0.030853	0.0177133	CCND1/EGFR	2
BP	GO:0043543	protein acylation	1958-04-01	250/18614	0.00764152	0.0310288	0.0178142	BRCA1/BRCA2/CHEK1/FOXO1	4
BP	GO:0001701	in utero embryonic development	1958-05-01	398/18614	0.00789281	0.0319413	0.0183381	BRCA2/CEBPA/CHEK1/EGFR/PDGFRA	5
BP	GO:0045840	positive regulation of mitotic nuclear division	1958-02-01	43/18614	0.00793842	0.0319413	0.0183381	AURKA/EGF	2
BP	GO:0071364	cellular response to epidermal growth factor stimulus	1958-02-01	43/18614	0.00793842	0.0319413	0.0183381	EGFR/FOS	2
BP	GO:0071459	protein localization to chromosome, centromeric region	1958-02-01	43/18614	0.00793842	0.0319413	0.0183381	BUB3/CDK1	2
BP	GO:0071548	response to dexamethasone	1958-02-01	43/18614	0.00793842	0.0319413	0.0183381	PCK1/PCNA	2
BP	GO:0090257	regulation of muscle system process	1958-04-01	254/18614	0.00807131	0.0324171	0.0186113	FOXO1/GATA4/PARP1/PPARG	4
BP	GO:0032881	regulation of polysaccharide metabolic process	1958-02-01	44/18614	0.00829991	0.0332146	0.0190692	EGF/PPP1CA	2
BP	GO:0048512	circadian behavior	1958-02-01	44/18614	0.00829991	0.0332146	0.0190692	EGR1/PARP1	2
BP	GO:0048565	digestive tract development	1958-03-01	134/18614	0.00843494	0.0336941	0.0193444	EGFR/GATA4/PDGFRA	3
BP	GO:0043401	steroid hormone mediated signaling pathway	1958-03-01	135/18614	0.00860781	0.0342609	0.0196699	BRCA1/ESR1/PARP1	3
BP	GO:0043467	regulation of generation of precursor metabolites and energy	1958-03-01	135/18614	0.00860781	0.0342609	0.0196699	CDK1/IFNG/PPP1CA	3
BP	GO:0014706	striated muscle tissue development	1958-04-01	259/18614	0.00863056	0.0342898	0.0196865	CDK1/GATA4/PDGFRA/WT1	4
BP	GO:0005978	glycogen biosynthetic process	1958-02-01	45/18614	0.00866868	0.0343181	0.0197027	GBE1/PPP1CA	2
BP	GO:0009250	glucan biosynthetic process	1958-02-01	45/18614	0.00866868	0.0343181	0.0197027	GBE1/PPP1CA	2
BP	GO:0009615	response to virus	1958-05-01	408/18614	0.00873367	0.0345136	0.0198149	HMGA2/IFNG/ISG15/ISG20/VAMP8	5
BP	GO:0001101	response to acid chemical	1958-03-01	136/18614	0.00878275	0.0346457	0.0198907	EGFR/PCNA/PDGFRA	3
BP	GO:1903052	positive regulation of proteolysis involved in protein catabolic process	1958-03-01	137/18614	0.00895977	0.0352811	0.0202556	AURKA/CEBPA/EGF	3
BP	GO:0007622	rhythmic behavior	1958-02-01	46/18614	0.0090447	0.0353015	0.0202673	EGR1/PARP1	2
BP	GO:0014911	positive regulation of smooth muscle cell migration	1958-02-01	46/18614	0.0090447	0.0353015	0.0202673	FOXO4/TERT	2
BP	GO:1990090	cellular response to nerve growth factor stimulus	1958-02-01	46/18614	0.0090447	0.0353015	0.0202673	E2F1/PARP1	2
BP	GO:2000273	positive regulation of signaling receptor activity	1958-02-01	46/18614	0.0090447	0.0353015	0.0202673	EGF/IFNG	2
BP	GO:2001239	regulation of extrinsic apoptotic signaling pathway in absence of ligand	1958-02-01	46/18614	0.0090447	0.0353015	0.0202673	PPP1CA/TERT	2
BP	GO:0071824	protein-DNA complex subunit organization	1958-04-01	263/18614	0.00909586	0.0354386	0.020346	ESR1/HMGA1/HMGB2/RAD51	4
BP	GO:0050727	regulation of inflammatory response	1958-05-01	414/18614	0.00926703	0.0360421	0.0206925	CEBPA/ESR1/IFNG/PPARG/VAMP8	5
BP	GO:0034341	response to type II interferon	1958-03-01	139/18614	0.00932008	0.0361848	0.0207744	GAPDH/IFNG/PPARG	3
BP	GO:0001774	microglial cell activation	1958-02-01	47/18614	0.00942792	0.0364118	0.0209047	IFNG/JUN	2
BP	GO:0045646	regulation of erythrocyte differentiation	1958-02-01	47/18614	0.00942792	0.0364118	0.0209047	HMGB2/ISG15	2
BP	GO:0070849	response to epidermal growth factor	1958-02-01	47/18614	0.00942792	0.0364118	0.0209047	EGFR/FOS	2
BP	GO:0033046	negative regulation of sister chromatid segregation	1958-02-01	48/18614	0.00981829	0.0375915	0.021582	BUB3/RAD21	2
BP	GO:0033048	negative regulation of mitotic sister chromatid segregation	1958-02-01	48/18614	0.00981829	0.0375915	0.021582	BUB3/RAD21	2
BP	GO:0045841	negative regulation of mitotic metaphase/anaphase transition	1958-02-01	48/18614	0.00981829	0.0375915	0.021582	BUB3/RAD21	2
BP	GO:1990089	response to nerve growth factor	1958-02-01	48/18614	0.00981829	0.0375915	0.021582	E2F1/PARP1	2
BP	GO:2000816	negative regulation of mitotic sister chromatid separation	1958-02-01	48/18614	0.00981829	0.0375915	0.021582	BUB3/RAD21	2
BP	GO:0014074	response to purine-containing compound	1958-03-01	143/18614	0.0100659	0.038473	0.0220881	CHEK1/FOS/WT1	3
BP	GO:0031640	killing of cells of another organism	1958-02-01	49/18614	0.0102158	0.0389784	0.0223783	GAPDH/IFNG	2
BP	GO:0014065	phosphatidylinositol 3-kinase signaling	1958-03-01	144/18614	0.0102577	0.0390709	0.0224314	EGF/EGFR/PDGFRA	3
BP	GO:0002269	leukocyte activation involved in inflammatory response	1958-02-01	50/18614	0.0106203	0.0400731	0.0230067	IFNG/JUN	2
BP	GO:0051985	negative regulation of chromosome segregation	1958-02-01	50/18614	0.0106203	0.0400731	0.0230067	BUB3/RAD21	2
BP	GO:1902041	regulation of extrinsic apoptotic signaling pathway via death domain receptors	1958-02-01	50/18614	0.0106203	0.0400731	0.0230067	BRCA1/HMGB2	2
BP	GO:1902100	negative regulation of metaphase/anaphase transition of cell cycle	1958-02-01	50/18614	0.0106203	0.0400731	0.0230067	BUB3/RAD21	2
BP	GO:1905819	negative regulation of chromosome separation	1958-02-01	50/18614	0.0106203	0.0400731	0.0230067	BUB3/RAD21	2
BP	GO:0030177	positive regulation of Wnt signaling pathway	1958-03-01	146/18614	0.0106475	0.0400731	0.0230067	EGF/EGFR/TERT	3
BP	GO:0055123	digestive system development	1958-03-01	146/18614	0.0106475	0.0400731	0.0230067	EGFR/GATA4/PDGFRA	3
BP	GO:0010720	positive regulation of cell development	1958-05-01	432/18614	0.011002	0.0411693	0.0236361	AURKA/E2F1/FOS/IFNG/PCK1	5
BP	GO:0019083	viral transcription	1958-02-01	51/18614	0.0110318	0.0411693	0.0236361	HMGA2/JUN	2
BP	GO:0032873	negative regulation of stress-activated MAPK cascade	1958-02-01	51/18614	0.0110318	0.0411693	0.0236361	FOXM1/FOXO1	2
BP	GO:0070303	negative regulation of stress-activated protein kinase signaling cascade	1958-02-01	51/18614	0.0110318	0.0411693	0.0236361	FOXM1/FOXO1	2
BP	GO:1904707	positive regulation of vascular associated smooth muscle cell proliferation	1958-02-01	51/18614	0.0110318	0.0411693	0.0236361	JUN/TERT	2
BP	GO:0051348	negative regulation of transferase activity	1958-04-01	279/18614	0.0111206	0.0414306	0.0237861	BUB3/CEBPA/IFNG/PPARG	4
BP	GO:0022602	ovulation cycle process	1958-02-01	52/18614	0.0114503	0.0423123	0.0242923	ESR1/PDGFRA	2
BP	GO:0046622	positive regulation of organ growth	1958-02-01	52/18614	0.0114503	0.0423123	0.0242923	CDK1/WT1	2
BP	GO:2000677	regulation of transcription regulatory region DNA binding	1958-02-01	52/18614	0.0114503	0.0423123	0.0242923	IFNG/PARP1	2
BP	GO:0061351	neural precursor cell proliferation	1958-03-01	150/18614	0.0114528	0.0423123	0.0242923	EGF/FOXO1/SOX5	3
BP	GO:2000377	regulation of reactive oxygen species metabolic process	1958-03-01	150/18614	0.0114528	0.0423123	0.0242923	BRCA1/FOXM1/FOXO1	3
BP	GO:0016525	negative regulation of angiogenesis	1958-03-01	151/18614	0.0116595	0.0430041	0.0246895	E2F2/FOXO4/PPARG	3
BP	GO:0045936	negative regulation of phosphate metabolic process	1958-05-01	439/18614	0.0117331	0.0432037	0.0248041	CEBPA/IFNG/JUN/PARP1/PPARG	5
BP	GO:0010563	negative regulation of phosphorus metabolic process	1958-05-01	440/18614	0.0118402	0.0432966	0.0248574	CEBPA/IFNG/JUN/PARP1/PPARG	5
BP	GO:0072006	nephron development	1958-03-01	152/18614	0.0118683	0.0432966	0.0248574	EGR1/PDGFRA/WT1	3
BP	GO:0007129	homologous chromosome pairing at meiosis	1958-02-01	53/18614	0.0118757	0.0432966	0.0248574	CCNE1/CCNE2	2
BP	GO:0010874	regulation of cholesterol efflux	1958-02-01	53/18614	0.0118757	0.0432966	0.0248574	EGF/PPARG	2
BP	GO:0033047	regulation of mitotic sister chromatid segregation	1958-02-01	53/18614	0.0118757	0.0432966	0.0248574	BUB3/RAD21	2
BP	GO:0035065	regulation of histone acetylation	1958-02-01	53/18614	0.0118757	0.0432966	0.0248574	BRCA1/CHEK1	2
BP	GO:0031349	positive regulation of defense response	1958-05-01	441/18614	0.011948	0.0434883	0.0249675	CEBPA/ESR1/HMGB2/IFNG/VAMP8	5
BP	GO:0006352	DNA-templated transcription initiation	1958-03-01	153/18614	0.0120793	0.043679	0.0250769	E2F2/ESR1/JUN	3
BP	GO:0016573	histone acetylation	1958-03-01	153/18614	0.0120793	0.043679	0.0250769	BRCA1/BRCA2/CHEK1	3
BP	GO:0046718	viral entry into host cell	1958-03-01	153/18614	0.0120793	0.043679	0.0250769	CDK1/EGFR/VAMP8	3
BP	GO:2000181	negative regulation of blood vessel morphogenesis	1958-03-01	153/18614	0.0120793	0.043679	0.0250769	E2F2/FOXO4/PPARG	3
BP	GO:0050729	positive regulation of inflammatory response	1958-03-01	154/18614	0.0122925	0.044217	0.0253858	CEBPA/IFNG/VAMP8	3
BP	GO:1901343	negative regulation of vasculature development	1958-03-01	154/18614	0.0122925	0.044217	0.0253858	E2F2/FOXO4/PPARG	3
BP	GO:0009409	response to cold	1958-02-01	54/18614	0.012308	0.044217	0.0253858	FOS/FOXO1	2
BP	GO:0046605	regulation of centrosome cycle	1958-02-01	54/18614	0.012308	0.044217	0.0253858	AURKA/BRCA1	2
BP	GO:0044262	cellular carbohydrate metabolic process	1958-04-01	290/18614	0.0126692	0.0454407	0.0260884	FOXO1/GBE1/PCK1/PPP1CA	4
BP	GO:0007584	response to nutrient	1958-03-01	156/18614	0.0127252	0.0454991	0.0261219	CCND1/GATA4/PPARG	3
BP	GO:0061900	glial cell activation	1958-02-01	55/18614	0.0127472	0.0454991	0.0261219	IFNG/JUN	2
BP	GO:2000772	regulation of cellular senescence	1958-02-01	55/18614	0.0127472	0.0454991	0.0261219	HMGA2/TERT	2
BP	GO:0001678	intracellular glucose homeostasis	1958-03-01	157/18614	0.0129449	0.046068	0.0264485	FOXO1/GATA4/PCK1	3
BP	GO:0031331	positive regulation of cellular catabolic process	1958-05-01	450/18614	0.0129482	0.046068	0.0264485	AURKA/CEBPA/EGF/FOXO1/IFNG	5
BP	GO:0003012	muscle system process	1958-05-01	452/18614	0.0131779	0.046714	0.0268194	EZH2/FOXO1/GATA4/PARP1/PPARG	5
BP	GO:0032608	interferon-beta production	1958-02-01	56/18614	0.0131931	0.046714	0.0268194	HMGB2/ISG15	2
BP	GO:0032648	regulation of interferon-beta production	1958-02-01	56/18614	0.0131931	0.046714	0.0268194	HMGB2/ISG15	2
BP	GO:0072594	establishment of protein localization to organelle	1958-05-01	453/18614	0.0132938	0.0469956	0.0269811	BRCA2/CDK1/IFNG/TERT/TXNIP	5
BP	GO:0044409	entry into host	1958-03-01	160/18614	0.0136168	0.0480607	0.0275926	CDK1/EGFR/VAMP8	3
BP	GO:0043470	regulation of carbohydrate catabolic process	1958-02-01	57/18614	0.0136457	0.0480859	0.027607	IFNG/PPP1CA	2
BP	GO:0018393	internal peptidyl-lysine acetylation	1958-03-01	161/18614	0.0138452	0.0487112	0.027966	BRCA1/BRCA2/CHEK1	3
BP	GO:0016052	carbohydrate catabolic process	1958-03-01	162/18614	0.0140757	0.0493119	0.0283109	GAPDH/IFNG/PPP1CA	3
BP	GO:0010965	regulation of mitotic sister chromatid separation	1958-02-01	58/18614	0.014105	0.0493119	0.0283109	BUB3/RAD21	2
BP	GO:0042306	regulation of protein import into nucleus	1958-02-01	58/18614	0.014105	0.0493119	0.0283109	CDK1/IFNG	2
BP	GO:0048008	platelet-derived growth factor receptor signaling pathway	1958-02-01	58/18614	0.014105	0.0493119	0.0283109	PDGFRA/TXNIP	2
BP	GO:0006475	internal protein amino acid acetylation	1958-03-01	163/18614	0.0143084	0.0498653	0.0286286	BRCA1/BRCA2/CHEK1	3
BP	GO:0006606	protein import into nucleus	1958-03-01	163/18614	0.0143084	0.0498653	0.0286286	CDK1/IFNG/TXNIP	3
BP	GO:0002831	regulation of response to biotic stimulus	1958-05-01	463/18614	0.0144913	0.0502268	0.0288362	ESR1/HMGB2/ISG15/PARP1/PPARG	5
BP	GO:0002763	positive regulation of myeloid leukocyte differentiation	1958-02-01	59/18614	0.014571	0.0502268	0.0288362	FOS/IFNG	2
BP	GO:0007062	sister chromatid cohesion	1958-02-01	59/18614	0.014571	0.0502268	0.0288362	FEN1/RAD21	2
BP	GO:0010574	regulation of vascular endothelial growth factor production	1958-02-01	59/18614	0.014571	0.0502268	0.0288362	BRCA1/GATA4	2
BP	GO:0051438	regulation of ubiquitin-protein transferase activity	1958-02-01	59/18614	0.014571	0.0502268	0.0288362	ARRDC4/BUB3	2
BP	GO:0051785	positive regulation of nuclear division	1958-02-01	59/18614	0.014571	0.0502268	0.0288362	AURKA/EGF	2
BP	GO:2000351	regulation of endothelial cell apoptotic process	1958-02-01	59/18614	0.014571	0.0502268	0.0288362	PAK4/TERT	2
BP	GO:0051607	defense response to virus	1958-04-01	303/18614	0.0146701	0.0504899	0.0289873	IFNG/ISG15/ISG20/VAMP8	4
BP	GO:0051090	regulation of DNA-binding transcription factor activity	1958-05-01	465/18614	0.0147392	0.050649	0.0290786	E2F1/E2F2/ESR1/EZH2/PPARG	5
BP	GO:0140546	defense response to symbiont	1958-04-01	304/18614	0.0148319	0.0508883	0.029216	IFNG/ISG15/ISG20/VAMP8	4
BP	GO:0046879	hormone secretion	1958-04-01	305/18614	0.0149948	0.0512966	0.0294503	FOXO1/IFNG/PPARG/VAMP8	4
BP	GO:0030856	regulation of epithelial cell differentiation	1958-03-01	166/18614	0.0150197	0.0512966	0.0294503	CCND1/EZH2/IFNG	3
BP	GO:0046824	positive regulation of nucleocytoplasmic transport	1958-02-01	60/18614	0.0150436	0.0512966	0.0294503	CDK1/IFNG	2
BP	GO:1903078	positive regulation of protein localization to plasma membrane	1958-02-01	60/18614	0.0150436	0.0512966	0.0294503	EGFR/IFNG	2
BP	GO:0051170	import into nucleus	1958-03-01	168/18614	0.0155048	0.0526061	0.0302022	CDK1/IFNG/TXNIP	3
BP	GO:0045599	negative regulation of fat cell differentiation	1958-02-01	61/18614	0.0155227	0.0526061	0.0302022	E2F1/FOXO1	2
BP	GO:0051306	mitotic sister chromatid separation	1958-02-01	61/18614	0.0155227	0.0526061	0.0302022	BUB3/RAD21	2
BP	GO:0060135	maternal process involved in female pregnancy	1958-02-01	61/18614	0.0155227	0.0526061	0.0302022	ESR1/PARP1	2
BP	GO:0009267	cellular response to starvation	1958-03-01	170/18614	0.0159988	0.0540039	0.0310047	FOS/FOXO1/PCK1	3
BP	GO:1904036	negative regulation of epithelial cell apoptotic process	1958-02-01	62/18614	0.0160084	0.0540039	0.0310047	PAK4/TERT	2
BP	GO:2000756	regulation of peptidyl-lysine acetylation	1958-02-01	62/18614	0.0160084	0.0540039	0.0310047	BRCA1/CHEK1	2
BP	GO:0010573	vascular endothelial growth factor production	1958-02-01	63/18614	0.0165005	0.0549969	0.0315748	BRCA1/GATA4	2
BP	GO:0032731	positive regulation of interleukin-1 beta production	1958-02-01	63/18614	0.0165005	0.0549969	0.0315748	EGR1/IFNG	2
BP	GO:0033692	cellular polysaccharide biosynthetic process	1958-02-01	63/18614	0.0165005	0.0549969	0.0315748	GBE1/PPP1CA	2
BP	GO:0043967	histone H4 acetylation	1958-02-01	63/18614	0.0165005	0.0549969	0.0315748	BRCA1/BRCA2	2
BP	GO:0051353	positive regulation of oxidoreductase activity	1958-02-01	63/18614	0.0165005	0.0549969	0.0315748	IFNG/TERT	2
BP	GO:0070542	response to fatty acid	1958-02-01	63/18614	0.0165005	0.0549969	0.0315748	E2F1/FOXO1	2
BP	GO:0018394	peptidyl-lysine acetylation	1958-03-01	172/18614	0.0165015	0.0549969	0.0315748	BRCA1/BRCA2/CHEK1	3
BP	GO:0048015	phosphatidylinositol-mediated signaling	1958-03-01	172/18614	0.0165015	0.0549969	0.0315748	EGF/EGFR/PDGFRA	3
BP	GO:0009914	hormone transport	1958-04-01	315/18614	0.0166862	0.0554452	0.0318322	FOXO1/IFNG/PPARG/VAMP8	4
BP	GO:0070372	regulation of ERK1 and ERK2 cascade	1958-04-01	315/18614	0.0166862	0.0554452	0.0318322	EGFR/GATA4/JUN/PDGFRA	4
BP	GO:0007259	receptor signaling pathway via JAK-STAT	1958-03-01	173/18614	0.0167562	0.0555113	0.0318701	EGF/IFNG/STAT5A	3
BP	GO:2000058	regulation of ubiquitin-dependent protein catabolic process	1958-03-01	173/18614	0.0167562	0.0555113	0.0318701	AURKA/CEBPA/EGF	3
BP	GO:0006303	double-strand break repair via nonhomologous end joining	1958-02-01	64/18614	0.0169991	0.056064	0.0321874	HMGA2/HMGB2	2
BP	GO:0045143	homologous chromosome segregation	1958-02-01	64/18614	0.0169991	0.056064	0.0321874	CCNE1/CCNE2	2
BP	GO:1905953	negative regulation of lipid localization	1958-02-01	64/18614	0.0169991	0.056064	0.0321874	EGF/PPARG	2
BP	GO:0023061	signal release	1958-05-01	483/18614	0.0171006	0.056315	0.0323316	FOXO1/IFNG/PPARG/SNCG/VAMP8	5
BP	GO:1905475	regulation of protein localization to membrane	1958-03-01	175/18614	0.0172723	0.0567958	0.0326076	EGFR/IFNG/VAMP8	3
BP	GO:0072577	endothelial cell apoptotic process	1958-02-01	65/18614	0.017504	0.0572809	0.0328861	PAK4/TERT	2
BP	GO:1905330	regulation of morphogenesis of an epithelium	1958-02-01	65/18614	0.017504	0.0572809	0.0328861	EGF/ESR1	2
BP	GO:0030509	BMP signaling pathway	1958-03-01	176/18614	0.0175336	0.0572809	0.0328861	EGR1/GATA4/PPARG	3
BP	GO:0048017	inositol lipid-mediated signaling	1958-03-01	176/18614	0.0175336	0.0572809	0.0328861	EGF/EGFR/PDGFRA	3
BP	GO:0042063	gliogenesis	1958-04-01	320/18614	0.0175751	0.0572809	0.0328861	CDK1/E2F1/EZH2/IFNG	4
BP	GO:0060485	mesenchyme development	1958-04-01	320/18614	0.0175751	0.0572809	0.0328861	EZH2/GATA4/HMGA2/WT1	4
BP	GO:0010469	regulation of signaling receptor activity	1958-03-01	177/18614	0.0177972	0.0579193	0.0332526	EGF/IFNG/PPARG	3
BP	GO:0060538	skeletal muscle organ development	1958-03-01	178/18614	0.0180629	0.0586979	0.0336996	EGR1/FOS/WT1	3
BP	GO:0038034	signal transduction in absence of ligand	1958-02-01	67/18614	0.0185329	0.0600487	0.0344751	PPP1CA/TERT	2
BP	GO:0097192	extrinsic apoptotic signaling pathway in absence of ligand	1958-02-01	67/18614	0.0185329	0.0600487	0.0344751	PPP1CA/TERT	2
BP	GO:0051048	negative regulation of secretion	1958-03-01	180/18614	0.0186011	0.0601817	0.0345515	EGF/FOXO1/VAMP8	3
BP	GO:0071496	cellular response to external stimulus	1958-04-01	327/18614	0.0188687	0.0608598	0.0349408	CHEK1/FOS/FOXO1/PCK1	4
BP	GO:0098727	maintenance of cell number	1958-03-01	181/18614	0.0188736	0.0608598	0.0349408	EZH2/FOXO1/HMGA2	3
BP	GO:0001667	ameboidal-type cell migration	1958-05-01	496/18614	0.0189551	0.0608598	0.0349408	EGF/IFNG/JUN/PPARG/STAT5A	5
BP	GO:0035914	skeletal muscle cell differentiation	1958-02-01	68/18614	0.0190567	0.0608598	0.0349408	EGR1/FOS	2
BP	GO:0045670	regulation of osteoclast differentiation	1958-02-01	68/18614	0.0190567	0.0608598	0.0349408	FOS/IFNG	2
BP	GO:1904377	positive regulation of protein localization to cell periphery	1958-02-01	68/18614	0.0190567	0.0608598	0.0349408	EGFR/IFNG	2
BP	GO:2000144	positive regulation of DNA-templated transcription initiation	1958-02-01	68/18614	0.0190567	0.0608598	0.0349408	ESR1/JUN	2
BP	GO:0006913	nucleocytoplasmic transport	1958-04-01	328/18614	0.0190582	0.0608598	0.0349408	CDK1/IFNG/THOC6/TXNIP	4
BP	GO:0051169	nuclear transport	1958-04-01	328/18614	0.0190582	0.0608598	0.0349408	CDK1/IFNG/THOC6/TXNIP	4
BP	GO:0043409	negative regulation of MAPK cascade	1958-03-01	183/18614	0.0194251	0.0619419	0.0355621	FOXM1/FOXO1/PPARG	3
BP	GO:1902107	positive regulation of leukocyte differentiation	1958-03-01	184/18614	0.0197042	0.0626513	0.0359693	FOS/IFNG/PCK1	3
BP	GO:1903708	positive regulation of hemopoiesis	1958-03-01	184/18614	0.0197042	0.0626513	0.0359693	FOS/IFNG/PCK1	3
BP	GO:0000910	cytokinesis	1958-03-01	185/18614	0.0199855	0.0633637	0.0363783	AURKA/BRCA2/CDC25B	3
BP	GO:0044000	movement in host	1958-03-01	185/18614	0.0199855	0.0633637	0.0363783	CDK1/EGFR/VAMP8	3
BP	GO:0014823	response to activity	1958-02-01	70/18614	0.020123	0.0635267	0.0364719	CDK1/FOS	2
BP	GO:0032722	positive regulation of chemokine production	1958-02-01	70/18614	0.020123	0.0635267	0.0364719	EGR1/IFNG	2
BP	GO:0051148	negative regulation of muscle cell differentiation	1958-02-01	70/18614	0.020123	0.0635267	0.0364719	EZH2/FOXO4	2
BP	GO:0030324	lung development	1958-03-01	186/18614	0.020269	0.0638056	0.0366321	CEBPA/PDGFRA/PPP1CA	3
BP	GO:0051896	regulation of protein kinase B signaling	1958-03-01	186/18614	0.020269	0.0638056	0.0366321	EGF/EGFR/GATA4	3
BP	GO:0006006	glucose metabolic process	1958-03-01	187/18614	0.0205548	0.0643392	0.0369384	FOXO1/GAPDH/PCK1	3
BP	GO:0007565	female pregnancy	1958-03-01	187/18614	0.0205548	0.0643392	0.0369384	ESR1/FOS/PARP1	3
BP	GO:0071772	response to BMP	1958-03-01	187/18614	0.0205548	0.0643392	0.0369384	EGR1/GATA4/PPARG	3
BP	GO:0071773	cellular response to BMP stimulus	1958-03-01	187/18614	0.0205548	0.0643392	0.0369384	EGR1/GATA4/PPARG	3
BP	GO:0032922	circadian regulation of gene expression	1958-02-01	71/18614	0.0206654	0.0644119	0.0369801	EGR1/PPP1CA	2
BP	GO:0033344	cholesterol efflux	1958-02-01	71/18614	0.0206654	0.0644119	0.0369801	EGF/PPARG	2
BP	GO:0045600	positive regulation of fat cell differentiation	1958-02-01	71/18614	0.0206654	0.0644119	0.0369801	CEBPA/PPARG	2
BP	GO:0015980	energy derivation by oxidation of organic compounds	1958-04-01	337/18614	0.0208174	0.0647946	0.0371998	CDK1/GBE1/IFNG/PPP1CA	4
BP	GO:0043010	camera-type eye development	1958-04-01	338/18614	0.0210189	0.0653297	0.0375071	EGFR/JUN/PDGFRA/WT1	4
BP	GO:0030330	DNA damage response, signal transduction by p53 class mediator	1958-02-01	72/18614	0.0212138	0.0657509	0.0377488	BRCA2/FOXM1	2
BP	GO:0033143	regulation of intracellular steroid hormone receptor signaling pathway	1958-02-01	72/18614	0.0212138	0.0657509	0.0377488	BRCA1/PARP1	2
BP	GO:0030323	respiratory tube development	1958-03-01	190/18614	0.0214255	0.0663141	0.0380722	CEBPA/PDGFRA/PPP1CA	3
BP	GO:0001933	negative regulation of protein phosphorylation	1958-04-01	341/18614	0.0216304	0.066855	0.0383827	CEBPA/IFNG/JUN/PPARG	4
BP	GO:0050777	negative regulation of immune response	1958-03-01	191/18614	0.0217202	0.0670003	0.0384661	ISG15/PARP1/PPARG	3
BP	GO:0042246	tissue regeneration	1958-02-01	73/18614	0.0217683	0.0670003	0.0384661	EZH2/GATA4	2
BP	GO:1905818	regulation of chromosome separation	1958-02-01	73/18614	0.0217683	0.0670003	0.0384661	BUB3/RAD21	2
BP	GO:0055001	muscle cell development	1958-03-01	192/18614	0.0220171	0.067672	0.0388518	CDK1/GATA4/PDGFRA	3
BP	GO:0032872	regulation of stress-activated MAPK cascade	1958-03-01	193/18614	0.0223162	0.0681566	0.03913	EGFR/FOXM1/FOXO1	3
BP	GO:0032732	positive regulation of interleukin-1 production	1958-02-01	74/18614	0.0223288	0.0681566	0.03913	EGR1/IFNG	2
BP	GO:0051298	centrosome duplication	1958-02-01	74/18614	0.0223288	0.0681566	0.03913	BRCA1/BRCA2	2
BP	GO:0060420	regulation of heart growth	1958-02-01	74/18614	0.0223288	0.0681566	0.03913	CDK1/WT1	2
BP	GO:1903578	regulation of ATP metabolic process	1958-02-01	74/18614	0.0223288	0.0681566	0.03913	IFNG/PARP1	2
BP	GO:0005977	glycogen metabolic process	1958-02-01	75/18614	0.0228952	0.0695811	0.0399479	GBE1/PPP1CA	2
BP	GO:0042058	regulation of epidermal growth factor receptor signaling pathway	1958-02-01	75/18614	0.0228952	0.0695811	0.0399479	EGF/EGFR	2
BP	GO:0048662	negative regulation of smooth muscle cell proliferation	1958-02-01	75/18614	0.0228952	0.0695811	0.0399479	IFNG/PPARG	2
BP	GO:0031334	positive regulation of protein-containing complex assembly	1958-03-01	195/18614	0.0229212	0.0695811	0.0399479	ESR1/IFNG/ISG15	3
BP	GO:0010506	regulation of autophagy	1958-04-01	348/18614	0.0230998	0.0700273	0.040204	FOXO1/GAPDH/GATA4/IFNG	4
BP	GO:0070302	regulation of stress-activated protein kinase signaling cascade	1958-03-01	196/18614	0.023227	0.0703166	0.0403701	EGFR/FOXM1/FOXO1	3
BP	GO:0006073	cellular glucan metabolic process	1958-02-01	76/18614	0.0234676	0.0706581	0.0405662	GBE1/PPP1CA	2
BP	GO:0044042	glucan metabolic process	1958-02-01	76/18614	0.0234676	0.0706581	0.0405662	GBE1/PPP1CA	2
BP	GO:0050810	regulation of steroid biosynthetic process	1958-02-01	76/18614	0.0234676	0.0706581	0.0405662	EGR1/IFNG	2
BP	GO:0150076	neuroinflammatory response	1958-02-01	76/18614	0.0234676	0.0706581	0.0405662	IFNG/JUN	2
BP	GO:0007517	muscle organ development	1958-04-01	351/18614	0.0237478	0.0714048	0.0409949	EGR1/FOS/FOXO4/WT1	4
BP	GO:0071897	DNA biosynthetic process	1958-03-01	198/18614	0.0238454	0.0716009	0.0411075	CHEK1/PCNA/TERT	3
BP	GO:1901983	regulation of protein acetylation	1958-02-01	77/18614	0.0240458	0.0721049	0.0413968	BRCA1/CHEK1	2
BP	GO:0043393	regulation of protein binding	1958-03-01	201/18614	0.0247897	0.0742348	0.0426197	AURKA/PPP1CA/TERT	3
BP	GO:0032371	regulation of sterol transport	1958-02-01	79/18614	0.0252198	0.0751163	0.0431257	EGF/PPARG	2
BP	GO:0032374	regulation of cholesterol transport	1958-02-01	79/18614	0.0252198	0.0751163	0.0431257	EGF/PPARG	2
BP	GO:0051304	chromosome separation	1958-02-01	79/18614	0.0252198	0.0751163	0.0431257	BUB3/RAD21	2
BP	GO:1903201	regulation of oxidative stress-induced cell death	1958-02-01	79/18614	0.0252198	0.0751163	0.0431257	GATA4/PARP1	2
BP	GO:0002292	T cell differentiation involved in immune response	1958-02-01	80/18614	0.0258154	0.0764786	0.0439079	IFNG/PCK1	2
BP	GO:0045921	positive regulation of exocytosis	1958-02-01	80/18614	0.0258154	0.0764786	0.0439079	IFNG/VAMP8	2
BP	GO:0071230	cellular response to amino acid stimulus	1958-02-01	80/18614	0.0258154	0.0764786	0.0439079	EGFR/PDGFRA	2
BP	GO:2000142	regulation of DNA-templated transcription initiation	1958-02-01	80/18614	0.0258154	0.0764786	0.0439079	ESR1/JUN	2
BP	GO:0050878	regulation of body fluid levels	1958-04-01	361/18614	0.0259877	0.076886	0.0441418	CCND1/PDGFRA/STAT5A/VAMP8	4
BP	GO:0014855	striated muscle cell proliferation	1958-02-01	81/18614	0.0264168	0.0780512	0.0448107	CDK1/FOS	2
BP	GO:0042594	response to starvation	1958-03-01	207/18614	0.0267384	0.078791	0.0452354	FOS/FOXO1/PCK1	3
BP	GO:0044703	multi-organism reproductive process	1958-03-01	207/18614	0.0267384	0.078791	0.0452354	ESR1/FOS/PARP1	3
BP	GO:1901184	regulation of ERBB signaling pathway	1958-02-01	82/18614	0.0270238	0.0795262	0.0456576	EGF/EGFR	2
BP	GO:0007492	endoderm development	1958-02-01	83/18614	0.0276365	0.081006	0.0465071	GATA4/HMGA2	2
BP	GO:0014068	positive regulation of phosphatidylinositol 3-kinase signaling	1958-02-01	83/18614	0.0276365	0.081006	0.0465071	EGF/PDGFRA	2
BP	GO:0051851	modulation by host of symbiont process	1958-02-01	83/18614	0.0276365	0.081006	0.0465071	HMGA2/JUN	2
BP	GO:0018108	peptidyl-tyrosine phosphorylation	1958-04-01	370/18614	0.0281094	0.0822833	0.0472404	EGF/EGFR/IFNG/PDGFRA	4
BP	GO:0006094	gluconeogenesis	1958-02-01	84/18614	0.0282548	0.0825995	0.047422	FOXO1/PCK1	2
BP	GO:0018212	peptidyl-tyrosine modification	1958-04-01	372/18614	0.0285946	0.0834828	0.0479291	EGF/EGFR/IFNG/PDGFRA	4
BP	GO:0009306	protein secretion	1958-04-01	373/18614	0.0288391	0.0839794	0.0482142	FOXO1/IFNG/PPARG/SNCG	4
BP	GO:0006096	glycolytic process	1958-02-01	85/18614	0.0288786	0.0839794	0.0482142	GAPDH/IFNG	2
BP	GO:0031397	negative regulation of protein ubiquitination	1958-02-01	85/18614	0.0288786	0.0839794	0.0482142	BUB3/ISG15	2
BP	GO:0035592	establishment of protein localization to extracellular region	1958-04-01	374/18614	0.0290849	0.0844682	0.0484948	FOXO1/IFNG/PPARG/SNCG	4
BP	GO:0043491	protein kinase B signaling	1958-03-01	215/18614	0.0294613	0.0851383	0.0488796	EGF/EGFR/GATA4	3
BP	GO:0006757	ATP generation from ADP	1958-02-01	86/18614	0.0295079	0.0851383	0.0488796	GAPDH/IFNG	2
BP	GO:0008625	extrinsic apoptotic signaling pathway via death domain receptors	1958-02-01	86/18614	0.0295079	0.0851383	0.0488796	BRCA1/HMGB2	2
BP	GO:2000134	negative regulation of G1/S transition of mitotic cell cycle	1958-02-01	86/18614	0.0295079	0.0851383	0.0488796	CCND1/EZH2	2
BP	GO:2000781	positive regulation of double-strand break repair	1958-02-01	86/18614	0.0295079	0.0851383	0.0488796	FOXM1/PARP1	2
BP	GO:0044706	multi-multicellular organism process	1958-03-01	216/18614	0.0298116	0.0857971	0.0492578	ESR1/FOS/PARP1	3
BP	GO:0002696	positive regulation of leukocyte activation	1958-04-01	377/18614	0.0298296	0.0857971	0.0492578	CEBPA/IFNG/PCK1/VAMP8	4
BP	GO:0001960	negative regulation of cytokine-mediated signaling pathway	1958-02-01	87/18614	0.0301428	0.0857971	0.0492578	ISG15/PPARG	2
BP	GO:0019319	hexose biosynthetic process	1958-02-01	87/18614	0.0301428	0.0857971	0.0492578	FOXO1/PCK1	2
BP	GO:0048678	response to axon injury	1958-02-01	87/18614	0.0301428	0.0857971	0.0492578	CDK1/JUN	2
BP	GO:0006469	negative regulation of protein kinase activity	1958-03-01	217/18614	0.0301642	0.0857971	0.0492578	CEBPA/IFNG/PPARG	3
BP	GO:0000050	urea cycle	1958-01-01	10/18614	0.0307334	0.0857971	0.0492578	CEBPA	1
BP	GO:0002361	CD4-positive, CD25-positive, alpha-beta regulatory T cell differentiation	1958-01-01	10/18614	0.0307334	0.0857971	0.0492578	IFNG	1
BP	GO:0007440	foregut morphogenesis	1958-01-01	10/18614	0.0307334	0.0857971	0.0492578	GATA4	1
BP	GO:0009629	response to gravity	1958-01-01	10/18614	0.0307334	0.0857971	0.0492578	FOS	1
BP	GO:0010887	negative regulation of cholesterol storage	1958-01-01	10/18614	0.0307334	0.0857971	0.0492578	PPARG	1
BP	GO:0030388	fructose 1,6-bisphosphate metabolic process	1958-01-01	10/18614	0.0307334	0.0857971	0.0492578	IFNG	1
BP	GO:0032070	regulation of deoxyribonuclease activity	1958-01-01	10/18614	0.0307334	0.0857971	0.0492578	PCNA	1
BP	GO:0033197	response to vitamin E	1958-01-01	10/18614	0.0307334	0.0857971	0.0492578	CCND1	1
BP	GO:0033212	iron import into cell	1958-01-01	10/18614	0.0307334	0.0857971	0.0492578	IFNG	1
BP	GO:0042368	vitamin D biosynthetic process	1958-01-01	10/18614	0.0307334	0.0857971	0.0492578	IFNG	1
BP	GO:0046886	positive regulation of hormone biosynthetic process	1958-01-01	10/18614	0.0307334	0.0857971	0.0492578	EGR1	1
BP	GO:0055015	ventricular cardiac muscle cell development	1958-01-01	10/18614	0.0307334	0.0857971	0.0492578	CDK1	1
BP	GO:0060068	vagina development	1958-01-01	10/18614	0.0307334	0.0857971	0.0492578	ESR1	1
BP	GO:0060525	prostate glandular acinus development	1958-01-01	10/18614	0.0307334	0.0857971	0.0492578	ESR1	1
BP	GO:0071374	cellular response to parathyroid hormone stimulus	1958-01-01	10/18614	0.0307334	0.0857971	0.0492578	FOS	1
BP	GO:0071838	cell proliferation in bone marrow	1958-01-01	10/18614	0.0307334	0.0857971	0.0492578	HMGA2	1
BP	GO:0097201	negative regulation of transcription from RNA polymerase II promoter in response to stress	1958-01-01	10/18614	0.0307334	0.0857971	0.0492578	JUN	1
BP	GO:1904181	positive regulation of membrane depolarization	1958-01-01	10/18614	0.0307334	0.0857971	0.0492578	PARP1	1
BP	GO:1905461	positive regulation of vascular associated smooth muscle cell apoptotic process	1958-01-01	10/18614	0.0307334	0.0857971	0.0492578	PPARG	1
BP	GO:0033273	response to vitamin	1958-02-01	88/18614	0.030783	0.0857971	0.0492578	CCND1/GATA4	2
BP	GO:0071277	cellular response to calcium ion	1958-02-01	88/18614	0.030783	0.0857971	0.0492578	FOS/JUN	2
BP	GO:0050767	regulation of neurogenesis	1958-04-01	381/18614	0.0308402	0.08584	0.0492824	E2F1/EZH2/HMGB2/IFNG	4
BP	GO:0046034	ATP metabolic process	1958-03-01	219/18614	0.030876	0.08584	0.0492824	GAPDH/IFNG/PARP1	3
BP	GO:0071692	protein localization to extracellular region	1958-04-01	382/18614	0.031096	0.086343	0.0495712	FOXO1/IFNG/PPARG/SNCG	4
BP	GO:0042326	negative regulation of phosphorylation	1958-04-01	383/18614	0.031353	0.0866149	0.0497273	CEBPA/IFNG/JUN/PPARG	4
BP	GO:0001892	embryonic placenta development	1958-02-01	89/18614	0.0314287	0.0866149	0.0497273	CEBPA/EGFR	2
BP	GO:0006112	energy reserve metabolic process	1958-02-01	89/18614	0.0314287	0.0866149	0.0497273	GBE1/PPP1CA	2
BP	GO:0051591	response to cAMP	1958-02-01	89/18614	0.0314287	0.0866149	0.0497273	FOS/WT1	2
BP	GO:0071229	cellular response to acid chemical	1958-02-01	89/18614	0.0314287	0.0866149	0.0497273	EGFR/PDGFRA	2
BP	GO:2000177	regulation of neural precursor cell proliferation	1958-02-01	89/18614	0.0314287	0.0866149	0.0497273	EGF/FOXO1	2
BP	GO:0001654	eye development	1958-04-01	385/18614	0.0318709	0.0877242	0.0503642	EGFR/JUN/PDGFRA/WT1	4
BP	GO:0014910	regulation of smooth muscle cell migration	1958-02-01	90/18614	0.0320797	0.0881894	0.0506312	FOXO4/TERT	2
BP	GO:0030071	regulation of mitotic metaphase/anaphase transition	1958-02-01	91/18614	0.0327361	0.0898821	0.0516031	BUB3/RAD21	2
BP	GO:0150063	visual system development	1958-04-01	389/18614	0.0329218	0.0902801	0.0518316	EGFR/JUN/PDGFRA/WT1	4
BP	GO:0055017	cardiac muscle tissue growth	1958-02-01	92/18614	0.0333977	0.0904361	0.0519211	CDK1/GATA4	2
BP	GO:0060761	negative regulation of response to cytokine stimulus	1958-02-01	92/18614	0.0333977	0.0904361	0.0519211	ISG15/PPARG	2
BP	GO:0001547	antral ovarian follicle growth	1958-01-01	11/18614	0.0337552	0.0904361	0.0519211	ESR1	1
BP	GO:0001821	histamine secretion	1958-01-01	11/18614	0.0337552	0.0904361	0.0519211	VAMP8	1
BP	GO:0021936	regulation of cerebellar granule cell precursor proliferation	1958-01-01	11/18614	0.0337552	0.0904361	0.0519211	EGF	1
BP	GO:0032836	glomerular basement membrane development	1958-01-01	11/18614	0.0337552	0.0904361	0.0519211	WT1	1
BP	GO:0033148	positive regulation of intracellular estrogen receptor signaling pathway	1958-01-01	11/18614	0.0337552	0.0904361	0.0519211	PARP1	1
BP	GO:0035821	modulation of process of another organism	1958-01-01	11/18614	0.0337552	0.0904361	0.0519211	IFNG	1
BP	GO:0044771	meiotic cell cycle phase transition	1958-01-01	11/18614	0.0337552	0.0904361	0.0519211	CDC25B	1
BP	GO:0045654	positive regulation of megakaryocyte differentiation	1958-01-01	11/18614	0.0337552	0.0904361	0.0519211	HMGB2	1
BP	GO:0060736	prostate gland growth	1958-01-01	11/18614	0.0337552	0.0904361	0.0519211	ESR1	1
BP	GO:0060923	cardiac muscle cell fate commitment	1958-01-01	11/18614	0.0337552	0.0904361	0.0519211	WT1	1
BP	GO:0061418	regulation of transcription from RNA polymerase II promoter in response to hypoxia	1958-01-01	11/18614	0.0337552	0.0904361	0.0519211	EGR1	1
BP	GO:0070213	protein auto-ADP-ribosylation	1958-01-01	11/18614	0.0337552	0.0904361	0.0519211	PARP1	1
BP	GO:0070344	regulation of fat cell proliferation	1958-01-01	11/18614	0.0337552	0.0904361	0.0519211	E2F1	1
BP	GO:0071313	cellular response to caffeine	1958-01-01	11/18614	0.0337552	0.0904361	0.0519211	CHEK1	1
BP	GO:0090009	primitive streak formation	1958-01-01	11/18614	0.0337552	0.0904361	0.0519211	ETS2	1
BP	GO:1900222	negative regulation of amyloid-beta clearance	1958-01-01	11/18614	0.0337552	0.0904361	0.0519211	IFNG	1
BP	GO:2001241	positive regulation of extrinsic apoptotic signaling pathway in absence of ligand	1958-01-01	11/18614	0.0337552	0.0904361	0.0519211	PPP1CA	1
BP	GO:0032436	positive regulation of proteasomal ubiquitin-dependent protein catabolic process	1958-02-01	93/18614	0.0340646	0.0910447	0.0522705	AURKA/CEBPA	2
BP	GO:1900542	regulation of purine nucleotide metabolic process	1958-02-01	93/18614	0.0340646	0.0910447	0.0522705	IFNG/PARP1	2
BP	GO:0019318	hexose metabolic process	1958-03-01	228/18614	0.0341885	0.0912655	0.0523973	FOXO1/GAPDH/PCK1	3
BP	GO:0050867	positive regulation of cell activation	1958-04-01	394/18614	0.034264	0.091357	0.0524498	CEBPA/IFNG/PCK1/VAMP8	4
BP	GO:0048880	sensory system development	1958-04-01	395/18614	0.0345363	0.0919721	0.052803	EGFR/JUN/PDGFRA/WT1	4
BP	GO:0006140	regulation of nucleotide metabolic process	1958-02-01	94/18614	0.0347367	0.0920627	0.052855	IFNG/PARP1	2
BP	GO:0046031	ADP metabolic process	1958-02-01	94/18614	0.0347367	0.0920627	0.052855	GAPDH/IFNG	2
BP	GO:1900407	regulation of cellular response to oxidative stress	1958-02-01	94/18614	0.0347367	0.0920627	0.052855	GATA4/PARP1	2
BP	GO:1902099	regulation of metaphase/anaphase transition of cell cycle	1958-02-01	94/18614	0.0347367	0.0920627	0.052855	BUB3/RAD21	2
BP	GO:0031669	cellular response to nutrient levels	1958-03-01	230/18614	0.0349488	0.0924034	0.0530506	FOS/FOXO1/PCK1	3
BP	GO:1903050	regulation of proteolysis involved in protein catabolic process	1958-03-01	230/18614	0.0349488	0.0924034	0.0530506	AURKA/CEBPA/EGF	3
BP	GO:0007091	metaphase/anaphase transition of mitotic cell cycle	1958-02-01	95/18614	0.035414	0.0935217	0.0536926	BUB3/RAD21	2
BP	GO:0010594	regulation of endothelial cell migration	1958-03-01	232/18614	0.0357179	0.0938902	0.0539042	EGF/PPARG/STAT5A	3
BP	GO:0032091	negative regulation of protein binding	1958-02-01	96/18614	0.0360964	0.0938902	0.0539042	AURKA/PPP1CA	2
BP	GO:0044264	cellular polysaccharide metabolic process	1958-02-01	96/18614	0.0360964	0.0938902	0.0539042	GBE1/PPP1CA	2
BP	GO:0046364	monosaccharide biosynthetic process	1958-02-01	96/18614	0.0360964	0.0938902	0.0539042	FOXO1/PCK1	2
BP	GO:0000012	single strand break repair	1958-01-01	12/18614	0.0367677	0.0938902	0.0539042	PARP1	1
BP	GO:0001553	luteinization	1958-01-01	12/18614	0.0367677	0.0938902	0.0539042	PDGFRA	1
BP	GO:0009650	UV protection	1958-01-01	12/18614	0.0367677	0.0938902	0.0539042	FEN1	1
BP	GO:0010749	regulation of nitric oxide mediated signal transduction	1958-01-01	12/18614	0.0367677	0.0938902	0.0539042	EGFR	1
BP	GO:0010826	negative regulation of centrosome duplication	1958-01-01	12/18614	0.0367677	0.0938902	0.0539042	BRCA1	1
BP	GO:0019627	urea metabolic process	1958-01-01	12/18614	0.0367677	0.0938902	0.0539042	CEBPA	1
BP	GO:0030656	regulation of vitamin metabolic process	1958-01-01	12/18614	0.0367677	0.0938902	0.0539042	IFNG	1
BP	GO:0031061	negative regulation of histone methylation	1958-01-01	12/18614	0.0367677	0.0938902	0.0539042	BRCA1	1
BP	GO:0031953	negative regulation of protein autophosphorylation	1958-01-01	12/18614	0.0367677	0.0938902	0.0539042	JUN	1
BP	GO:0033145	positive regulation of intracellular steroid hormone receptor signaling pathway	1958-01-01	12/18614	0.0367677	0.0938902	0.0539042	PARP1	1
BP	GO:0036295	cellular response to increased oxygen levels	1958-01-01	12/18614	0.0367677	0.0938902	0.0539042	FOXO1	1
BP	GO:0043380	regulation of memory T cell differentiation	1958-01-01	12/18614	0.0367677	0.0938902	0.0539042	PCK1	1
BP	GO:0046606	negative regulation of centrosome cycle	1958-01-01	12/18614	0.0367677	0.0938902	0.0539042	BRCA1	1
BP	GO:0060394	negative regulation of pathway-restricted SMAD protein phosphorylation	1958-01-01	12/18614	0.0367677	0.0938902	0.0539042	PPARG	1
BP	GO:0060442	branching involved in prostate gland morphogenesis	1958-01-01	12/18614	0.0367677	0.0938902	0.0539042	ESR1	1
BP	GO:0071941	nitrogen cycle metabolic process	1958-01-01	12/18614	0.0367677	0.0938902	0.0539042	CEBPA	1
BP	GO:0090239	regulation of histone H4 acetylation	1958-01-01	12/18614	0.0367677	0.0938902	0.0539042	BRCA1	1
BP	GO:0090435	protein localization to nuclear envelope	1958-01-01	12/18614	0.0367677	0.0938902	0.0539042	LMNB1	1
BP	GO:0140719	constitutive heterochromatin formation	1958-01-01	12/18614	0.0367677	0.0938902	0.0539042	EZH2	1
BP	GO:1902946	protein localization to early endosome	1958-01-01	12/18614	0.0367677	0.0938902	0.0539042	EGF	1
BP	GO:1904177	regulation of adipose tissue development	1958-01-01	12/18614	0.0367677	0.0938902	0.0539042	PPARG	1
BP	GO:1905668	positive regulation of protein localization to endosome	1958-01-01	12/18614	0.0367677	0.0938902	0.0539042	EGF	1
BP	GO:0014909	smooth muscle cell migration	1958-02-01	97/18614	0.0367839	0.0938902	0.0539042	FOXO4/TERT	2
BP	GO:1902807	negative regulation of cell cycle G1/S phase transition	1958-02-01	97/18614	0.0367839	0.0938902	0.0539042	CCND1/EZH2	2
BP	GO:1903321	negative regulation of protein modification by small protein conjugation or removal	1958-02-01	97/18614	0.0367839	0.0938902	0.0539042	BUB3/ISG15	2
BP	GO:0071356	cellular response to tumor necrosis factor	1958-03-01	235/18614	0.0368879	0.0940472	0.0539944	BRCA1/CEBPA/FOS	3
BP	GO:0002275	myeloid cell activation involved in immune response	1958-02-01	98/18614	0.0374765	0.0952187	0.0546669	IFNG/VAMP8	2
BP	GO:0032642	regulation of chemokine production	1958-02-01	98/18614	0.0374765	0.0952187	0.0546669	EGR1/IFNG	2
BP	GO:0044784	metaphase/anaphase transition of cell cycle	1958-02-01	98/18614	0.0374765	0.0952187	0.0546669	BUB3/RAD21	2
BP	GO:0051403	stress-activated MAPK cascade	1958-03-01	237/18614	0.0376789	0.0955136	0.0548362	EGFR/FOXM1/FOXO1	3
BP	GO:0072593	reactive oxygen species metabolic process	1958-03-01	237/18614	0.0376789	0.0955136	0.0548362	BRCA1/FOXM1/FOXO1	3
BP	GO:0019218	regulation of steroid metabolic process	1958-02-01	99/18614	0.0381741	0.0963275	0.0553035	EGR1/IFNG	2
BP	GO:0032602	chemokine production	1958-02-01	99/18614	0.0381741	0.0963275	0.0553035	EGR1/IFNG	2
BP	GO:0036473	cell death in response to oxidative stress	1958-02-01	99/18614	0.0381741	0.0963275	0.0553035	GATA4/PARP1	2
BP	GO:0048661	positive regulation of smooth muscle cell proliferation	1958-02-01	99/18614	0.0381741	0.0963275	0.0553035	JUN/TERT	2
BP	GO:0033673	negative regulation of kinase activity	1958-03-01	239/18614	0.0384786	0.096882	0.0556218	CEBPA/IFNG/PPARG	3
BP	GO:0043254	regulation of protein-containing complex assembly	1958-04-01	409/18614	0.0384814	0.096882	0.0556218	ESR1/IFNG/ISG15/PARP1	4
BP	GO:0019080	viral gene expression	1958-02-01	100/18614	0.0388767	0.0972522	0.0558344	HMGA2/JUN	2
BP	GO:0032984	protein-containing complex disassembly	1958-03-01	240/18614	0.0388817	0.0972522	0.0558344	HMGA1/PPP1CA/VAMP8	3
BP	GO:0042445	hormone metabolic process	1958-03-01	241/18614	0.0392869	0.0972522	0.0558344	EGR1/ESR1/PDGFRA	3
BP	GO:0009636	response to toxic substance	1958-03-01	242/18614	0.0396944	0.0972522	0.0558344	CDK1/FOS/RAD51	3
BP	GO:0065004	protein-DNA complex assembly	1958-03-01	242/18614	0.0396944	0.0972522	0.0558344	ESR1/HMGB2/RAD51	3
BP	GO:0007183	SMAD protein complex assembly	1958-01-01	13/18614	0.039771	0.0972522	0.0558344	PARP1	1
BP	GO:0010745	negative regulation of macrophage derived foam cell differentiation	1958-01-01	13/18614	0.039771	0.0972522	0.0558344	PPARG	1
BP	GO:0034085	establishment of sister chromatid cohesion	1958-01-01	13/18614	0.039771	0.0972522	0.0558344	RAD21	1
BP	GO:0036302	atrioventricular canal development	1958-01-01	13/18614	0.039771	0.0972522	0.0558344	GATA4	1
BP	GO:0042362	fat-soluble vitamin biosynthetic process	1958-01-01	13/18614	0.039771	0.0972522	0.0558344	IFNG	1
BP	GO:0043379	memory T cell differentiation	1958-01-01	13/18614	0.039771	0.0972522	0.0558344	PCK1	1
BP	GO:0043471	regulation of cellular carbohydrate catabolic process	1958-01-01	13/18614	0.039771	0.0972522	0.0558344	PPP1CA	1
BP	GO:0045605	negative regulation of epidermal cell differentiation	1958-01-01	13/18614	0.039771	0.0972522	0.0558344	EZH2	1
BP	GO:0045683	negative regulation of epidermis development	1958-01-01	13/18614	0.039771	0.0972522	0.0558344	EZH2	1
BP	GO:0045741	positive regulation of epidermal growth factor-activated receptor activity	1958-01-01	13/18614	0.039771	0.0972522	0.0558344	EGF	1
BP	GO:0070254	mucus secretion	1958-01-01	13/18614	0.039771	0.0972522	0.0558344	VAMP8	1
BP	GO:0070341	fat cell proliferation	1958-01-01	13/18614	0.039771	0.0972522	0.0558344	E2F1	1
BP	GO:0070417	cellular response to cold	1958-01-01	13/18614	0.039771	0.0972522	0.0558344	FOXO1	1
BP	GO:0071107	response to parathyroid hormone	1958-01-01	13/18614	0.039771	0.0972522	0.0558344	FOS	1
BP	GO:0071236	cellular response to antibiotic	1958-01-01	13/18614	0.039771	0.0972522	0.0558344	EZH2	1
BP	GO:1900262	regulation of DNA-directed DNA polymerase activity	1958-01-01	13/18614	0.039771	0.0972522	0.0558344	PCNA	1
BP	GO:1900264	positive regulation of DNA-directed DNA polymerase activity	1958-01-01	13/18614	0.039771	0.0972522	0.0558344	PCNA	1
BP	GO:1901857	positive regulation of cellular respiration	1958-01-01	13/18614	0.039771	0.0972522	0.0558344	IFNG	1
BP	GO:1902065	response to L-glutamate	1958-01-01	13/18614	0.039771	0.0972522	0.0558344	PCNA	1
BP	GO:1905666	regulation of protein localization to endosome	1958-01-01	13/18614	0.039771	0.0972522	0.0558344	EGF	1
BP	GO:1905939	regulation of gonad development	1958-01-01	13/18614	0.039771	0.0972522	0.0558344	WT1	1
BP	GO:0002532	production of molecular mediator involved in inflammatory response	1958-02-01	102/18614	0.0402966	0.0979961	0.0562615	EZH2/VAMP8	2
BP	GO:0006165	nucleoside diphosphate phosphorylation	1958-02-01	102/18614	0.0402966	0.0979961	0.0562615	GAPDH/IFNG	2
BP	GO:0030316	osteoclast differentiation	1958-02-01	102/18614	0.0402966	0.0979961	0.0562615	FOS/IFNG	2
BP	GO:0046620	regulation of organ growth	1958-02-01	102/18614	0.0402966	0.0979961	0.0562615	CDK1/WT1	2
BP	GO:1905477	positive regulation of protein localization to membrane	1958-02-01	102/18614	0.0402966	0.0979961	0.0562615	EGFR/IFNG	2
BP	GO:0009205	purine ribonucleoside triphosphate metabolic process	1958-03-01	244/18614	0.0405157	0.0984208	0.0565053	GAPDH/IFNG/PARP1	3
BP	GO:0031098	stress-activated protein kinase signaling cascade	1958-03-01	245/18614	0.0409297	0.0993172	0.05702	EGFR/FOXM1/FOXO1	3
BP	GO:1902882	regulation of response to oxidative stress	1958-02-01	103/18614	0.041014	0.0994128	0.0570748	GATA4/PARP1	2
BP	GO:0033045	regulation of sister chromatid segregation	1958-02-01	104/18614	0.0417361	0.100771	0.0578547	BUB3/RAD21	2
BP	GO:0034968	histone lysine methylation	1958-02-01	104/18614	0.0417361	0.100771	0.0578547	BRCA1/EZH2	2
BP	GO:0046939	nucleotide phosphorylation	1958-02-01	104/18614	0.0417361	0.100771	0.0578547	GAPDH/IFNG	2
BP	GO:0001558	regulation of cell growth	1958-04-01	420/18614	0.0417565	0.100771	0.0578547	BRCA1/EGFR/PAK4/WT1	4
BP	GO:0003002	regionalization	1958-04-01	422/18614	0.0423686	0.100787	0.0578639	AURKA/ETS2/GATA4/WT1	4
BP	GO:0030098	lymphocyte differentiation	1958-04-01	422/18614	0.0423686	0.100787	0.0578639	EGR1/EZH2/IFNG/PCK1	4
BP	GO:0046425	regulation of receptor signaling pathway via JAK-STAT	1958-02-01	105/18614	0.0424631	0.100787	0.0578639	EGF/IFNG	2
BP	GO:0009144	purine nucleoside triphosphate metabolic process	1958-03-01	249/18614	0.0426069	0.100787	0.0578639	GAPDH/IFNG/PARP1	3
BP	GO:0030213	hyaluronan biosynthetic process	1958-01-01	14/18614	0.0427651	0.100787	0.0578639	EGF	1
BP	GO:0031000	response to caffeine	1958-01-01	14/18614	0.0427651	0.100787	0.0578639	CHEK1	1
BP	GO:0045144	meiotic sister chromatid segregation	1958-01-01	14/18614	0.0427651	0.100787	0.0578639	RAD21	1
BP	GO:0045348	positive regulation of MHC class II biosynthetic process	1958-01-01	14/18614	0.0427651	0.100787	0.0578639	IFNG	1
BP	GO:0048308	organelle inheritance	1958-01-01	14/18614	0.0427651	0.100787	0.0578639	CDK1	1
BP	GO:0048313	Golgi inheritance	1958-01-01	14/18614	0.0427651	0.100787	0.0578639	CDK1	1
BP	GO:0051177	meiotic sister chromatid cohesion	1958-01-01	14/18614	0.0427651	0.100787	0.0578639	RAD21	1
BP	GO:0051608	histamine transport	1958-01-01	14/18614	0.0427651	0.100787	0.0578639	VAMP8	1
BP	GO:0055012	ventricular cardiac muscle cell differentiation	1958-01-01	14/18614	0.0427651	0.100787	0.0578639	CDK1	1
BP	GO:0055057	neuroblast division	1958-01-01	14/18614	0.0427651	0.100787	0.0578639	SOX5	1
BP	GO:0060330	regulation of response to type II interferon	1958-01-01	14/18614	0.0427651	0.100787	0.0578639	PPARG	1
BP	GO:0060334	regulation of type II interferon-mediated signaling pathway	1958-01-01	14/18614	0.0427651	0.100787	0.0578639	PPARG	1
BP	GO:0071285	cellular response to lithium ion	1958-01-01	14/18614	0.0427651	0.100787	0.0578639	CEBPA	1
BP	GO:0071415	cellular response to purine-containing compound	1958-01-01	14/18614	0.0427651	0.100787	0.0578639	CHEK1	1
BP	GO:0090715	immunological memory formation process	1958-01-01	14/18614	0.0427651	0.100787	0.0578639	PCK1	1
BP	GO:1903798	regulation of miRNA maturation	1958-01-01	14/18614	0.0427651	0.100787	0.0578639	TERT	1
BP	GO:1904044	response to aldosterone	1958-01-01	14/18614	0.0427651	0.100787	0.0578639	PARP1	1
BP	GO:1905203	regulation of connective tissue replacement	1958-01-01	14/18614	0.0427651	0.100787	0.0578639	PPARG	1
BP	GO:0000819	sister chromatid segregation	1958-03-01	250/18614	0.0430316	0.101307	0.0581625	BUB3/RAD21/TOP2A	3
BP	GO:0009135	purine nucleoside diphosphate metabolic process	1958-02-01	106/18614	0.0431948	0.101368	0.0581974	GAPDH/IFNG	2
BP	GO:0009179	purine ribonucleoside diphosphate metabolic process	1958-02-01	106/18614	0.0431948	0.101368	0.0581974	GAPDH/IFNG	2
BP	GO:1901796	regulation of signal transduction by p53 class mediator	1958-02-01	106/18614	0.0431948	0.101368	0.0581974	AURKA/CHEK1	2
BP	GO:0009199	ribonucleoside triphosphate metabolic process	1958-03-01	251/18614	0.0434584	0.101879	0.0584905	GAPDH/IFNG/PARP1	3
BP	GO:0046822	regulation of nucleocytoplasmic transport	1958-02-01	107/18614	0.0439313	0.102661	0.0589397	CDK1/IFNG	2
BP	GO:0062014	negative regulation of small molecule metabolic process	1958-02-01	107/18614	0.0439313	0.102661	0.0589397	BRCA1/PARP1	2
BP	GO:1901655	cellular response to ketone	1958-02-01	107/18614	0.0439313	0.102661	0.0589397	FOS/PCK1	2
BP	GO:0001503	ossification	1958-04-01	429/18614	0.0445513	0.103628	0.059495	CEBPA/EGFR/ISG15/PPARG	4
BP	GO:0014013	regulation of gliogenesis	1958-02-01	108/18614	0.0446725	0.103628	0.059495	E2F1/EZH2	2
BP	GO:0033138	positive regulation of peptidyl-serine phosphorylation	1958-02-01	108/18614	0.0446725	0.103628	0.059495	EGFR/IFNG	2
BP	GO:0050730	regulation of peptidyl-tyrosine phosphorylation	1958-03-01	255/18614	0.0451871	0.103628	0.059495	EGF/EGFR/IFNG	3
BP	GO:0005996	monosaccharide metabolic process	1958-03-01	256/18614	0.0456245	0.103628	0.059495	FOXO1/GAPDH/PCK1	3
BP	GO:0001325	formation of extrachromosomal circular DNA	1958-01-01	15/18614	0.04575	0.103628	0.059495	BLM	1
BP	GO:0006271	DNA strand elongation involved in DNA replication	1958-01-01	15/18614	0.04575	0.103628	0.059495	PCNA	1
BP	GO:0007135	meiosis II	1958-01-01	15/18614	0.04575	0.103628	0.059495	RAD21	1
BP	GO:0010225	response to UV-C	1958-01-01	15/18614	0.04575	0.103628	0.059495	BRCA2	1
BP	GO:0010889	regulation of sequestering of triglyceride	1958-01-01	15/18614	0.04575	0.103628	0.059495	PPARG	1
BP	GO:0032352	positive regulation of hormone metabolic process	1958-01-01	15/18614	0.04575	0.103628	0.059495	EGR1	1
BP	GO:0033008	positive regulation of mast cell activation involved in immune response	1958-01-01	15/18614	0.04575	0.103628	0.059495	VAMP8	1
BP	GO:0033147	negative regulation of intracellular estrogen receptor signaling pathway	1958-01-01	15/18614	0.04575	0.103628	0.059495	BRCA1	1
BP	GO:0035067	negative regulation of histone acetylation	1958-01-01	15/18614	0.04575	0.103628	0.059495	BRCA1	1
BP	GO:0043306	positive regulation of mast cell degranulation	1958-01-01	15/18614	0.04575	0.103628	0.059495	VAMP8	1
BP	GO:0043558	regulation of translational initiation in response to stress	1958-01-01	15/18614	0.04575	0.103628	0.059495	PPP1CA	1
BP	GO:0045475	locomotor rhythm	1958-01-01	15/18614	0.04575	0.103628	0.059495	EGR1	1
BP	GO:0046459	short-chain fatty acid metabolic process	1958-01-01	15/18614	0.04575	0.103628	0.059495	PCK1	1
BP	GO:0051570	regulation of histone H3-K9 methylation	1958-01-01	15/18614	0.04575	0.103628	0.059495	BRCA1	1
BP	GO:0060413	atrial septum morphogenesis	1958-01-01	15/18614	0.04575	0.103628	0.059495	GATA4	1
BP	GO:0061983	meiosis II cell cycle process	1958-01-01	15/18614	0.04575	0.103628	0.059495	RAD21	1
BP	GO:0070262	peptidyl-serine dephosphorylation	1958-01-01	15/18614	0.04575	0.103628	0.059495	PPP1CA	1
BP	GO:0070365	hepatocyte differentiation	1958-01-01	15/18614	0.04575	0.103628	0.059495	PCK1	1
BP	GO:0070734	histone H3-K27 methylation	1958-01-01	15/18614	0.04575	0.103628	0.059495	EZH2	1
BP	GO:0070920	regulation of production of small RNA involved in gene silencing by RNA	1958-01-01	15/18614	0.04575	0.103628	0.059495	TERT	1
BP	GO:0072075	metanephric mesenchyme development	1958-01-01	15/18614	0.04575	0.103628	0.059495	WT1	1
BP	GO:0090656	t-circle formation	1958-01-01	15/18614	0.04575	0.103628	0.059495	BLM	1
BP	GO:0090737	telomere maintenance via telomere trimming	1958-01-01	15/18614	0.04575	0.103628	0.059495	BLM	1
BP	GO:1903543	positive regulation of exosomal secretion	1958-01-01	15/18614	0.04575	0.103628	0.059495	IFNG	1
BP	GO:1905208	negative regulation of cardiocyte differentiation	1958-01-01	15/18614	0.04575	0.103628	0.059495	EGFR	1
BP	GO:0034612	response to tumor necrosis factor	1958-03-01	257/18614	0.0460642	0.104233	0.0598423	BRCA1/CEBPA/FOS	3
BP	GO:0014812	muscle cell migration	1958-02-01	110/18614	0.0461688	0.104257	0.0598557	FOXO4/TERT	2
BP	GO:0090263	positive regulation of canonical Wnt signaling pathway	1958-02-01	110/18614	0.0461688	0.104257	0.0598557	EGF/EGFR	2
BP	GO:0045927	positive regulation of growth	1958-03-01	258/18614	0.0465059	0.104911	0.0602314	CDK1/EGFR/WT1	3
BP	GO:0006367	transcription initiation at RNA polymerase II promoter	1958-02-01	111/18614	0.0469238	0.105638	0.060649	E2F2/ESR1	2
BP	GO:2001252	positive regulation of chromosome organization	1958-02-01	111/18614	0.0469238	0.105638	0.060649	FEN1/RAD21	2
BP	GO:0032611	interleukin-1 beta production	1958-02-01	112/18614	0.0476834	0.10713	0.0615056	EGR1/IFNG	2
BP	GO:0032651	regulation of interleukin-1 beta production	1958-02-01	112/18614	0.0476834	0.10713	0.0615056	EGR1/IFNG	2
BP	GO:0031668	cellular response to extracellular stimulus	1958-03-01	261/18614	0.0478438	0.107382	0.0616499	FOS/FOXO1/PCK1	3
BP	GO:0002062	chondrocyte differentiation	1958-02-01	113/18614	0.0484476	0.107508	0.0617223	HMGA2/SOX5	2
BP	GO:0000212	meiotic spindle organization	1958-01-01	16/18614	0.0487258	0.107508	0.0617223	AURKA	1
BP	GO:0003188	heart valve formation	1958-01-01	16/18614	0.0487258	0.107508	0.0617223	GATA4	1
BP	GO:0005980	glycogen catabolic process	1958-01-01	16/18614	0.0487258	0.107508	0.0617223	PPP1CA	1
BP	GO:0007351	tripartite regional subdivision	1958-01-01	16/18614	0.0487258	0.107508	0.0617223	WT1	1
BP	GO:0008595	anterior/posterior axis specification, embryo	1958-01-01	16/18614	0.0487258	0.107508	0.0617223	WT1	1
BP	GO:0021534	cell proliferation in hindbrain	1958-01-01	16/18614	0.0487258	0.107508	0.0617223	EGF	1
BP	GO:0021924	cell proliferation in external granule layer	1958-01-01	16/18614	0.0487258	0.107508	0.0617223	EGF	1
BP	GO:0021930	cerebellar granule cell precursor proliferation	1958-01-01	16/18614	0.0487258	0.107508	0.0617223	EGF	1
BP	GO:0042448	progesterone metabolic process	1958-01-01	16/18614	0.0487258	0.107508	0.0617223	EGR1	1
BP	GO:0045187	regulation of circadian sleep/wake cycle, sleep	1958-01-01	16/18614	0.0487258	0.107508	0.0617223	PARP1	1
BP	GO:0045869	negative regulation of single stranded viral RNA replication via double stranded DNA intermediate	1958-01-01	16/18614	0.0487258	0.107508	0.0617223	HMGA2	1
BP	GO:0048385	regulation of retinoic acid receptor signaling pathway	1958-01-01	16/18614	0.0487258	0.107508	0.0617223	EZH2	1
BP	GO:0051044	positive regulation of membrane protein ectodomain proteolysis	1958-01-01	16/18614	0.0487258	0.107508	0.0617223	IFNG	1
BP	GO:0060392	negative regulation of SMAD protein signal transduction	1958-01-01	16/18614	0.0487258	0.107508	0.0617223	PPARG	1
BP	GO:0060911	cardiac cell fate commitment	1958-01-01	16/18614	0.0487258	0.107508	0.0617223	WT1	1
BP	GO:1902033	regulation of hematopoietic stem cell proliferation	1958-01-01	16/18614	0.0487258	0.107508	0.0617223	CEBPA	1
BP	GO:0007173	epidermal growth factor receptor signaling pathway	1958-02-01	114/18614	0.0492162	0.108481	0.0622813	EGF/EGFR	2
BP	GO:0042303	molting cycle	1958-02-01	115/18614	0.0499893	0.109966	0.0631339	EGFR/TERT	2
BP	GO:0042633	hair cycle	1958-02-01	115/18614	0.0499893	0.109966	0.0631339	EGFR/TERT	2
CC	GO:0000781	chromosome, telomeric region	13/58	169/19518	2.1696790389433e-15	3.21112497763609e-13	2.05548540531471e-13	BLM/BRCA2/CDK1/CHEK1/EZH2/FEN1/PARP1/PCNA/PPP1CA/RAD51/RECQL4/TERT/THOC6	13
CC	GO:0098687	chromosomal region	16/58	390/19518	1.77035561247211e-14	1.31006315322936e-12	8.38589500644684e-13	BLM/BRCA2/BUB3/CDK1/CHEK1/EZH2/FEN1/PARP1/PCNA/PPP1CA/RAD21/RAD51/RECQL4/TERT/THOC6/TOP2A	16
CC	GO:0000228	nuclear chromosome	1958-12-01	223/19518	2.065126584875e-12	1.01879578187167e-10	6.52145237328947e-11	BLM/BRCA1/BRCA2/CHEK1/E2F1/HMGA2/JUN/PARP1/PCNA/RAD21/RAD51/TOP2A	12
CC	GO:0000307	cyclin-dependent protein kinase holoenzyme complex	1958-06-01	50/19518	7.58037194962426e-09	2.80473762136098e-07	1.7953512512268e-07	CCNA2/CCND1/CCNE1/CCNE2/CDK1/PCNA	6
CC	GO:0000800	lateral element	1958-04-01	12/19518	3.41312607764527e-08	1.010285318983e-06	6.46697572606471e-07	BLM/BRCA1/BRCA2/RAD51	4
CC	GO:0090575	RNA polymerase II transcription regulator complex	1958-09-01	254/19518	5.67506245604367e-08	1.39984873915744e-06	8.96062493059527e-07	CEBPA/E2F1/E2F2/FOS/GATA4/HMGA1/JUN/PPARG/STAT5A	9
CC	GO:0000793	condensed chromosome	1958-09-01	270/19518	9.56433994482105e-08	2.02217473119074e-06	1.29442194741939e-06	BLM/BRCA1/BRCA2/BUB3/CHEK1/HMGB2/RAD21/RAD51/TOP2A	9
CC	GO:0000794	condensed nuclear chromosome	1958-06-01	80/19518	1.33845190417509e-07	2.47613602272392e-06	1.58500883389156e-06	BLM/BRCA1/BRCA2/CHEK1/RAD21/RAD51	6
CC	GO:1902554	serine/threonine protein kinase complex	1958-06-01	121/19518	1.5586907054177e-06	2.41241251891021e-05	1.54421853984295e-05	CCNA2/CCND1/CCNE1/CCNE2/CDK1/PCNA	6
CC	GO:0043073	germ cell nucleus	1958-05-01	67/19518	1.63000845872312e-06	2.41241251891021e-05	1.54421853984295e-05	AURKA/BRCA1/PCNA/RAD51/TOP2A	5
CC	GO:1902911	protein kinase complex	1958-06-01	142/19518	3.95480795862341e-06	5.32101434432968e-05	3.40605470120677e-05	CCNA2/CCND1/CCNE1/CCNE2/CDK1/PCNA	6
CC	GO:0000795	synaptonemal complex	1958-04-01	38/19518	4.80499051807491e-06	5.47029689750066e-05	3.50161252329345e-05	BLM/BRCA1/BRCA2/RAD51	4
CC	GO:0099086	synaptonemal structure	1958-04-01	38/19518	4.80499051807491e-06	5.47029689750066e-05	3.50161252329345e-05	BLM/BRCA1/BRCA2/RAD51	4
CC	GO:0045120	pronucleus	1958-03-01	14/19518	8.85624337279879e-06	9.36231442267301e-05	5.9929466432473e-05	AURKA/CCNA2/EZH2	3
CC	GO:0001673	male germ cell nucleus	1958-04-01	52/19518	1.7085553692235e-05	0.000168577	0.000107909	BRCA1/PCNA/RAD51/TOP2A	4
CC	GO:0061695	transferase complex, transferring phosphorus-containing groups	1958-07-01	306/19518	3.29527638262568e-05	0.000304813	0.000195115	CCNA2/CCND1/CCNE1/CCNE2/CDK1/PCNA/TERT	7
CC	GO:0005657	replication fork	1958-04-01	66/19518	4.40991273389675e-05	0.000383922	0.000245754	BLM/CHEK1/PARP1/PCNA	4
CC	GO:0032993	protein-DNA complex	1958-06-01	225/19518	5.3879422876834e-05	0.000443009	0.000283576	ESR1/FOS/HMGA2/PARP1/PCNA/TERT	6
CC	GO:0016605	PML body	1958-04-01	105/19518	0.00026837	0.00209046	0.00133813	BLM/ISG20/RAD51/TERT	4
CC	GO:0000152	nuclear ubiquitin ligase complex	1958-03-01	44/19518	0.000302461	0.00223821	0.00143271	BRCA1/BRCA2/RAD51	3
CC	GO:0005652	nuclear lamina	1958-02-01	12/19518	0.00056194	0.00396034	0.00253507	LMNB1/PCNA	2
CC	GO:0034399	nuclear periphery	1958-04-01	147/19518	0.000955679	0.00642912	0.00411537	BLM/LMNB1/PCNA/RAD21	4
CC	GO:0030669	clathrin-coated endocytic vesicle membrane	1958-03-01	73/19518	0.00133633	0.008599	0.00550434	EGF/EGFR/VAMP8	3
CC	GO:0000792	heterochromatin	1958-03-01	81/19518	0.00180263	0.0111162	0.00711565	EZH2/HMGA1/HMGA2	3
CC	GO:1990391	DNA repair complex	1958-02-01	22/19518	0.0019296	0.0114232	0.00731216	BRCA1/BRCA2	2
CC	GO:0045334	clathrin-coated endocytic vesicle	1958-03-01	92/19518	0.00259272	0.0147585	0.00944715	EGF/EGFR/VAMP8	3
CC	GO:0043596	nuclear replication fork	1958-02-01	35/19518	0.00484862	0.0265776	0.0170127	PARP1/PCNA	2
CC	GO:0016363	nuclear matrix	1958-03-01	127/19518	0.0063968	0.0326548	0.0209028	BLM/LMNB1/RAD21	3
CC	GO:0000775	chromosome, centromeric region	1958-04-01	249/19518	0.00639857	0.0326548	0.0209028	BUB3/EZH2/RAD21/TOP2A	4
CC	GO:0030665	clathrin-coated vesicle membrane	1958-03-01	136/19518	0.00772143	0.0380924	0.0243835	EGF/EGFR/VAMP8	3
CC	GO:0005819	spindle	1958-05-01	421/19518	0.00818581	0.0390806	0.0250161	AURKA/CDC25B/CDK1/RAD21/SNCG	5
CC	GO:0031965	nuclear membrane	1958-04-01	308/19518	0.0132322	0.0611991	0.0391744	CCND1/EGFR/GAPDH/LMNB1	4
CC	GO:0000791	euchromatin	1958-02-01	60/19518	0.0137555	0.0616913	0.0394894	ESR1/JUN	2
CC	GO:0000922	spindle pole	1958-03-01	171/19518	0.0143353	0.0624006	0.0399435	AURKA/CDC25B/RAD21	3
CC	GO:0005635	nuclear envelope	1958-05-01	490/19518	0.0150361	0.0635812	0.0406992	CCND1/EGFR/GAPDH/LMNB1/PARP1	5
CC	GO:0030666	endocytic vesicle membrane	1958-03-01	196/19518	0.020542	0.0834634	0.0534261	EGF/EGFR/VAMP8	3
CC	GO:0030662	coated vesicle membrane	1958-03-01	202/19518	0.0222194	0.0834634	0.0534261	EGF/EGFR/VAMP8	3
CC	GO:0030496	midbody	1958-03-01	203/19518	0.022506	0.0834634	0.0534261	AURKA/CDK1/RAD21	3
CC	GO:0017053	transcription repressor complex	1958-02-01	78/19518	0.0225577	0.0834634	0.0534261	CCND1/JUN	2
CC	GO:0035861	site of double-strand break	1958-02-01	78/19518	0.0225577	0.0834634	0.0534261	PARP1/RAD51	2
CC	GO:0005876	spindle microtubule	1958-02-01	81/19518	0.0242008	0.0873588	0.0559196	AURKA/CDK1	2
CC	GO:0030136	clathrin-coated vesicle	1958-03-01	215/19518	0.0261041	0.0919859	0.0588814	EGF/EGFR/VAMP8	3
CC	GO:0000346	transcription export complex	1958-01-01	10/19518	0.0293286	0.0964585	0.0617444	THOC6	1
CC	GO:0001939	female pronucleus	1958-01-01	10/19518	0.0293286	0.0964585	0.0617444	CCNA2	1
CC	GO:0008278	cohesin complex	1958-01-01	10/19518	0.0293286	0.0964585	0.0617444	RAD21	1
CC	GO:0097550	transcription preinitiation complex	1958-01-01	11/19518	0.0322145	0.103647	0.0663457	ESR1	1
CC	GO:0016607	nuclear speck	1958-04-01	415/19518	0.0347606	0.105992	0.0678471	FOXO4/TERT/THOC6/WT1	4
CC	GO:0000782	telomere cap complex	1958-01-01	12/19518	0.035092	0.105992	0.0678471	TERT	1
CC	GO:0000783	nuclear telomere cap complex	1958-01-01	12/19518	0.035092	0.105992	0.0678471	TERT	1
CC	GO:0005677	chromatin silencing complex	1958-01-01	13/19518	0.0379611	0.110162	0.0705161	EZH2	1
CC	GO:0140445	chromosome, telomeric repeat region	1958-01-01	13/19518	0.0379611	0.110162	0.0705161	TERT	1
CC	GO:0001741	XY body	1958-01-01	14/19518	0.0408219	0.113993	0.0729686	BRCA1	1
CC	GO:0031616	spindle pole centrosome	1958-01-01	14/19518	0.0408219	0.113993	0.0729686	AURKA	1
CC	GO:0090734	site of DNA damage	1958-02-01	110/19518	0.0424055	0.116223	0.0743957	PARP1/RAD51	2
CC	GO:0072687	meiotic spindle	1958-01-01	15/19518	0.0436742	0.117523	0.0752283	AURKA	1
CC	GO:0000930	gamma-tubulin complex	1958-01-01	16/19518	0.0465182	0.118702	0.0759826	BRCA1	1
CC	GO:0001674	female germ cell nucleus	1958-01-01	16/19518	0.0465182	0.118702	0.0759826	AURKA	1
CC	GO:0030894	replisome	1958-01-01	16/19518	0.0465182	0.118702	0.0759826	PCNA	1
MF	GO:0140297	DNA-binding transcription factor binding	15/58	478/18369	1.45634457948887e-11	3.72824212349151e-09	2.43746092777611e-09	CEBPA/E2F1/ESR1/ETS2/FOS/FOXO4/GATA4/HMGA1/HMGA2/HMGB2/JUN/PARP1/PCNA/PPARG/STAT5A	15
MF	GO:0003684	damaged DNA binding	1958-07-01	71/18369	2.44674600418937e-09	3.1318348853624e-07	2.04754007719006e-07	BLM/BRCA1/FEN1/HMGB2/PARP1/PCNA/RECQL4	7
MF	GO:0061629	RNA polymerase II-specific DNA-binding transcription factor binding	1958-11-01	348/18369	9.90684499542507e-09	8.45384106276273e-07	5.5269766816582e-07	CEBPA/ESR1/ETS2/FOS/GATA4/HMGA1/HMGA2/JUN/PARP1/PCNA/PPARG	11
MF	GO:0140097	catalytic activity, acting on DNA	1958-09-01	245/18369	6.95228077592094e-08	4.06775544475319e-06	2.65942892975229e-06	BLM/FEN1/HMGA2/ISG20/PCNA/RAD51/RECQL4/TERT/TOP2A	9
MF	GO:0000217	DNA secondary structure binding	1958-05-01	35/18369	7.94483485303358e-08	4.06775544475319e-06	2.65942892975229e-06	BLM/HMGA1/HMGA2/HMGB2/RECQL4	5
MF	GO:0046332	SMAD binding	1958-06-01	77/18369	1.51481690521961e-07	6.46321879560365e-06	4.22554189350732e-06	FOS/GATA4/HMGA2/JUN/PARP1/PPARG	6
MF	GO:0001216	DNA-binding transcription activator activity	1958-11-01	472/18369	2.19833187203577e-07	8.03961370344509e-06	5.25616191960432e-06	CEBPA/E2F1/E2F2/EGR1/ESR1/FOS/FOXO1/FOXO4/GATA4/JUN/WT1	11
MF	GO:0008301	DNA binding, bending	1958-04-01	18/18369	2.64886991797219e-07	8.47638373751102e-06	5.54171469681025e-06	HMGA1/HMGA2/HMGB2/TOP2A	4
MF	GO:0070412	R-SMAD binding	1958-04-01	24/18369	9.06938138517963e-07	2.57973514956221e-05	1.68658671373516e-05	FOS/JUN/PARP1/PPARG	4
MF	GO:0001221	transcription coregulator binding	1958-06-01	111/18369	1.33196494740466e-06	3.40983026535594e-05	2.2292887014457e-05	ESR1/EZH2/FOS/HMGA1/PPARG/TERT	6
MF	GO:0001228	DNA-binding transcription activator activity, RNA polymerase II-specific	1958-10-01	468/18369	1.82668609766572e-06	4.25119673638569e-05	2.77935970841005e-05	CEBPA/E2F2/EGR1/ESR1/FOS/FOXO1/FOXO4/GATA4/JUN/WT1	10
MF	GO:0016538	cyclin-dependent protein serine/threonine kinase regulator activity	1958-04-01	50/18369	1.84908079098148e-05	0.000394471	0.000257898	CCNA2/CCND1/CCNE1/CCNE2	4
MF	GO:0003697	single-stranded DNA binding	1958-05-01	119/18369	3.6524974724011e-05	0.000697762	0.000456185	BLM/BRCA2/HMGB2/RAD51/RECQL4	5
MF	GO:0035173	histone kinase activity	1958-03-01	21/18369	3.81588727287822e-05	0.000697762	0.000456185	AURKA/CDK1/CHEK1	3
MF	GO:0031625	ubiquitin protein ligase binding	1958-07-01	301/18369	4.34924392727557e-05	0.000742208	0.000485243	AURKA/BRCA1/EGFR/FOXO1/ISG15/JUN/TXNIP	7
MF	GO:1990841	promoter-specific chromatin binding	1958-04-01	63/18369	4.63879883051593e-05	0.000742208	0.000485243	EGR1/EZH2/FOXO1/FOXO4	4
MF	GO:0044389	ubiquitin-like protein ligase binding	1958-07-01	320/18369	6.40039412872851e-05	0.000963824	0.000630132	AURKA/BRCA1/EGFR/FOXO1/ISG15/JUN/TXNIP	7
MF	GO:0016922	nuclear receptor binding	1958-05-01	138/18369	7.40607742130896e-05	0.00105331	0.000688635	ESR1/HMGA1/PARP1/PCNA/PPARG	5
MF	GO:0030331	nuclear estrogen receptor binding	1958-03-01	39/18369	0.000251835	0.00339314	0.00221838	ESR1/PARP1/PCNA	3
MF	GO:0032356	oxidized DNA binding	1958-02-01	10/18369	0.000433814	0.00555282	0.00363034	BLM/RECQL4	2
MF	GO:0031490	chromatin DNA binding	1958-04-01	118/18369	0.000525331	0.00615729	0.00402553	CEBPA/EZH2/FOXO1/HMGA2	4
MF	GO:0140666	annealing activity	1958-02-01	11/18369	0.000529142	0.00615729	0.00402553	BLM/RECQL4	2
MF	GO:0035497	cAMP response element binding	1958-02-01	12/18369	0.000633682	0.00675927	0.0044191	HMGA2/JUN	2
MF	GO:0097677	STAT family protein binding	1958-02-01	12/18369	0.000633682	0.00675927	0.0044191	CEBPA/PPARG	2
MF	GO:0008094	ATP-dependent activity, acting on DNA	1958-04-01	126/18369	0.000672495	0.00688635	0.00450218	BLM/RAD51/RECQL4/TOP2A	4
MF	GO:0003678	DNA helicase activity	1958-03-01	58/18369	0.00081488	0.00802343	0.00524558	BLM/RAD51/RECQL4	3
MF	GO:0106310	protein serine kinase activity	1958-06-01	363/18369	0.000973015	0.00884533	0.00578292	AURKA/CDK1/CHEK1/MAST1/PAK4/PCK1	6
MF	GO:0046965	nuclear retinoid X receptor binding	1958-02-01	15/18369	0.00100201	0.00884533	0.00578292	HMGA1/PPARG	2
MF	GO:0070742	C2H2 zinc finger domain binding	1958-02-01	15/18369	0.00100201	0.00884533	0.00578292	HMGA2/WT1	2
MF	GO:0030297	transmembrane receptor protein tyrosine kinase activator activity	1958-02-01	16/18369	0.00114283	0.00975217	0.0063758	EGF/EGFR	2
MF	GO:0000400	four-way junction DNA binding	1958-02-01	17/18369	0.00129259	0.0106743	0.00697865	BLM/HMGB2	2
MF	GO:0098641	cadherin binding involved in cell-cell adhesion	1958-02-01	18/18369	0.00145121	0.0116097	0.00759023	PAK4/PPP1CA	2
MF	GO:0000979	RNA polymerase II core promoter sequence-specific DNA binding	1958-02-01	19/18369	0.00161866	0.0125569	0.00820946	EZH2/FOS	2
MF	GO:0004674	protein serine/threonine kinase activity	1958-06-01	421/18369	0.00206958	0.0146415	0.00957239	AURKA/CDK1/CHEK1/EGFR/MAST1/PAK4	6
MF	GO:0004529	DNA exonuclease activity	1958-02-01	22/18369	0.00217335	0.0146415	0.00957239	FEN1/ISG20	2
MF	GO:0016004	phospholipase activator activity	1958-02-01	22/18369	0.00217335	0.0146415	0.00957239	EGF/EGFR	2
MF	GO:0016895	DNA exonuclease activity, producing 5'-phosphomonoesters	1958-02-01	22/18369	0.00217335	0.0146415	0.00957239	FEN1/ISG20	2
MF	GO:0070182	DNA polymerase binding	1958-02-01	22/18369	0.00217335	0.0146415	0.00957239	PCNA/RAD51	2
MF	GO:0035035	histone acetyltransferase binding	1958-02-01	23/18369	0.00237552	0.0155932	0.0101945	EGR1/PCNA	2
MF	GO:0042974	nuclear retinoic acid receptor binding	1958-02-01	24/18369	0.00258623	0.0165519	0.0108214	HMGA1/PPARG	2
MF	GO:0008013	beta-catenin binding	1958-03-01	88/18369	0.00271039	0.0169234	0.0110642	ESR1/FOXO1/FOXO4	3
MF	GO:0060229	lipase activator activity	1958-02-01	25/18369	0.00280544	0.0170998	0.0111796	EGF/EGFR	2
MF	GO:0030296	protein tyrosine kinase activator activity	1958-02-01	34/18369	0.00515152	0.0306695	0.0200512	EGF/EGFR	2
MF	GO:0000287	magnesium ion binding	1958-04-01	223/18369	0.00537453	0.03127	0.0204438	FEN1/MAST1/PCK1/TOP2A	4
MF	GO:0042162	telomeric DNA binding	1958-02-01	37/18369	0.00607876	0.0345814	0.0226087	BLM/TERT	2
MF	GO:0042826	histone deacetylase binding	1958-03-01	126/18369	0.00738851	0.0411186	0.0268827	CCND1/PARP1/TOP2A	3
MF	GO:0001046	core promoter sequence-specific DNA binding	1958-02-01	43/18369	0.00814272	0.0434279	0.0283924	EZH2/FOS	2
MF	GO:0001223	transcription coactivator binding	1958-02-01	43/18369	0.00814272	0.0434279	0.0283924	ESR1/TERT	2
MF	GO:0001222	transcription corepressor binding	1958-02-01	45/18369	0.00889131	0.0464526	0.0303699	ESR1/EZH2	2
MF	GO:0004879	nuclear receptor activity	1958-02-01	46/18369	0.00927674	0.0465656	0.0304438	ESR1/PPARG	2
MF	GO:0098531	ligand-activated transcription factor activity	1958-02-01	46/18369	0.00927674	0.0465656	0.0304438	ESR1/PPARG	2
MF	GO:0019903	protein phosphatase binding	1958-03-01	140/18369	0.00984931	0.0484889	0.0317012	EGFR/FOXO1/PPP1CA	3
MF	GO:0098632	cell-cell adhesion mediator activity	1958-02-01	51/18369	0.0113133	0.0546456	0.0357264	PAK4/PPP1CA	2
MF	GO:0051287	NAD binding	1958-02-01	52/18369	0.0117422	0.0556668	0.036394	GAPDH/PARP1	2
MF	GO:0140296	general transcription initiation factor binding	1958-02-01	53/18369	0.0121782	0.0566838	0.0370589	ESR1/JUN	2
MF	GO:0004386	helicase activity	1958-03-01	153/18369	0.0125143	0.0572085	0.0374019	BLM/RAD51/RECQL4	3
MF	GO:0004536	deoxyribonuclease activity	1958-02-01	57/18369	0.0139917	0.0628401	0.0410838	FEN1/ISG20	2
MF	GO:0016796	exonuclease activity, active with either ribo- or deoxyribonucleic acids and producing 5'-phosphomonoesters	1958-02-01	58/18369	0.0144623	0.0638337	0.0417334	FEN1/ISG20	2
MF	GO:0004714	transmembrane receptor protein tyrosine kinase activity	1958-02-01	60/18369	0.0154239	0.0669239	0.0437537	EGFR/PDGFRA	2
MF	GO:0098631	cell adhesion mediator activity	1958-02-01	62/18369	0.0164122	0.0700254	0.0457814	PAK4/PPP1CA	2
MF	GO:0030145	manganese ion binding	1958-02-01	65/18369	0.0179441	0.0753066	0.0492342	FEN1/PCK1	2
MF	GO:0002039	p53 binding	1958-02-01	67/18369	0.0189979	0.0784429	0.0512846	BLM/BRCA1	2
MF	GO:0031491	nucleosome binding	1958-02-01	71/18369	0.0211817	0.0850979	0.0556356	HMGA2/PARP1	2
MF	GO:0019902	phosphatase binding	1958-03-01	187/18369	0.0212745	0.0850979	0.0556356	EGFR/FOXO1/PPP1CA	3
MF	GO:0003714	transcription corepressor activity	1958-03-01	190/18369	0.0221738	0.0873305	0.0570952	CCND1/EZH2/HMGA2	3
MF	GO:0001618	virus receptor activity	1958-02-01	77/18369	0.0246427	0.0941574	0.0615585	CDK1/EGFR	2
MF	GO:0019199	transmembrane receptor protein kinase activity	1958-02-01	77/18369	0.0246427	0.0941574	0.0615585	EGFR/PDGFRA	2
MF	GO:0140272	exogenous protein binding	1958-02-01	78/18369	0.0252407	0.0950237	0.0621249	CDK1/EGFR	2
MF	GO:0004527	exonuclease activity	1958-02-01	80/18369	0.0264542	0.098149	0.0641682	FEN1/ISG20	2
MF	GO:0051117	ATPase binding	1958-02-01	86/18369	0.0302334	0.100902	0.0659677	EGFR/ESR1	2
MF	GO:0015631	tubulin binding	1958-04-01	374/18369	0.0303263	0.100902	0.0659677	BRCA1/BRCA2/GAPDH/MAST1	4
MF	GO:0004954	prostanoid receptor activity	1958-01-01	10/18369	0.0311376	0.100902	0.0659677	PPARG	1
MF	GO:0004955	prostaglandin receptor activity	1958-01-01	10/18369	0.0311376	0.100902	0.0659677	PPARG	1
MF	GO:0008353	RNA polymerase II CTD heptapeptide repeat kinase activity	1958-01-01	10/18369	0.0311376	0.100902	0.0659677	CDK1	1
MF	GO:0016888	endodeoxyribonuclease activity, producing 5'-phosphomonoesters	1958-01-01	10/18369	0.0311376	0.100902	0.0659677	FEN1	1
MF	GO:0042975	peroxisome proliferator activated receptor binding	1958-01-01	10/18369	0.0311376	0.100902	0.0659677	HMGA1	1
MF	GO:0050786	RAGE receptor binding	1958-01-01	10/18369	0.0311376	0.100902	0.0659677	HMGB2	1
MF	GO:0051880	G-quadruplex DNA binding	1958-01-01	10/18369	0.0311376	0.100902	0.0659677	BLM	1
MF	GO:0070878	primary miRNA binding	1958-01-01	10/18369	0.0311376	0.100902	0.0659677	EZH2	1
MF	GO:0004523	RNA-DNA hybrid ribonuclease activity	1958-01-01	11/18369	0.0341984	0.104224	0.0681397	FEN1	1
MF	GO:0032404	mismatch repair complex binding	1958-01-01	11/18369	0.0341984	0.104224	0.0681397	PCNA	1
MF	GO:0034511	U3 snoRNA binding	1958-01-01	11/18369	0.0341984	0.104224	0.0681397	ISG20	1
MF	GO:0048407	platelet-derived growth factor binding	1958-01-01	11/18369	0.0341984	0.104224	0.0681397	PDGFRA	1
MF	GO:0070410	co-SMAD binding	1958-01-01	11/18369	0.0341984	0.104224	0.0681397	GATA4	1
MF	GO:0043130	ubiquitin binding	1958-02-01	94/18369	0.0355834	0.107169	0.0700652	BUB3/TOP2A	2
MF	GO:0003906	DNA-(apurinic or apyrimidinic site) endonuclease activity	1958-01-01	12/18369	0.0372498	0.108363	0.0708458	HMGA2	1
MF	GO:0003964	RNA-directed DNA polymerase activity	1958-01-01	12/18369	0.0372498	0.108363	0.0708458	TERT	1
MF	GO:0106222	lncRNA binding	1958-01-01	12/18369	0.0372498	0.108363	0.0708458	EZH2	1
MF	GO:0008296	3'-5'-DNA exonuclease activity	1958-01-01	13/18369	0.0402916	0.113348	0.0741049	ISG20	1
MF	GO:0019104	DNA N-glycosylase activity	1958-01-01	13/18369	0.0402916	0.113348	0.0741049	PCNA	1
MF	GO:0031386	protein tag	1958-01-01	13/18369	0.0402916	0.113348	0.0741049	ISG15	1
MF	GO:0004953	icosanoid receptor activity	1958-01-01	14/18369	0.043324	0.115531	0.075532	PPARG	1
MF	GO:0005161	platelet-derived growth factor receptor binding	1958-01-01	14/18369	0.043324	0.115531	0.075532	PDGFRA	1
MF	GO:0010484	histone H3 acetyltransferase activity	1958-01-01	14/18369	0.043324	0.115531	0.075532	BRCA2	1
MF	GO:0030983	mismatched DNA binding	1958-01-01	14/18369	0.043324	0.115531	0.075532	PCNA	1
MF	GO:0043138	3'-5' DNA helicase activity	1958-01-01	14/18369	0.043324	0.115531	0.075532	BLM	1
MF	GO:0017081	chloride channel regulator activity	1958-01-01	16/18369	0.0493607	0.130271	0.0851692	VAMP8	1
