# Supplementary material for: Investigating the Prognostic Role of Telomerase-Related Cellular Senescence Gene Signatures in Breast Cancer Using Machine Learning
Source: Biomedicines. 2025 Mar 30;13(4):826. doi: 10.3390/biomedicines13040826 (PMC12024799; doi:10.3390/biomedicines13040826)
Supplement: Supplementary file 1 [file biomedicines-13-00826-s001.zip › biomedicines-3473716-Supplementary Table S7.xlsx]

## Sheet: Supplementary Table S7
Pathway	Level1	Level2	Level3	Pathway_degs_num	degs_num_inpathway	pathway_gs_num_genome	gs_num_inpathway_genome	P.Value	FDR	zscore	pathway_degs	pathway_nondegs
hsa04218	Cellular Processes	Cell growth and death	Cellular senescence	12	45	157	7847	4.39140997624037e-11	2.27213562783363e-09	11.8499	CCNA2;CCND1;CCNE1;CCNE2;CDK1;CHEK1;E2F1;E2F2;FOXM1;FOXO1;GATA4;PPP1CA	TGFB1;TGFB2;TGFB3;TGFBR1;TGFBR2;SMAD2;SMAD3;CDKN2B;CDK4;CDK6;CCND1;CCND2;CCND3;RB1;RBL1;RBL2;E2F1;E2F2;E2F3;E2F4;E2F5;PIK3CA;PIK3CD;PIK3CB;PIK3R1;PIK3R2;PIK3R3;P3R3URF-PIK3R3;FOXO1;FOXO3;CDKN1A;CDK2;CCNE1;CCNE2;HLA-A;HLA-B;HLA-C;HLA-F;HLA-G;HLA-E;KIR2DL4;KRAS;NRAS;RRAS;RRAS2;MRAS;HRAS;AKT1;AKT2;AKT3;TSC1;TSC2;RHEB;MTOR;PTEN;SIRT1;CCNA2;CCNA1;MYBL2;LIN9;LIN37;LIN52;LIN54;RBBP4;FOXM1;MYC;CDKN2A;MDM…
hsa04110	Cellular Processes	Cell growth and death	Cell cycle	12	45	158	7847	4.73361589132005e-11	2.27213562783363e-09	11.807	BUB3;CCNA2;CCND1;CCNE1;CCNE2;CDC25B;CDK1;CHEK1;E2F1;E2F2;PCNA;RAD21	CCND1;CCND2;CCND3;CDK4;CDK6;RB1;RBL1;RBL2;ABL1;HDAC1;HDAC2;E2F1;E2F2;E2F3;E2F4;E2F5;TFDP1;TFDP2;GSK3B;TGFB1;TGFB2;TGFB3;SMAD2;SMAD3;SMAD4;MYC;ZBTB17;CDKN2A;CDKN2B;CDKN2C;CDKN2D;CDKN1B;CDKN1C;CDKN1A;CCNE1;CCNE2;CDK2;SKP1;CUL1;RBX1;SKP2;CCNA2;CCNA1;CDC6;CDT1;ORC1;ORC2;ORC3;ORC4;ORC5;ORC6;MCM2;MCM3;MCM4;MCM5;MCM6;MCM7;CDC45;TICRR;MTBP;CDC7;DBF4;DBF4B;CDK1;CCNB1;CCNB2;CCNB3;CDC25B;CDC25C;YWHAZ;YWHAB;…
hsa04115	Cellular Processes	Cell growth and death	p53 signaling pathway	5	45	75	7847	6.32125612783033e-05	0.00188842	7.02147	CCND1;CCNE1;CCNE2;CDK1;CHEK1	ATM;CHEK2;ATR;CHEK1;GORAB;CDKN2A;MDM2;MDM4;TP53;PPP1R13L;CDKN1A;CCND1;CCND2;CCND3;CDK4;CDK6;CCNE1;CCNE2;CDK2;SFN;RPRM;CCNB1;CCNB2;CDK1;GADD45A;GADD45B;GADD45G;GTSE1;ZNF385A;FAS;PIDD1;TNFRSF10A;TNFRSF10B;CASP8;BID;BAX;PMAIP1;BBC3;TP53AIP1;SIVA1;BCL2L1;BCL2;TP53I3;EI24;SHISA5;PERP;ZMAT3;SIAH1;CYCS;APAF1;CASP9;CASP3;AIFM2;IGFBP3;IGF1;SERPINE1;ADGRB1;CD82;THBS1;SERPINB5;DDB2;RRM2B;RRM2;SESN1;SESN3;SE…
hsa03440	Genetic Information Processing	Replication and repair	Homologous recombination	4	45	41	7847	8.18702177605816e-05	0.00188842	7.80662	BLM;BRCA1;BRCA2;RAD51	SSBP1;RAD50;MRE11;NBN;ATM;BRCA1;BARD1;RBBP8;BRIP1;TOPBP1;ABRAXAS1;UIMC1;BABAM1;BABAM2;BRCC3;PALB2;BRCA2;SEM1;SYCP3;RPA1;RPA2;RPA3;RPA4;RAD51;RAD52;RAD51B;RAD51C;RAD51D;XRCC2;XRCC3;RAD54L;RAD54B;POLD1;POLD2;POLD3;POLD4;BLM;TOP3A;TOP3B;MUS81;EME1
hsa04068	Environmental Information Processing	Signal transduction	FoxO signaling pathway	6	45	133	7847	0.000100237	0.00188842	6.0654	CCND1;EGF;EGFR;FOXO1;FOXO4;PCK1	TGFB1;TGFB2;TGFB3;TGFBR1;TGFBR2;SMAD4;SMAD3;STK11;PRKAA1;PRKAA2;PRKAB1;PRKAB2;PRKAG1;PRKAG3;PRKAG2;NLK;SKP2;MDM2;SETD7;CREBBP;EP300;SIRT1;USP7;SLC2A4;MAPK8;MAPK10;MAPK9;STK4;IGF1;IGF1R;INS;INSR;IRS1;IRS2;IRS4;PIK3CA;PIK3CD;PIK3CB;PIK3R1;PIK3R2;PIK3R3;P3R3URF-PIK3R3;PDPK1;CHUK;IKBKB;PTEN;AKT1;AKT2;AKT3;SGK1;SGK2;SGK3;C8orf44-SGK3;FOXO1;FOXO3;FOXO4;FOXO6;GRM1;HOMER1;HOMER2;HOMER3;AGAP2;CSNK1E;TPTEP…
hsa04012	Environmental Information Processing	Signal transduction	ErbB signaling pathway	5	45	86	7847	0.000121721	0.00188842	6.47114	EGF;EGFR;JUN;PAK4;STAT5A	EGF;TGFA;AREG;EGFR;ERBB2;PLCG1;PLCG2;CAMK2A;CAMK2D;CAMK2B;CAMK2G;PRKCA;PRKCB;PRKCG;CBL;CBLB;STAT5A;STAT5B;SRC;PTK2;CRK;CRKL;ABL1;ABL2;NCK1;NCK2;PAK1;PAK2;PAK3;PAK4;PAK5;PAK6;BUB1B-PAK6;MAP2K4;MAP2K7;MAPK8;MAPK10;MAPK9;JUN;ELK1;BTC;HBEGF;EREG;ERBB3;NRG1;NRG2;ERBB4;SHC1;SHC2;SHC3;SHC4;GRB2;SOS1;SOS2;HRAS;KRAS;NRAS;ARAF;BRAF;RAF1;MAP2K1;MAP2K2;MAPK1;MAPK3;MYC;GAB1;NRG3;NRG4;PIK3CA;PIK3CD;PIK3CB;PIK3…
hsa04510	Cellular Processes	Cellular community - eukaryotes	Focal adhesion	7	45	203	7847	0.000137697	0.00188842	5.4956	CCND1;EGF;EGFR;JUN;PAK4;PDGFRA;PPP1CA	COL1A1;COL1A2;COL2A1;COL4A2;COL4A4;COL4A6;COL4A1;COL4A5;COL4A3;COL6A1;COL6A2;COL6A3;COL6A6;COL6A5;COL9A1;COL9A2;COL9A3;LAMA1;LAMA2;LAMA3;LAMA5;LAMA4;LAMB1;LAMB2;LAMB3;LAMB4;LAMC1;LAMC2;LAMC3;CHAD;RELN;THBS1;COMP;THBS2;THBS3;THBS4;FN1;SPP1;VTN;TNC;TNN;TNR;TNXB;VWF;IBSP;ITGA1;ITGA2;ITGA2B;ITGA3;ITGA4;ITGA5;ITGA6;ITGA7;ITGA8;ITGA9;ITGA10;ITGA11;ITGAV;ITGB1;ITGB3;ITGB4;ITGB5;ITGB6;ITGB7;ITGB8;EMP2;PD…
hsa03460	Genetic Information Processing	Replication and repair	Fanconi anemia pathway	4	45	55	7847	0.000260058	0.0031207	6.60241	BLM;BRCA1;BRCA2;RAD51	ATRIP;ATR;FANCM;FAAP24;CENPS;CENPS-CORT;CENPX;TELO2;HES1;FAAP100;FANCA;FANCB;FANCC;FANCE;FANCF;FANCG;FANCL;WDR48;USP1;UBE2T;FANCI;FANCD2;BRCA2;PALB2;RAD51C;RAD51;BRCA1;BRIP1;FAN1;MLH1;PMS2;REV1;REV3L;POLH;POLI;POLK;POLN;RMI1;RMI2;TOP3A;TOP3B;BLM;RPA1;RPA2;RPA3;RPA4;MUS81;EME1;EME2;ERCC4;ERCC1;SLX1A;SLX1B;SLX1A-like;SLX4
hsa04630	Environmental Information Processing	Signal transduction	JAK-STAT signaling pathway	6	45	168	7847	0.000359052	0.00382989	5.20172	CCND1;EGF;EGFR;IFNG;PDGFRA;STAT5A	IL2;IL4;IL7;IL9;IL15;IL21;TSLP;IL2RA;IL2RB;IL2RG;IL4R;IL7R;IL9R;IL15RA;IL21R;CRLF2;IL3;IL5;CSF2;IL3RA;IL5RA;CSF2RA;CSF2RB;IL6;IL11;IL13;IL27;IL31;OSM;LIF;CNTF;CTF1;CLCF1;IL6R;IL6ST;IL11RA;IL13RA1;IL13RA2;IL27RA;IL31RA;OSMR;LIFR;CNTFR;IL10;IL19;IL22;IL20;IL24;IL26;IL10RA;IL10RB;IL20RA;IL20RB;IL22RA1;IL22RA2;IL12A;IL12B;IL23A;IL12RB1;IL12RB2;IL23R;EPO;GH1;GH2;CSH1;CSH2;CSHL1;PRL;THPO;CSF3;LEP;EPOR;…
hsa04152	Environmental Information Processing	Signal transduction	AMPK signaling pathway	5	45	122	7847	0.00062168	0.00596813	5.19631	CCNA2;CCND1;FOXO1;PCK1;PPARG	MAP3K7;STK11;CAB39;CAB39L;STRADA;STRADB;LEP;LEPR;CAMKK2;ADRA1A;ADIPOQ;ADIPOR1;ADIPOR2;PRKAA1;PRKAA2;PRKAB1;PRKAB2;PRKAG1;PRKAG3;PRKAG2;PFKFB1;PFKFB2;PFKFB3;PFKFB4;FBP1;FBP2;PFKM;PFKP;PFKL;HNF4A;G6PC1;G6PC2;G6PC3;PCK1;PCK2;CRTC2;CREB1;CREB3;CREB3L1;CREB3L2;CREB3L3;CREB3L4;CREB5;PPARGC1A;ELAVL1;CCND1;CCNA2;CCNA1;EEF2K;EEF2;FOXO1;FOXO3;SIRT1;SLC2A4;GYS2;GYS1;LIPE;HMGCR;SREBF1;FASN;ACACA;SCD;SCD5;ACA…
hsa04917	Organismal Systems	Endocrine system	Prolactin signaling pathway	4	45	71	7847	0.000693039	0.00604834	5.67217	CCND1;ESR1;FOS;STAT5A	PRL;PRLR;JAK2;SHC1;SHC2;SHC3;SHC4;SRC;PIK3CA;PIK3CD;PIK3CB;PIK3R1;PIK3R2;PIK3R3;P3R3URF-PIK3R3;AKT1;AKT2;AKT3;FOXO3;GALT;GRB2;SOS1;SOS2;HRAS;KRAS;NRAS;RAF1;MAP2K1;MAP2K2;MAPK1;MAPK3;FOS;MAPK8;MAPK10;MAPK9;MAPK11;MAPK12;MAPK13;MAPK14;CCND1;GSK3B;CISH;SOCS1;SOCS2;SOCS3;SOCS4;SOCS5;SOCS7;SOCS6;STAT1;STAT3;STAT5A;STAT5B;TNFSF11;TNFRSF11A;NFKB1;RELA;ELF5;CSN2;CGA;LHB;LHCGR;CYP17A1;ESR1;ESR2;IRF1;TH;SL…
hsa04151	Environmental Information Processing	Signal transduction	PI3K-Akt signaling pathway	8	45	362	7847	0.000913058	0.00730447	4.2217	BRCA1;CCND1;CCNE1;CCNE2;EGF;EGFR;PCK1;PDGFRA	EGF;TGFA;EREG;AREG;FGF1;FGF2;FGF3;FGF4;FGF17;FGF6;FGF7;FGF8;FGF9;FGF10;FGF16;FGF5;FGF18;FGF20;FGF22;FGF19;FGF21;FGF23;NGF;BDNF;NTF3;NTF4;INS;IGF1;IGF2;PDGFA;PDGFB;PDGFC;PDGFD;CSF1;KITLG;FLT3LG;VEGFA;VEGFB;PGF;VEGFC;VEGFD;HGF;ANGPT1;ANGPT2;ANGPT4;EFNA1;EFNA2;EFNA3;EFNA4;EFNA5;EFNA4-EFNA3;GDNF;NRTN;ARTN;PSPN;EGFR;ERBB2;ERBB3;ERBB4;FGFR1;FGFR2;FGFR3;FGFR4;NGFR;NTRK1;NTRK2;INSR;IGF1R;PDGFRA;PDGFRB;CS…
hsa04114	Cellular Processes	Cell growth and death	Oocyte meiosis	5	45	139	7847	0.00112186	0.00828451	4.76307	AURKA;CCNE1;CCNE2;CDK1;PPP1CA	INS;IGF1;IGF1R;PGR;AR;ADCY1;ADCY2;ADCY3;ADCY4;ADCY5;ADCY6;ADCY7;ADCY8;ADCY9;PRKACA;PRKACB;PRKACG;AURKA;CPEB1;CPEB2;CPEB3;CPEB4;MOS;MAP2K1;MAPK1;MAPK3;RPS6KA3;RPS6KA1;RPS6KA2;RPS6KA6;PKMYT1;YWHAZ;YWHAB;YWHAQ;YWHAE;YWHAH;YWHAG;SPDYA;SPDYC;SPDYE2B;SPDYE18;SPDYE11;SPDYE16;SPDYE17;SPDYE1;SPDYE4;SPDYE3;SPDYE2;SPDYE5;SPDYE6;SPDYE15;SPDYE12;putative speedy protein E9;SPDYE10;SPDYE9;SPDYE8;SPDYE13;SPDYE14…
hsa04540	Cellular Processes	Cellular community - eukaryotes	Gap junction	4	45	90	7847	0.00168384	0.0109563	4.89118	CDK1;EGF;EGFR;PDGFRA	GJA1;GJD2;LPAR1;GNAI1;GNAI3;GNAI2;PDGFA;PDGFB;PDGFC;PDGFD;EGF;PDGFRA;PDGFRB;EGFR;GRB2;SOS1;SOS2;HRAS;KRAS;NRAS;RAF1;MAP2K1;MAP2K2;MAPK1;MAPK3;SRC;MAP3K2;MAP2K5;MAPK7;TUBA1B;TUBA4A;TUBA3C;TUBA1A;TUBA1C;TUBA8;TUBA3E;TUBA3D;TUBAL3;TUBB6;TUBB;TUBB1;TUBB2A;TUBB3;TUBB4A;TUBB8;TUBB2B;TUBB4B;tubulin beta 8B;TUBB8B;CSNK1D;CDK1;TJP1;ADRB1;DRD1;GNAS;DRD2;ADCY1;ADCY2;ADCY3;ADCY4;ADCY5;ADCY6;ADCY7;ADCY8;ADCY9…
hsa04921	Organismal Systems	Endocrine system	Oxytocin signaling pathway	5	45	154	7847	0.00176978	0.0109563	4.43687	CCND1;EGFR;FOS;JUN;PPP1CA	OXT;OXTR;GNAQ;HRAS;KRAS;NRAS;RAF1;MAP2K1;MAP2K2;MAPK1;MAPK3;PLA2G4E;PLA2G4A;JMJD7-PLA2G4B;PLA2G4B;PLA2G4C;PLA2G4D;PLA2G4F;PTGS2;MAP2K5;MAPK7;JUN;FOS;MEF2C;CCND1;ELK1;RYR1;RYR2;RYR3;CD38;TRPM2;KCNJ2;KCNJ12;KCNJ18;KCNJ4;KCNJ14;PLCB1;PLCB2;PLCB3;PLCB4;PRKCA;PRKCB;PRKCG;EEF2K;EEF2;CACNA1C;CACNA1D;CACNA1F;CACNA1S;CACNB1;CACNB2;CACNB3;CACNB4;CACNA2D1;CACNA2D2;CACNA2D3;CACNA2D4;CACNG1;CACNG2;CACNG3;CACN…
hsa04658	Organismal Systems	Immune system	Th1 and Th2 cell differentiation	4	45	92	7847	0.00182605	0.0109563	4.82242	FOS;IFNG;JUN;STAT5A	DLL3;DLL1;DLL4;NOTCH3;MAML3;MAML2;MAML1;RBPJL;RBPJ;NFKB1;RELA;IFNG;IFNGR1;IFNGR2;JAK1;JAK2;STAT1;IL12A;IL12B;IL12RB1;IL12RB2;TYK2;STAT4;TBX21;RUNX3;HLA-DMA;HLA-DMB;HLA-DOA;HLA-DOB;HLA-DPA1;HLA-DPB1;HLA-DQA1;HLA-DQA2;HLA-DQB1;HLA-DRA;HLA-DRB1;HLA-DRB3;HLA-DRB4;HLA-DRB5;CD4;LCK;CD3E;CD3G;CD247;CD3D;ZAP70;LAT;PLCG1;PPP3CA;PPP3CB;PPP3CC;PPP3R1;PPP3R2;NFATC1;NFATC2;NFATC3;PRKCQ;CHUK;IKBKB;IKBKG;NFKBIA…
hsa03410	Genetic Information Processing	Replication and repair	Base excision repair	3	45	44	7847	0.00198064	0.0111848	5.50081	FEN1;PARP1;PCNA	OGG1;NTHL1;NEIL1;NEIL2;NEIL3;UNG;SMUG1;MUTYH;MPG;MBD4;TDG;APEX1;PNKP;TDP1;POLB;POLL;HMGB1;PARP1;PARP2;PARP3;PARP4;PARG;ADPRS;APTX;XRCC1;POLG;POLG2;LIG3;POLD1;POLD2;POLD3;POLD4;POLE;POLE2;POLE3;POLE4;PCNA;RFC1;RFC4;RFC2;RFC5;RFC3;FEN1;LIG1
hsa04014	Environmental Information Processing	Signal transduction	Ras signaling pathway	6	45	238	7847	0.00220905	0.0117816	4.04045	EGF;EGFR;ETS2;FOXO4;PAK4;PDGFRA	EGF;TGFA;FGF1;FGF2;FGF3;FGF4;FGF17;FGF6;FGF7;FGF8;FGF9;FGF10;FGF16;FGF5;FGF18;FGF20;FGF22;FGF19;FGF21;FGF23;NGF;BDNF;NTF3;NTF4;INS;IGF1;IGF2;PDGFA;PDGFB;PDGFC;PDGFD;CSF1;KITLG;FLT3LG;VEGFA;VEGFB;PGF;VEGFC;VEGFD;HGF;ANGPT1;ANGPT2;ANGPT4;EFNA1;EFNA2;EFNA3;EFNA4;EFNA5;EFNA4-EFNA3;EGFR;FGFR1;FGFR2;FGFR3;FGFR4;NGFR;NTRK1;NTRK2;INSR;IGF1R;PDGFRA;PDGFRB;CSF1R;KIT;FLT3;FLT1;FLT4;KDR;MET;TEK;EPHA2;GRB2;GA…
hsa04659	Organismal Systems	Immune system	Th17 cell differentiation	4	45	108	7847	0.00327685	0.0162604	4.33776	FOS;IFNG;JUN;STAT5A	IL1B;IL1R1;IL1RAP;MAPK11;MAPK12;MAPK13;MAPK14;MTOR;IRF4;TGFB1;TGFBR1;TGFBR2;SMAD2;SMAD3;SMAD4;IL21;IL21R;IL2RG;JAK1;JAK3;IL6;IL6R;IL6ST;JAK2;IL23A;IL23R;IL12RB1;TYK2;STAT3;RORC;RORA;HIF1A;HSP90AA1;HSP90AB1;AHR;IL17A;IL17F;IL22;HLA-DMA;HLA-DMB;HLA-DOA;HLA-DOB;HLA-DPA1;HLA-DPB1;HLA-DQA1;HLA-DQA2;HLA-DQB1;HLA-DRA;HLA-DRB1;HLA-DRB3;HLA-DRB4;HLA-DRB5;CD4;LCK;CD3E;CD3G;CD247;CD3D;ZAP70;LAT;PLCG1;PPP3CA…
hsa04066	Environmental Information Processing	Signal transduction	HIF-1 signaling pathway	4	45	109	7847	0.00338758	0.0162604	4.31077	EGF;EGFR;GAPDH;IFNG	IL6;IL6R;STAT3;TLR4;IFNG;IFNGR1;IFNGR2;RELA;NFKB1;INS;EGF;IGF1;INSR;EGFR;IGF1R;ERBB2;MAP2K1;MAP2K2;MAPK1;MAPK3;MKNK1;MKNK2;PIK3CA;PIK3CD;PIK3CB;PIK3R1;PIK3R2;PIK3R3;P3R3URF-PIK3R3;AKT1;AKT2;AKT3;MTOR;EIF4EBP1;EIF4E;EIF4E2;EIF4E1B;RPS6KB1;RPS6KB2;RPS6;HIF1A;VHL;RBX1;ELOC;ELOB;CUL2;EGLN1;EGLN3;EGLN2;ARNT;CREBBP;EP300;CYBB;PLCG1;PLCG2;PRKCA;PRKCB;PRKCG;CAMK2A;CAMK2D;CAMK2B;CAMK2G;TIMP1;LTBR;EPO;TF;T…
hsa04914	Organismal Systems	Endocrine system	Progesterone-mediated oocyte maturation	4	45	111	7847	0.00361665	0.0165333	4.25779	AURKA;CCNA2;CDC25B;CDK1	PGR;PIK3R1;PIK3R2;PIK3R3;P3R3URF-PIK3R3;PIK3CA;PIK3CD;PIK3CB;MAPK8;MAPK10;MAPK9;MAPK11;MAPK12;MAPK13;MAPK14;GNAI1;GNAI3;GNAI2;ADCY1;ADCY2;ADCY3;ADCY4;ADCY5;ADCY6;ADCY7;ADCY8;ADCY9;PRKACA;PRKACB;PRKACG;AURKA;CPEB1;CPEB2;CPEB3;CPEB4;SPDYA;SPDYC;SPDYE2B;SPDYE18;SPDYE11;SPDYE16;SPDYE17;SPDYE1;SPDYE4;SPDYE3;SPDYE2;SPDYE5;SPDYE6;SPDYE15;SPDYE12;putative speedy protein E9;SPDYE10;SPDYE9;SPDYE8;SPDYE13;S…
hsa04660	Organismal Systems	Immune system	T cell receptor signaling pathway	4	45	122	7847	0.00506732	0.0211505	3.98797	FOS;IFNG;JUN;PAK4	CD3D;CD3E;CD3G;CD247;CD4;CD8A;CD8B;CD8B2;PTPRC;LCK;FYN;ZAP70;LCP2;LAT;ITK;TEC;NCK1;NCK2;VAV3;VAV1;VAV2;GRAP2;GRB2;PAK1;PAK2;PAK3;PAK4;PAK5;PAK6;BUB1B-PAK6;RHOA;CDC42;DLG1;MAPK11;MAPK12;MAPK13;MAPK14;PLCG1;PPP3CA;PPP3CB;PPP3CC;PPP3R1;PPP3R2;NFATC1;NFATC2;NFATC3;SOS1;SOS2;RASGRP1;HRAS;KRAS;NRAS;RAF1;MAP2K1;MAP2K2;MAPK1;MAPK3;FOS;JUN;PRKCQ;CARD11;BCL10;MALT1;MAP3K7;MAP2K7;MAPK8;MAPK10;MAPK9;CHUK;IKB…
hsa04919	Organismal Systems	Endocrine system	Thyroid hormone signaling pathway	4	45	122	7847	0.00506732	0.0211505	3.98797	CCND1;ESR1;FOXO1;GATA4	PRKACA;PRKACB;PRKACG;ITGAV;ITGB3;HRAS;KRAS;NRAS;RAF1;MAP2K1;MAP2K2;MAPK1;MAPK3;STAT1;TP53;ESR1;THRB;NCOR1;SIN3A;HDAC1;HDAC2;HDAC3;THRA;RXRA;RXRB;RXRG;KAT2B;KAT2A;NCOA1;NCOA2;NCOA3;CREBBP;EP300;MED4;MED12L;MED12;MED13L;MED13;MED14;MED16;MED17;MED24;MED27;MED30;MED1;CCND1;GATA4;RCAN1;HIF1A;MYC;MYH7;MYH6;ATP2A1;ATP2A3;ATP2A2;PLN;WNT4;CTNNB1;NOTCH1;NOTCH2;NOTCH3;NOTCH4;BMP4;PLCB1;PLCB2;PLCB3;PLCB4;PL…
hsa04010	Environmental Information Processing	Signal transduction	MAPK signaling pathway	6	45	300	7847	0.00688559	0.0274042	3.33637	CDC25B;EGF;EGFR;FOS;JUN;PDGFRA	CACNA1A;CACNA1B;CACNA1C;CACNA1D;CACNA1E;CACNA1F;CACNA1G;CACNA1H;CACNA1I;CACNA1S;CACNA2D1;CACNA2D2;CACNA2D3;CACNA2D4;CACNB1;CACNB2;CACNB3;CACNB4;CACNG1;CACNG2;CACNG3;CACNG4;CACNG5;CACNG6;CACNG7;CACNG8;PRKACA;PRKACB;PRKACG;PRKCA;PRKCB;PRKCG;GNA12;GNG12;PPP3CA;PPP3CB;PPP3CC;PPP3R1;PPP3R2;RASGRF1;RASGRF2;RASGRP1;RASGRP2;RASGRP3;RASGRP4;RAPGEF2;NF1;RASA1;RASA2;RAP1A;RAP1B;EGF;TGFA;EREG;AREG;FGF1;FGF2;…
hsa04210	Cellular Processes	Cell growth and death	Apoptosis	4	45	136	7847	0.00742197	0.0274042	3.6886	FOS;JUN;LMNB1;PARP1	TNFSF10;TNFRSF10A;TNFRSF10B;FASLG;FAS;FADD;TNF;TNFRSF1A;TRADD;CFLAR;CASP8;CASP10;CASP6;CASP3;CASP7;BID;BAX;BAK1;DIABLO;SEPTIN4;HTRA2;CYCS;APAF1;CASP9;PRF1;GZMB;TUBA1B;TUBA4A;TUBA3C;TUBA1A;TUBA1C;TUBA8;TUBA3E;TUBA3D;TUBAL3;MCL1;ACTG1;ACTB;SPTAN1;LMNA;LMNB1;LMNB2;PARP1;PARP2;PARP3;PARP4;DFFA;DFFB;ENDOG;AIFM1;ERN1;TRAF2;ITPR1;ITPR2;ITPR3;CAPN1;CAPN2;CASP12;EIF2AK3;EIF2S1;ATF4;DDIT3;CTSB;CTSC;CTSD;CT…
hsa04380	Organismal Systems	Development and regeneration	Osteoclast differentiation	4	45	136	7847	0.00742197	0.0274042	3.6886	FOS;IFNG;JUN;PPARG	CSF1;CSF1R;GRB2;MAPK1;MAPK3;PIK3CA;PIK3CD;PIK3CB;PIK3R1;PIK3R2;PIK3R3;P3R3URF-PIK3R3;AKT1;AKT2;AKT3;IFNG;IFNGR1;IFNGR2;STAT1;IL1A;IL1B;IL1R1;TNF;TNFRSF1A;TGFB1;TGFB2;TGFBR1;TGFBR2;TNFSF11;TNFRSF11A;TNFRSF11B;TRAF2;TRAF6;LCK;FYN;MAP3K14;CHUK;RELB;NFKB2;MAP3K7;TAB1;TAB2;IKBKG;IKBKB;NFKBIA;RELA;NFKB1;NFATC2;NFATC1;IFNB1;MAP2K1;MAP2K6;MAPK11;MAPK12;MAPK13;MAPK14;MAP2K7;MAPK8;MAPK10;MAPK9;FOS;FOSB;FOS…
hsa04915	Organismal Systems	Endocrine system	Estrogen signaling pathway	4	45	139	7847	0.00800654	0.0284677	3.62979	EGFR;ESR1;FOS;JUN	ESR1;ESR2;HSP90AA1;HSP90AB1;HSP90B1;FKBP4;FKBP5;HSPA8;HSPA1A;HSPA1L;HSPA1B;HSPA6;NCOA1;NCOA2;NCOA3;BCL2;EBAG9;KRT9;KRT10;KRT12;KRT13;KRT14;KRT15;KRT16;KRT17;KRT18;KRT19;KRT31;KRT32;KRT33A;KRT33B;KRT34;KRT35;KRT40;KRT39;KRT23;KRT25;KRT28;KRT24;KRT27;KRT20;KRT38;KRT37;KRT36;keratin, type I cuticular Ha4;KRT26;CTSD;GREB1;TFF1;PGR;TGFA;RARA;FOS;JUN;SP1;GPER1;GNAS;SRC;MMP2;MMP9;HBEGF;ADCY1;ADCY2;ADCY3…
hsa04810	Cellular Processes	Cell motility	Regulation of actin cytoskeleton	5	45	230	7847	0.00974028	0.0333952	3.26236	EGF;EGFR;PAK4;PDGFRA;PPP1CA	LPAR1;LPAR2;LPAR4;LPAR5;CXCL12;CXCR4;F2;F2R;INS;EGF;FGF1;FGF2;FGF3;FGF4;FGF17;FGF6;FGF7;FGF8;FGF9;FGF10;FGF16;FGF5;FGF18;FGF20;FGF22;FGF19;FGF21;FGF23;PDGFA;PDGFB;PDGFC;PDGFD;INSRR;EGFR;FGFR1;FGFR2;FGFR3;FGFR4;PDGFRA;PDGFRB;FN1;ITGA1;ITGA2;ITGA2B;ITGA3;ITGA4;ITGA5;ITGA6;ITGA7;ITGA8;ITGA9;ITGA10;ITGA11;ITGAV;ITGAL;ITGAM;ITGAX;ITGAD;ITGAE;ITGB1;ITGB2;ITGB3;ITGB4;ITGB5;ITGB6;ITGB7;ITGB8;KNG1;BDKRB1;…
hsa04530	Cellular Processes	Cellular community - eukaryotes	Tight junction	4	45	170	7847	0.0158843	0.0511052	3.10627	CCND1;GATA4;JUN;PCNA	CRB3;CLDN4;CLDN3;CLDN7;CLDN19;CLDN16;CLDN14;CLDN15;CLDN17;CLDN20;CLDN11;CLDN18;CLDN22;CLDN5;CLDN10;CLDN8;CLDN6;CLDN2;CLDN1;CLDN9;CLDN23;CLDN34;CLDN25;CLDN24;CLDN12;OCLN;F11R;JAM2;JAM3;BVES;CDC42;PARD6A;PARD6G;PARD6B;PALS1;MPP4;TJP3;PATJ;MPDZ;PRKCZ;PRKCI;AMOT;AMOTL1;AMOTL2;ARHGAP17;RAC1;NF2;LLGL2;LLGL1;DLG1;SCRIB;PPP2CA;PPP2CB;PPP2R1B;PPP2R1A;PPP2R2A;PPP2R2B;PPP2R2C;PPP2R2D;PARD3;TIAM1;TJP1;TJAP1;…
hsa04912	Organismal Systems	Endocrine system	GnRH signaling pathway	3	45	93	7847	0.0159704	0.0511052	3.40742	EGFR;EGR1;JUN	GNRH1;GNRH2;GNRHR;GNAS;ADCY1;ADCY2;ADCY3;ADCY4;ADCY5;ADCY6;ADCY7;ADCY8;ADCY9;PRKACA;PRKACB;PRKACG;ATF4;GNAQ;GNA11;PLCB1;PLCB2;PLCB3;PLCB4;ITPR1;ITPR2;ITPR3;CALML3;CALM2;CALM3;CALM1;CALML6;CALML5;CALML4;CAMK2A;CAMK2D;CAMK2B;CAMK2G;PRKCA;PRKCB;PRKCD;CACNA1C;CACNA1D;CACNA1F;CACNA1S;MAP3K1;MAP3K2;MAP3K3;MAP3K4;MAP2K3;MAP2K6;MAPK11;MAPK12;MAPK13;MAPK14;MAPK7;PLA2G4E;PLA2G4A;JMJD7-PLA2G4B;PLA2G4B;PLA2G…
hsa04657	Organismal Systems	Immune system	IL-17 signaling pathway	3	45	95	7847	0.0169005	0.0523371	3.35612	FOS;IFNG;JUN	IL25;IL17RA;IL17RB;TRADD;FADD;CASP3;CASP8;TRAF3IP2;TRAF6;NFKB1;RELA;FOS;FOSB;JUN;JUND;FOSL1;IL4;IL5;IL13;CCL17;CCL11;IL17A;IL17F;IL17RC;TRAF3;ANAPC5;TNFAIP3;HSP90AA1;HSP90AB1;HSP90B1;TBK1;TAB2;TAB3;MAP3K7;IKBKG;CHUK;IKBKB;NFKBIA;MAPK11;MAPK12;MAPK13;MAPK14;MAPK8;MAPK10;MAPK9;MAPK1;MAPK3;MAPK4;MAPK6;MAPK7;MAPK15;CEBPB;TRAF4;IKBKE;USP25;TRAF5;TRAF2;SRSF1;ELAVL1;GSK3B;CXCL1;CXCL2;CXCL3;CXCL5;CXCL6;C…
hsa03030	Genetic Information Processing	Replication and repair	DNA replication	2	45	36	7847	0.0179031	0.0537092	3.9676	FEN1;PCNA	SSBP1;RNASEH1;RPA1;PCNA;DNA2;FEN1;LIG1;POLA1;POLA2;PRIM1;PRIM2;POLD1;POLD2;POLD3;POLD4;POLE;POLE2;POLE3;POLE4;MCM2;MCM3;MCM4;MCM5;MCM6;MCM7;RPA2;RPA4;RPA3;RFC1;RFC4;RFC2;RFC5;RFC3;RNASEH2A;RNASEH2B;RNASEH2C
hsa04928	Organismal Systems	Endocrine system	Parathyroid hormone synthesis, secretion and action	3	45	115	7847	0.0278583	0.0810423	2.91162	EGFR;EGR1;FOS	CASR;GNAI1;GNAI3;GNAI2;ADCY1;ADCY2;ADCY3;ADCY4;ADCY5;ADCY6;ADCY7;ADCY8;ADCY9;GNAQ;GNA11;PLCB1;PLCB2;PLCB3;PLCB4;ITPR1;ITPR2;ITPR3;GCM1;GCM2;MAFB;GATA3;SP1;VDR;RXRA;RXRB;RXRG;FGF23;FGFR1;KL;MAPK1;MAPK3;EGR1;PTH;SGK1;WNK1;WNK4;WNK3;WNK2;OXSR1;STK39;SLC12A3;PTHLH;PTH1R;PRKCA;PRKCB;PRKCG;TRPV5;SLC34A1;SLC34A2;SLC34A3;NHERF1;GNAS;PDE4A;PDE4B;PDE4C;PDE4D;PRKACA;PRKACB;PRKACG;CYP27B1;CYP24A1;MEF2A;MEF2C…
hsa04926	Organismal Systems	Endocrine system	Relaxin signaling pathway	3	45	130	7847	0.0380533	0.107445	2.64041	EGFR;FOS;JUN	RLN1;RLN2;RXFP1;GNAO1;GNAI1;GNAI3;GNAI2;GNAS;GNB1;GNB2;GNB3;GNB4;GNB5;GNG2;GNG3;GNG4;GNG5;GNG7;GNG8;GNG10;GNG11;GNG12;GNG13;GNGT1;GNGT2;ADCY5;PRKACA;PRKACB;PRKACG;CREB1;ATF2;ATF4;CREB3;CREB3L1;CREB3L2;CREB3L3;CREB3L4;CREB5;ATF6B;VEGFA;VEGFB;VEGFC;VEGFD;NFKBIA;NFKB1;RELA;NOS2;PIK3CA;PIK3CD;PIK3CB;PIK3R1;PIK3R2;PIK3R3;P3R3URF-PIK3R3;PRKCZ;RAF1;MAP2K1;MAP2K2;MAPK1;MAPK3;MMP2;MMP9;AKT1;AKT2;AKT3;NOS3…
hsa04910	Organismal Systems	Endocrine system	Insulin signaling pathway	3	45	138	7847	0.0441729	0.12116	2.51189	FOXO1;PCK1;PPP1CA	INS;INSR;IRS1;IRS2;IRS4;PIK3R1;PIK3R2;PIK3R3;P3R3URF-PIK3R3;PIK3CA;PIK3CD;PIK3CB;PDPK1;AKT1;AKT2;AKT3;GSK3B;GYS2;GYS1;PPP1CA;PPP1CB;PPP1CC;PPP1R3A;PPP1R3C;PPP1R3D;PPP1R3B;PPP1R3E;PPP1R3F;PHKG1;PHKG2;PHKB;PHKA2;PHKA1;CALML3;CALM2;CALM3;CALM1;CALML6;CALML5;CALML4;PYGL;PYGM;PYGB;PDE3B;PRKACA;PRKACB;PRKACG;PRKAR1A;PRKAR2A;PRKAR2B;PRKAR1B;LIPE;PRKCZ;PRKCI;SLC2A4;FLOT2;FLOT1;SH2B2;SORBS1;CBL;CBLB;CRK;C…
