# Supplementary material for: Investigating the Prognostic Role of Telomerase-Related Cellular Senescence Gene Signatures in Breast Cancer Using Machine Learning
Source: Biomedicines. 2025 Mar 30;13(4):826. doi: 10.3390/biomedicines13040826 (PMC12024799; doi:10.3390/biomedicines13040826)
Supplement: Supplementary file 1 [file biomedicines-13-00826-s001.zip › biomedicines-3473716-Supplementary Table S8.xlsx]

## Sheet: Supplementary Table S8
Characteristics	Hazard.Ratio	CI95	Upper	Lower	P.value
CDC20B	0.95	0.9-1	0.997	0.901	0.0388523
TP73	0.87	0.78-0.98	0.979	0.777	0.020113
PHF20L1	1.37	1.08-1.73	1.733	1.08	0.00927219
TAF2	1.26	1.03-1.54	1.541	1.034	0.0219301
PTGS2	0.89	0.82-0.97	0.974	0.818	0.010798
TP63	0.89	0.83-0.96	0.957	0.831	0.00142166
ZMAT3	1.47	1.17-1.86	1.86	1.165	0.00118414
CAND1	1.35	1.05-1.73	1.731	1.048	0.0200716
NAA15	1.39	1.06-1.83	1.83	1.057	0.0182983
DDX3X	1.51	1.03-2.23	2.225	1.031	0.0342429
UBTF	0.58	0.38-0.88	0.883	0.381	0.0110102
SYNE2	0.79	0.63-0.98	0.979	0.631	0.0319284
KDM4B	0.85	0.73-0.98	0.984	0.733	0.0296861
PTK2	1.42	1.11-1.81	1.812	1.105	0.00590982
S100B	0.89	0.83-0.95	0.953	0.825	0.00101656
JAK2	0.68	0.55-0.84	0.842	0.549	0.000410547
FOXN4	0.91	0.84-0.99	0.992	0.842	0.0310173
GSN	0.81	0.67-0.98	0.978	0.669	0.0288675
EGFR	0.91	0.82-1	0.997	0.823	0.0436966
RPL13	0.78	0.64-0.95	0.954	0.641	0.0151148
IKZF1	0.87	0.77-0.98	0.978	0.768	0.0198708
CXCL2	0.9	0.83-0.97	0.971	0.832	0.00672117
RPL34	0.76	0.6-0.96	0.959	0.601	0.0205704
RPS6	0.76	0.61-0.95	0.95	0.613	0.015558
PTGES3	2.07	1.46-2.93	2.925	1.46	4.19507e-05
YWHAZ	1.29	1.04-1.59	1.595	1.044	0.0185044
SLC25A5	1.32	1.02-1.71	1.711	1.024	0.0323735
HSPA9	1.7	1.26-2.3	2.3	1.263	0.000490222
RPL10	0.77	0.6-0.99	0.995	0.601	0.0454211
PTMA	0.71	0.54-0.93	0.928	0.544	0.01199
HSPD1	1.26	1.01-1.57	1.572	1.005	0.0447368
RPLP2	0.79	0.64-0.96	0.964	0.643	0.0206123
TAGLN2	1.25	1.01-1.54	1.544	1.013	0.0374571
CCND2	0.79	0.67-0.93	0.926	0.674	0.00369007
SEPHS2	1.25	1-1.55	1.547	1.004	0.0456483
RPL31	0.7	0.54-0.89	0.892	0.544	0.0041392
SERPING1	0.85	0.73-0.99	0.994	0.73	0.0423102
PAICS	1.47	1.14-1.9	1.904	1.136	0.00342763
SLC7A5	1.11	1.01-1.23	1.226	1.01	0.0311528
SNRNP70	0.77	0.61-0.99	0.985	0.606	0.0375936
CACYBP	1.3	1.01-1.67	1.67	1.013	0.0391112
JUN	0.83	0.71-0.97	0.972	0.712	0.0203915
JUNB	0.84	0.72-0.99	0.989	0.721	0.0353993
CLIC4	1.24	1.01-1.54	1.535	1.009	0.0411796
SFPQ	0.58	0.34-0.99	0.992	0.342	0.0464427
DAXX	0.57	0.4-0.81	0.809	0.404	0.00161292
HDAC2	1.31	1.06-1.63	1.628	1.059	0.0128853
CCT2	1.28	1.01-1.61	1.613	1.008	0.0426381
SDHC	1.34	1-1.8	1.803	1	0.0499557
CPNE3	1.26	1.03-1.55	1.553	1.03	0.0246902
USF2	0.71	0.54-0.94	0.938	0.543	0.0155232
PLK1	1.15	1.02-1.3	1.301	1.016	0.0268459
RAB13	0.81	0.67-0.98	0.982	0.668	0.0323824
G6PD	1.25	1.05-1.5	1.499	1.05	0.0126853
PSMD12	1.25	1.01-1.53	1.533	1.015	0.0356087
IRF1	0.78	0.66-0.91	0.914	0.66	0.0023149
RPS19	0.8	0.66-0.98	0.977	0.662	0.0280419
MAPKAPK3	0.7	0.52-0.96	0.961	0.517	0.0270207
PHF1	0.75	0.56-1	0.999	0.558	0.0489489
HCLS1	0.85	0.73-0.99	0.987	0.731	0.0336039
STAT5A	0.8	0.66-0.96	0.962	0.664	0.0177745
TF	0.92	0.86-0.99	0.989	0.862	0.022753
GFAP	0.91	0.83-1	0.996	0.833	0.0397999
ERF	0.7	0.55-0.89	0.892	0.547	0.00395484
XRCC1	0.66	0.5-0.87	0.867	0.496	0.00300904
DGAT1	1.25	1-1.57	1.567	1.003	0.0465841
ERCC1	0.67	0.49-0.92	0.921	0.494	0.0131817
HMGB3	1.18	1.03-1.34	1.344	1.028	0.0181507
JUND	0.83	0.7-1	0.995	0.697	0.0439807
IGFBP6	0.87	0.76-0.99	0.987	0.763	0.031127
DMD	0.88	0.79-0.98	0.982	0.792	0.0218695
IL2RG	0.87	0.79-0.96	0.957	0.787	0.00458947
GMFG	0.8	0.68-0.95	0.952	0.678	0.0117173
PIM2	0.79	0.67-0.94	0.941	0.668	0.00794509
PIK3CA	1.37	1.07-1.76	1.757	1.068	0.0131266
RABIF	1.41	1.05-1.9	1.899	1.047	0.0238637
BRCA1	1.18	1.01-1.37	1.373	1.007	0.0399263
COL17A1	0.91	0.86-0.96	0.964	0.859	0.00145463
LCK	0.91	0.83-0.99	0.992	0.83	0.0319469
CLASRP	0.79	0.63-0.98	0.981	0.632	0.0329067
ZBTB48	0.74	0.56-0.98	0.981	0.563	0.0364089
CCNE2	1.15	1.01-1.3	1.304	1.012	0.0324492
PRIM1	1.29	1.04-1.6	1.596	1.038	0.0213731
PCMT1	2.08	1.56-2.77	2.773	1.565	4.95458e-07
RELB	0.75	0.62-0.89	0.889	0.625	0.0010578
AIFM1	1.51	1.12-2.04	2.04	1.117	0.00728827
NGFR	0.9	0.83-0.98	0.978	0.83	0.0125977
FOXJ1	0.94	0.89-0.99	0.987	0.888	0.0143671
WT1	1.09	1.02-1.15	1.153	1.023	0.00661411
AMPD1	0.89	0.83-0.97	0.967	0.827	0.00503311
NRG1	0.92	0.85-1	0.996	0.854	0.038615
BLK	0.91	0.84-0.97	0.97	0.845	0.00457743
CCDC9	0.8	0.65-0.99	0.99	0.646	0.0397766
MATK	0.86	0.78-0.95	0.955	0.781	0.00420325
MAP4K1	0.83	0.73-0.95	0.952	0.729	0.00711985
GLI1	0.83	0.75-0.92	0.924	0.75	0.000566122
BGLAP	0.88	0.78-0.99	0.993	0.784	0.0382517
HSPH1	1.28	1.04-1.57	1.569	1.04	0.0194147
NFKB2	0.73	0.59-0.9	0.905	0.589	0.00407165
IL2	0.85	0.75-0.96	0.963	0.747	0.0107795
ADPRH	0.74	0.59-0.94	0.94	0.589	0.0131449
MAX	0.66	0.44-0.97	0.967	0.445	0.0331562
KIR2DL4	0.91	0.84-0.99	0.99	0.837	0.028787
WNT1	0.87	0.78-0.98	0.977	0.776	0.0185553
RPS14	0.75	0.59-0.96	0.964	0.587	0.024561
PRDX1	1.32	1.04-1.68	1.679	1.037	0.0240823
CCT5	1.28	1.03-1.59	1.594	1.026	0.028751
PSMD11	1.28	1-1.63	1.628	1.003	0.0472991
RPS28	0.8	0.66-0.97	0.97	0.661	0.0233175
PSMB8	0.75	0.64-0.87	0.874	0.64	0.000260899
GABARAPL2	1.4	1.01-1.94	1.936	1.014	0.0408166
PRKD2	0.71	0.51-0.98	0.981	0.513	0.0376725
NCBP1	1.62	1.17-2.23	2.233	1.169	0.00366673
APOL1	0.86	0.75-0.99	0.993	0.752	0.0393969
IL33	0.9	0.84-0.96	0.965	0.838	0.00306626
SOCS1	0.85	0.75-0.96	0.955	0.752	0.00667745
IDO1	0.92	0.86-0.99	0.993	0.86	0.0313075
HSP90AA1	1.44	1.16-1.79	1.785	1.159	0.000956745
IFNG	0.88	0.81-0.96	0.957	0.814	0.00259995
AASS	0.83	0.71-0.96	0.961	0.709	0.0132682
STIP1	1.47	1.15-1.88	1.884	1.151	0.00209457
ZMIZ1	1.32	1.04-1.67	1.672	1.041	0.0217353
ALDH1A1	0.88	0.78-0.99	0.985	0.779	0.0270533
PSMD14	1.42	1.06-1.92	1.915	1.059	0.0193525
TCF7L2	0.83	0.7-0.99	0.987	0.698	0.0353455
NCAPD3	1.3	1.03-1.64	1.638	1.035	0.0244738
TTI1	1.39	1.05-1.83	1.828	1.05	0.0211421
CBX7	0.83	0.69-0.98	0.984	0.692	0.0319225
UBXN2B	1.35	1.06-1.73	1.73	1.056	0.0167923
THOC2	1.47	1.03-2.08	2.082	1.031	0.033208
SH3BP1	0.79	0.66-0.94	0.94	0.661	0.00813041
CD7	0.89	0.81-0.98	0.978	0.812	0.0156606
CEP131	0.82	0.69-0.97	0.973	0.693	0.0228539
SEC16A	1.31	1.02-1.68	1.676	1.019	0.0350871
C3	0.89	0.8-0.99	0.987	0.796	0.0281012
EVL	0.88	0.78-1	0.998	0.782	0.0466915
DERL1	1.59	1.24-2.03	2.026	1.243	0.000213524
SIRT7	0.76	0.59-0.97	0.971	0.593	0.028266
FBXO5	1.24	1.04-1.48	1.482	1.037	0.0184701
GMIP	0.76	0.59-0.98	0.982	0.591	0.0354753
PNKP	0.77	0.6-0.98	0.979	0.604	0.0328935
GRHL2	1.52	1.14-2.03	2.027	1.14	0.00432739
RAD54B	1.23	1.04-1.45	1.45	1.044	0.013408
RPL36	0.79	0.65-0.95	0.951	0.651	0.0132497
TNIP3	0.91	0.83-0.99	0.991	0.829	0.0307871
APOL3	0.84	0.73-0.96	0.964	0.727	0.0137539
KLF15	0.88	0.8-0.98	0.976	0.799	0.0147783
DOLPP1	1.42	1.04-1.92	1.923	1.044	0.0253221
RACGAP1	1.24	1.04-1.48	1.483	1.042	0.0157674
HCST	0.85	0.75-0.96	0.961	0.755	0.00939627
ARHGAP9	0.88	0.77-1	0.997	0.768	0.0444383
NFATC2	0.8	0.67-0.95	0.953	0.672	0.0125376
NSMCE2	1.31	1.03-1.67	1.67	1.03	0.0280832
MASTL	1.23	1.01-1.49	1.494	1.015	0.0348664
NUDT14	0.76	0.63-0.92	0.917	0.632	0.00413604
HEPACAM	0.92	0.84-1	0.999	0.843	0.0485387
WDR38	0.89	0.82-0.98	0.976	0.818	0.0123307
