# Supplementary material for: Investigating the Prognostic Role of Telomerase-Related Cellular Senescence Gene Signatures in Breast Cancer Using Machine Learning
Source: Biomedicines. 2025 Mar 30;13(4):826. doi: 10.3390/biomedicines13040826 (PMC12024799; doi:10.3390/biomedicines13040826)
Supplement: Supplementary file 1 [file biomedicines-13-00826-s001.zip › biomedicines-3473716-Supplementary Table S9.xlsx]

## Sheet: TCGA_risk_score
ID	OS.time	OS	RS	level
TCGA-3C-AAAU-01A	4047	0	34694.6	low
TCGA-3C-AALI-01A	4005	0	59040.6	low
TCGA-3C-AALJ-01A	1474	0	94541.2	low
TCGA-3C-AALK-01A	1448	0	70516.6	low
TCGA-4H-AAAK-01A	348	0	64272	low
TCGA-5L-AAT0-01A	1477	0	47737.9	low
TCGA-5L-AAT1-01A	1471	0	52962.8	low
TCGA-5T-A9QA-01A	303	0	81533.6	low
TCGA-A1-A0SB-01A	259	0	64620.9	low
TCGA-A1-A0SD-01A	437	0	80119.4	low
TCGA-A1-A0SE-01A	1321	0	57808.6	low
TCGA-A1-A0SF-01A	1463	0	77429.6	low
TCGA-A1-A0SG-01A	434	0	77885.6	low
TCGA-A1-A0SH-01A	1437	0	186895	high
TCGA-A1-A0SI-01A	635	0	92714.8	low
TCGA-A1-A0SJ-01A	416	0	86586.8	low
TCGA-A1-A0SK-01A	967	1	156328	high
TCGA-A1-A0SM-01A	242	0	180303	high
TCGA-A1-A0SN-01A	1196	0	179763	high
TCGA-A1-A0SO-01A	852	0	116812	high
TCGA-A1-A0SP-01A	584	0	93079.6	low
TCGA-A1-A0SQ-01A	554	0	86931.5	low
TCGA-A2-A04N-01A	4354	0	119001	high
TCGA-A2-A04P-01A	548	1	456899	high
TCGA-A2-A04Q-01A	2385	0	45982.6	low
TCGA-A2-A04R-01A	3709	0	89776.9	low
TCGA-A2-A04T-01A	2246	0	126115	high
TCGA-A2-A04U-01A	2654	0	69528	low
TCGA-A2-A04V-01A	1920	1	62452.7	low
TCGA-A2-A04W-01A	3102	0	261892	high
TCGA-A2-A04X-01A	1686	0	22070.9	low
TCGA-A2-A04Y-01A	1099	0	53623.8	low
TCGA-A2-A0CK-01A	4159	0	42555.4	low
TCGA-A2-A0CL-01A	3015	0	38745.7	low
TCGA-A2-A0CM-01A	754	1	116295	high
TCGA-A2-A0CO-01A	3492	1	32721.5	low
TCGA-A2-A0CP-01A	2813	0	78580.1	low
TCGA-A2-A0CQ-01A	2695	0	49512.1	low
TCGA-A2-A0CR-01A	3283	0	26533.8	low
TCGA-A2-A0CS-01A	2348	1	122511	high
TCGA-A2-A0CT-01A	2289	0	177926	high
TCGA-A2-A0CU-01A	158	1	161524	high
TCGA-A2-A0CV-01A	3011	0	74851.7	low
TCGA-A2-A0CW-01A	3283	0	97326.9	low
TCGA-A2-A0CX-01A	1728	0	92065.5	low
TCGA-A2-A0CY-01A	1673	0	263970	high
TCGA-A2-A0CZ-01A	1616	0	47926.2	low
TCGA-A2-A0D0-01A	2048	0	99632.7	low
TCGA-A2-A0D1-01A	1051	0	200070	high
TCGA-A2-A0D2-01A	1027	0	93828.3	low
TCGA-A2-A0D3-01A	1873	0	64282.4	low
TCGA-A2-A0D4-01A	767	0	105948	high
TCGA-A2-A0EM-01A	3094	0	76545.8	low
TCGA-A2-A0EN-01A	4088	0	66055.4	low
TCGA-A2-A0EO-01A	2442	0	72008.3	low
TCGA-A2-A0EP-01A	3603	0	43928.3	low
TCGA-A2-A0EQ-01A	2426	0	83895.2	low
TCGA-A2-A0ER-01A	2263	0	99531.1	low
TCGA-A2-A0ES-01A	2190	0	58572.4	low
TCGA-A2-A0ET-01A	1066	0	58379.3	low
TCGA-A2-A0EU-01A	1043	0	109049	high
TCGA-A2-A0EV-01A	968	0	112214	high
TCGA-A2-A0EW-01A	1884	1	58761.2	low
TCGA-A2-A0EX-01A	752	0	120061	high
TCGA-A2-A0EY-01A	1925	0	167689	high
TCGA-A2-A0ST-01A	3017	0	26726.4	low
TCGA-A2-A0SU-01A	1662	0	105234	high
TCGA-A2-A0SV-01A	825	1	152029	high
TCGA-A2-A0SW-01A	1365	1	126409	high
TCGA-A2-A0SX-01A	1534	0	54894.2	low
TCGA-A2-A0SY-01A	1347	0	77868.1	low
TCGA-A2-A0T0-01A	533	0	343854	high
TCGA-A2-A0T1-01A	521	0	133198	high
TCGA-A2-A0T2-01A	255	1	220249	high
TCGA-A2-A0T3-01A	1516	0	51905.7	low
TCGA-A2-A0T4-01A	624	0	91145.6	low
TCGA-A2-A0T5-01A	531	0	112344	high
TCGA-A2-A0T6-01A	575	0	58521.9	low
TCGA-A2-A0T7-01A	631	0	101805	high
TCGA-A2-A0YC-01A	990	0	67289.6	low
TCGA-A2-A0YD-01A	769	0	63613.4	low
TCGA-A2-A0YE-01A	554	0	58942.1	low
TCGA-A2-A0YF-01A	1535	0	85860.8	low
TCGA-A2-A0YG-01A	666	0	141953	high
TCGA-A2-A0YH-01A	659	0	122112	high
TCGA-A2-A0YI-01A	1505	0	46339.2	low
TCGA-A2-A0YJ-01A	566	0	512218	high
TCGA-A2-A0YK-01A	588	0	41868.2	low
TCGA-A2-A0YL-01A	1474	0	54896.2	low
TCGA-A2-A0YM-01A	965	0	116878	high
TCGA-A2-A0YT-01A	723	1	266597	high
TCGA-A2-A1FV-01A	714	0	156761	high
TCGA-A2-A1FW-01A	528	0	54148.1	low
TCGA-A2-A1FX-01A	1847	0	74092.7	low
TCGA-A2-A1FZ-01A	683	0	104044	high
TCGA-A2-A1G0-01A	616	0	49023.2	low
TCGA-A2-A1G1-01A	584	0	145151	high
TCGA-A2-A1G4-01A	595	0	211205	high
TCGA-A2-A1G6-01A	501	0	65938.6	low
TCGA-A2-A259-01A	1596	0	60978.8	low
TCGA-A2-A25A-01A	3276	0	38255.7	low
TCGA-A2-A25B-01A	1291	0	243330	high
TCGA-A2-A25C-01A	523	0	25316.4	low
TCGA-A2-A25D-01A	552	0	64238.9	low
TCGA-A2-A25E-01A	3204	0	142441	high
TCGA-A2-A25F-01A	322	0	60963.8	low
TCGA-A2-A3KC-01A	1102	0	45418.8	low
TCGA-A2-A3KD-01A	1206	0	92065.5	low
TCGA-A2-A3XS-01A	1032	1	91089.2	low
TCGA-A2-A3XT-01A	2770	0	112503	high
TCGA-A2-A3XU-01A	912	1	761351	high
TCGA-A2-A3XV-01A	996	0	108020	high
TCGA-A2-A3XW-01A	1712	0	32462.3	low
TCGA-A2-A3XX-01A	1439	1	120026	high
TCGA-A2-A3XY-01A	1093	1	87110.8	low
TCGA-A2-A3XZ-01A	1532	0	44446	low
TCGA-A2-A3Y0-01A	1546	0	71409.9	low
TCGA-A2-A4RW-01A	222	0	87567.7	low
TCGA-A2-A4RX-01A	742	0	48582.2	low
TCGA-A2-A4RY-01A	648	0	24513.9	low
TCGA-A2-A4S0-01A	706	0	129749	high
TCGA-A2-A4S1-01A	820	0	73802.5	low
TCGA-A2-A4S2-01A	643	0	26771.1	low
TCGA-A2-A4S3-01A	666	0	113952	high
TCGA-A7-A0CD-01A	1165	0	83374.6	low
TCGA-A7-A0CE-01A	1074	0	119129	high
TCGA-A7-A0CG-01A	1043	0	76929.1	low
TCGA-A7-A0CH-01A	1079	0	84557.4	low
TCGA-A7-A0CJ-01A	931	0	134701	high
TCGA-A7-A0D9-01A	1139	0	160407	high
TCGA-A7-A0DA-01A	1085	0	100836	low
TCGA-A7-A0DB-01A	1007	0	31180.7	low
TCGA-A7-A0DC-01A	906	0	56512.6	low
TCGA-A7-A13D-01A	965	0	66047.9	low
TCGA-A7-A13E-01A	614	1	105708	high
TCGA-A7-A13F-01A	765	0	162208	high
TCGA-A7-A13G-01A	718	0	27461.6	low
TCGA-A7-A13H-01A	899	0	34840.8	low
TCGA-A7-A26E-01A	954	0	150800	high
TCGA-A7-A26F-01A	738	0	31425	low
TCGA-A7-A26G-01A	722	0	148735	high
TCGA-A7-A26H-01A	724	0	80703.2	low
TCGA-A7-A26I-01A	661	0	194305	high
TCGA-A7-A26J-01A	627	0	34798.9	low
TCGA-A7-A2KD-01A	679	0	78783.4	low
TCGA-A7-A3IY-01A	345	0	114235	high
TCGA-A7-A3IZ-01A	322	0	138530	high
TCGA-A7-A3J0-01A	313	0	78375.4	low
TCGA-A7-A3J1-01A	343	0	32935.2	low
TCGA-A7-A3RF-01A	408	0	242170	high
TCGA-A7-A425-01A	447	0	36330.2	low
TCGA-A7-A426-01A	364	0	26402.5	low
TCGA-A7-A4SA-01A	454	0	46791.7	low
TCGA-A7-A4SB-01A	418	0	66457.8	low
TCGA-A7-A4SC-01A	446	0	33861.9	low
TCGA-A7-A4SD-01A	441	0	44039.6	low
TCGA-A7-A4SE-01A	644	0	87504.3	low
TCGA-A7-A4SF-01A	545	0	66836.1	low
TCGA-A7-A56D-01A	448	0	139844	high
TCGA-A7-A5ZV-01A	368	0	224502	high
TCGA-A7-A5ZW-01A	326	0	60871.5	low
TCGA-A7-A5ZX-01A	336	0	57962.4	low
TCGA-A7-A6VV-01A	313	0	113223	high
TCGA-A7-A6VW-01A	285	0	52510.3	low
TCGA-A7-A6VX-01A	317	0	218843	high
TCGA-A7-A6VY-01A	266	0	52218.6	low
TCGA-A8-A06O-01A	396	0	199998	high
TCGA-A8-A06P-01A	396	0	111474	high
TCGA-A8-A06Q-01A	31	0	194674	high
TCGA-A8-A06R-01A	547	0	128260	high
TCGA-A8-A06T-01A	1614	0	51161.7	low
TCGA-A8-A06U-01A	883	1	285391	high
TCGA-A8-A06X-01A	943	1	180052	high
TCGA-A8-A06Y-01A	791	0	143946	high
TCGA-A8-A06Z-01A	31	0	271702	high
TCGA-A8-A075-01A	518	0	232755	high
TCGA-A8-A076-01A	1642	0	117843	high
TCGA-A8-A079-01A	274	0	82584.7	low
TCGA-A8-A07B-01A	1308	0	371478	high
TCGA-A8-A07C-01A	1034	0	189125	high
TCGA-A8-A07E-01A	608	0	128512	high
TCGA-A8-A07F-01A	577	0	58787	low
TCGA-A8-A07G-01A	577	0	215102	high
TCGA-A8-A07I-01A	426	0	88492.8	low
TCGA-A8-A07J-01A	365	0	69934.7	low
TCGA-A8-A07L-01A	975	0	148174	high
TCGA-A8-A07O-01A	304	0	438707	high
TCGA-A8-A07P-01A	334	0	180937	high
TCGA-A8-A07R-01A	273	0	172585	high
TCGA-A8-A07S-01A	243	0	87418.3	low
TCGA-A8-A07U-01A	760	0	63092.3	low
TCGA-A8-A07W-01A	304	0	330172	high
TCGA-A8-A07Z-01A	1371	0	72487.5	low
TCGA-A8-A082-01A	549	0	190285	high
TCGA-A8-A084-01A	458	0	84623.6	low
TCGA-A8-A085-01A	1124	0	248127	high
TCGA-A8-A086-01A	396	0	142698	high
TCGA-A8-A08A-01A	30	0	69783.4	low
TCGA-A8-A08B-01A	1156	0	90296.5	low
TCGA-A8-A08C-01A	881	0	109145	high
TCGA-A8-A08F-01A	1004	0	88361.4	low
TCGA-A8-A08G-01A	607	0	115050	high
TCGA-A8-A08I-01A	365	0	83753.1	low
TCGA-A8-A08J-01A	1127	1	218034	high
TCGA-A8-A08L-01A	304	1	399874	high
TCGA-A8-A08O-01A	943	0	39449.9	low
TCGA-A8-A08P-01A	943	0	129212	high
TCGA-A8-A08R-01A	30	0	140707	high
TCGA-A8-A08S-01A	1004	0	93825.3	low
TCGA-A8-A08T-01A	3409	1	75755.9	low
TCGA-A8-A08X-01A	1308	0	88554.5	low
TCGA-A8-A08Z-01A	1217	0	95964.2	low
TCGA-A8-A091-01A	1004	0	96255.8	low
TCGA-A8-A092-01A	942	0	254800	high
TCGA-A8-A093-01A	546	0	95857.8	low
TCGA-A8-A095-01A	1277	0	71379.7	low
TCGA-A8-A097-01A	365	0	108120	high
TCGA-A8-A099-01A	304	0	98743.9	low
TCGA-A8-A09A-01A	304	0	84708.7	low
TCGA-A8-A09B-01A	365	0	90906.5	low
TCGA-A8-A09C-01A	31	0	131315	high
TCGA-A8-A09D-01A	1522	0	135874	high
TCGA-A8-A09E-01A	1492	0	60356.7	low
TCGA-A8-A09I-01A	1371	0	117806	high
TCGA-A8-A09K-01A	912	0	70834.7	low
TCGA-A8-A09M-01A	1006	0	87154.5	low
TCGA-A8-A09N-01A	31	0	120944	high
TCGA-A8-A09Q-01A	761	0	252288	high
TCGA-A8-A09R-01A	273	0	85537.9	low
TCGA-A8-A09T-01A	579	0	108382	high
TCGA-A8-A09V-01A	457	0	84790.3	low
TCGA-A8-A09W-01A	30	0	164857	high
TCGA-A8-A09X-01A	426	1	184248	high
TCGA-A8-A0A1-01A	365	0	82722.2	low
TCGA-A8-A0A2-01A	579	0	121627	high
TCGA-A8-A0A4-01A	396	0	47268.7	low
TCGA-A8-A0A6-01A	640	0	53082.7	low
TCGA-A8-A0A7-01A	30	0	103835	high
TCGA-A8-A0A9-01A	822	0	129451	high
TCGA-A8-A0AB-01A	518	0	190561	high
TCGA-A8-A0AD-01A	1157	0	171205	high
TCGA-AC-A23C-01A	585	0	69299.8	low
TCGA-AC-A23E-01A	698	0	144795	high
TCGA-AC-A23G-01A	2248	0	102053	high
TCGA-AC-A23H-01A	174	1	248952	high
TCGA-AC-A2B8-01A	677	0	79991	low
TCGA-AC-A2BK-01A	2222	0	89199.4	low
TCGA-AC-A2BM-01A	3022	0	44553.8	low
TCGA-AC-A2FB-01A	1234	0	60319.8	low
TCGA-AC-A2FE-01A	2636	1	48180.8	low
TCGA-AC-A2FF-01A	2759	0	58545.1	low
TCGA-AC-A2FG-01A	1853	0	29769.5	low
TCGA-AC-A2FK-01A	2650	0	39623.4	low
TCGA-AC-A2FM-01A	792	1	57376.7	low
TCGA-AC-A2FO-01A	2255	0	42301.1	low
TCGA-AC-A2QH-01A	1005	0	98126.7	low
TCGA-AC-A2QI-01A	588	0	99533.4	low
TCGA-AC-A2QJ-01A	446	1	105858	high
TCGA-AC-A3BB-01A	987	0	43309.2	low
TCGA-AC-A3EH-01A	197	1	208651	high
TCGA-AC-A3HN-01A	496	0	47611.3	low
TCGA-AC-A3OD-01A	451	0	29743.3	low
TCGA-AC-A3QP-01A	675	0	53629.1	low
TCGA-AC-A3TM-01A	762	0	41112.3	low
TCGA-AC-A3TN-01A	456	0	79100.6	low
TCGA-AC-A3W5-01A	504	0	89060.8	low
TCGA-AC-A3W6-01A	602	0	52397.4	low
TCGA-AC-A3W7-01A	471	0	57120.3	low
TCGA-AC-A3YI-01A	707	0	40407.9	low
TCGA-AC-A3YJ-01A	754	0	53829.6	low
TCGA-AC-A4ZE-01A	890	0	36983.2	low
TCGA-AC-A5EH-01A	511	0	220285	high
TCGA-AC-A5XS-01A	588	0	42346.1	low
TCGA-AC-A5XU-01A	455	0	85599.4	low
TCGA-AC-A62V-01A	348	1	416307	high
TCGA-AC-A62X-01A	417	0	78868	low
TCGA-AC-A62Y-01A	530	0	59604.4	low
TCGA-AC-A6IV-01A	568	0	50131.9	low
TCGA-AC-A6IW-01A	413	0	79392.1	low
TCGA-AC-A6IX-01A	373	0	74252.7	low
TCGA-AC-A6NO-01A	51	0	46933.5	low
TCGA-AC-A7VB-01A	250	0	38782.1	low
TCGA-AC-A7VC-01A	1	0	140893	high
TCGA-AC-A8OP-01A	614	0	52720.1	low
TCGA-AC-A8OQ-01A	34	0	49103.1	low
TCGA-AC-A8OR-01A	40	0	104307	high
TCGA-AC-A8OS-01A	70	0	34998.6	low
TCGA-AN-A03X-01A	10	0	311895	high
TCGA-AN-A03Y-01A	10	0	245974	high
TCGA-AN-A041-01A	7	0	57417.2	low
TCGA-AN-A046-01A	10	0	54225.6	low
TCGA-AN-A049-01A	19	0	166249	high
TCGA-AN-A04A-01A	90	0	179086	high
TCGA-AN-A04C-01A	54	0	223293	high
TCGA-AN-A04D-01A	52	0	257356	high
TCGA-AN-A0AJ-01A	303	0	247039	high
TCGA-AN-A0AK-01A	224	0	195544	high
TCGA-AN-A0AL-01A	227	0	97992.9	low
TCGA-AN-A0AM-01A	5	0	312986	high
TCGA-AN-A0AR-01A	10	0	95098	low
TCGA-AN-A0AS-01A	10	0	507350	high
TCGA-AN-A0AT-01A	10	0	55056.5	low
TCGA-AN-A0FD-01A	196	0	70297.7	low
TCGA-AN-A0FF-01A	172	0	36510.4	low
TCGA-AN-A0FJ-01A	242	0	99886.8	low
TCGA-AN-A0FK-01A	213	0	133130	high
TCGA-AN-A0FL-01A	231	0	182899	high
TCGA-AN-A0FN-01A	218	0	56883.7	low
TCGA-AN-A0FS-01A	210	0	109004	high
TCGA-AN-A0FT-01A	214	0	100215	low
TCGA-AN-A0FV-01A	10	0	354012	high
TCGA-AN-A0FW-01A	11	0	107517	high
TCGA-AN-A0FX-01A	10	0	144596	high
TCGA-AN-A0FY-01A	10	0	127243	high
TCGA-AN-A0FZ-01A	10	0	146962	high
TCGA-AN-A0G0-01A	16	0	167293	high
TCGA-AN-A0XL-01A	163	0	92008.2	low
TCGA-AN-A0XN-01A	10	0	320763	high
TCGA-AN-A0XO-01A	375	0	129363	high
TCGA-AN-A0XP-01A	9	0	67986.8	low
TCGA-AN-A0XR-01A	10	0	42138.2	low
TCGA-AN-A0XS-01A	10	0	52775.3	low
TCGA-AN-A0XT-01A	10	0	72896.5	low
TCGA-AN-A0XU-01A	10	0	88158.5	low
TCGA-AN-A0XV-01A	162	0	54220.7	low
TCGA-AN-A0XW-01A	170	0	65344	low
TCGA-AO-A03L-01A	2442	0	45390.9	low
TCGA-AO-A03O-01A	2483	1	197899	high
TCGA-AO-A03P-01A	2911	1	132583	high
TCGA-AO-A03R-01A	2091	0	74918.1	low
TCGA-AO-A03T-01A	2124	0	67972.3	low
TCGA-AO-A03V-01A	1351	0	54610.3	low
TCGA-AO-A0J2-01A	997	0	58521.8	low
TCGA-AO-A0J3-01A	651	0	67099.7	low
TCGA-AO-A0J4-01A	1587	0	35742.4	low
TCGA-AO-A0J5-01A	792	1	144366	high
TCGA-AO-A0J6-01A	1140	0	176248	high
TCGA-AO-A0J7-01A	618	0	114757	high
TCGA-AO-A0J8-01A	680	0	45710.7	low
TCGA-AO-A0J9-01A	1613	0	40443.7	low
TCGA-AO-A0JA-01A	655	0	122816	high
TCGA-AO-A0JB-01A	1542	0	54193.3	low
TCGA-AO-A0JC-01A	1547	0	25965.8	low
TCGA-AO-A0JD-01A	2190	0	105442	high
TCGA-AO-A0JE-01A	2335	0	73878.5	low
TCGA-AO-A0JF-01A	1980	0	92597.5	low
TCGA-AO-A0JG-01A	798	0	40114.1	low
TCGA-AO-A0JI-01A	1528	0	34827.5	low
TCGA-AO-A0JJ-01A	1887	0	43730.4	low
TCGA-AO-A0JL-01A	1683	0	100877	low
TCGA-AO-A0JM-01A	2184	0	77783.3	low
TCGA-AO-A124-01A	3506	0	117864	high
TCGA-AO-A125-01A	3456	0	45650.2	low
TCGA-AO-A126-01A	3307	0	109604	high
TCGA-AO-A128-01A	3248	0	31577.1	low
TCGA-AO-A129-01A	3286	0	48722.6	low
TCGA-AO-A12A-01A	3112	0	47318.1	low
TCGA-AO-A12B-01A	2989	0	96571.6	low
TCGA-AO-A12C-01A	2372	0	40937.6	low
TCGA-AO-A12D-01A	2515	0	90245.8	low
TCGA-AO-A12E-01A	2142	0	53216.8	low
TCGA-AO-A12F-01A	1842	0	129476	high
TCGA-AO-A12G-01A	1639	0	199652	high
TCGA-AO-A12H-01A	1234	0	70382.6	low
TCGA-AO-A1KO-01A	622	0	63923.5	low
TCGA-AO-A1KP-01A	2953	0	90658	low
TCGA-AO-A1KQ-01A	1882	0	147731	high
TCGA-AO-A1KR-01A	2513	0	85117.5	low
TCGA-AO-A1KS-01A	350	0	257710	high
TCGA-AO-A1KT-01A	541	0	151106	high
TCGA-AQ-A04J-01A	819	0	51882.1	low
TCGA-AQ-A0Y5-01A	172	1	469408	high
TCGA-AQ-A1H2-01A	475	0	99381.4	low
TCGA-AQ-A1H3-01A	989	0	68989.2	low
TCGA-AQ-A54N-01A	78	0	45362	low
TCGA-AQ-A54O-01A	1001	0	17940.1	low
TCGA-AQ-A7U7-01A	584	1	19304.7	low
TCGA-AR-A0TP-01A	4275	0	70997	low
TCGA-AR-A0TQ-01A	2991	0	50184.9	low
TCGA-AR-A0TR-01A	160	1	30464.3	low
TCGA-AR-A0TS-01A	2558	0	74443.4	low
TCGA-AR-A0TT-01A	3316	0	46597.8	low
TCGA-AR-A0TU-01A	709	0	62406.1	low
TCGA-AR-A0TV-01A	2288	0	78779.9	low
TCGA-AR-A0TW-01A	3009	0	58924.4	low
TCGA-AR-A0TX-01A	1972	0	112141	high
TCGA-AR-A0TY-01A	1699	1	162430	high
TCGA-AR-A0TZ-01A	3262	1	66898.7	low
TCGA-AR-A0U0-01A	1988	0	46789.8	low
TCGA-AR-A0U2-01A	2551	1	151098	high
TCGA-AR-A0U3-01A	4080	0	119633	high
TCGA-AR-A0U4-01A	3261	0	90849.8	low
TCGA-AR-A1AH-01A	3807	0	166274	high
TCGA-AR-A1AI-01A	3296	0	91826.1	low
TCGA-AR-A1AJ-01A	3072	0	76193.2	low
TCGA-AR-A1AK-01A	3159	0	49727.9	low
TCGA-AR-A1AL-01A	2971	0	32116.9	low
TCGA-AR-A1AM-01A	2991	0	33886.1	low
TCGA-AR-A1AN-01A	2920	0	62893.5	low
TCGA-AR-A1AO-01A	2618	0	58747.6	low
TCGA-AR-A1AP-01A	2856	0	162996	high
TCGA-AR-A1AQ-01A	3021	0	75914.4	low
TCGA-AR-A1AR-01A	524	1	141440	high
TCGA-AR-A1AS-01A	1150	0	213085	high
TCGA-AR-A1AT-01A	1272	1	101300	high
TCGA-AR-A1AU-01A	2868	0	67592.1	low
TCGA-AR-A1AV-01A	1864	0	116098	high
TCGA-AR-A1AW-01A	2632	0	45887.6	low
TCGA-AR-A1AX-01A	2629	0	71257.3	low
TCGA-AR-A1AY-01A	1026	0	226163	high
TCGA-AR-A24H-01A	4894	0	124499	high
TCGA-AR-A24K-01A	1548	0	107265	high
TCGA-AR-A24L-01A	2866	1	170958	high
TCGA-AR-A24M-01A	3660	0	85428.9	low
TCGA-AR-A24N-01A	3035	0	104314	high
TCGA-AR-A24O-01A	3607	0	62269.9	low
TCGA-AR-A24P-01A	84	0	81376	low
TCGA-AR-A24Q-01A	3172	0	77922.5	low
TCGA-AR-A24R-01A	3430	0	78019.7	low
TCGA-AR-A24S-01A	2976	0	110649	high
TCGA-AR-A24T-01A	3202	0	65742.9	low
TCGA-AR-A24U-01A	3128	0	253788	high
TCGA-AR-A24V-01A	3203	0	122437	high
TCGA-AR-A24W-01A	1550	0	73054	low
TCGA-AR-A24X-01A	3004	0	81888.5	low
TCGA-AR-A24Z-01A	3001	0	254491	high
TCGA-AR-A250-01A	2707	0	99083.2	low
TCGA-AR-A251-01A	3030	0	151413	high
TCGA-AR-A252-01A	2838	0	68020.4	low
TCGA-AR-A254-01A	2605	0	127684	high
TCGA-AR-A255-01A	2161	0	80156.7	low
TCGA-AR-A256-01A	2854	1	126948	high
TCGA-AR-A2LE-01A	5062	0	51548.7	low
TCGA-AR-A2LH-01A	616	1	55486.7	low
TCGA-AR-A2LJ-01A	2632	0	38332.3	low
TCGA-AR-A2LK-01A	1649	1	187892	high
TCGA-AR-A2LL-01A	2012	0	178821	high
TCGA-AR-A2LM-01A	1935	0	57307	low
TCGA-AR-A2LN-01A	1161	0	46369.8	low
TCGA-AR-A2LO-01A	1198	0	28998.2	low
TCGA-AR-A2LQ-01A	1233	0	84541.4	low
TCGA-AR-A2LR-01A	1742	0	41280.1	low
TCGA-AR-A5QM-01A	2231	0	36470.7	low
TCGA-AR-A5QN-01A	1013	0	58596.8	low
TCGA-AR-A5QP-01A	1185	0	48575.1	low
TCGA-AR-A5QQ-01A	322	1	33279.9	low
TCGA-B6-A0I1-01A	2361	1	252087	high
TCGA-B6-A0I2-01A	4361	0	29738.9	low
TCGA-B6-A0I5-01A	8556	0	58037.1	low
TCGA-B6-A0I6-01A	991	1	194678	high
TCGA-B6-A0I8-01A	749	1	270574	high
TCGA-B6-A0I9-01A	362	1	193017	high
TCGA-B6-A0IA-01A	8391	0	53120	low
TCGA-B6-A0IB-01A	3941	1	149077	high
TCGA-B6-A0IC-01A	1542	1	82543.4	low
TCGA-B6-A0IE-01A	1993	1	86719.2	low
TCGA-B6-A0IG-01A	4456	1	53065.7	low
TCGA-B6-A0IH-01A	3418	1	67831.3	low
TCGA-B6-A0IJ-01A	7106	0	40338	low
TCGA-B6-A0IK-01A	571	1	283627	high
TCGA-B6-A0IM-01A	3873	1	87436.1	low
TCGA-B6-A0IN-01A	2573	1	114052	high
TCGA-B6-A0IO-01A	5042	0	77184.3	low
TCGA-B6-A0IP-01A	3926	1	75220.2	low
TCGA-B6-A0IQ-01A	4285	0	61364.7	low
TCGA-B6-A0RE-01A	7777	0	166192	high
TCGA-B6-A0RG-01A	2082	0	79499.2	low
TCGA-B6-A0RH-01A	6456	1	183239	high
TCGA-B6-A0RI-01A	7126	0	79390.9	low
TCGA-B6-A0RL-01A	2469	1	92830.5	low
TCGA-B6-A0RM-01A	2373	1	83210.5	low
TCGA-B6-A0RN-01A	8008	0	128684	high
TCGA-B6-A0RO-01A	4929	0	82566	low
TCGA-B6-A0RP-01A	3126	1	79714.1	low
TCGA-B6-A0RQ-01A	4267	1	74055.3	low
TCGA-B6-A0RS-01A	3063	1	136785	high
TCGA-B6-A0RT-01A	2721	0	30789.9	low
TCGA-B6-A0RU-01A	8605	0	74131.8	low
TCGA-B6-A0RV-01A	5156	0	56118.4	low
TCGA-B6-A0WS-01A	2965	1	75518.8	low
TCGA-B6-A0WT-01A	5739	0	50916.1	low
TCGA-B6-A0WV-01A	2417	1	150725	high
TCGA-B6-A0WW-01A	558	1	436326	high
TCGA-B6-A0WX-01A	639	1	108917	high
TCGA-B6-A0WY-01A	3461	1	76893.5	low
TCGA-B6-A0WZ-01A	6292	0	63022.9	low
TCGA-B6-A0X0-01A	3945	1	59747.8	low
TCGA-B6-A0X1-01A	7455	1	58182.5	low
TCGA-B6-A0X4-01A	860	1	119736	high
TCGA-B6-A0X5-01A	2097	1	158687	high
TCGA-B6-A0X7-01A	1781	1	85913.1	low
TCGA-B6-A1KF-01A	3088	0	384799	high
TCGA-B6-A1KI-01A	2236	0	90784.5	low
TCGA-B6-A1KN-01A	4233	0	83593.8	low
TCGA-B6-A2IU-01A	5176	0	32623	low
TCGA-B6-A3ZX-01A	1152	1	44778.8	low
TCGA-B6-A400-01A	215	0	97024.3	low
TCGA-B6-A401-01A	2596	0	48759.6	low
TCGA-B6-A402-01A	2281	0	150724	high
TCGA-B6-A408-01A	2072	0	36464.9	low
TCGA-B6-A409-01A	573	1	105074	high
TCGA-B6-A40B-01A	3152	0	69564	low
TCGA-B6-A40C-01A	2164	0	53563.5	low
TCGA-BH-A0AU-01A	1914	0	110256	high
TCGA-BH-A0AV-01A	1820	0	107804	high
TCGA-BH-A0AW-01A	622	0	141447	high
TCGA-BH-A0AY-01A	777	0	216682	high
TCGA-BH-A0AZ-01A	1919	0	80110.1	low
TCGA-BH-A0B0-01A	2477	0	60590.7	low
TCGA-BH-A0B1-01A	1148	0	112341	high
TCGA-BH-A0B3-01A	1203	0	74062.4	low
TCGA-BH-A0B4-01A	1191	0	69500	low
TCGA-BH-A0B5-01A	2136	0	35256.3	low
TCGA-BH-A0B6-01A	2483	0	58215.8	low
TCGA-BH-A0B7-01A	2559	0	103266	high
TCGA-BH-A0B8-01A	1569	0	105015	high
TCGA-BH-A0B9-01A	1572	0	40365.3	low
TCGA-BH-A0BA-01A	1132	0	64761.6	low
TCGA-BH-A0BC-01A	974	0	109261	high
TCGA-BH-A0BD-01A	554	0	71938.1	low
TCGA-BH-A0BF-01A	1324	1	53760	low
TCGA-BH-A0BG-01A	1871	0	30721.7	low
TCGA-BH-A0BJ-01A	660	0	43655	low
TCGA-BH-A0BL-01A	2278	0	58728.7	low
TCGA-BH-A0BM-01A	1876	0	43959	low
TCGA-BH-A0BO-01A	2197	0	31728.2	low
TCGA-BH-A0BP-01A	2296	1	152517	high
TCGA-BH-A0BQ-01A	2255	0	48150.7	low
TCGA-BH-A0BR-01A	2330	0	151515	high
TCGA-BH-A0BS-01A	2612	0	104804	high
TCGA-BH-A0BT-01A	2365	0	30076.4	low
TCGA-BH-A0BV-01A	1519	0	82038.3	low
TCGA-BH-A0BW-01A	2371	0	28308.4	low
TCGA-BH-A0BZ-01A	2255	0	148496	high
TCGA-BH-A0C0-01A	1270	0	142423	high
TCGA-BH-A0C3-01A	2709	0	48563.8	low
TCGA-BH-A0DD-01A	2486	0	91053.7	low
TCGA-BH-A0DE-01A	2372	0	73568.4	low
TCGA-BH-A0DG-01A	2041	0	66108	low
TCGA-BH-A0DH-01A	1156	0	64003	low
TCGA-BH-A0DI-01A	912	0	156044	high
TCGA-BH-A0DK-01A	423	0	44756	low
TCGA-BH-A0DL-01A	2381	0	97878.2	low
TCGA-BH-A0DP-01A	476	0	49877.2	low
TCGA-BH-A0DQ-01A	98	0	101260	high
TCGA-BH-A0DS-01A	78	0	121285	high
TCGA-BH-A0DT-01A	2403	0	48427.3	low
TCGA-BH-A0DV-01A	2064	0	67730.4	low
TCGA-BH-A0DX-01A	2156	0	157650	high
TCGA-BH-A0DZ-01A	495	0	274213	high
TCGA-BH-A0E0-01A	134	0	456419	high
TCGA-BH-A0E1-01A	477	0	65415.2	low
TCGA-BH-A0E2-01A	435	0	90284.5	low
TCGA-BH-A0E6-01A	293	0	127116	high
TCGA-BH-A0E7-01A	1363	0	96921.4	low
TCGA-BH-A0EA-01A	991	1	67762.4	low
TCGA-BH-A0EB-01A	745	0	72502.2	low
TCGA-BH-A0EE-01A	943	0	57907.4	low
TCGA-BH-A0EI-01A	1926	0	115333	high
TCGA-BH-A0GY-01A	923	0	132209	high
TCGA-BH-A0GZ-01A	328	0	107045	high
TCGA-BH-A0H0-01A	461	0	81084.4	low
TCGA-BH-A0H3-01A	1928	0	61039	low
TCGA-BH-A0H5-01A	1620	0	35866.8	low
TCGA-BH-A0H6-01A	747	0	164739	high
TCGA-BH-A0H7-01A	702	0	195332	high
TCGA-BH-A0H9-01A	1247	0	156698	high
TCGA-BH-A0HA-01A	1611	0	37481.9	low
TCGA-BH-A0HB-01A	806	0	134696	high
TCGA-BH-A0HF-01A	727	0	87464.5	low
TCGA-BH-A0HI-01A	620	0	70159.9	low
TCGA-BH-A0HK-01A	178	0	75274.6	low
TCGA-BH-A0HL-01A	72	0	175463	high
TCGA-BH-A0HN-01A	516	0	34834.1	low
TCGA-BH-A0HO-01A	76	0	52184.8	low
TCGA-BH-A0HP-01A	414	0	76290.2	low
TCGA-BH-A0HQ-01A	1121	0	62432.4	low
TCGA-BH-A0HU-01A	392	0	84661.3	low
TCGA-BH-A0HW-01A	1561	0	71283.6	low
TCGA-BH-A0HX-01A	829	0	100234	low
TCGA-BH-A0HY-01A	1545	0	187384	high
TCGA-BH-A0RX-01A	170	0	65789.4	low
TCGA-BH-A0W3-01A	728	0	53012.2	low
TCGA-BH-A0W4-01A	759	0	65134.7	low
TCGA-BH-A0W5-01A	1288	0	54551	low
TCGA-BH-A0W7-01A	1363	0	47724.8	low
TCGA-BH-A0WA-01A	701	0	97983.2	low
TCGA-BH-A18F-01A	1001	0	56338.3	low
TCGA-BH-A18G-01A	149	0	350059	high
TCGA-BH-A18H-01A	652	0	39970.7	low
TCGA-BH-A18I-01A	1093	0	48738.3	low
TCGA-BH-A18J-01A	612	1	173515	high
TCGA-BH-A18K-01A	2763	1	74803	low
TCGA-BH-A18L-01A	811	1	195649	high
TCGA-BH-A18M-01A	2207	1	55036.8	low
TCGA-BH-A18N-01A	1148	1	109170	high
TCGA-BH-A18P-01A	921	1	128509	high
TCGA-BH-A18Q-01A	1692	1	83547.9	low
TCGA-BH-A18R-01A	1142	1	162724	high
TCGA-BH-A18S-01A	2009	1	131487	high
TCGA-BH-A18T-01A	224	1	204687	high
TCGA-BH-A18U-01A	1563	1	229082	high
TCGA-BH-A18V-01A	1556	1	62151.1	low
TCGA-BH-A1EN-01A	2127	1	426422	high
TCGA-BH-A1EO-01A	2798	1	231973	high
TCGA-BH-A1ES-01A	3462	1	139577	high
TCGA-BH-A1ET-01A	2520	1	73721.9	low
TCGA-BH-A1EU-01A	1286	1	52001.1	low
TCGA-BH-A1EV-01A	365	1	200360	high
TCGA-BH-A1EW-01A	1694	1	142128	high
TCGA-BH-A1EX-01A	1508	1	95067.9	low
TCGA-BH-A1EY-01A	538	1	211060	high
TCGA-BH-A1F0-01A	785	1	61606.8	low
TCGA-BH-A1F2-01A	959	1	247020	high
TCGA-BH-A1F5-01A	2712	1	237902	high
TCGA-BH-A1F6-01A	2965	1	143733	high
TCGA-BH-A1F8-01A	763	1	409043	high
TCGA-BH-A1FB-01A	3669	1	64865.5	low
TCGA-BH-A1FC-01A	3472	1	101679	high
TCGA-BH-A1FD-01A	1009	1	199899	high
TCGA-BH-A1FE-01A	2273	1	101899	high
TCGA-BH-A1FG-01A	3736	1	146789	high
TCGA-BH-A1FH-01A	1034	1	50604.8	low
TCGA-BH-A1FJ-01A	1927	1	60819.8	low
TCGA-BH-A1FL-01A	1673	1	48173.5	low
TCGA-BH-A1FM-01A	1388	1	807960	high
TCGA-BH-A1FN-01A	2192	1	276519	high
TCGA-BH-A1FR-01A	1642	1	130481	high
TCGA-BH-A1FU-01A	1688	1	100122	low
TCGA-BH-A201-01A	856	0	74026.8	low
TCGA-BH-A202-01A	795	0	200483	high
TCGA-BH-A203-01A	1174	1	229698	high
TCGA-BH-A204-01A	2534	1	535868	high
TCGA-BH-A208-01A	1759	1	144495	high
TCGA-BH-A209-01A	3959	1	70743.7	low
TCGA-BH-A28O-01A	1120	0	28678.2	low
TCGA-BH-A28Q-01A	1119	0	57765.8	low
TCGA-BH-A2L8-01A	612	0	52845.6	low
TCGA-BH-A42T-01A	320	1	130182	high
TCGA-BH-A42U-01A	3364	0	28690.4	low
TCGA-BH-A42V-01A	635	0	30483.1	low
TCGA-BH-A5IZ-01A	567	0	147421	high
TCGA-BH-A5J0-01A	715	0	99693.7	low
TCGA-BH-A6R8-01A	293	0	54928	low
TCGA-BH-A6R9-01A	160	0	66052.2	low
TCGA-BH-A8FY-01A	295	1	63465	low
TCGA-BH-A8FZ-01A	574	0	28281.6	low
TCGA-BH-A8G0-01A	662	0	44952.2	low
TCGA-BH-AB28-01A	287	0	66994.4	low
TCGA-C8-A12L-01A	363	0	239408	high
TCGA-C8-A12M-01A	358	0	175627	high
TCGA-C8-A12N-01A	358	0	88898.2	low
TCGA-C8-A12O-01A	385	0	142602	high
TCGA-C8-A12P-01A	358	0	317265	high
TCGA-C8-A12Q-01A	385	1	108810	high
TCGA-C8-A12U-01A	385	0	94149.2	low
TCGA-C8-A12V-01A	385	0	19689.6	low
TCGA-C8-A12W-01A	385	0	94211.2	low
TCGA-C8-A12X-01A	385	0	120622	high
TCGA-C8-A12Y-01A	1476	0	68718.4	low
TCGA-C8-A12Z-01A	382	0	448438	high
TCGA-C8-A130-01A	370	0	116709	high
TCGA-C8-A131-01A	411	0	126981	high
TCGA-C8-A132-01A	383	0	72296.3	low
TCGA-C8-A134-01A	383	0	47077.8	low
TCGA-C8-A135-01A	393	0	340934	high
TCGA-C8-A137-01A	379	0	177367	high
TCGA-C8-A138-01A	380	0	62623.9	low
TCGA-C8-A1HE-01A	375	0	60120.5	low
TCGA-C8-A1HF-01A	332	0	78961.6	low
TCGA-C8-A1HG-01A	345	0	120683	high
TCGA-C8-A1HI-01A	343	0	97107.7	low
TCGA-C8-A1HJ-01A	5	0	101981	high
TCGA-C8-A1HK-01A	366	0	363562	high
TCGA-C8-A1HL-01A	317	0	142680	high
TCGA-C8-A1HM-01A	375	0	82029.4	low
TCGA-C8-A1HN-01A	394	0	202261	high
TCGA-C8-A1HO-01A	375	0	52863.6	low
TCGA-C8-A26V-01A	616	0	95017.5	low
TCGA-C8-A26W-01A	381	0	67889.3	low
TCGA-C8-A26X-01A	376	0	73208.2	low
TCGA-C8-A26Y-01A	394	0	133856	high
TCGA-C8-A26Z-01A	470	0	141996	high
TCGA-C8-A273-01A	513	0	53236.2	low
TCGA-C8-A274-01A	508	0	126248	high
TCGA-C8-A275-01A	1	0	80861.6	low
TCGA-C8-A278-01A	297	0	144975	high
TCGA-C8-A27A-01A	747	0	45215.6	low
TCGA-C8-A27B-01A	439	0	77986.1	low
TCGA-C8-A3M7-01A	1034	1	34597.5	low
TCGA-C8-A3M8-01A	394	0	114233	high
TCGA-C8-A8HP-01A	396	0	59596.5	low
TCGA-C8-A8HQ-01A	380	0	81867.8	low
TCGA-C8-A8HR-01A	408	0	46058.3	low
TCGA-D8-A13Y-01A	1728	0	252678	high
TCGA-D8-A13Z-01A	635	0	118896	high
TCGA-D8-A140-01A	403	0	37767.6	low
TCGA-D8-A141-01A	626	0	35974.5	low
TCGA-D8-A142-01A	425	0	182084	high
TCGA-D8-A143-01A	431	0	284682	high
TCGA-D8-A145-01A	410	0	39743.9	low
TCGA-D8-A146-01A	643	0	58642.6	low
TCGA-D8-A147-01A	584	0	47776.2	low
TCGA-D8-A1J8-01A	431	0	148116	high
TCGA-D8-A1J9-01A	532	0	297138	high
TCGA-D8-A1JA-01A	502	0	556008	high
TCGA-D8-A1JB-01A	1688	0	55857.3	low
TCGA-D8-A1JC-01A	480	0	222775	high
TCGA-D8-A1JD-01A	552	0	203094	high
TCGA-D8-A1JE-01A	575	0	206398	high
TCGA-D8-A1JF-01A	366	0	339464	high
TCGA-D8-A1JH-01A	426	0	59916.3	low
TCGA-D8-A1JI-01A	577	0	37798.1	low
TCGA-D8-A1JJ-01A	611	0	206652	high
TCGA-D8-A1JK-01A	612	0	106393	high
TCGA-D8-A1JL-01A	611	0	59030.3	low
TCGA-D8-A1JM-01A	590	0	189351	high
TCGA-D8-A1JN-01A	620	0	109413	high
TCGA-D8-A1JP-01A	639	0	268127	high
TCGA-D8-A1JS-01A	371	0	97204.6	low
TCGA-D8-A1JT-01A	405	0	248493	high
TCGA-D8-A1JU-01A	447	0	63970.4	low
TCGA-D8-A1X5-01A	565	0	217093	high
TCGA-D8-A1X6-01A	541	0	110435	high
TCGA-D8-A1X7-01A	509	0	190208	high
TCGA-D8-A1X8-01A	783	0	42658.8	low
TCGA-D8-A1X9-01A	727	0	135541	high
TCGA-D8-A1XA-01A	839	0	66789	low
TCGA-D8-A1XB-01A	552	0	56765.9	low
TCGA-D8-A1XC-01A	377	1	200464	high
TCGA-D8-A1XD-01A	522	0	130013	high
TCGA-D8-A1XF-01A	463	0	73417.7	low
TCGA-D8-A1XG-01A	448	0	146745	high
TCGA-D8-A1XJ-01A	664	0	377827	high
TCGA-D8-A1XK-01A	441	0	52291	low
TCGA-D8-A1XL-01A	606	0	80816.7	low
TCGA-D8-A1XM-01A	538	0	63052.8	low
TCGA-D8-A1XO-01A	1682	0	87581	low
TCGA-D8-A1XQ-01A	499	0	78593.2	low
TCGA-D8-A1XR-01A	482	0	52896	low
TCGA-D8-A1XS-01A	496	0	138898	high
TCGA-D8-A1XT-01A	506	0	83959.1	low
TCGA-D8-A1XU-01A	395	0	178100	high
TCGA-D8-A1XV-01A	461	0	198799	high
TCGA-D8-A1XW-01A	1309	0	93656.3	low
TCGA-D8-A1XY-01A	503	0	99129.1	low
TCGA-D8-A1XZ-01A	466	0	111467	high
TCGA-D8-A1Y0-01A	472	0	47344.4	low
TCGA-D8-A1Y1-01A	302	1	145643	high
TCGA-D8-A1Y2-01A	433	0	134300	high
TCGA-D8-A1Y3-01A	430	0	143316	high
TCGA-D8-A27E-01A	530	0	138393	high
TCGA-D8-A27F-01A	488	0	105081	high
TCGA-D8-A27G-01A	409	0	97961.9	low
TCGA-D8-A27H-01A	397	0	130991	high
TCGA-D8-A27I-01A	439	0	73701.5	low
TCGA-D8-A27K-01A	1461	0	50669.6	low
TCGA-D8-A27L-01A	499	0	55102.6	low
TCGA-D8-A27M-01A	410	0	33538	low
TCGA-D8-A27N-01A	519	0	97663.8	low
TCGA-D8-A27P-01A	49	0	55281.6	low
TCGA-D8-A27R-01A	307	0	167808	high
TCGA-D8-A27T-01A	398	0	55896.2	low
TCGA-D8-A27V-01A	381	0	66438.7	low
TCGA-D8-A27W-01A	373	0	113874	high
TCGA-D8-A3Z5-01A	1015	0	27937.3	low
TCGA-D8-A3Z6-01A	563	0	55823.2	low
TCGA-D8-A4Z1-01A	659	0	38591.7	low
TCGA-D8-A73U-01A	492	0	33312.9	low
TCGA-D8-A73W-01A	385	1	81963.3	low
TCGA-D8-A73X-01A	767	0	64602.7	low
TCGA-E2-A105-01A	1308	0	74655.7	low
TCGA-E2-A106-01A	2541	0	58267.6	low
TCGA-E2-A107-01A	1047	0	72954.2	low
TCGA-E2-A108-01A	837	0	78567.3	low
TCGA-E2-A109-01A	1417	0	61700.9	low
TCGA-E2-A10A-01A	1229	0	83445.8	low
TCGA-E2-A10B-01A	1141	0	68930.5	low
TCGA-E2-A10C-01A	1220	0	65894.8	low
TCGA-E2-A10E-01A	865	0	103836	high
TCGA-E2-A10F-01A	878	0	45815.5	low
TCGA-E2-A14N-01A	1434	0	114659	high
TCGA-E2-A14O-01A	1359	0	277643	high
TCGA-E2-A14P-01A	1246	0	167508	high
TCGA-E2-A14Q-01A	1163	0	64153.1	low
TCGA-E2-A14R-01A	1174	0	42763.4	low
TCGA-E2-A14S-01A	1009	0	64837.2	low
TCGA-E2-A14T-01A	2311	0	67476.8	low
TCGA-E2-A14U-01A	1318	0	41635.5	low
TCGA-E2-A14V-01A	1042	0	212705	high
TCGA-E2-A14W-01A	974	0	395337	high
TCGA-E2-A14X-01A	972	0	160692	high
TCGA-E2-A14Y-01A	2109	0	175619	high
TCGA-E2-A14Z-01A	563	1	87407.9	low
TCGA-E2-A150-01A	1935	0	93273.2	low
TCGA-E2-A152-01A	2128	0	249115	high
TCGA-E2-A153-01A	707	0	111240	high
TCGA-E2-A154-01A	591	0	115026	high
TCGA-E2-A155-01A	640	0	218423	high
TCGA-E2-A156-01A	726	0	65172	low
TCGA-E2-A158-01A	450	0	61885.5	low
TCGA-E2-A159-01A	762	0	162058	high
TCGA-E2-A15A-01A	710	0	163868	high
TCGA-E2-A15C-01A	694	0	55558.9	low
TCGA-E2-A15D-01A	526	0	82026.5	low
TCGA-E2-A15E-01A	630	0	74691.2	low
TCGA-E2-A15F-01A	658	0	79315.7	low
TCGA-E2-A15G-01A	554	0	64627	low
TCGA-E2-A15H-01A	393	0	66657.5	low
TCGA-E2-A15I-01A	1692	0	25351.9	low
TCGA-E2-A15J-01A	1640	0	77338.1	low
TCGA-E2-A15K-01A	275	0	51397.6	low
TCGA-E2-A15L-01A	626	0	90624.5	low
TCGA-E2-A15M-01A	336	1	101204	high
TCGA-E2-A15O-01A	1545	0	47259.8	low
TCGA-E2-A15P-01A	595	0	36219.6	low
TCGA-E2-A15R-01A	1732	0	149239	high
TCGA-E2-A15S-01A	428	0	99195.6	low
TCGA-E2-A15T-01A	1563	0	77564.4	low
TCGA-E2-A1AZ-01A	2329	0	54842.1	low
TCGA-E2-A1B0-01A	1631	0	134285	high
TCGA-E2-A1B1-01A	2653	0	35597.6	low
TCGA-E2-A1B4-01A	1004	1	64056.9	low
TCGA-E2-A1B5-01A	984	0	39206.3	low
TCGA-E2-A1B6-01A	867	0	20871.5	low
TCGA-E2-A1BC-01A	501	0	56082.5	low
TCGA-E2-A1BD-01A	1133	0	57809.9	low
TCGA-E2-A1IE-01A	2362	0	98585.3	low
TCGA-E2-A1IF-01A	1138	0	65347.2	low
TCGA-E2-A1IG-01A	2140	0	93937.5	low
TCGA-E2-A1IH-01A	1026	0	186433	high
TCGA-E2-A1II-01A	1025	0	36945	low
TCGA-E2-A1IJ-01A	865	0	60476.7	low
TCGA-E2-A1IK-01A	1800	0	105330	high
TCGA-E2-A1IL-01A	118	0	36276.5	low
TCGA-E2-A1IN-01A	675	0	175781	high
TCGA-E2-A1IO-01A	1855	0	70328.7	low
TCGA-E2-A1IU-01A	337	0	57323	low
TCGA-E2-A1L6-01A	1648	0	59216.1	low
TCGA-E2-A1L7-01A	1836	0	88831.7	low
TCGA-E2-A1L8-01A	2240	0	58089.9	low
TCGA-E2-A1L9-01A	598	0	85024.4	low
TCGA-E2-A1LA-01A	748	0	45713.9	low
TCGA-E2-A1LB-01A	2306	0	165012	high
TCGA-E2-A1LE-01A	879	1	106974	high
TCGA-E2-A1LG-01A	1523	0	30623.2	low
TCGA-E2-A1LH-01A	3247	0	105538	high
TCGA-E2-A1LI-01A	3121	0	63266.4	low
TCGA-E2-A1LK-01A	266	1	212279	high
TCGA-E2-A1LL-01A	1309	0	171110	high
TCGA-E2-A1LS-01A	1604	0	110989	high
TCGA-E2-A2P5-01A	821	1	170766	high
TCGA-E2-A2P6-01A	1051	0	42008	low
TCGA-E2-A3DX-01A	1325	0	46211.9	low
TCGA-E2-A56Z-01A	252	0	59364.1	low
TCGA-E2-A570-01A	931	0	77460.4	low
TCGA-E2-A572-01A	1208	0	36553.2	low
TCGA-E2-A573-01A	1062	0	39354	low
TCGA-E2-A574-01A	1179	0	185745	high
TCGA-E2-A576-01A	1043	0	74486	low
TCGA-E2-A9RU-01A	538	0	221649	high
TCGA-E9-A1N3-01A	1059	0	66913.7	low
TCGA-E9-A1N4-01A	1000	0	32953.7	low
TCGA-E9-A1N5-01A	1120	0	43254.4	low
TCGA-E9-A1N6-01A	678	1	477013	high
TCGA-E9-A1N8-01A	1039	0	73757.1	low
TCGA-E9-A1N9-01A	1101	0	147994	high
TCGA-E9-A1NA-01A	1112	0	113019	high
TCGA-E9-A1NC-01A	1203	0	74028.8	low
TCGA-E9-A1ND-01A	1266	0	32541.1	low
TCGA-E9-A1NE-01A	1088	0	48247.5	low
TCGA-E9-A1NF-01A	1072	1	224507	high
TCGA-E9-A1NG-01A	786	1	155241	high
TCGA-E9-A1NH-01A	576	0	89341.1	low
TCGA-E9-A1NI-01A	300	0	129276	high
TCGA-E9-A1QZ-01A	755	0	37557.5	low
TCGA-E9-A1R0-01A	860	0	35459.1	low
TCGA-E9-A1R2-01A	1063	0	101223	high
TCGA-E9-A1R3-01A	78	0	187891	high
TCGA-E9-A1R4-01A	186	0	100170	low
TCGA-E9-A1R5-01A	92	0	129124	high
TCGA-E9-A1R6-01A	339	0	212467	high
TCGA-E9-A1R7-01A	1467	0	139840	high
TCGA-E9-A1RA-01A	1369	0	62191.5	low
TCGA-E9-A1RB-01A	976	1	187226	high
TCGA-E9-A1RC-01A	1224	0	168039	high
TCGA-E9-A1RD-01A	34	0	78480.6	low
TCGA-E9-A1RE-01A	1419	0	118868	high
TCGA-E9-A1RF-01A	200	0	67859.1	low
TCGA-E9-A1RG-01A	647	0	153565	high
TCGA-E9-A1RH-01A	1417	0	291381	high
TCGA-E9-A1RI-01A	1449	0	37653	low
TCGA-E9-A226-01A	1048	1	274013	high
TCGA-E9-A227-01A	975	0	54244.5	low
TCGA-E9-A228-01A	1285	0	95728.1	low
TCGA-E9-A229-01A	1148	0	36954.1	low
TCGA-E9-A22A-01A	1189	0	155219	high
TCGA-E9-A22B-01A	1167	0	143786	high
TCGA-E9-A22D-01A	1248	0	35910.2	low
TCGA-E9-A22E-01A	1269	0	181129	high
TCGA-E9-A22G-01A	1239	0	90086.2	low
TCGA-E9-A22H-01A	1232	0	52007.5	low
TCGA-E9-A243-01A	612	0	41149.6	low
TCGA-E9-A244-01A	21	0	234063	high
TCGA-E9-A245-01A	26	0	84093.6	low
TCGA-E9-A247-01A	1186	0	63349.4	low
TCGA-E9-A248-01A	59	0	87423.4	low
TCGA-E9-A249-01A	217	0	60221.8	low
TCGA-E9-A24A-01A	747	0	119715	high
TCGA-E9-A295-01A	375	0	71231	low
TCGA-E9-A2JS-01A	904	1	214680	high
TCGA-E9-A2JT-01A	288	0	34887.4	low
TCGA-E9-A3HO-01A	1158	0	44027.1	low
TCGA-E9-A3Q9-01A	1001	0	55370.5	low
TCGA-E9-A3QA-01A	918	0	34667	low
TCGA-E9-A3X8-01A	926	0	34535.8	low
TCGA-E9-A54X-01A	727	0	194340	high
TCGA-E9-A54Y-01A	725	0	27479.7	low
TCGA-E9-A5FK-01A	812	0	32269.9	low
TCGA-E9-A5FL-01A	24	0	95105.8	low
TCGA-E9-A5UO-01A	785	0	50677.4	low
TCGA-E9-A5UP-01A	803	0	70553.9	low
TCGA-E9-A6HE-01A	847	0	67550.4	low
TCGA-EW-A1IW-01A	371	0	116231	high
TCGA-EW-A1IX-01A	1208	0	36891.2	low
TCGA-EW-A1IY-01A	258	0	75227	low
TCGA-EW-A1IZ-01A	554	0	49319.7	low
TCGA-EW-A1J1-01A	575	0	47022.6	low
TCGA-EW-A1J2-01A	403	0	70186.8	low
TCGA-EW-A1J3-01A	504	0	80637.8	low
TCGA-EW-A1J5-01A	477	0	29922.2	low
TCGA-EW-A1J6-01A	875	0	34992.3	low
TCGA-EW-A1OV-01A	789	0	69533.7	low
TCGA-EW-A1OW-01A	694	0	66420.7	low
TCGA-EW-A1OX-01A	911	0	107780	high
TCGA-EW-A1OY-01A	908	0	151618	high
TCGA-EW-A1OZ-01A	1229	0	138386	high
TCGA-EW-A1P0-01A	1251	0	161980	high
TCGA-EW-A1P1-01A	1210	0	71361.4	low
TCGA-EW-A1P3-01A	1611	0	52414	low
TCGA-EW-A1P4-01A	907	0	80841.6	low
TCGA-EW-A1P5-01A	703	0	53767	low
TCGA-EW-A1P6-01A	562	0	165075	high
TCGA-EW-A1P7-01A	915	0	40434.9	low
TCGA-EW-A1P8-01A	239	1	106288	high
TCGA-EW-A1PA-01A	575	0	74367.6	low
TCGA-EW-A1PB-01A	608	0	41858.1	low
TCGA-EW-A1PD-01A	424	0	105579	high
TCGA-EW-A1PE-01A	320	0	31175.6	low
TCGA-EW-A1PF-01A	439	0	138994	high
TCGA-EW-A1PG-01A	1051	0	99876.5	low
TCGA-EW-A1PH-01A	607	0	141116	high
TCGA-EW-A2FR-01A	1673	0	205718	high
TCGA-EW-A2FS-01A	1604	0	30064.6	low
TCGA-EW-A2FV-01A	788	0	89627.1	low
TCGA-EW-A2FW-01A	672	0	101845	high
TCGA-EW-A3U0-01A	532	0	27264.2	low
TCGA-EW-A423-01A	533	0	66082.1	low
TCGA-EW-A424-01A	715	0	70947.7	low
TCGA-EW-A6S9-01A	463	0	39507.1	low
TCGA-EW-A6SA-01A	510	0	112159	high
TCGA-EW-A6SB-01A	760	0	53494.4	low
TCGA-EW-A6SC-01A	952	0	55245.4	low
TCGA-EW-A6SD-01A	1010	0	48826.7	low
TCGA-GI-A2C8-01A	225	0	205395	high
TCGA-GI-A2C9-01A	3342	0	90685	low
TCGA-GM-A2D9-01A	1812	1	48459.4	low
TCGA-GM-A2DA-01A	6593	1	32370.8	low
TCGA-GM-A2DB-01A	2406	0	65430.3	low
TCGA-GM-A2DC-01A	2535	0	89821.9	low
TCGA-GM-A2DD-01A	2282	0	87077.8	low
TCGA-GM-A2DF-01A	2155	0	50948.7	low
TCGA-GM-A2DH-01A	2193	0	78906.3	low
TCGA-GM-A2DI-01A	2590	0	39754.7	low
TCGA-GM-A2DK-01A	2645	0	55299.4	low
TCGA-GM-A2DL-01A	3519	0	87689.7	low
TCGA-GM-A2DM-01A	3226	0	100887	low
TCGA-GM-A2DN-01A	3091	0	43973	low
TCGA-GM-A2DO-01A	2596	0	17708.3	low
TCGA-GM-A3NW-01A	3361	0	78884.5	low
TCGA-GM-A3NY-01A	1162	0	30432.6	low
TCGA-GM-A3XG-01A	1330	0	69258.6	low
TCGA-GM-A3XL-01A	2108	0	43611.6	low
TCGA-GM-A3XN-01A	2019	0	20547.9	low
TCGA-GM-A4E0-01A	2191	0	32382.2	low
TCGA-GM-A5PV-01A	412	0	42331.4	low
TCGA-GM-A5PX-01A	551	0	48873.1	low
TCGA-HN-A2NL-01A	79	0	54121.7	low
TCGA-HN-A2OB-01A	1900	1	52935.9	low
TCGA-JL-A3YW-01A	360	0	64076.9	low
TCGA-JL-A3YX-01A	352	0	105757	high
TCGA-LD-A66U-01A	646	0	28868	low
TCGA-LD-A74U-01A	402	0	64378.4	low
TCGA-LD-A7W5-01A	216	0	57806.9	low
TCGA-LD-A7W6-01A	404	0	20686.8	low
TCGA-LD-A9QF-01A	323	0	39876.1	low
TCGA-LL-A440-01A	759	0	42878.5	low
TCGA-LL-A441-01A	996	0	25694.9	low
TCGA-LL-A442-01A	889	0	77404.6	low
TCGA-LL-A50Y-01A	762	0	70650.2	low
TCGA-LL-A5YL-01A	519	0	92994.9	low
TCGA-LL-A5YM-01A	466	0	60194.9	low
TCGA-LL-A5YN-01A	447	0	31326.1	low
TCGA-LL-A5YO-01A	440	0	40810.5	low
TCGA-LL-A5YP-01A	450	0	118675	high
TCGA-LL-A6FP-01A	677	0	190558	high
TCGA-LL-A6FQ-01A	80	0	88092	low
TCGA-LL-A6FR-01A	489	0	113422	high
TCGA-LL-A73Y-01A	477	0	83219.9	low
TCGA-LL-A73Z-01A	227	1	53071.4	low
TCGA-LL-A740-01A	441	0	117952	high
TCGA-LL-A7SZ-01A	594	0	65628.5	low
TCGA-LL-A7T0-01A	376	0	103233	high
TCGA-LL-A8F5-01A	596	0	71116.1	low
TCGA-LL-A9Q3-01A	532	0	65361.3	low
TCGA-LQ-A4E4-01A	849	0	42741.8	low
TCGA-MS-A51U-01A	681	0	33345.7	low
TCGA-OK-A5Q2-01A	64	0	54879.8	low
TCGA-OL-A5D6-01A	1104	1	98432.4	low
TCGA-OL-A5D7-01A	1780	0	44072.1	low
TCGA-OL-A5D8-01A	973	0	66501.7	low
TCGA-OL-A5DA-01A	1783	0	87410.1	low
TCGA-OL-A5RU-01A	1219	0	30914.5	low
TCGA-OL-A5RV-01A	1062	0	39693.3	low
TCGA-OL-A5RW-01A	1106	0	46335.6	low
TCGA-OL-A5RX-01A	878	0	33077.4	low
TCGA-OL-A5RY-01A	752	0	49192.2	low
TCGA-OL-A5RZ-01A	679	0	333003	high
TCGA-OL-A5S0-01A	620	0	62209.9	low
TCGA-OL-A66I-01A	714	0	40148.8	low
TCGA-OL-A66J-01A	1996	0	83234.3	low
TCGA-OL-A66K-01A	1275	1	76273	low
TCGA-OL-A66L-01A	1301	0	31683.5	low
TCGA-OL-A66N-01A	792	0	100540	low
TCGA-OL-A66O-01A	528	0	39375	low
TCGA-OL-A66P-01A	428	0	116967	high
TCGA-OL-A6VO-01A	858	0	55706.3	low
TCGA-OL-A6VQ-01A	600	0	29434.7	low
TCGA-OL-A6VR-01A	1220	0	59506.7	low
TCGA-OL-A97C-01A	271	0	95151.5	low
TCGA-PE-A5DC-01A	1430	1	50911.7	low
TCGA-PE-A5DD-01A	1953	0	46508.1	low
TCGA-PE-A5DE-01A	2645	0	21505.8	low
TCGA-PL-A8LX-01A	5	0	46610.8	low
TCGA-PL-A8LY-01A	8	0	60536	low
TCGA-PL-A8LZ-01A	302	0	33787.4	low
TCGA-S3-A6ZF-01A	572	0	105694	high
TCGA-S3-A6ZG-01A	562	0	24348.5	low
TCGA-S3-A6ZH-01A	641	0	77613.9	low
TCGA-S3-AA0Z-01A	629	0	67420	low
TCGA-S3-AA10-01A	586	0	39502	low
TCGA-S3-AA11-01A	421	0	59820.6	low
TCGA-S3-AA12-01A	574	0	98076.7	low
TCGA-S3-AA14-01A	529	0	53451.2	low
TCGA-S3-AA15-01A	525	0	35165.3	low
TCGA-S3-AA17-01A	424	0	46516.4	low
TCGA-UL-AAZ6-01A	518	0	100556	low
TCGA-UU-A93S-01A	116	1	116311	high
TCGA-V7-A7HQ-01A	2033	0	126148	high
TCGA-W8-A86G-01A	347	0	49027.4	low
TCGA-WT-AB41-01A	1611	0	43582	low
TCGA-WT-AB44-01A	883	0	39376.9	low
TCGA-XX-A899-01A	467	0	56918.4	low
TCGA-XX-A89A-01A	488	0	59002.3	low
TCGA-Z7-A8R5-01A	3287	0	53677.8	low
TCGA-Z7-A8R6-01A	3256	0	55303.8	low

## Sheet: GSE58812_riskscore
ID	OS.time	OS	RS	level
GSM1419942	1520	1	38817	high
GSM1419943	1281	1	25125.4	low
GSM1419944	1066	1	29249.9	high
GSM1419945	1050	1	8772.67	low
GSM1419946	422	1	61999.4	high
GSM1419947	2081	0	21007.5	low
GSM1419948	4517	0	7709.15	low
GSM1419949	3070	0	11206.1	low
GSM1419950	618	1	19362.3	low
GSM1419951	5150	0	33964.3	high
GSM1419952	4996	0	29036.8	high
GSM1419953	480	1	29619.3	high
GSM1419954	4815	0	10373.7	low
GSM1419955	1879	0	26065.7	low
GSM1419956	1081	1	41475	high
GSM1419957	4939	0	12916	low
GSM1419958	4783	0	33642.3	high
GSM1419968	4824	0	31692.6	high
GSM1419969	767	1	30168.1	high
GSM1419970	4562	0	25298.9	low
GSM1419971	871	1	16950.7	low
GSM1419972	4572	0	12338.1	low
GSM1419973	1055	1	51557.5	high
GSM1419974	1430	1	35997.4	high
GSM1419975	4270	0	23196.3	low
GSM1419976	3884	0	19217.8	low
GSM1419977	2034	0	33565	high
GSM1419978	2593	0	76364.3	high
GSM1419979	3786	0	8294.55	low
GSM1419980	4143	0	7144.93	low
GSM1419981	4147	0	32688.5	high
GSM1419982	3809	0	15535.3	low
GSM1419983	1217	0	142786	high
GSM1419984	3393	0	7703.34	low
GSM1419985	616	0	14517.7	low
GSM1419986	3492	0	26954.1	low
GSM1419987	3628	0	13152.8	low
GSM1419988	3473	0	34919.8	high
GSM1419989	65	0	39159	high
GSM1419990	3221	0	18039	low
GSM1419991	822	1	18722.4	low
GSM1419992	3001	0	21360	low
GSM1419993	2125	0	14129.9	low
GSM1419994	163	1	38900	high
GSM1419995	1047	1	22102.9	low
GSM1419996	2887	0	32956.5	high
GSM1419997	2658	0	26398.4	low
GSM1419998	20	0	40901	high
GSM1419999	2781	0	49116.6	high
GSM1420000	2672	0	11790.3	low
GSM1420001	2569	0	24921.4	low
GSM1420002	2261	1	10538.3	low
GSM1420003	2086	0	44749.3	high
GSM1420004	2527	0	9935.1	low
GSM1420005	811	1	11462	low
GSM1420006	2293	0	30278.6	high
GSM1420007	2456	0	24115.3	low
GSM1420008	2418	0	18274.4	low
GSM1420009	1950	0	25714.8	low
GSM1420010	1638	1	25413.2	low
GSM1420011	1466	0	21778.6	low
GSM1420012	1632	1	36485.2	high
GSM1420013	2315	0	10073	low
GSM1420014	2080	0	16811.8	low
GSM1420015	2011	0	21537.3	low
GSM1420016	2063	0	15687.2	low
GSM1420017	2289	0	23844.3	low
GSM1420018	839	1	56771.3	high
GSM1420019	601	1	27961.4	high
GSM1420020	1560	0	20913.5	low
GSM1420021	617	1	14557.9	low
GSM1420022	3277	0	22463.1	low
GSM1420023	2032	0	26592.2	low
GSM1420024	3341	0	16288.4	low
GSM1420025	3351	0	15702.4	low
GSM1420026	2524	0	20289.9	low
GSM1420027	3053	0	39006.8	high
GSM1420028	1443	1	33620.8	high
GSM1420029	3148	0	7661.6	low
GSM1420030	2991	0	31217.2	high
GSM1420031	1422	0	23374	low
GSM1420032	818	0	83975.8	high
GSM1420033	2570	0	53647	high
GSM1420034	2619	0	55147	high
GSM1420035	986	1	84527.4	high
GSM1420036	2648	0	22857.3	low
GSM1420037	2717	0	14750.3	low
GSM1420038	1185	1	20573.9	low
GSM1420039	619	1	51806	high
GSM1420040	1632	0	39312	high
GSM1420041	1734	1	21921	low
GSM1420042	2219	0	20105.9	low
GSM1420043	892	1	29881.1	high
GSM1420044	1892	0	33114.5	high
GSM1420045	2009	0	8976.07	low
GSM1420046	2025	0	11643.1	low
GSM1420047	1664	0	12937.8	low
GSM1420048	1633	0	41457.7	high
GSM1420049	1780	0	30090.7	high
GSM1420050	1639	0	37712.3	high
GSM1420051	904	1	21731.2	low
GSM1420052	1647	0	18510.8	low
GSM1420053	1547	0	23772.7	low
GSM1420054	1262	0	11901.3	low
GSM1420055	1430	0	18301.9	low
GSM1420056	1381	0	36260.6	high
GSM1420057	1390	0	43614.4	high

## Sheet: GSE21653_riskscore
ID	OS.time	OS	RS	level
GSM540108	720.6	1	2512.8	low
GSM540109	489	1	468.39	low
GSM540110	589.5	1	572.761	low
GSM540111	1744.5	1	8026.79	high
GSM540112	858.6	1	3966.95	high
GSM540113	296.7	1	8152.12	high
GSM540114	222.9	1	7164.85	high
GSM540115	5672.4	0	4062.42	high
GSM540116	1248.9	0	2138.72	low
GSM540117	1093.2	1	2533.27	low
GSM540118	3180.6	0	2067.37	low
GSM540119	355.8	1	6145.29	high
GSM540120	4276.5	0	8544.65	high
GSM540121	3912.9	0	5641.97	high
GSM540122	441.6	1	2820.1	low
GSM540124	435.6	1	6464.53	high
GSM540125	1178.7	0	2252.68	low
GSM540126	933.3	0	7903.72	high
GSM540127	654.6	1	3611.39	low
GSM540128	4506.3	0	9500.49	high
GSM540129	4558.5	0	2213.59	low
GSM540130	3497.1	0	601.333	low
GSM540131	4982.4	0	9431.68	high
GSM540132	1101.9	0	3504.04	low
GSM540133	4524.9	0	1891.7	low
GSM540134	4822.8	0	4939.64	high
GSM540135	4723.2	0	3448.7	low
GSM540136	3228.9	0	2661	low
GSM540137	3978.9	0	6108.39	high
GSM540138	337.2	1	4680.83	high
GSM540139	4260	0	553.994	low
GSM540140	328.2	1	7417.37	high
GSM540141	2073.9	0	483.291	low
GSM540142	2980.5	0	4189.72	high
GSM540143	2419.8	0	3976.38	high
GSM540144	2912.4	0	6357.56	high
GSM540145	2126.1	0	2985.75	low
GSM540146	960.9	1	15317.3	high
GSM540147	334.2	0	1702.55	low
GSM540148	2326.2	1	21992.9	high
GSM540149	4210.5	0	5058.1	high
GSM540150	4050.9	0	2558.14	low
GSM540151	2836.5	0	3147.29	low
GSM540152	1569	1	4370.16	high
GSM540153	1981.2	0	864.786	low
GSM540154	4056.9	0	2051.62	low
GSM540155	1261.5	1	4606.11	high
GSM540156	621	1	3312.97	low
GSM540157	1108.8	1	2283.56	low
GSM540158	3773.1	0	4818.66	high
GSM540159	3882.3	0	7094.48	high
GSM540160	3951.3	0	4844.14	high
GSM540161	785.4	1	7811.87	high
GSM540162	772.8	1	2733.15	low
GSM540163	2839.5	0	2953.42	low
GSM540164	3616.2	0	3285.94	low
GSM540165	945.3	1	1959.38	low
GSM540166	2704.5	0	4140.47	high
GSM540167	1656	1	955.358	low
GSM540168	935.4	1	3877.48	high
GSM540169	1986.9	1	4677.46	high
GSM540170	322.2	1	4294.61	high
GSM540171	2587.2	0	3458.44	low
GSM540172	838.8	1	4482.66	high
GSM540173	3643.8	0	1846.57	low
GSM540174	3339.3	0	3234.32	low
GSM540175	3623.1	0	4761.51	high
GSM540176	671.1	1	14751.2	high
GSM540177	1317.9	1	7099.36	high
GSM540178	1274.4	0	4802.3	high
GSM540179	2553.9	0	2857.2	low
GSM540180	2863.2	1	2938.94	low
GSM540181	3413.1	0	1912.87	low
GSM540182	2064	0	10372.8	high
GSM540183	276	1	10091.8	high
GSM540184	2757.9	0	1536.19	low
GSM540185	1662.9	1	3373.55	low
GSM540186	731.4	0	8377.02	high
GSM540187	2093.4	0	10801.2	high
GSM540188	3468.3	0	3820.95	high
GSM540189	3577.8	0	3126.71	low
GSM540190	3539.4	0	4163.8	high
GSM540191	682.2	0	2276.89	low
GSM540192	2236.5	0	2674.78	low
GSM540193	2022.6	0	5304.73	high
GSM540194	3442.8	0	1482.83	low
GSM540195	3297.9	0	714.228	low
GSM540196	850.5	1	3856.59	high
GSM540197	2691.6	0	2812.13	low
GSM540198	2571.6	0	3890.95	high
GSM540199	1052.7	1	3698.82	high
GSM540200	462.3	0	1326.17	low
GSM540201	721.5	1	2800.36	low
GSM540202	1909.2	0	4274.58	high
GSM540203	2216.7	0	3685.46	low
GSM540204	3346.2	0	2749.75	low
GSM540205	918.6	0	4415.14	high
GSM540206	1539.6	0	3497.89	low
GSM540207	766.8	1	2183.07	low
GSM540208	2410.8	0	3621.31	low
GSM540209	3300	0	5676.76	high
GSM540210	3137.1	0	4232.67	high
GSM540211	3004.2	0	2629.78	low
GSM540212	2687.7	0	3636.29	low
GSM540213	1995	1	3360.77	low
GSM540214	1868.7	0	3457.93	low
GSM540215	3045.6	0	2149.97	low
GSM540216	1606.5	0	3645.82	low
GSM540217	2102.4	0	2354.01	low
GSM540218	3103.8	0	1999.62	low
GSM540219	3219	0	2483.13	low
GSM540220	1681.5	0	3658.6	low
GSM540221	1177.8	1	4769.7	high
GSM540222	2312.4	0	4168.8	high
GSM540223	3217.2	0	2844.75	low
GSM540224	3082.2	0	8193.01	high
GSM540225	2771.7	0	3577.85	low
GSM540226	2208.9	0	2121.08	low
GSM540227	2926.2	0	1279.38	low
GSM540228	1541.4	0	6431.79	high
GSM540229	2829.6	0	3119.19	low
GSM540230	1813.5	0	2175.65	low
GSM540231	1543.5	0	549.997	low
GSM540232	2062.8	0	1548.02	low
GSM540233	2810.1	0	1334.59	low
GSM540234	3008.1	0	5049.24	high
GSM540235	1886.4	1	5334	high
GSM540236	2929.2	0	3332.98	low
GSM540237	1823.4	0	2304.89	low
GSM540238	523.5	1	3873.65	high
GSM540239	2988.3	0	2038.5	low
GSM540240	2821.8	0	3904.95	high
GSM540241	2280.6	1	1668.68	low
GSM540242	1490.4	0	2884.8	low
GSM540243	1600.8	1	5088.04	high
GSM540244	2863.2	0	1674.98	low
GSM540245	2559.6	0	3228.08	low
GSM540246	1107	1	6429.4	high
GSM540247	1395.6	0	4117.78	high
GSM540248	1467.6	0	4721.63	high
GSM540249	2862.3	0	3253.44	low
GSM540250	2884.8	0	5146.17	high
GSM540251	2690.7	0	2857.59	low
GSM540252	1213.2	1	5569.65	high
GSM540253	842.7	1	4327.44	high
GSM540254	1352.4	0	10247.8	high
GSM540255	164.7	0	2395.84	low
GSM540256	2036.4	0	2161.14	low
GSM540257	2414.7	0	4203.04	high
GSM540258	2009.7	0	5163	high
GSM540259	2463	0	1884.85	low
GSM540260	2519.4	0	2539.81	low
GSM540261	1860.9	0	2929.73	low
GSM540262	1619.4	0	4882.93	high
GSM540263	1750.5	0	2484.88	low
GSM540264	1414.5	0	2364.44	low
GSM540265	1751.4	0	5114.02	high
GSM540266	1646.1	0	5804.94	high
GSM540267	475.2	1	1263.15	low
GSM540268	1468.5	0	4955.18	high
GSM540269	1311	1	7536.57	high
GSM540270	1530.6	0	21650.7	high
GSM540271	1985.1	0	2062.96	low
GSM540272	1552.5	0	1550.39	low
GSM540274	344.1	1	3916.34	high
GSM540275	1785.9	0	2813.35	low
GSM540276	402	1	3985.15	high
GSM540277	1774.2	0	2941.28	low
GSM540278	679.2	0	11601.8	high
GSM540279	1793.7	0	4370.68	high
GSM540280	1759.2	0	4956.72	high
GSM540281	1574.1	0	1263.06	low
GSM540282	1722.9	0	6661.62	high
GSM540283	1712.1	0	7358.47	high
GSM540284	1641	0	9151.62	high
GSM540285	1719.9	0	5190.97	high
GSM540286	1288.2	0	2079.24	low
GSM540287	1062.6	0	1493.23	low
GSM540288	1555.2	0	2001.59	low
GSM540289	922.5	0	12182.2	high
GSM540290	1128.6	1	1234.55	low
GSM540291	1228.2	0	6001.36	high
GSM540292	1072.5	0	1245.03	low
GSM540293	1009.2	1	1158.22	low
GSM540294	851.7	0	996.535	low
GSM540295	982.8	0	4031.89	high
GSM540296	967.8	0	2479.42	low
GSM540297	979.8	0	2907.7	low
GSM540299	588.3	0	3683.89	low
GSM540300	584.4	0	2674.94	low
GSM540302	582	1	2359.07	low
GSM540304	246.3	0	4249.49	high
GSM540307	300	0	5810.18	high
GSM540310	768	0	5348.99	high
GSM540317	213.9	0	3229.13	low
GSM540318	220.8	0	10365.3	high
GSM540319	255.3	0	3056.56	low
GSM540322	255.3	0	6028.36	high
GSM540324	6668.7	0	5213.71	high
GSM540325	621	0	6758.8	high
GSM540326	3413.1	1	2580.1	low
GSM540327	5142.9	1	4791.64	high
GSM540328	984.6	1	3930.92	high
GSM540329	841.8	1	6018.47	high
GSM540330	2757.9	1	3092.59	low
GSM540331	186.3	1	2729.21	low
GSM540332	1125.6	1	3246.38	low
GSM540333	3222.9	1	3496.5	low
GSM540334	1806.6	1	5752.2	high
GSM540335	759	1	3551.71	low
GSM540336	2382.3	1	6101.92	high
GSM540337	2278.8	1	2814.83	low
GSM540338	963.9	1	1669.82	low
GSM540339	900.9	1	6119.56	high
GSM540340	1525.8	1	3899.68	high
GSM540341	1278.3	0	6908.63	high
GSM540342	2673.9	0	6983.44	high
GSM540343	372.6	1	27826.1	high
GSM540344	1221.3	1	4448.06	high
GSM540345	912.6	1	3500.81	low
GSM540346	677.1	1	6290.05	high
GSM540347	822	1	5602.03	high
GSM540348	2795.1	0	4355.68	high
GSM540349	531.3	1	5521.16	high
GSM540350	100.5	1	3825.5	high
GSM540351	1081.2	1	4188.4	high
GSM540352	1870.8	1	5091.38	high
GSM540353	1482.3	0	2850.39	low
GSM540354	1641	0	3151.84	low
GSM540355	421.8	0	4221.74	high
GSM540356	1634.1	0	2382.61	low
GSM540357	1654.8	0	1542.66	low
GSM540358	1254.6	0	3390.66	low
GSM540359	1056.6	0	2486.19	low
GSM540360	1125.6	0	1838.41	low
GSM540361	1132.5	0	1990.4	low
GSM540362	1069.5	0	2971.75	low
GSM540363	923.4	0	10471.9	high
GSM540364	788.4	0	3718.53	high
GSM540365	814.2	0	3681.82	low
GSM540366	420.9	1	4698.8	high
GSM540367	684.9	0	2047.4	low
GSM540368	221.7	0	5300.07	high
GSM540369	243.3	0	3554.36	low
GSM540370	232.5	0	3047.15	low
GSM540371	360	1	4484.73	high
GSM540372	344.1	0	5421.81	high
GSM540373	230.7	0	2610.69	low

## Sheet: GSE103091_riskscore
ID	OS.time	OS	RS	level
GSM1419942	1520	1	38910.8	high
GSM1419943	1281	1	25348.3	low
GSM1419944	1066	1	29193.1	high
GSM1419945	1050	1	8728.48	low
GSM1419946	422	1	63509.7	high
GSM1419947	2081	0	21079.6	low
GSM1419948	4517	0	7698.05	low
GSM1419949	3070	0	11206.9	low
GSM1419950	618	1	19469.5	low
GSM1419951	5150	0	34006.7	high
GSM1419952	4996	0	29592.4	high
GSM1419953	480	1	30125.8	high
GSM1419954	4815	0	10077.1	low
GSM1419955	1879	0	26459.7	low
GSM1419956	1081	1	41661.4	high
GSM1419957	4939	0	13130	low
GSM1419958	4783	0	33807.8	high
GSM1419968	4824	0	32153.8	high
GSM1419969	767	1	30387.5	high
GSM1419970	4562	0	25671.9	low
GSM1419971	871	1	17061.2	low
GSM1419972	4572	0	12606.7	low
GSM1419973	1055	1	51775.6	high
GSM1419974	1430	1	36434.8	high
GSM1419975	4270	0	23107.4	low
GSM1419976	3884	0	19338.2	low
GSM1419977	2034	0	34383.3	high
GSM1419978	2593	0	78414.8	high
GSM1419979	3786	0	8232.07	low
GSM1419980	4143	0	7088.92	low
GSM1419981	4147	0	33061.5	high
GSM1419982	3809	0	15798.4	low
GSM1419983	1217	0	146376	high
GSM1419984	3393	0	7648.09	low
GSM1419985	616	0	14291.5	low
GSM1419986	3492	0	27658.7	low
GSM1419987	3628	0	13415.9	low
GSM1419988	3473	0	35613.2	high
GSM1419989	65	0	41542.8	high
GSM1419990	3221	0	17877.2	low
GSM1419991	822	1	18742.7	low
GSM1419992	3001	0	22169.9	low
GSM1419993	2125	0	14147.7	low
GSM1419994	163	1	39044.3	high
GSM1419995	1047	1	22159.7	low
GSM1419996	2887	0	33899.4	high
GSM1419997	2658	0	26556.4	low
GSM1419998	20	0	41995.6	high
GSM1419999	2781	0	50145.2	high
GSM1420000	2672	0	11927	low
GSM1420001	2569	0	25392.2	low
GSM1420002	2261	1	10543.3	low
GSM1420003	2086	0	46731.8	high
GSM1420004	2527	0	9986.37	low
GSM1420005	811	1	11443.3	low
GSM1420006	2293	0	30818.1	high
GSM1420007	2456	0	24299.9	low
GSM1420008	2418	0	18590	low
GSM1420009	1950	0	26289.2	low
GSM1420010	1638	1	25489.9	low
GSM1420011	1466	0	22103.3	low
GSM1420012	1632	1	36698.9	high
GSM1420013	2315	0	10085.6	low
GSM1420014	2080	0	17478	low
GSM1420015	2011	0	21537.9	low
GSM1420016	2063	0	15801.7	low
GSM1420017	2289	0	23991.1	low
GSM1420018	839	1	57188.8	high
GSM1420019	601	1	29788.6	high
GSM1420020	1560	0	21363.4	low
GSM1420021	617	1	14548.2	low
GSM1420022	3277	0	22671.5	low
GSM1420023	2032	0	27237.1	low
GSM1420024	3341	0	16364.6	low
GSM1420025	3351	0	15712	low
GSM1420026	2524	0	21307.1	low
GSM1420027	3053	0	39809.3	high
GSM1420028	1443	1	34814.3	high
GSM1420029	3148	0	7517.36	low
GSM1420030	2991	0	33214.1	high
GSM1420031	1422	0	23340	low
GSM1420032	818	0	89465	high
GSM1420033	2570	0	55292	high
GSM1420034	2619	0	58856	high
GSM1420035	986	1	86836.3	high
GSM1420036	2648	0	23071.7	low
GSM1420037	2717	0	15022	low
GSM1420038	1185	1	20763.9	low
GSM1420039	619	1	53145.1	high
GSM1420040	1632	0	39508.6	high
GSM1420041	1734	1	22043.4	low
GSM1420042	2219	0	20101.8	low
GSM1420043	892	1	30469.4	high
GSM1420044	1892	0	33720.6	high
GSM1420045	2009	0	8975.19	low
GSM1420046	2025	0	11451.4	low
GSM1420047	1664	0	13024.5	low
GSM1420048	1633	0	42527	high
GSM1420049	1780	0	33170.4	high
GSM1420050	1639	0	37875.3	high
GSM1420051	904	1	21840.1	low
GSM1420052	1647	0	18887.7	low
GSM1420053	1547	0	24690.9	low
GSM1420054	1262	0	11897.2	low
GSM1420055	1430	0	18593.6	low
GSM1420056	1381	0	36746.2	high
GSM1420057	1390	0	44485.6	high

## Sheet: GSE19615_riskscore
ID	OS.time	OS	RS	level
GSM491175	720	1	8672.36	high
GSM491176	1140	0	1553.65	low
GSM491177	1800	0	2110.35	low
GSM491178	270	1	1668.8	low
GSM491179	1860	0	1427.97	low
GSM491180	480	1	4046.69	high
GSM491181	1920	0	2998.35	low
GSM491182	2010	0	2394.34	low
GSM491183	810	1	3067.2	high
GSM491184	1860	0	2827.75	low
GSM491185	1560	0	2873.28	low
GSM491186	30	1	5598.57	high
GSM491187	1590	0	2762.35	low
GSM491188	1620	0	1858.45	low
GSM491189	1530	0	2983.3	low
GSM491190	1440	0	1557.62	low
GSM491191	1560	0	2598.77	low
GSM491192	1500	0	4981.66	high
GSM491193	1500	0	1637.17	low
GSM491194	1200	0	4837.64	high
GSM491195	1470	0	2015.15	low
GSM491196	1590	0	3454.46	high
GSM491197	1500	0	2405.54	low
GSM491198	1050	1	1667.27	low
GSM491199	1500	0	2007.81	low
GSM491200	1080	0	3625.16	high
GSM491201	1080	0	3542.46	high
GSM491202	1170	0	3248.53	high
GSM491203	1950	0	2675.54	low
GSM491204	2400	0	1206.18	low
GSM491205	2340	0	3863.31	high
GSM491206	2340	0	3844.48	high
GSM491207	1530	0	1820.98	low
GSM491208	180	1	3671.51	high
GSM491209	2550	0	3849.2	high
GSM491210	2190	0	3261.45	high
GSM491211	2460	0	3156.83	high
GSM491212	2250	0	6615.02	high
GSM491213	2370	0	2465	low
GSM491214	1560	0	2051.54	low
GSM491215	2430	0	4970.46	high
GSM491216	1770	0	2005.18	low
GSM491217	2490	0	3516.59	high
GSM491218	2550	0	2712.44	low
GSM491219	540	1	4554.32	high
GSM491220	2100	0	5054.6	high
GSM491221	2490	0	2012.16	low
GSM491222	2220	0	1841.59	low
GSM491223	2610	0	2890.61	low
GSM491224	2580	0	5095.23	high
GSM491225	2580	0	2961.62	low
GSM491226	2400	0	6021.81	high
GSM491227	2340	0	3493.2	high
GSM491228	2190	0	2018.42	low
GSM491229	1680	0	3670.07	high
GSM491230	2100	0	2985.05	low
GSM491231	2490	0	1181.48	low
GSM491232	420	1	5997.12	high
GSM491233	2250	0	1720.08	low
GSM491234	2310	0	2759.32	low
GSM491235	2190	0	7134.11	high
GSM491236	1770	0	4653.37	high
GSM491237	2550	0	5443.29	high
GSM491238	2310	0	4635.56	high
GSM491239	2430	0	3007.11	low
GSM491240	2430	0	2405.65	low
GSM491241	1710	0	4338.95	high
GSM491242	1440	0	3053.27	low
GSM491243	1740	0	2431.95	low
GSM491244	630	1	2641.99	low
GSM491245	2310	0	4383.67	high
GSM491246	2460	0	1624.48	low
GSM491247	2130	0	2351.98	low
GSM491248	1650	0	2498.6	low
GSM491249	60	1	3622.22	high
GSM491250	2280	0	3248.28	high
GSM491251	2640	0	4554.59	high
GSM491252	1410	0	2445.93	low
GSM491253	2490	0	2015.6	low
GSM491254	1620	0	2781.89	low
GSM491255	2370	0	2222.22	low
GSM491256	450	1	3303.49	high
GSM491257	540	1	5856.59	high
GSM491258	2280	0	2070.58	low
GSM491259	2430	0	1623.51	low
GSM491260	2490	0	2882.4	low
GSM491261	1620	0	1748.09	low
GSM491262	2370	0	2638.27	low
GSM491263	2220	0	2576.48	low
GSM491264	2220	0	1304.59	low
GSM491265	2430	0	2727.14	low
GSM491266	2430	0	1845.66	low
GSM491267	2280	0	2029.44	low
GSM491268	1950	0	2281.91	low
GSM491269	2490	0	2401.07	low
GSM491270	1440	0	2591.25	low
GSM491271	1530	0	3358.76	high
GSM491272	1680	0	2688.59	low
GSM491273	1770	0	4439.58	high
GSM491274	2070	0	4099.56	high
GSM491275	2130	0	1761.42	low
GSM491276	1590	0	2479.72	low
GSM491277	1590	0	4111.66	high
GSM491278	1590	0	4140.63	high
GSM491279	1620	0	5401.15	high
GSM491280	2130	0	1543.35	low
GSM491281	1440	0	2367.91	low
GSM491282	2130	0	1798.08	low
GSM491283	2130	0	2374.56	low
GSM491284	2220	0	1135.33	low
GSM491285	1080	0	1566.19	low
GSM491286	540	1	3586.64	high
GSM491287	2190	0	3455.18	high
GSM491288	2010	0	5707.83	high
GSM491289	1650	0	2207.08	low
